# Supplementary material for: Charting the circulating proteome in ME/CFS using cross-system profiling to uncover mechanistic insights
Source: Cell Rep Med. 2026 Mar 4;7(3):102647. doi: 10.1016/j.xcrm.2026.102647 (PMC13006441; doi:10.1016/j.xcrm.2026.102647)
Supplement: Supplemental data S1. Processed SomaScan dataset with metadata [file mmc2.xlsx]

## Sheet: 1_Information
File name	SuppData1
File information	Processed SomaScan Dataset with Metadata
Annotation database	Annotations provided by Somascan
Sheets:	Technical Comment / Action
1_Information	Information about file contents
2_log2Matrix	Log2-transformed intensities and cohort metadata
3_Aptamer_annotations	Aptamer annotations as provided by SomaLogic
4_Aptamer_pairs_alignment	Alignment of aptamer pairs by concordance and correlation
Data keys	Sex: 1 = female Fasting baseline: 1 = fasting
Data keys, aptamer pairs alignment	EntrezGeneSymbol: HGNC/Entrez gene symbol for the target; n_aptamers: number of SomaLogic aptamers mapped to the specific protein target; n_pairs: count of within-protein aptamer pairs used for statistics; median_r: median Pearson correlation across aptamer pairs (sample-wise intensities); median_abs_r: median absolute correlation (direction-agnostic concordance); Consistency: Label for aptamer-p…

## Sheet: 2_log2Matrix
Group	Metabotype	Sex	Age	BMI	Fasting_baseline	SF36PF	Daily_Step_Count	CycloME	seq.10000.28	seq.10001.7	seq.10003.15	seq.10006.25	seq.10008.43	seq.10010.10	seq.10011.65	seq.10012.5	seq.10014.31	seq.10015.119	seq.10022.207	seq.10023.32	seq.10024.44	seq.10025.1	seq.10030.8	seq.10035.6	seq.10036.201	seq.10037.98	seq.10039.32	seq.10040.63	seq.10041.3	seq.10042.8	seq.10043.31	seq.10044.12	seq.10045.47	seq.10046.55	seq.10047.12	seq.10048.7	seq.10049.112	seq.10053.5	seq.10054.3	seq.10056.5	seq.10058.1	seq.10063.10	seq.10064.12	seq.10069.2	seq.10070.22	seq.10073.22	seq.10074.128	seq.10075.75	seq.10076.1
ME	Metabotype 1	1	31–35	19.05	0	20	1394		10.5417	9.03974	8.40939	9.78431	9.90539	9.34829	11.4472	11.2846	10.5829	10.0414	8.11894	10.8037	10.4227	10.7431	8.15735	10.0566	12.6077	9.19943	10.2968	9.79214	14.5519	10.7	10.0715	11.8378	9.46209	10.4836	10.0745	10.7444	10.0063	11.6508	9.84298	9.51175	12.5672	9.70494	11.5407	10.1924	10.2063	10.5789	11.0205	7.92125	10.9095
ME	Metabotype 1	1	26–30	19.55	0	5	1075		10.393	8.74987	8.82177	9.82512	9.88325	9.35755	11.4011	11.3717	10.6398	10.0888	8.17991	10.9025	10.586	10.47	7.80993	10.0507	12.7032	9.39275	9.84956	10.6232	14.4192	10.924	9.95201	11.8916	9.47371	11.5036	9.97054	10.6595	9.73961	11.4922	9.76686	9.45943	12.7471	9.80397	11.6443	10.2107	10.3222	10.5697	11.0254	7.83857	10.9895
ME	Metabotype 1	1	36–40	20.02	0	65	5379		10.2343	8.85611	8.27286	9.96996	9.96881	9.4733	11.5053	11.2169	10.6036	9.96578	8.15684	10.4923	10.3717	10.9713	7.90147	9.88249	12.4425	9.71304	10.131	9.70926	14.9274	10.7202	10.0934	11.1398	9.41996	11.5421	9.8895	10.7576	9.7812	11.0001	9.51983	9.67983	13.0132	9.72503	11.4031	10.1623	10.4021	10.5163	10.8737	8.08428	10.9163
ME	Metabotype 1	1	41–45	27.91	0	20	2891		10.2295	8.88478	8.82177	9.75422	9.95623	9.38716	11.5733	11.2829	10.5898	10.2498	8.1179	10.6366	10.4782	10.3915	7.87098	10.0689	12.5781	9.22521	11.1337	9.84235	14.8279	10.6491	9.93531	11.6921	9.55401	10.472	10.0906	10.6419	9.76139	10.4429	9.54574	9.7269	13.4489	9.65141	11.408	10.2065	10.5111	10.5129	10.9324	7.74685	10.8402
ME	Metabotype 1	1	51–55	20.73	1	30	2171	clinical response	10.3938	8.86697	8.39703	11.0662	9.89785	9.36982	11.6142	11.2978	10.6493	9.99647	8.92659	10.406	10.4296	10.826	8.03122	10.0523	12.5359	9.11764	10.268	9.69818	14.9274	10.6692	10.016	11.1398	9.31288	10.8258	9.86	10.7253	9.82114	10.4528	9.47127	9.60066	13.1928	9.69244	11.4369	10.0492	10.279	10.8358	11.0283	7.92125	10.8091
ME	Metabotype 1	1	41–45	23.24	0	20	3457	clinical response	10.375	8.96867	8.27519	9.92273	9.85658	9.26725	11.4778	11.4018	10.582	10.0871	8.01625	10.6782	10.6644	10.4078	7.71836	9.93708	12.7367	9.56205	10.3513	9.55152	14.3052	10.8224	10.1553	11.4825	9.4227	10.5842	9.89497	10.6664	9.76437	12.4652	9.74886	9.60047	13.1681	9.69975	11.5872	10.1742	10.6494	10.4949	10.9755	8.29462	10.9999
ME	Metabotype 1	0	21–25	17.4	0	55	2143	clinical response	10.4096	8.98868	8.296	9.93943	9.83004	9.30104	11.3604	11.3131	10.7033	9.98641	8.05528	10.7448	10.5289	10.5086	7.75221	9.90056	12.6856	9.51708	10.9597	9.61139	14.5544	10.8142	10.0331	11.6627	9.4824	10.4786	10.0748	10.7267	9.76172	12.5539	9.90403	9.84894	13.1012	9.64386	11.5655	10.0527	10.7547	10.5654	10.9281	8.29462	10.9883
ME	Metabotype 1	1	51–55	19.03	0	50	3590	no response	10.2153	8.95855	8.26819	9.94354	9.91901	9.2731	11.4868	11.2269	10.6227	9.88996	8.27984	10.5248	10.4754	10.5805	7.88264	9.85876	12.6526	9.16792	10.5285	9.85347	14.8345	10.7261	10.0336	11.2325	9.24317	10.5269	9.7487	10.7443	9.79588	12.3167	9.47127	9.47634	13.4478	9.6001	11.6217	10.0853	10.2138	10.3192	10.881	8.13391	10.976
ME	Metabotype 1	1	56–60	26.18	0	10	1105	no response	10.3661	8.90117	8.17842	10.2051	9.86542	9.3156	11.5187	11.2924	10.6231	9.95725	8.16993	10.5738	10.4756	10.7303	7.87036	9.91797	12.6018	9.1955	10.4485	9.99506	14.6103	10.9191	9.98028	11.1645	9.45306	10.3983	10.1013	10.7708	9.77808	12.0387	9.60121	9.51353	13.1082	9.66445	11.4909	10.0864	10.0806	10.4988	10.9025	8.16541	10.8142
ME	Metabotype 1	0	51–55	30.61	0	10	3652	clinical response	10.3381	8.99294	8.37417	9.91379	9.837	9.28471	11.4687	11.2908	10.662	10.1	8.10381	10.6896	10.4642	10.7177	8.01346	9.96795	12.57	9.35271	10.7182	9.61967	14.7059	10.8242	10.0926	11.6526	10.1431	10.4257	10.1777	10.6619	9.8614	12.2397	9.62498	9.84894	12.832	9.64043	11.4418	10.1105	10.7547	10.7813	10.9126	8.17692	10.8806
ME	Metabotype 1	1	41–45	29	0	60	5893	clinical response	10.2778	8.96376	8.19574	10.4055	9.82956	9.52062	11.4664	11.2734	10.5708	9.94442	8.08958	10.5868	10.4817	10.5146	7.95128	9.893	12.6137	9.80316	9.99138	9.6779	14.5155	10.724	10.0176	11.2984	9.27216	11.5421	9.73285	10.7348	10.0063	12.3967	9.60696	9.48523	12.7851	9.67402	11.4978	10.1501	10.2451	10.4699	10.9656	8.07788	10.9878
ME	Metabotype 1	1	61–65	26.29	0	45	3863	clinical response	10.4266	8.75689	8.24982	9.83131	9.93796	9.43671	11.5966	11.445	10.5378	10.1333	8.21675	10.7437	10.631	10.5601	7.83794	10.049	12.6455	9.62845	10.1463	9.52709	14.4076	10.6528	10.0034	11.6466	9.39511	11.359	9.67136	10.631	9.76901	10.4475	9.67243	9.58214	12.3937	9.7187	11.4335	10.2937	10.109	10.5406	11.0584	7.80864	11.0945
ME	Metabotype 1	0	21–25	21.05	0	15	950	no response	10.2923	8.96723	8.32012	9.91154	9.7657	9.24603	11.3533	11.2485	10.6168	10.008	8.13289	10.7148	10.4256	10.5228	7.84674	9.96564	12.8026	9.63662	10.4181	9.71768	14.6794	10.924	10.0093	11.8542	9.48442	10.3523	9.89391	10.6506	9.70581	12.6723	9.65033	9.49165	13.1651	9.59227	11.5023	10.218	10.591	10.4348	10.9735	8.10434	10.9643
ME	Metabotype 1	1	26–30	29.58	0	45	4446	no response	10.6499	8.79604	8.4822	9.82607	9.84925	9.31243	11.4881	11.399	10.6389	9.97499	8.00787	10.9106	10.5383	10.3515	7.95245	9.96996	12.6775	9.48119	10.722	10.0763	14.9274	10.6542	9.94325	11.7707	9.39917	10.5349	9.94822	10.7007	9.75372	11.7748	9.81362	9.56853	13.0393	9.73081	11.5357	10.1541	10.2743	10.5052	10.9884	8.05691	10.8903
ME	Metabotype 1	1	46–50	20.62	0	20	1336	no response	10.2775	8.94457	8.26021	10.7494	9.89042	9.31673	11.4847	11.2454	10.6372	10.0097	8.14822	10.6625	10.4045	10.6854	7.8802	9.93325	12.5695	9.70857	10.2791	9.60121	14.2281	10.7794	10.1025	11.289	9.66534	10.5313	9.74483	10.7708	9.837	11.5464	9.74668	9.49125	12.8869	9.7897	11.4401	10.2498	10.2058	10.5173	10.9758	8.14415	11.0195
ME	Metabotype 1	1	31–35	22.5	0	65	9637	no response	10.287	8.87375	8.33316	11.0662	9.88096	9.46883	11.4702	11.2054	10.5914	9.92555	8.14466	10.6199	10.3714	10.8114	7.94193	9.95158	12.5557	9.28147	10.6539	10.7891	14.3966	10.7572	10.2836	11.2711	9.36392	10.6177	9.87851	10.709	9.73335	11.9659	9.55344	9.5074	13.3108	9.66498	11.4332	10.1149	10.0922	10.475	10.9213	8.01737	10.9893
ME	Metabotype 1	1	31–35	21.67	0	55	4974	clinical response	10.3356	8.79149	8.33136	9.87406	9.97828	9.34696	11.4428	11.3256	10.5973	9.96232	8.92659	11.0243	10.5161	10.5211	7.92422	10.0142	12.6739	9.36282	10.3608	9.70546	14.6479	10.7068	9.94603	11.6369	9.52219	10.397	9.80009	10.6999	9.75138	11.8617	9.70079	9.46781	12.9159	9.6954	11.6027	10.105	10.2692	10.4934	11.0825	7.82209	10.8115
ME	Metabotype 1	0	36–40	21.6	0	40	1142	no response	10.2983	8.91439	8.44667	9.75606	9.87529	9.39789	11.6142	11.2908	10.578	10.0025	8.28586	10.685	10.5105	10.5472	8.17443	10.1433	12.6404	9.10617	10.5232	9.77396	14.7646	10.7412	10.1191	11.8118	9.53411	10.5609	9.92881	10.6932	9.77264	10.9638	9.77643	9.60622	12.7524	9.81922	11.5743	10.2608	10.2569	10.6319	10.9754	7.87836	10.9833
ME	Metabotype 2	1	21–25	20.02	0	10	349		10.3347	8.88874	8.36632	9.90629	9.8936	9.40301	11.4892	11.1292	10.5846	10.0492	8.2384	10.6026	10.3875	10.1134	7.99039	10.0739	12.6899	9.3262	10.0156	10.2926	14.8483	10.7068	10.0709	11.6475	10.1509	10.5167	10.0943	10.6531	9.79312	11.0299	9.80041	9.55823	12.5755	9.76205	11.6547	10.2897	10.1616	10.5736	11.0051	8.05311	10.9214
ME	Metabotype 2	1	51–55	27.97	0	30	5307		10.4134	8.94749	8.43671	9.85643	9.79928	9.35006	11.5124	11.3368	10.6381	10.2397	8.05365	10.8115	10.5911	10.6519	7.87036	10.0716	12.5873	9.28517	10.3351	9.61176	14.6672	10.7143	10.08	11.8101	9.51511	10.483	9.83384	10.6152	9.76785	11.428	9.72451	9.57611	12.7329	9.73268	11.6217	10.3045	10.2999	10.4654	11.052	7.96463	10.9677
ME	Metabotype 2	1	36–40	32.93	0	10	1216		10.3876	8.68299	8.30469	9.93737	9.7252	9.29462	11.4646	11.4772	10.7359	10.0345	8.11946	10.8549	10.633	10.3582	7.77939	10.05	12.6814	9.42059	9.74298	9.37938	14.6744	10.756	10.0562	11.9583	9.43505	10.3684	9.86062	10.5626	9.71973	11.3751	9.69157	9.47998	12.8406	9.73894	11.5522	10.2142	10.2583	10.6527	11.078	7.7502	10.9132
ME	Metabotype 2	1	26–30	25.53	0	30	2686		10.433	8.81218	8.40386	9.8699	9.92154	9.29163	11.5162	11.4396	10.5618	10.0953	8.59544	10.8224	10.6062	10.3947	7.79831	10.1924	12.738	9.45142	10.6445	9.62169	14.5135	10.6741	10.0257	11.7712	9.61029	10.6395	10.0074	10.6837	9.72178	12.2033	9.70356	9.60881	13.1642	9.71339	11.6102	10.2126	10.4068	10.5647	11.0034	8.03397	10.9388
ME	Metabotype 2	0	31–35	25.93	0	70	5086		10.3407	8.80864	8.13597	9.97671	9.67331	9.385	11.4876	11.399	10.6482	9.92555	7.88996	10.7305	10.6569	10.3568	7.89118	9.93074	12.6459	9.66427	10.713	9.56739	14.8144	10.6019	9.86573	11.3589	9.26843	10.5493	9.97642	10.6031	9.73708	11.884	9.66338	9.61692	13.0136	9.63988	11.5823	10.0996	10.4823	10.3125	10.9977	8.29462	10.9428
ME	Metabotype 2	1	51–55	26.7	0	15	2790		10.2529	8.90479	8.22834	9.75656	9.91064	9.28031	11.4871	11.211	10.5552	10.0116	8.1639	10.6499	10.3849	10.8802	8.17443	9.97298	12.4933	9.6756	10.4927	9.74467	14.5466	10.7209	10.0999	11.5805	9.43442	10.6245	9.77149	10.7098	9.7936	11.9733	9.67402	9.50243	12.9381	9.71115	11.4373	10.2043	10.2392	10.462	10.8972	7.79896	10.9774
ME	Metabotype 2	1	41–45	24.02	0	0	777		10.4112	8.68194	8.40173	10.0275	9.67331	9.26068	11.5286	11.4854	10.7005	10.0489	8.0268	10.9639	10.715	10.1134	7.83415	10.0965	12.7696	9.35491	10.3602	9.37417	14.7618	10.643	9.94778	12.0197	9.76984	11.5421	9.8205	10.5834	9.67437	11.1217	9.90403	9.55209	12.9996	9.81922	11.688	10.2301	9.9911	10.4659	11.0266	7.80542	10.8688
ME	Metabotype 2	0	26–30	22.34	0	45	1612	no response	10.2183	8.74416	8.21529	9.98542	10.0542	9.53158	11.5904	11.1292	10.6074	9.96982	8.35535	10.6897	10.5251	10.6559	7.96636	10.0635	12.4425	9.34696	10.9542	9.90944	14.9274	10.668	9.93899	11.9016	9.62223	10.5095	9.70061	10.5532	9.79766	10.2575	9.63771	9.53002	13.3697	9.66053	11.4031	10.0492	10.1088	10.5722	10.9233	7.81762	10.7359
ME	Metabotype 2	1	41–45	32.74	0	25	1083	clinical response	10.4342	8.81954	8.46801	9.79344	9.81506	9.25503	11.5595	11.4854	10.5402	10.1119	7.89905	10.9446	10.7395	10.2298	7.80219	10.0479	12.7901	9.46679	10.3634	10.7891	14.891	10.6076	9.93369	11.9605	9.40216	10.396	9.783	10.6021	9.70113	11.6918	9.70511	9.4477	12.9236	9.75656	11.6244	10.3032	10.2053	10.8358	11.0404	7.98641	11.0322
ME	Metabotype 2	1	36–40	23.53	0	25	1479		10.3259	8.84612	8.51964	9.80816	9.97355	9.38457	11.5436	11.2143	10.6816	9.94207	8.20506	10.6242	10.4545	10.6522	7.85922	10.0221	12.529	9.12954	9.32057	9.88905	14.6157	10.6198	10.0193	11.7031	9.49566	10.5034	9.75656	10.6637	9.82448	11.2022	9.65338	9.4315	12.5319	9.71802	11.6314	10.1821	10.1026	10.4333	10.9649	7.82845	10.8697
ME	Metabotype 2	1	26–30	17.1	0	35	1425	clinical response	10.3449	8.95449	8.37808	10.5734	9.80671	9.38629	11.4003	11.3035	10.5818	10.0747	8.08428	10.7928	10.5848	10.3311	7.96058	10.0097	12.6894	9.3031	10.7	9.54535	14.3372	10.7028	9.95245	11.8857	9.43525	10.3629	10.1551	10.6768	9.74046	12.6723	9.70598	9.39167	12.9105	9.72554	11.6027	10.1648	10.3242	10.4732	10.9722	8.01625	10.9338
ME	Metabotype 2	1	46–50	30.93	0	25	1646	no response	10.2961	8.91916	8.36763	9.88249	9.90539	9.29209	11.4615	11.2331	10.5804	10.0107	8.16892	10.7334	10.4598	10.3962	8.07682	9.94559	12.6293	9.24864	9.76437	9.87206	14.3557	10.7333	10.0384	11.8396	9.43066	11.0014	9.87728	10.6957	9.74029	11.9222	9.71201	9.48402	12.8435	9.69923	11.4768	10.1523	10.1634	10.5335	10.9169	7.74752	10.8648
ME	Metabotype 2	1	36–40	19.33	0	10		no response	10.3743	8.79312	8.49065	9.79928	9.86697	9.45368	11.4789	11.2652	10.582	10.1077	8.18289	10.8492	10.5538	10.267	7.82209	10.1924	12.5918	9.42522	9.9491	9.57403	14.7273	10.7172	10.0991	11.8408	9.48905	10.5115	9.9491	10.6328	9.80558	11.7007	9.77314	9.49566	12.4091	9.72673	11.586	10.3045	10.3621	10.6159	11.0546	7.94017	10.9561
ME	Metabotype 2	1	61–65	28.13	0	0	908	no response	10.3277	9.03974	8.33316	9.85596	10.0542	9.2738	11.4871	11.2095	10.5579	9.96939	8.06501	10.6683	10.5037	10.6543	7.91349	10.0352	12.6664	9.33204	10.1804	9.88768	14.7954	10.7206	10.0336	11.7234	10.1509	10.5259	9.72315	10.6794	9.80639	11.2194	9.71853	9.57194	13.0765	9.702	11.6562	10.1658	10.2501	10.5327	10.925	7.76089	10.899
ME	Metabotype 2	0	41–45	29.15	0	10	3076	clinical response	10.4544	8.72281	8.21965	9.84768	9.82591	9.26866	11.4499	11.4835	10.569	10.2498	8.06932	10.7432	10.6234	10.3279	7.8679	10.0077	12.6772	9.33069	10.236	9.45841	14.7467	10.6529	9.8631	11.7872	9.65356	10.3251	9.98925	10.5743	9.61324	11.1964	9.90403	9.47958	12.9545	9.62406	11.5636	10.2306	10.307	10.5657	11.0715	7.85175	10.8179
ME	Metabotype 2	0	36–40	26.37	0	40	2609	clinical response	10.403	8.69592	8.26866	9.82655	9.84109	9.25243	11.5821	11.4119	10.5872	9.92674	8.13597	11.0243	10.5021	10.4012	7.69488	10.0686	12.6996	9.61489	10.4225	10.7891	14.7879	10.6054	9.88966	11.9929	9.45841	10.3664	9.70408	10.7208	9.64458	11.4334	9.78741	9.42291	13.1401	9.65482	11.5583	10.0881	10.0748	10.3544	10.9971	7.64602	10.7999
ME	Metabotype 3	0	41–45	25.08	0	45	5827	no response	10.3556	8.79442	8.37112	9.90719	9.84643	9.40067	11.5353	11.3362	10.6649	9.99831	8.09487	10.7777	10.4886	10.466	7.89966	10.0404	12.7166	9.30811	9.68422	9.58834	14.3187	10.924	9.99435	11.8598	9.38089	10.5602	10.9081	10.7291	9.73386	11.6225	9.82496	9.35579	12.6332	9.70408	11.688	10.152	10.127	10.4174	10.9927	7.71699	10.8366
ME	Metabotype 3	1	46–50	30.45	0	10	1986	clinical response	10.394	8.86388	8.36807	9.88188	9.6994	9.27868	11.3939	11.4144	10.5836	9.97642	8.1334	10.8195	10.5747	10.1134	7.70805	9.94866	12.7821	9.6125	11.453	9.80655	14.2492	10.6907	9.9558	11.9926	10.1509	10.4892	9.87452	10.6903	9.7139	11.9779	9.82289	9.84894	13.7279	9.70598	11.6295	10.1783	10.1407	10.7031	11.1297	8.03892	10.8917
ME	Metabotype 3	1	41–45	25.22	0	65	8178	clinical response	10.3685	8.73944	8.36151	9.81234	9.89133	9.28771	11.4401	11.3781	10.5554	10.0116	8.21772	10.8325	10.7969	10.299	7.87836	10.0107	12.8026	9.40621	9.58045	9.54651	14.1094	10.6859	9.98314	11.7224	9.33561	10.3784	10.0572	10.6937	9.92955	11.5074	9.67684	9.84894	12.6648	9.63934	11.5385	10.2101	10.6606	10.6231	10.9665	7.71631	10.9317
ME	Metabotype 3	1	21–25	23.56	0	15	3114	clinical response	10.3293	8.68194	8.35843	9.84266	9.92154	9.43796	11.4489	11.3051	10.708	10.1767	8.34873	10.7042	10.4737	10.6606	7.95245	10.1054	12.6573	9.36829	9.64024	9.54632	14.8535	10.7541	9.93162	11.4539	10.1509	10.4345	9.89527	10.633	9.84408	10.2575	9.81666	9.40833	12.6959	9.70287	11.4738	10.2127	9.90959	10.3951	10.9819	7.62644	10.9015
ME	Metabotype 3	1	31–35	21.09	0	55	3937	clinical response	10.4195	8.78267	8.3746	9.86898	9.74382	9.28586	11.4717	11.458	10.631	9.97197	8.00338	10.9042	11.7996	10.5124	7.72042	10.0154	12.7979	9.45368	11.2606	9.6786	13.9906	10.6665	9.8149	11.8894	9.52845	10.331	10.2425	10.7301	9.6886	11.7473	9.72639	9.58383	13.7032	9.59077	11.6445	10.0509	10.3955	10.4367	11.0101	7.87221	10.8272
ME	Metabotype 3	1	36–40	22.09	0	45	4333	no response	10.3619	8.76984	8.51688	9.76553	9.81378	9.34585	11.4289	11.2238	10.5791	9.97728	8.07948	10.7008	10.4286	10.7533	7.85175	10.1087	12.5474	9.27496	10.3887	9.55152	14.3813	10.6393	10.0146	11.7342	9.36545	10.3829	9.7269	10.7079	9.72707	11.9676	9.67719	9.44543	12.7563	9.6591	11.529	10.1599	10.1657	10.431	10.9236	7.89118	10.8963
ME		1	41–45	19.43	1	45	2791	clinical response	10.2136	9.01514	8.36676	9.84392	9.99124	9.36107	11.4586	11.1744	10.641	10.0503	8.26397	10.5107	10.3922	10.9261	8.01737	10.0338	12.4425	9.19057	9.96737	9.79815	13.9906	10.789	10.1067	11.3325	9.34541	10.476	10.1037	10.6808	9.85829	11.762	9.54535	9.59749	12.4894	9.81922	11.42	10.2119	10.2082	10.5944	10.9846	8.02514	10.97
ME		0	36–40	22.47	1	15	2206		10.4339	8.68194	8.27146	9.78904	9.84031	9.24317	11.6142	11.4854	10.6656	9.97025	8.12309	10.8654	10.5941	10.5066	7.75355	10.0569	12.7451	9.33874	10.1408	9.47391	14.7454	10.5201	9.88981	11.828	9.44025	10.4342	9.79425	10.7136	9.80139	11.585	9.79214	9.42668	12.8985	9.75606	11.5359	10.1991	10.1219	10.411	10.9459	7.89178	10.7848
ME		1	41–45	24.01	1	30	5653	clinical response	10.5276	8.82782	8.41701	9.92481	9.82766	9.28007	11.5124	11.2109	10.563	9.95158	8.32688	10.6587	10.4027	10.5246	8.17443	9.97441	12.6758	9.7303	10.3754	9.89163	14.0974	10.6213	9.97341	11.79	9.48543	11.5421	9.87036	10.7708	9.74399	11.7953	9.75288	9.44688	12.8966	9.60881	11.6368	10.063	10.2477	10.5338	10.9574	7.83668	10.7523
ME		1	41–45	27.31	1	35	3094	clinical response	10.3461	8.97011	8.44377	9.803	9.87191	9.26725	11.3414	11.1682	10.6107	10.2114	8.15228	10.6853	10.458	10.766	7.85736	10.0381	12.5084	9.79116	10.4901	9.61545	14.6125	10.6575	10.0795	11.7265	9.46761	10.5875	9.95274	10.7686	9.73064	12.115	9.67119	9.47857	12.9454	9.70131	11.5413	10.1517	10.4255	10.4843	10.8889	7.92837	10.854
ME		1	41–45	20.66	1	10	1150	clinical response	10.3085	8.82146	8.44128	9.83147	9.90929	9.31356	11.3652	11.2748	10.5867	9.99817	8.02791	10.7157	10.4485	10.3533	7.91229	10.0144	12.6199	9.45697	10.8581	9.55363	14.5882	10.6847	9.97985	11.6063	9.50005	10.4481	9.96347	10.6521	9.71802	11.5683	9.69471	9.52121	13.2012	9.67543	11.5956	10.2435	10.2071	10.5129	10.9872	7.99152	10.8998
ME		1	41–45	23.34	1	55	2089		10.3464	8.83004	8.27891	9.80219	9.88798	9.33069	11.4904	11.3107	10.6219	9.98613	8.08268	10.7367	10.4917	10.5715	7.85237	10.0645	12.4904	9.25172	9.90448	9.58571	14.6149	10.6767	9.99676	11.7423	9.37395	10.4729	9.7497	10.66	9.76769	11.0328	9.69331	9.50859	12.8027	9.67772	11.5425	10.2026	10.4149	10.4322	11.0676	7.89178	10.8761
ME		1	46–50	24.31	1	10	686		10.4399	8.73132	8.36107	9.96809	9.87636	9.32351	11.4859	11.4049	10.5997	9.98741	8.02625	10.7287	10.5322	10.1419	7.77742	10.1109	12.5543	9.36063	10.3862	9.57308	14.6238	10.6511	9.96333	11.4487	9.39103	10.5356	9.88844	10.6268	9.75505	11.0563	9.66551	9.50859	13.0112	9.68264	11.5752	10.1984	10.1935	10.3883	11.0099	8.12464	10.8897
ME		1	46–50	33.12	1	30	2811	no response	10.2984	8.886	8.3156	9.97384	9.87958	9.29806	11.5162	11.2468	10.5648	10.0322	8.0917	10.6463	10.4679	10.9713	7.91349	9.86805	12.656	9.19205	10.2076	9.7151	14.5516	10.6977	10.0294	11.4791	9.33338	10.4954	9.87912	10.7005	9.76587	11.8838	9.56262	9.55171	12.8607	9.69192	11.5624	10.2253	10.1604	10.4705	11.1091	8.29462	10.9417
ME		1	41–45	26.96	1	40	3386	clinical response	10.2606	8.9542	8.32238	9.93517	10.0542	9.31379	11.46	11.2069	10.5125	9.99958	8.20212	10.6598	10.5394	10.4145	7.89057	10.0088	12.5462	9.60028	10.1635	9.76818	14.4399	10.6785	10.0412	11.3378	9.55478	10.5103	10.5748	10.7475	9.82639	12.476	9.6125	9.72537	12.4717	9.71648	11.4664	10.2439	10.6715	10.5162	10.922	8.16892	10.9148
ME		1	51–55	22.55	1	45	5621	clinical response	10.2729	8.82845	8.38759	9.91573	9.93664	9.22159	11.6142	11.3397	10.615	9.92926	8.18239	10.6553	10.6071	10.9135	7.824	9.93044	12.7388	9.64602	10.2998	9.64692	14.5977	10.6492	9.92674	11.7144	9.52317	10.4973	10.3305	10.7708	9.75872	12.0663	9.69401	9.44688	13.2262	9.59805	11.6192	10.0492	10.1542	10.435	10.876	7.8586	10.779
HC	HC	1	41–45		0				10.4311	8.95449	8.3015	9.82623	9.76238	9.36501	11.3555	11.2212	10.5981	9.94734	8.14211	10.6528	10.381	10.8816	7.824	9.9491	12.5996	9.20775	10.3426	9.59898	14.3179	10.752	10.0375	11.6273	9.35315	10.4474	9.70753	10.6449	9.73047	12.5825	9.59059	9.42396	13.1014	9.68598	11.4813	10.1871	10.3733	10.3656	10.901	8.04221	10.9142
HC	HC	1	26–30		0				10.3447	8.9472	8.49865	10.0531	9.92214	9.26233	11.399	11.204	10.5604	10.0337	7.98982	10.4445	10.4861	10.852	7.84862	9.89694	12.561	9.55248	10.178	10.7891	14.26	10.8914	10.0388	11.1398	9.38651	10.5489	10.9081	10.6771	9.79035	12.6723	9.5076	9.84894	13.2246	9.71184	11.5228	10.2688	10.4106	10.4755	10.9945	8.05799	10.93
HC	HC	1	26–30		0				10.3839	8.86109	8.22062	9.97971	9.79734	9.21699	11.3667	11.2972	10.7746	10.0556	8.02403	10.5769	10.4939	10.9713	7.84172	9.85953	12.5647	9.27729	10.7564	9.61397	14.179	10.6993	10.0056	11.1398	9.48482	10.5495	10.1538	10.6822	9.7492	12.428	9.53391	9.84894	13.003	9.63988	11.4382	10.1316	10.7547	10.5547	10.9593	7.93192	10.8375
HC	HC	1	41–45		0				10.4733	8.76089	8.37938	9.94134	9.79863	9.53158	11.4446	11.4548	10.6492	9.94398	8.01458	10.8442	10.6545	10.1134	7.76951	9.98527	12.7396	9.80316	10.0772	9.51983	14.5276	10.8567	9.81202	11.7163	9.34829	10.4323	10.9081	10.6575	9.74618	12.1283	9.71493	9.50482	12.8924	9.65571	11.688	10.0492	10.344	10.3454	11.0406	7.77873	10.8163
HC	HC	1	36–40		0				10.2961	8.93811	8.37634	9.90569	9.94442	9.53158	11.4165	11.2844	10.6958	10.0157	8.35006	10.5375	10.4709	10.9713	7.91767	9.97613	12.6773	9.37134	10.1878	9.73166	14.3766	10.851	10.082	11.3127	9.34296	10.5282	9.84768	10.6896	9.81442	12.3456	9.59582	9.64458	12.4947	9.69853	11.541	10.1126	10.4567	10.4595	10.9449	7.89603	10.8804
HC	HC	1	31–35	26.18	0				10.3979	8.81314	8.21529	9.80526	9.94178	9.43421	11.2727	11.3003	10.6506	9.97585	8.08002	10.676	10.4343	10.6944	7.89178	9.96953	12.573	9.33829	10.4716	9.56224	14.1862	10.6612	10.2836	11.5395	9.71699	10.4364	9.83083	10.5858	9.70338	11.7408	9.60066	9.7046	13.0273	9.67807	11.465	10.1753	10.3619	10.4618	10.9277	7.99774	10.8514
HC	HC	1	21–25	23.12	0				11.4987	8.83131	8.6014	9.84909	9.77545	9.33114	11.3729	11.4406	10.5519	10.0614	7.97327	10.758	10.5965	10.4239	7.74685	9.94457	12.6664	9.48502	10.2204	10.4546	14.3379	10.6881	9.96881	11.3691	9.45492	10.4758	10.1317	10.6315	9.8558	12.0286	9.90403	9.61618	12.7136	9.70494	11.5496	10.2588	10.3151	10.5087	11.0443	7.85549	10.9471
HC	HC	1	26–30	19.84	0				10.268	8.90659	8.32418	9.87467	9.80671	9.3837	11.3652	11.1766	10.6886	10.0282	8.26538	10.5998	10.4207	10.8311	7.95826	9.92006	12.5897	9.80316	10.5788	9.74903	14.3746	10.677	10.1425	11.3297	9.42122	10.5208	9.99209	10.7637	9.90177	11.8005	9.52924	9.57251	13.0465	9.74483	11.4985	10.1994	10.3071	10.5557	10.917	7.89724	10.8891
HC	HC	0	31–35	25.96	0				10.489	8.71218	8.32373	9.85112	9.77	9.30879	11.6142	11.4854	10.6073	10.0452	8.08055	11.0243	11.7996	10.3927	7.75221	10.0088	12.7286	9.69262	10.3185	9.46189	14.6086	10.6519	9.92881	11.9162	9.53119	11.5421	10.1717	10.7708	9.67666	11.193	9.84721	9.58459	12.8876	9.66995	11.5299	10.1782	10.2541	10.4994	10.9741	7.96751	10.7777
HC	HC	1	46–50	23.18	0				10.409	8.87805	8.38111	9.84847	9.8189	9.44791	11.3254	11.2126	10.6087	10.2498	7.96232	10.761	10.479	10.6375	7.89118	9.99435	12.6046	9.19229	10.7332	9.59656	14.4666	10.7058	10.0573	11.6847	9.48523	10.4779	9.81858	10.5532	9.93133	11.7426	9.70494	9.69314	13.0131	9.76122	11.603	10.3045	10.2253	10.4829	11.0647	7.98014	11.0621
HC	HC	1	46–50	20.96	0				10.4091	8.85736	8.34163	9.81458	9.97269	9.30287	11.4506	11.2292	10.6272	10.1268	8.13289	10.719	10.4052	10.9713	8.04658	9.9935	12.52	9.25715	10.1854	9.67225	14.2186	10.6903	10.04	11.6212	9.45779	10.5987	9.83794	10.7459	9.79588	11.3422	9.65392	9.70857	12.6813	9.81922	11.4211	10.2042	10.4723	10.5362	10.8404	7.76885	11.0945
HC	HC	1	46–50	23.37	0				10.576	9.03974	8.40301	9.7662	10.0542	9.40557	11.2697	11.2118	10.6284	10.1659	8.42626	10.5779	10.4712	10.6141	7.85175	9.90899	12.5646	9.57384	10.8168	10.0111	14.4059	10.924	10.1729	11.601	9.58571	10.6205	10.1397	10.648	9.92955	11.8801	9.57478	9.84894	12.6672	9.81922	11.52	10.2774	10.7547	10.7147	11.0264	7.89239	10.9419
HC	HC	1	36–40	22.32	0				10.3809	8.83857	8.82177	9.83257	9.97197	9.29324	11.2697	11.4854	10.603	10.0703	8.12722	10.6971	10.5687	10.1722	8.17443	10.0079	12.6526	9.12076	10.5054	9.60474	14.4406	10.7773	10.1219	11.6128	9.53119	10.5886	9.8351	10.5571	9.79944	11.6274	9.65625	9.53158	12.6745	9.81922	11.6293	10.3045	10.2653	10.5775	10.9992	7.91409	11.0004
HC	HC	1	36–40	23.42	0				10.5257	8.79019	8.39874	11.0662	9.95099	9.3403	11.3818	11.4019	10.7259	10.1211	8.0207	10.7416	10.5933	10.5042	7.75087	9.98456	12.7234	9.53586	10.3399	9.51629	14.5192	10.7042	10.0561	11.5117	9.49586	10.6964	9.98399	10.6159	9.76669	11.7759	9.59134	9.648	12.679	9.70701	11.5772	10.2503	10.3705	10.3547	11.1297	8.20359	11.0197
HC	HC	1	41–45	30.47	0				10.4168	8.82241	8.37851	9.80542	9.79782	9.2854	11.5133	11.3765	10.6154	10.0743	7.98014	10.7389	10.5127	10.5829	7.79961	9.99944	12.716	9.2384	11.1344	9.47188	14.6264	10.6782	10.2836	11.8997	9.53858	10.4456	9.82591	10.5906	9.70926	11.7177	9.67807	9.51767	13.6716	9.64169	11.5939	10.2095	10.3556	10.3879	10.9465	7.83794	10.884
HC	HC	1	41–45	22.23	0				10.4268	8.92303	8.31651	10.0126	9.76205	9.2914	11.3089	11.4854	10.6237	10.0077	8.30879	10.897	10.6494	10.5681	7.80607	9.92778	12.6971	9.69279	10.7361	9.5632	14.19	10.6932	9.91349	11.7517	9.38219	10.4901	9.85658	10.6143	9.72826	12.6723	9.76951	9.47431	13.351	9.67842	11.6025	10.1813	10.3327	10.4938	11.0204	8.01067	11.0008
HC	HC	1	26–30	23.81	0				10.3875	8.95681	8.296	9.9263	10.0542	9.31945	11.2697	11.2682	10.6018	10.1731	8.03177	10.7389	10.4456	10.8163	7.89178	10.0916	12.5965	9.49725	10.8645	9.62022	14.3436	10.7665	10.125	11.8246	9.69679	10.5517	9.75939	10.5712	9.78823	12.4585	9.62534	9.56929	12.796	9.75672	11.4936	10.3045	10.3984	10.5552	11.0535	8.04549	11.0945
HC	HC	1	26–30	22.95	0				10.3935	8.77446	8.26819	9.90147	9.75972	9.45245	11.3783	11.3882	10.7041	10.0282	8.03562	10.8301	10.5378	10.8501	7.73742	10.0474	12.7594	9.32125	10.6113	9.57837	14.0123	10.7877	9.94968	12.0085	9.71665	10.4038	9.73809	10.6057	9.6703	12.3216	9.77446	9.42143	13.1476	9.67048	11.63	10.1684	10.1167	10.4604	10.9806	7.69905	10.9153
HC	HC	1	56–60	23.88	0				10.3576	8.85736	8.35755	9.86913	9.88935	9.26209	11.3647	11.3723	10.6301	9.98769	8.2031	10.9168	10.5293	10.3383	7.74349	9.97742	12.7191	9.38133	10.7994	9.46127	14.5645	10.6554	9.94924	11.8824	9.51728	10.4267	9.84329	10.6697	9.69853	11.9435	9.76471	9.55344	13.3872	9.65267	11.6016	10.1828	10.3112	10.5055	10.9966	7.82909	10.947
HC	HC	0	41–45	27.78	0				10.415	9.03974	8.29186	9.91543	9.87912	9.24816	11.3807	11.4854	10.6576	9.96723	7.87652	10.8701	10.658	10.7204	8.05257	9.92333	12.7422	9.40918	10.9805	9.64205	14.6056	10.7136	9.93074	11.7521	9.52474	10.4193	9.80316	10.6129	9.67719	12.6723	9.73183	9.54747	13.712	9.70165	11.634	10.2511	10.4872	10.3949	11.0315	8.29462	11.0797
HC	HC	0	46–50	23.18	0				11.769	8.87682	8.32778	9.81346	9.89315	9.26397	11.3809	11.3556	10.6177	10.0178	8.08108	10.8687	10.5296	10.8277	7.77347	9.98613	12.6899	9.34518	10.4732	9.63572	14.1447	10.6842	9.9757	11.8884	9.46025	10.468	9.78545	10.7278	9.72451	11.6405	9.71081	9.48784	13.0277	9.65464	11.5341	10.1866	10.2876	10.4977	10.9118	7.76885	10.8846
HC	HC	1	46–50	21.05	0				10.3636	9.03974	8.82177	9.8645	9.83083	9.27984	11.5046	11.3178	10.6592	10.0512	8.00675	10.8395	10.4526	10.8897	7.77479	10.0291	12.6603	9.24982	10.7125	10.7891	14.1287	10.777	10.0656	11.8021	9.38802	11.5421	10.1025	10.7442	9.73064	12.6126	9.70044	9.61802	13.0901	9.64404	11.5803	10.1566	10.7547	10.4874	10.8572	8.13031	11.0606
HC	HC	0	26–30	24.38	0				10.5788	8.92095	8.23506	9.85565	9.71596	9.22954	11.4371	11.3845	10.6137	9.96996	8.39017	10.7852	10.5231	10.3817	7.77939	9.93458	12.7449	9.59376	11.453	9.41722	14.5135	10.6823	9.95463	11.8556	9.51885	10.324	9.8275	10.6044	9.73826	12.6723	9.82177	9.5727	13.7279	9.66338	11.5553	10.1975	10.3972	10.357	11.1297	8.09434	11.0334
HC	HC	0	26–30	30	0				10.3472	8.79377	8.38586	9.80122	9.67331	9.23745	11.408	11.3018	10.7746	10.1219	8.02237	10.7208	10.4879	10.5283	7.732	10.0799	12.5604	9.54709	10.8905	9.69314	14.7196	10.7319	10.053	12.0197	9.54206	10.4013	9.84329	10.6256	9.67596	11.9647	9.76388	9.71768	13.1722	9.60418	11.5726	10.1248	10.7547	10.4957	10.9449	7.893	10.836
HC	HC	0	26–30	23.37	0				11.769	8.73166	8.27659	9.81458	9.98812	9.28355	11.3881	11.3416	10.6587	10.1094	8.09381	10.7168	10.4647	10.6915	7.82718	9.93044	12.6203	9.80316	10.7856	9.57611	14.3749	10.6641	10.0279	11.6182	9.68843	10.4402	9.92496	10.6622	9.75856	11.4594	9.90403	9.78758	13.0419	9.61655	11.4276	10.1831	10.633	10.5002	11.0217	7.76951	10.8207
HC	HC	0	31–35	21.8	0				10.2778	8.926	8.35447	9.91184	9.87774	9.25054	11.6142	11.2771	10.5909	9.97943	8.16942	10.6359	10.4019	10.9713	7.89421	9.83668	12.5427	9.21675	10.6361	9.66853	14.3788	10.7992	10.0262	11.2738	9.49466	10.4888	9.74298	10.7708	9.76504	12.0558	9.55228	9.64223	13.2758	9.66569	11.4031	10.0802	10.3593	10.5637	10.8936	8.22882	10.8427
HC	HC	1	41–45	23.53	0				10.4106	8.88173	8.26725	9.88096	9.71098	9.21553	11.3819	11.3796	10.6348	10.0176	8.45738	10.5583	10.5477	10.5551	8.03892	9.86171	12.5926	9.31379	11.3765	10.6519	14.2323	10.6634	9.91304	11.3443	9.59563	10.5106	9.95855	10.6148	9.68598	12.1773	9.61673	9.82289	13.6881	9.6299	11.5525	10.0876	10.6867	10.3784	10.9113	8.23745	10.9292
HC	HC	1	46–50	25.82	0				10.3509	8.92837	8.17243	10	9.74534	9.34629	11.2817	11.3066	10.6868	10.0783	8.84643	10.5403	10.4616	10.7525	7.89785	9.92273	12.5369	9.29347	10.8456	9.71201	14.2286	10.7679	10.0883	11.2068	9.51885	10.5983	9.90779	10.6346	9.81314	12.341	9.52219	9.66959	13.5178	9.6756	11.4883	10.1717	10.4275	10.4566	10.9791	8.06878	10.9416
HC	HC	0	36–40	24.49	0				10.3376	8.85767	8.41616	9.90328	9.8141	9.28771	11.3571	11.2896	10.63	9.99746	8.04549	10.6845	10.6632	10.8008	7.77413	9.87391	12.5687	9.25927	10.7735	9.59488	13.9982	10.7153	10.1029	11.4185	9.45533	10.4702	9.68264	10.6482	9.74332	12.1686	9.61305	9.56834	13.3224	9.68106	11.461	10.1047	10.5351	10.5548	10.9211	8.13186	10.8995
[truncated: 5,000 more columns]

## Sheet: 3_Aptamer_annotations
AptName	TargetFullName	Target	UniProt	EntrezGeneID	EntrezGeneSymbol
seq.10000.28	Beta-crystallin B2	CRBB2	P43320	1415	CRYBB2
seq.10001.7	RAF proto-oncogene serine/threonine-protein kinase	c-Raf	P04049	5894	RAF1
seq.10003.15	Zinc finger protein 41	ZNF41	P51814	7592	ZNF41
seq.10006.25	ETS domain-containing protein Elk-1	ELK1	P19419	2002	ELK1
seq.10008.43	Guanylyl cyclase-activating protein 1	GUC1A	P43080	2978	GUCA1A
seq.10010.10	Beclin-1	BECN1	Q14457	8678	BECN1
seq.10011.65	Inositol polyphosphate 5-phosphatase OCRL-1	OCRL	Q01968	4952	OCRL
seq.10012.5	SAM pointed domain-containing Ets transcription factor	SPDEF	O95238	25803	SPDEF
seq.10014.31	Zinc finger protein SNAI2	SLUG	O43623	6591	SNAI2
seq.10015.119	Voltage-gated potassium channel subunit beta-2	KCAB2	Q13303	8514	KCNAB2
seq.10022.207	DNA polymerase eta	POLH	Q9Y253	5429	POLH
seq.10023.32	Vitamin D3 receptor	VDR	P11473	7421	VDR
seq.10024.44	4-hydroxy-2-oxoglutarate aldolase, mitochondrial	HOGA1	Q86XE5	112817	HOGA1
seq.10025.1	Dihydrolipoyl dehydrogenase, mitochondrial	DLDH	P09622	1738	DLD
seq.10030.8	Adenine DNA glycosylase	MutY homolog	Q9UIF7	4595	MUTYH
seq.10035.6	Dual specificity protein phosphatase 4	DUS4	Q13115	1846	DUSP4
seq.10036.201	Zinc fingers and homeoboxes protein 3	ZHX3	Q9H4I2	23051	ZHX3
seq.10037.98	Sialic acid-binding Ig-like lectin 12	SIG12	Q96PQ1	89858	SIGLEC12
seq.10039.32	Purine nucleoside phosphorylase	PNP	P00491	4860	PNP
seq.10040.63	Tumor protein 63	P73L	Q9H3D4	8626	TP63
seq.10041.3	Hepatocyte nuclear factor 4-alpha	HNF4A	P41235	3172	HNF4A
seq.10042.8	Serine/threonine-protein kinase Sgk3	SGK3	Q96BR1	100533105	SGK3
seq.10043.31	Bromodomain-containing protein 4	BRD4	O60885	23476	BRD4
seq.10044.12	Protein Wnt-10a	WN10A	Q9GZT5	80326	WNT10A
seq.10045.47	Cullin-3	CUL3	Q13618	8452	CUL3
seq.10046.55	Baculoviral IAP repeat-containing protein 2	cIAP-1	Q13490	329	BIRC2
seq.10047.12	Neutrophil cytosol factor 2	NCF-2	P19878	4688	NCF2
seq.10048.7	Core-binding factor subunit beta	PEBB	Q13951	865	CBFB
seq.10049.112	Telomeric repeat-binding factor 1	TERF1	P54274	7013	TERF1
seq.10053.5	Integrin-linked protein kinase	ILK1	Q13418	3611	ILK
seq.10054.3	Gigaxonin	GAN	Q9H2C0	8139	GAN
seq.10056.5	Forkhead box protein M1	FOXM1	Q08050	2305	FOXM1
seq.10058.1	UV excision repair protein RAD23 homolog A	RD23A	P54725	5886	RAD23A
seq.10063.10	E3 ubiquitin-protein ligase FANCL	FANCL	Q9NW38	55120	FANCL
seq.10064.12	Putative hydrolase RBBP9	RBBP9	O75884	10741	RBBP9
seq.10069.2	Peptidyl-prolyl cis-trans isomerase NIMA-interacting 1	PIN1	Q13526	5300	PIN1
seq.10070.22	1-phosphatidylinositol 4,5-bisphosphate phosphodiesterase gamma-2	PLCG2	P16885	5336	PLCG2
seq.10073.22	Tyrosyl-DNA phosphodiesterase 1	TYDP1	Q9NUW8	55775	TDP1
seq.10074.128	Bromodomain-containing protein 2	BRD2	P25440	6046	BRD2
seq.10075.75	Acyl-CoA-binding domain-containing protein 6	ACBD6	Q9BR61	84320	ACBD6
seq.10076.1	AP-4 complex subunit mu-1	AP4M1	O00189	9179	AP4M1
seq.10078.5	BAG family molecular chaperone regulator 3	BAG3	O95817	9531	BAG3
seq.10080.9	Translation initiation factor eIF-2B subunit alpha	EI2BA	Q14232	1967	EIF2B1
seq.10081.17	DNA-binding protein SATB2	SATB2	Q9UPW6	23314	SATB2
seq.10082.251	Neurofilament light polypeptide	NFL	P07196	4747	NEFL
seq.10085.25	Steroidogenic acute regulatory protein, mitochondrial	STAR	P49675	6770	STAR
seq.10086.39	Cystathionine beta-synthase	CBS	P35520	102724560	CBS
seq.10087.10	Alpha-crystallin A chain	Alpha crystallin A chain	P02489	102724652	CRYAA
seq.10088.37	Adenine phosphoribosyltransferase	APT	P07741	353	APRT
seq.10089.7	N-acetylserotonin O-methyltransferase-like protein	ASML	O95671	8623	ASMTL
seq.10336.3	E3 ubiquitin-protein ligase CHIP	CHIP	Q9UNE7	10273	STUB1
seq.10339.48	Gamma-enolase	NSE	P09104	2026	ENO2
seq.10342.55	E3 SUMO-protein ligase PIAS4	PIAS4	Q8N2W9	51588	PIAS4
seq.10344.334	Interleukin-10 receptor subunit alpha	IL-10 Ra	Q13651	3587	IL10RA
seq.10346.5	Signal transducer and activator of transcription 3	STAT3	P40763	6774	STAT3
seq.10351.51	Interferon regulatory factor 1	IRF1	P10914	3659	IRF1
seq.10354.57	Signal transducer and activator of transcription 3	STAT3	P40763	6774	STAT3
seq.10356.21	Transcription factor AP-1	c-Jun	P05412	3725	JUN
seq.10361.25	2'-5'-oligoadenylate synthase 1	OAS1	P00973	4938	OAS1
seq.10362.35	Myc proto-oncogene protein	c-Myc	P01106	4609	MYC
seq.10363.13	Mothers against decapentaplegic homolog 3	SMAD3	P84022	4088	SMAD3
seq.10364.6	Mothers against decapentaplegic homolog 2	SMAD2	Q15796	4087	SMAD2
seq.10365.132	Interleukin-23	IL-23	P29460|Q9NPF7	3593|51561	IL12B|IL23A
seq.10366.11	Platelet-derived growth factor receptor alpha	PDGFRA	P16234	5156	PDGFRA
seq.10367.62	Interleukin-12	IL-12	P29459|P29460	3592|3593	IL12A|IL12B
seq.10370.21	Signal transducer and activator of transcription 1-alpha/beta	STAT1	P42224	6772	STAT1
seq.10372.18	Signal transducer and activator of transcription 6	STAT6	P42226	6778	STAT6
seq.10382.1	Angiopoietin-related protein 3	ANGL3	Q9Y5C1	27329	ANGPTL3
seq.10390.21	E3 ubiquitin-protein ligase ZNRF3	ZNRF3	Q9ULT6	84133	ZNRF3
seq.10391.1	Angiopoietin-related protein 3	ANGL3	Q9Y5C1	27329	ANGPTL3
seq.10396.6	Induced myeloid leukemia cell differentiation protein Mcl-1	Mcl-1	Q07820	4170	MCL1
seq.10398.110	Ankyrin repeat domain-containing protein 1	ANKR1	Q15327	27063	ANKRD1
seq.10418.36	Syntaxin-12	STX12	Q86Y82	23673	STX12
seq.10419.1	Scavenger receptor class A member 5	SCAR5	Q6ZMJ2	286133	SCARA5
seq.10420.30	Fas apoptotic inhibitory molecule 1	FAIM1	Q9NVQ4	55179	FAIM
seq.10424.31	Neural proliferation differentiation and control protein 1	NPDC1	Q9NQX5	56654	NPDC1
seq.10425.3	Beta-1,4-galactosyltransferase 5	B4GT5	O43286	9334	B4GALT5
seq.10426.21	Golgi SNAP receptor complex member 2	GOSR2	O14653	9570	GOSR2
seq.10428.1	Killer cell immunoglobulin-like receptor 2DS2	KI2S2	P43631	100132285	KIR2DS2
seq.10430.31	4F2 cell-surface antigen heavy chain	4F2	P08195	6520	SLC3A2
seq.10432.3	Uncharacterized protein KIAA1644	K1644	Q3SXP7	85352	SHISAL1
seq.10435.2	N(4)-(beta-N-acetylglucosaminyl)-L-asparaginase	ASPG	P20933	175	AGA
seq.10438.19	Granulocyte-macrophage colony-stimulating factor receptor subunit alpha	CSF2R	P15509	1438	CSF2RA
seq.10439.57	Alpha-amylase 2B	Alpha-amylase 2B	P19961	280	AMY2B
seq.10440.26	CXADR-like membrane protein	ACAM	Q9H6B4	79827	CLMP
seq.10442.1	Transmembrane protein 190	TM190	Q8WZ59	147744	TMEM190
seq.10445.20	Apolipoprotein M	ApoM	O95445	55937	APOM
seq.10447.18	Polyadenylate-binding protein 3	PABP3	Q9H361	5042	PABPC3
seq.10449.31	Protein shisa-2 homolog	TMM46	Q6UWI4	387914	SHISA2
seq.10451.11	Nucleobindin-1	NUCB1	Q02818	4924	NUCB1
seq.10453.7	Carcinoembryonic antigen-related cell adhesion molecule 20	CEA20	Q6UY09	125931	CEACAM20
seq.10454.99	DnaJ homolog subfamily C member 16	DJC16	Q9Y2G8	23341	DNAJC16
seq.10455.196	Interleukin-31	IL-31	Q6EBC2	386653	IL31
seq.10457.3	Interleukin-18 receptor accessory protein	IL-18 Rb	O95256	8807	IL18RAP
seq.10460.1	Chitotriosidase-1	Chitotriosidase-1	Q13231	1118	CHIT1
seq.10462.14	Insulin-like peptide INSL5	INSL5	Q9Y5Q6	10022	INSL5
seq.10463.23	Intestinal-type alkaline phosphatase	Alkaline phosphatase, intestine	P09923	248	ALPI
seq.10464.6	Anthrax toxin receptor 1	ANTR1	Q9H6X2	84168	ANTXR1
seq.10470.34	Thioredoxin domain-containing protein 11	TXD11	Q6PKC3	51061	TXNDC11
seq.10472.53	Tumor necrosis factor receptor superfamily member 14	HVEM	Q92956	8764	TNFRSF14
seq.10473.2	Trefoil factor 2	Trefoil factor 2	Q03403	7032	TFF2
seq.10479.18	Stromelysin-2	MMP-10	P09238	4319	MMP10
seq.10480.33	CD59 glycoprotein	CD59	P13987	966	CD59
seq.10485.56	Melanoma-associated antigen 4	MAGE-4	P43358	4103	MAGEA4
seq.10490.3	Dolichyl-diphosphooligosaccharide--protein glycosyltransferase subunit 1	RPN1	P04843	6184	RPN1
seq.10496.11	Calcium-activated chloride channel regulator 1	CaCC	A8K7I4	1179	CLCA1
seq.10499.1	Transmembrane protein 106A	T106A	Q96A25	113277	TMEM106A
seq.10505.12	E3 ubiquitin-protein ligase RNF43	RNF43	Q68DV7	54894	RNF43
seq.10506.53	Membrane-associated progesterone receptor component 2	PGRC2	O15173	10424	PGRMC2
seq.10507.166	Acrosomal protein SP-10	sperm protein 10	P26436	56	ACRV1
seq.10510.62	SLP adapter and CSK-interacting membrane protein	SCIMP	Q6UWF3	388325	SCIMP
seq.10511.10	Collagen alpha-3(VI) chain	Collagen alpha-3(VI)	P12111	1293	COL6A3
seq.10512.13	Cytokine receptor common subunit beta	IL3RB	P32927	1439	CSF2RB
seq.10513.13	Calsenilin	CSEN	Q9Y2W7	30818	KCNIP3
seq.10514.5	Prostaglandin-H2 D-isomerase	PGD2 synthase	P41222	5730	PTGDS
seq.10521.10	Matrix-remodeling-associated protein 8	MXRA8	Q9BRK3	54587	MXRA8
seq.10527.22	ATP-dependent RNA helicase A	DHX9	Q08211	1660	DHX9
seq.10528.2	Dipeptidase 1	DPEP1	P16444	1800	DPEP1
seq.10530.8	Proteasome subunit beta type-6	PSB6	P28072	5694	PSMB6
seq.10531.18	GTPase NRas	RASN	P01111	4893	NRAS
seq.10534.40	Poly [ADP-ribose] polymerase 1	PARP	P09874	142	PARP1
seq.10535.25	Cytochrome c oxidase subunit 6A2, mitochondrial	CX6A2	Q02221	1339	COX6A2
seq.10539.30	CD99 antigen-like protein 2	C99L2	Q8TCZ2	83692	CD99L2
seq.10546.2	Thrombospondin-type laminin G domain and EAR repeat-containing protein	TSEAR	Q8WU66	54084	TSPEAR
seq.10550.37	Bone morphogenetic protein receptor type-1B	BMP RIB	O00238	658	BMPR1B
seq.10551.7	Linker for activation of T-cells family member 1	LAT	O43561	27040	LAT
seq.10552.88	NKG2-F type II integral membrane protein	NKG2F	O43908	8302	KLRC4
seq.10553.8	Torsin-1A-interacting protein 2	TOIP2	Q8NFQ8	163590	TOR1AIP2
seq.10554.23	Beta-galactosidase	BGAL	P16278	2720	GLB1
seq.10557.6	Testis-expressed sequence 29 protein	TEX29	Q8N6K0	121793	TEX29
seq.10558.26	Protocadherin-9	PCDH9	Q9HC56	5101	PCDH9
seq.10560.1	Integral membrane protein 2C	ITM2C	Q9NQX7	81618	ITM2C
seq.10561.5	Peptidoglycan recognition protein 3	PGRP-I-alpha	Q96LB9	114771	PGLYRP3
seq.10562.42	Neuropilin and tolloid-like protein 2	NETO2	Q8NC67	81831	NETO2
seq.10563.13	LysM and putative peptidoglycan-binding domain-containing protein 3	LYSM3	Q7Z3D4	116068	LYSMD3
seq.10565.19	SLIT and NTRK-like protein 3	SLIK3	O94933	22865	SLITRK3
seq.10569.28	Microfibrillar-associated protein 2	MFAP2	P55001	4237	MFAP2
seq.10571.14	Alpha-1,3-mannosyl-glycoprotein 2-beta-N-acetylglucosaminyltransferase	MGAT1	P26572	4245	MGAT1
seq.10572.65	Cystatin-8	CST8	O60676	10047	CST8
seq.10574.10	Beta-2-microglobulin	b2-Microglobulin	P61769	567	B2M
seq.10575.31	Poly(U)-binding-splicing factor PUF60	PUF60	Q9UHX1	22827	PUF60
seq.10576.7	Plexin domain-containing protein 2	PXDC2	Q6UX71	84898	PLXDC2
seq.10580.14	Surfactant-associated protein 2	SFTA2	Q6UW10	389376	SFTA2
seq.10582.36	Protein O-mannose kinase	SG196	Q9H5K3	84197	POMK
seq.10583.1	Transmembrane protein 108	TM108	Q6UXF1	66000	TMEM108
seq.10584.7	NADH dehydrogenase [ubiquinone] iron-sulfur protein 4, mitochondrial	NDUS4	O43181	4724	NDUFS4
seq.10588.39	Lactosylceramide alpha-2,3-sialyltransferase	SIAT9	Q9UNP4	8869	ST3GAL5
seq.10589.7	Retinoic acid early transcript 1L protein	RET1L	Q5VY80	154064	RAET1L
seq.10600.24	Calmegin	CLGN	O14967	1047	CLGN
seq.10603.1	Histatin-3	HIS3	P15516	3347	HTN3
seq.10605.22	Adipocyte plasma membrane-associated protein	APMAP	Q9HDC9	57136	APMAP
seq.10606.34	Torsin-1A-interacting protein 1	TOIP1	Q5JTV8	26092	TOR1AIP1
seq.10608.9	Histatin-1	HIS1	P15515	3346	HTN1
seq.10612.18	Procollagen-lysine,2-oxoglutarate 5-dioxygenase 3	PLOD3	O60568	8985	PLOD3
seq.10613.33	Protein CASC4	CASC4	Q6P4E1	113201	GOLM2
seq.10615.18	Myelin protein P0	MYP0	P25189	4359	MPZ
seq.10616.67	Podocalyxin-like protein 2	PDXL2	Q9NZ53	50512	PODXL2
seq.10618.190	Low-density lipoprotein receptor-related protein 2	megalin	P98164	4036	LRP2
seq.10620.21	Beta-microseminoprotein	PSP-94	P08118	4477	MSMB
seq.10621.26	Protein Largen	PRR16	Q569H4	51334	PRR16
seq.10623.19	Mucin-1	MUC1	P15941	4582	MUC1
seq.10624.45	Serine protease inhibitor Kazal-type 13	ISK13	Q1W4C9	153218	SPINK13
seq.10626.116	Alpha-N-acetylgalactosaminide alpha-2,6-sialyltransferase 3	SIA7C	Q8NDV1	256435	ST6GALNAC3
seq.10627.87	Amyloid-like protein 2	APLP2	Q06481	334	APLP2
seq.10630.5	Oxidoreductase HTATIP2	HTAI2	Q9BUP3	10553	HTATIP2
seq.10631.9	Membrane-associated progesterone receptor component 2	PGRC2	O15173	10424	PGRMC2
seq.10636.1	Cell surface glycoprotein CD200 receptor 1	MO2R1	Q8TD46	131450	CD200R1
seq.10637.50	UPF0577 protein KIAA1324	K1324	Q6UXG2	57535	ELAPOR1
seq.10638.1	TERF1-interacting nuclear factor 2	TINF2	Q9BSI4	26277	TINF2
seq.10643.16	Noelin-3	NOE3	Q96PB7	118427	OLFM3
seq.10647.18	Activating signal cointegrator 1 complex subunit 1	ASCC1	Q8N9N2	51008	ASCC1
seq.10663.42	Insulin-induced gene 1 protein	INSI1	O15503	3638	INSIG1
seq.10666.7	N-acetylglucosamine-1-phosphotransferase subunit gamma	GNPTG	Q9UJJ9	84572	GNPTG
seq.10667.78	Uncharacterized protein C1orf185	CA185	Q5T7R7	284546	C1orf185
seq.10668.5	Syntaxin-4	STX4	Q12846	6810	STX4
seq.10670.26	Semaphorin-3E	Semaphorin 3E	O15041	9723	SEMA3E
seq.10672.75	Pulmonary surfactant-associated protein B	SP-B	P07988	6439	SFTPB
seq.10675.223	Thioredoxin-related transmembrane protein 2	TMX2	Q9Y320	51075	TMX2
seq.10677.9	NADH dehydrogenase [ubiquinone] 1 beta subcomplex subunit 4	NDUB4	O95168	4710	NDUFB4
seq.10693.43	Killer cell lectin-like receptor subfamily G member 2	KLRG2	A4D1S0	346689	KLRG2
seq.10695.12	Protein WFDC10B	WF10B	Q8IUB3	280664	WFDC10B
seq.10699.52	Prolow-density lipoprotein receptor-related protein 1	LRP1	Q07954	4035	LRP1
seq.10700.10	Immunoglobulin superfamily member 11	IGS11	Q5DX21	152404	IGSF11
seq.10702.1	Collagen alpha-1(XXVIII) chain	COSA1	Q2UY09	340267	COL28A1
seq.10703.203	Sin3 histone deacetylase corepressor complex component SDS3	SDS3	Q9H7L9	64426	SUDS3
seq.10704.91	Lymphoid-restricted membrane protein	LRMP	Q12912	4033	IRAG2
seq.10705.14	Alpha-N-acetylgalactosaminide alpha-2,6-sialyltransferase 3	SIA7C	Q8NDV1	256435	ST6GALNAC3
seq.10708.3	Progonadoliberin-2	GON2	O43555	2797	GNRH2
seq.10710.23	Zona pellucida-binding protein 2	ZPBP2	Q6X784	124626	ZPBP2
seq.10713.151	CMRF35-like molecule 7	CLM7	A8K4G0	124599	CD300LB
seq.10714.7	Angiotensin-converting enzyme	ACE	P12821	1636	ACE
seq.10716.35	26S proteasome non-ATPase regulatory subunit 5	PSMD5	Q16401	5711	PSMD5
seq.10721.76	Heat shock 70 kDa protein 1A	HSP 70	P0DMV8	3303	HSPA1A
seq.10722.13	Tyrosine-protein kinase SYK	KSYK	P43405	6850	SYK
seq.10731.10	Heparan sulfate glucosamine 3-O-sulfotransferase 5	HS3S5	Q8IZT8	222537	HS3ST5
seq.10734.339	Galactose-3-O-sulfotransferase 2	G3ST2	Q9H3Q3	64090	GAL3ST2
seq.10737.96	Leukocyte elastase inhibitor	Serpin B1	P30740	1992	SERPINB1
seq.10738.11	Fibulin-5	fibulin 5	Q9UBX5	10516	FBLN5
seq.10741.22	Macrophage colony-stimulating factor 1	CSF-1	P09603	1435	CSF1
seq.10743.13	SLIT and NTRK-like protein 1	SLIK1	Q96PX8	114798	SLITRK1
seq.10746.24	Dickkopf-related protein 3	DKK3	Q9UBP4	27122	DKK3
seq.10748.216	Protocadherin beta-2	PCDB2	Q9Y5E7	56133	PCDHB2
seq.10749.18	Heat shock 70 kDa protein 1A	HSP 70	P0DMV8	3303	HSPA1A
seq.10752.8	Chromodomain Y-like protein 2	CDYL2	Q8N8U2	124359	CDYL2
seq.10753.31	Disintegrin and metalloproteinase domain-containing protein 7	ADAM7	Q9H2U9	8756	ADAM7
seq.10754.113	Prokineticin-2	Prokineticin-2	Q9HC23	60675	PROK2
seq.10756.34	Urocortin-3	UCN3	Q969E3	114131	UCN3
seq.10758.2	Keratocan	KERA	O60938	11081	KERA
seq.10760.107	Glutamate receptor 4	GRIA4	P48058	2893	GRIA4
seq.10761.5	Transmembrane emp24 domain-containing protein 2	TMED2	Q15363	10959	TMED2
seq.10762.2	Killer cell lectin-like receptor subfamily G member 2	KLRG2	A4D1S0	346689	KLRG2
seq.10767.52	G-protein coupled receptor 64	GPR64	Q8IZP9	10149	ADGRG2
seq.10772.21	Chondroitin sulfate N-acetylgalactosaminyltransferase 2	CGAT2	Q8N6G5	55454	CSGALNACT2
seq.10780.10	Ras-related protein Rab-3D	RAB3D	O95716	9545	RAB3D
seq.10781.19	C-type lectin domain family 4 member G	CLC4G	Q6UXB4	339390	CLEC4G
seq.10785.8	Leucine-rich repeat-containing protein 52	LRC52	Q8N7C0	440699	LRRC52
seq.10798.4	CMRF35-like molecule 2	CLM2	Q496F6	342510	CD300E
seq.10800.15	Serpin H1	Collagen-binding protein	P50454	871	SERPINH1
seq.10801.11	Ephrin-A2	Ephrin-A2	O43921	1943	EFNA2
seq.10803.22	Heat shock 70 kDa protein 1A	HSP 70	P0DMV8	3303	HSPA1A
seq.10809.14	Killer cell lectin-like receptor subfamily B member 1	KLRB1	Q12918	3820	KLRB1
seq.10814.7	T-cell surface glycoprotein CD1a	CD1A	P06126	909	CD1A
seq.10815.2	Intracellular hyaluronan-binding protein 4	HABP4	Q5JVS0	22927	HABP4
seq.10816.150	Paired immunoglobulin-like type 2 receptor alpha isoform FDF03-M14	PILRA isoform FDF03-M14	Q9UKJ1	29992	PILRA
seq.10817.26	TOMM20-like protein 1	TO20L	Q6UXN7	387990	TOMM20L
seq.10818.36	Sphingomyelin phosphodiesterase	ASM	P17405	6609	SMPD1
seq.10819.108	Fibulin-1	fibulin 1	P23142	2192	FBLN1
seq.10825.12	V-set and immunoglobulin domain-containing protein 10	VSI10	Q8N0Z9	54621	VSIG10
seq.10827.67	Leucine-rich repeat and immunoglobulin-like domain-containing nogo receptor-interacting protein 3	LIGO3	P0C6S8	645191	LINGO3
seq.10830.5	EF-hand calcium-binding domain-containing protein 14	K0494	O75071	9813	EFCAB14
seq.10832.24	Beta-1,4-galactosyltransferase 6	B4GT6	Q9UBX8	9331	B4GALT6
seq.10833.64	Hedgehog-interacting protein	HHIP	Q96QV1	64399	HHIP
seq.10835.25	Alpha-1,4-N-acetylglucosaminyltransferase	A4GCT	Q9UNA3	51146	A4GNT
seq.10842.7	Beta-1,3-galactosyl-O-glycosyl-glycoprotein beta-1,6-N-acetylglucosaminyltransferase 4	GCNT4	Q9P109	51301	GCNT4
seq.10847.1	Sialic acid-binding Ig-like lectin 15	SIG15	Q6ZMC9	284266	SIGLEC15
seq.10848.137	Butyrophilin-like protein 3	BTNL3	Q6UXE8	10917	BTNL3
seq.10851.77	Interleukin-27 subunit beta	IL27B	Q14213	10148	EBI3
seq.10852.114	Heterogeneous nuclear ribonucleoprotein D-like	HNRDL	O14979	9987	HNRNPDL
seq.10854.15	Beta-1,3-galactosyl-O-glycosyl-glycoprotein beta-1,6-N-acetylglucosaminyltransferase 4	GCNT4	Q9P109	51301	GCNT4
seq.10855.55	Plexin-B2	PLXB2	O15031	23654	PLXNB2
seq.10866.60	Serine/threonine-protein phosphatase 4 regulatory subunit 3A	P4R3A	Q6IN85	55671	PPP4R3A
seq.10870.32	Spastin	Spastin	Q9UBP0	6683	SPAST
seq.10876.300	BRCA1-associated ATM activator 1	BRAT1	Q6PJG6	221927	BRAT1
seq.10880.38	Protein FAM163B	F163B	P0C2L3	642968	FAM163B
seq.10882.12	Desmocollin-1	Desmocollin-1	Q08554	1823	DSC1
seq.10885.36	Bombesin receptor-activated protein C6orf89	CF089	Q6UWU4	221477	C6orf89
seq.10889.2	Melanocortin-2 receptor accessory protein 2	MRAP2	Q96G30	112609	MRAP2
seq.10890.135	Lactase-like protein	LCTL	Q6UWM7	197021	LCTL
seq.10892.8	Oncostatin-M-specific receptor subunit beta	OSMR	Q99650	9180	OSMR
seq.10894.25	Secretagogin	Secretagogin	O76038	10590	SCGN
seq.10895.28	Transmembrane protease serine 11B	TM11B	Q86T26	132724	TMPRSS11B
seq.10900.272	Stathmin-2	STMN2	Q93045	11075	STMN2
seq.10902.53	Retroviral-like aspartic protease 1	APRV1	Q53RT3	151516	ASPRV1
seq.10903.50	Syntaxin-8	STX8	Q9UNK0	9482	STX8
seq.10907.116	Neurotrimin	NTRI	Q9P121	50863	NTM
seq.10908.2	Polypeptide N-acetylgalactosaminyltransferase 13	GLT13	Q8IUC8	114805	GALNT13
seq.10910.6	Carcinoembryonic antigen-related cell adhesion molecule 4	CEAM4	O75871	1089	CEACAM4
seq.10916.44	Secretory phospholipase A2 receptor	PLA2R	Q13018	22925	PLA2R1
seq.10917.40	Guanine nucleotide-binding protein G(I)/G(S)/G(O) subunit gamma-T2	GBGT2	O14610	2793	GNGT2
seq.10924.258	Neuferricin	NEUFC	Q8WUJ1	124936	CYB5D2
seq.10933.107	Calcium-binding protein 8	CABP8	Q9BXU9	83698	CALN1
seq.10938.13	Lymphocyte function-associated antigen 3	sLFA-3	P19256	965	CD58
seq.10939.16	Pleckstrin homology domain-containing family A member 4	PKHA4	Q9H4M7	57664	PLEKHA4
seq.10940.25	Sarcalumenin	SRCA	Q86TD4	6345	SRL
seq.10945.11	Syntaxin-6	Syntaxin-6	O43752	10228	STX6
seq.10948.14	Phospholipase D3	PLD3	Q8IV08	23646	PLD3
seq.10949.59	60S acidic ribosomal protein P2	RLA2	P05387	6181	RPLP2
seq.10953.14	C-type lectin domain family 2 member A	CLC2A	Q6UVW9	387836	CLEC2A
seq.10955.4	C-type lectin domain family 10 member A	CLC10	Q8IUN9	10462	CLEC10A
seq.10956.82	Glycine cleavage system H protein, mitochondrial	GCSH	P23434	2653	GCSH
seq.10959.125	BET1-like protein	BET1L	Q9NYM9	51272	BET1L
seq.10961.15	Retinoic acid receptor responder protein 3	TIG3	Q9UL19	5920	PLAAT4
seq.10966.1	Alpha-2-HS-glycoprotein	a2-HS-Glycoprotein	P02765	197	AHSG
seq.10967.12	Prolactin	PRL	P01236	5617	PRL
seq.10970.3	Ecto-ADP-ribosyltransferase 3	NAR3	Q13508	419	ART3
seq.10974.20	Serine protease inhibitor Kazal-type 7	ISK7	P58062	84651	SPINK7
seq.10975.59	Mucin-like protein 1	MUCL1	Q96DR8	118430	MUCL1
seq.10976.44	Mucin-1	MUC1	P15941	4582	MUC1
seq.10977.55	Unique cartilage matrix-associated protein	UCMA	Q8WVF2	221044	UCMA
seq.10978.39	Growth hormone variant	SOM2	P01242	2689	GH2
seq.10980.11	Acetylcholinesterase	ACES	P22303	43	ACHE
seq.10981.56	Pro-neuregulin-3, membrane-bound isoform	NRG3	P56975	10718	NRG3
seq.10990.21	Leucine-rich repeat serine/threonine-protein kinase 2	LRRK2	Q5S007	120892	LRRK2
seq.11067.13	Osteocalcin	Osteocalcin	P02818	632	BGLAP
seq.11071.1	Interleukin-5	IL-5	P05113	3567	IL5
seq.11081.1	Glycerol-3-phosphate dehydrogenase [NAD(+)], cytoplasmic	GPDA	P21695	2819	GPD1
seq.11083.23	Gamma-enolase	NSE	P09104	2026	ENO2
seq.11089.7	Immunoglobulin A	IgA	P01876|P01877	3493 3494	IGHA1|IGHA2
seq.11094.104	Galectin-10	LPPL	Q05315	1178	CLC
seq.11096.57	HemK methyltransferase family member 2	HEMK2	Q9Y5N5	29104	N6AMT1
seq.11098.1	Pyridoxal kinase	PDXK	O00764	8566	PDXK
seq.11101.18	Toll-like receptor 4	TLR4	O00206	7099	TLR4
seq.11102.22	Regenerating islet-derived protein 4	REG4	Q9BYZ8	83998	REG4
seq.11103.24	Heat shock protein beta-1	HSP 27	P04792	3315	HSPB1
seq.11104.13	Chitinase-3-like protein 1	YKL-40	P36222	1116	CHI3L1
seq.11105.171	Alpha-enolase	Alpha enolase	P06733	2023	ENO1
seq.11107.25	Teneurin-3	TEN3	Q9P273	55714	TENM3
seq.11109.56	Sushi, von Willebrand factor type A, EGF and pentraxin domain-containing protein 1	SVEP1	Q4LDE5	79987	SVEP1
seq.11110.4	Transmembrane protein 119	TM119	Q4V9L6	338773	TMEM119
seq.11112.18	Protein kish-A	KISHA	Q8TBQ9	153339	TMEM167A
seq.11116.16	Uncharacterized protein C11orf87	CK087	Q6NUJ2	399947	C11orf87
seq.11117.2	Spermatogenesis-associated protein 20	SPT20	Q8TB22	64847	SPATA20
seq.11118.107	Ras-related protein Rab-17	RAB17	Q9H0T7	64284	RAB17
seq.11120.49	N-acetyltransferase 14	NAT14	Q8WUY8	57106	NAT14
seq.11121.56	Brorin	VWC2	Q2TAL6	375567	VWC2
seq.11122.97	Maspardin	SPG21	Q9NZD8	51324	SPG21
seq.11126.102	Triple functional domain protein	TRIO	O75962	7204	TRIO
seq.11128.29	Transmembrane protein 132C	T132C	Q8N3T6	92293	TMEM132C
seq.11129.66	Bone morphogenetic protein 15	BMP15	O95972	9210	BMP15
seq.11130.158	Voltage-dependent L-type calcium channel subunit beta-4	CACB4	O00305	785	CACNB4
seq.11134.30	Peptide chain release factor 1-like, mitochondrial	RF1ML	Q9UGC7	54516	MTRF1L
seq.11135.5	39S ribosomal protein L55, mitochondrial	RM55	Q7Z7F7	128308	MRPL55
seq.11137.43	Cytokine receptor common subunit beta	IL3RB	P32927	1439	CSF2RB
seq.11138.16	Runt-related transcription factor 3	RUNX3	Q13761	864	RUNX3
seq.11140.56	Collagen alpha-1(I) chain	CO1A1	P02452	1277	COL1A1
seq.11142.11	Angiopoietin-related protein 1	ANGL1	O95841	9068	ANGPTL1
seq.11143.32	Noelin-3	NOE3	Q96PB7	118427	OLFM3
seq.11144.10	Beta-defensin 116	DB116	Q30KQ4	245930	DEFB116
seq.11145.72	UPF0606 protein KIAA1549L	K154L	Q6ZVL6	25758	KIAA1549L
seq.11146.4	T-box transcription factor TBX22	TBX22	Q9Y458	50945	TBX22
seq.11147.17	Trem-like transcript 1 protein	TRML1	Q86YW5	340205	TREML1
seq.11149.3	Toll-like receptor 1	TLR1	Q15399	7096	TLR1
seq.11150.3	Collagen alpha-1(VI) chain	Collagen a1(VI)	P12109	1291	COL6A1
seq.11152.46	Kallikrein-13	kallikrein 13	Q9UKR3	26085	KLK13
seq.11154.3	Nuclear factor erythroid 2-related factor 1	NF2L1	Q14494	4779	NFE2L1
seq.11155.16	Collagen alpha-5(VI) chain	CO6A5	A8TX70	256076	COL6A5
seq.11157.35	Heat shock 70 kDa protein 1A	HSP 70	P0DMV8	3303	HSPA1A
seq.11158.40	Bicaudal D-related protein 1	BICR1	Q6ZP65	92558	BICDL1
seq.11159.14	Mitochondrial ubiquitin ligase activator of NFKB 1	MUL1	Q969V5	79594	MUL1
seq.11160.56	RING finger protein 122	RN122	Q9H9V4	79845	RNF122
seq.11161.5	Spartin	SPG20	Q8N0X7	23111	SPART
seq.11162.37	Equatorin	EQTN	Q9NQ60	54586	EQTN
seq.11163.7	Protein FAM162B	F162B	Q5T6X4	221303	FAM162B
seq.11164.7	Teneurin-2	TEN2	Q9NT68	57451	TENM2
seq.11167.6	Myotubularin-related protein 1	MTMR1	Q13613	8776	MTMR1
seq.11168.3	Multiple epidermal growth factor-like domains protein 10	MEG10	Q96KG7	84466	MEGF10
seq.11171.25	Filamin-A	filamin A	P21333	2316	FLNA
seq.11173.29	Allergin-1	MILR1	Q7Z6M3	284021	MILR1
seq.11174.8	Thrombospondin type-1 domain-containing protein 7A	THS7A	Q9UPZ6	221981	THSD7A
seq.11175.45	Lysophosphatidylcholine acyltransferase 2	PCAT2	Q7L5N7	54947	LPCAT2
seq.11177.16	Keratin, type II cytoskeletal 5	K2C5	P13647	3852	KRT5
seq.11178.21	Sushi, von Willebrand factor type A, EGF and pentraxin domain-containing protein 1	SVEP1	Q4LDE5	79987	SVEP1
seq.11179.7	Testis-specific serine/threonine-protein kinase 1	TSSK1	Q9BXA7	83942	TSSK1B
seq.11180.17	SWI/SNF complex subunit SMARCC1	SMRC1	Q92922	6599	SMARCC1
seq.11184.51	Chromogranin-A	CgA	P10645	1113	CHGA
seq.11185.145	GTP cyclohydrolase 1	GCH1	P30793	2643	GCH1
seq.11186.12	Transmembrane protein 52	TMM52	Q8NDY8	339456	TMEM52
seq.11187.11	C-type lectin domain family 12 member A	CL12A	Q5QGZ9	160364	CLEC12A
seq.11190.129	ATP-dependent zinc metalloprotease YME1L1	YMEL1	Q96TA2	10730	YME1L1
seq.11192.168	Tubulointerstitial nephritis antigen-like	TINAL	Q9GZM7	64129	TINAGL1
seq.11193.27	Hepatocyte nuclear factor 1-alpha	HNF1A	P20823	6927	HNF1A
seq.11194.6	Signaling threshold-regulating transmembrane adapter 1	SIT1	Q9Y3P8	27240	SIT1
seq.11196.31	Collagen alpha-3(VI) chain	Collagen alpha-3(VI)	P12111	1293	COL6A3
seq.11198.37	Cyclic AMP-responsive element-binding protein 3-like protein 1	CR3L1	Q96BA8	90993	CREB3L1
seq.11200.52	Complement component C1q receptor	C1QR1	Q9NPY3	22918	CD93
seq.11201.19	tRNA pseudouridine synthase A, mitochondrial	TRUA	Q9Y606	80324	PUS1
seq.11202.70	T-box transcription factor TBX5	TBX5	Q99593	6910	TBX5
seq.11203.97	Pyruvate kinase PKLR	KPYR	P30613	5313	PKLR
seq.11204.80	Coxsackievirus and adenovirus receptor	CXAR	P78310	1525	CXADR
seq.11205.10	Integrin beta-7	Integrin beta-7	P26010	3695	ITGB7
seq.11207.3	Macrophage scavenger receptor types I and II	Macrophage scavenger receptor	P21757	4481	MSR1
seq.11208.15	N-acetylglucosamine-1-phosphodiester alpha-N-acetylglucosaminidase	NAGPA	Q9UK23	51172	NAGPA
seq.11211.7	Tubulin-specific chaperone E	TBCE	Q15813	6905	TBCE
seq.11212.7	Thioredoxin domain-containing protein 5	TXND5	Q8NBS9	81567	TXNDC5
seq.11214.40	DnaJ homolog subfamily B member 9	DNJB9	Q9UBS3	4189	DNAJB9
seq.11215.6	Cadherin-15	CAD15	P55291	1013	CDH15
seq.11217.16	C-terminal-binding protein 1	CTBP1	Q13363	1487	CTBP1
seq.11218.84	Thiopurine S-methyltransferase	TPMT	P51580	7172	TPMT
seq.11219.95	Fibroblast growth factor-binding protein 3	FGFP3	Q8TAT2	143282	FGFBP3
seq.11220.53	Uncharacterized protein C10orf105	CJ105	Q8TEF2	414152	C10orf105
seq.11223.1	Transmembrane protein 154	TM154	Q6P9G4	201799	TMEM154
seq.11226.16	Ubiquitin-protein ligase E3A	UBE3A	Q05086	7337	UBE3A
seq.11227.31	Transducin beta-like protein 2	TBL2	Q9Y4P3	26608	TBL2
seq.11228.37	Protein RIC-3	RIC3	Q7Z5B4	79608	RIC3
seq.11229.16	Serine/threonine-protein kinase/endoribonuclease IRE1	ERN1	O75460	2081	ERN1
seq.11231.12	Adrenodoxin-like protein, mitochondrial	ADXL	Q6P4F2	112812	FDX2
seq.11232.46	Transcobalamin-1	Holo-TC I	P20061	6947	TCN1
seq.11237.49	Procollagen C-endopeptidase enhancer 1	PCOC1	Q15113	5118	PCOLCE
seq.11239.49	Transmembrane protease serine 6	TMPS6	Q8IU80	164656	TMPRSS6
seq.11241.8	Argininosuccinate lyase	ARLY	P04424	435	ASL
seq.11242.33	Protein-glutamine gamma-glutamyltransferase K	TGM1	P22735	7051	TGM1
seq.11243.90	Adhesion G-protein coupled receptor F1	GPR110	Q5T601	266977	ADGRF1
seq.11245.43	Filamin-A	filamin A	P21333	2316	FLNA
seq.11246.3	BPI fold-containing family B member 1	LPLC1	Q8TDL5	92747	BPIFB1
seq.11247.20	N-acetylglutamate synthase, mitochondrial	NAGS	Q8N159	162417	NAGS
seq.11248.43	Uroporphyrinogen-III synthase	HEM4	P10746	7390	UROS
seq.11252.30	Leucine-rich repeat and calponin homology domain-containing protein 4	LRCH4	O75427	4034	LRCH4
seq.11254.13	Papilin	PPN	O95428	89932	PAPLN
seq.11257.1	Dihydropteridine reductase	DHPR	P09417	5860	QDPR
seq.11258.41	Mucosal addressin cell adhesion molecule 1	MAdCAM-1	Q13477	8174	MADCAM1
seq.11260.47	SUN domain-containing protein 5	SPA4L	Q8TC36	140732	SUN5
seq.11262.39	TraB domain-containing protein	TRABD	Q9H4I3	80305	TRABD
seq.11263.57	Calsequestrin-1	CASQ1	P31415	844	CASQ1
seq.11264.33	Xanthine dehydrogenase/oxidase	XDH	P47989	7498	XDH
seq.11265.8	Retinal dehydrogenase 1	Retinal dehydrogenase 1	P00352	216	ALDH1A1
seq.11266.8	P-selectin glycoprotein ligand 1	SELPL	Q14242	6404	SELPLG
seq.11270.17	Coiled-coil-helix-coiled-coil-helix domain-containing protein 10, mitochondrial	CHC10	Q8WYQ3	400916	CHCHD10
seq.11273.176	Glutathione S-transferase theta-2B	GSTT2	P0CG30	653689	GSTT2B
seq.11275.94	Low-density lipoprotein receptor-related protein 1B	LRP1B	Q9NZR2	53353	LRP1B
seq.11277.23	Cyclic AMP-dependent transcription factor ATF-6 alpha	ATF6A	P18850	22926	ATF6
seq.11278.4	Collagen alpha-2(XI) chain	COL11A2	P13942	1302	COL11A2
seq.11279.42	Gamma-aminobutyric acid type B receptor subunit 1	GABR1	Q9UBS5	2550	GABBR1
seq.11280.6	Glutamate decarboxylase 1	DCE1	Q99259	2571	GAD1
seq.11281.6	Growth factor receptor-bound protein 7	GRB7	Q14451	2886	GRB7
seq.11282.16	Macrophage scavenger receptor types I and II	Macrophage scavenger receptor	P21757	4481	MSR1
seq.11283.13	DDB1- and CUL4-associated factor 5	DCAF5	Q96JK2	8816	DCAF5
seq.11284.24	Leukocyte-associated immunoglobulin-like receptor 1	LAIR1	Q6GTX8	3903	LAIR1
seq.11285.8	Hematopoietic progenitor cell antigen CD34	CD34	P28906	947	CD34
seq.11286.78	Selenoprotein S	SELS	Q9BQE4	55829	SELENOS
seq.11287.14	Cytochrome b5	Cytochrome b5	P00167	1528	CYB5A
seq.11288.26	Cytosolic purine 5'-nucleotidase	5NTC	P49902	22978	NT5C2
seq.11289.31	Casein kinase I isoform delta	KC1D	P48730	1453	CSNK1D
seq.11292.13	Scavenger receptor class A member 3	SCAR3	Q6AZY7	51435	SCARA3
seq.11293.14	Leucine-rich repeat neuronal protein 1	LRRN1	Q6UXK5	57633	LRRN1
seq.11294.7	Transmembrane and coiled-coil domains protein 3	TMCC3	Q9ULS5	57458	TMCC3
seq.11297.54	Neurogenic locus notch homolog protein 2	NOTC2	Q04721	4853	NOTCH2
seq.11300.32	Sortilin	SORT	Q99523	6272	SORT1
seq.11302.237	Tenascin-R	TENR	Q92752	7143	TNR
seq.11303.7	Deoxynucleoside triphosphate triphosphohydrolase SAMHD1	SAMH1	Q9Y3Z3	25939	SAMHD1
seq.11307.33	NEDD4-like E3 ubiquitin-protein ligase WWP1	WWP1	Q9H0M0	11059	WWP1
seq.11308.8	Cyclic AMP-responsive element-binding protein 3-like protein 4	CR3L4	Q8TEY5	148327	CREB3L4
seq.11310.8	Desmoglein-3	Desmoglein-3	P32926	1830	DSG3
seq.11311.79	V(D)J recombination-activating protein 1	RAG-1	P15918	5896	RAG1
seq.11312.40	Mismatch repair endonuclease PMS2	PMS2	P54278	5395	PMS2
seq.11313.100	Pterin-4-alpha-carbinolamine dehydratase	PHS	P61457	5092	PCBD1
seq.11315.148	Protein phosphatase 1D	PPM1D	O15297	8493	PPM1D
seq.11318.20	Apolipoprotein A-V	Apo A-V	Q6Q788	116519	APOA5
seq.11319.106	Double-strand break repair protein MRE11	MRE11	P49959	4361	MRE11
seq.11320.29	E3 ubiquitin-protein ligase CHFR	CHFR	Q96EP1	55743	CHFR
seq.11324.3	Peroxidasin-like protein	PXDNL	A1KZ92	137902	PXDNL
seq.11325.8	Protein BTG2	BTG2	P78543	7832	BTG2
seq.11327.56	Dual specificity protein kinase CLK2	CLK2	P49760	1196	CLK2
seq.11328.9	U6 snRNA phosphodiesterase	USB1	Q9BQ65	79650	USB1
seq.11330.15	Casein kinase II subunit beta	CSK2B	P67870	1460	CSNK2B
seq.11333.82	Rho GTPase-activating protein 25	RHG25	P42331	9938	ARHGAP25
seq.11334.7	Leukocyte immunoglobulin-like receptor subfamily B member 3	LIRB3	O75022	102725035	LILRB3
seq.11336.9	Fanconi anemia group F protein	FANCF	Q9NPI8	2188	FANCF
seq.11338.49	Tyrosine-protein kinase BLK	BLK	P51451	640	BLK
seq.11342.59	Plexin domain-containing protein 2	PXDC2	Q6UX71	84898	PLXDC2
seq.11347.9	Transaldolase	Transaldolase	P37837	6888	TALDO1
seq.11348.132	Prolyl 4-hydroxylase subunit alpha-2	P4HA2	O15460	8974	P4HA2
seq.11350.30	E3 ubiquitin-protein ligase CHIP	CHIP	Q9UNE7	10273	STUB1
seq.11351.233	Non-homologous end-joining factor 1	NHEJ1	Q9H9Q4	79840	NHEJ1
seq.11352.42	Titin	TITIN	Q8WZ42	7273	TTN
seq.11353.143	Mothers against decapentaplegic homolog 2	SMAD2	Q15796	4087	SMAD2
seq.11354.21	1-phosphatidylinositol 4,5-bisphosphate phosphodiesterase beta-1	Phospholipase C-beta-1	Q9NQ66	23236	PLCB1
seq.11355.10	Eukaryotic translation initiation factor 5A-2	IF5A2	Q9GZV4	56648	EIF5A2
seq.11356.19	Protein DGCR14	DGC14	Q96DF8	8220	ESS2
seq.11358.15	Growth factor receptor-bound protein 10	GRB10	Q13322	2887	GRB10
seq.11360.39	Ribonucleoside-diphosphate reductase large subunit	RRM1	P23921	6240	RRM1
seq.11361.73	Thymidine phosphorylase	TP	P19971	1890	TYMP
seq.11363.58	Aquaporin-4	AQP4	P55087	361	AQP4
seq.11364.18	Mitofusin-1	MFN1	Q8IWA4	55669	MFN1
seq.11365.17	Teneurin-4	TEN4	Q6N022	26011	TENM4
seq.11368.32	Adenylate kinase 2, mitochondrial	KAD2	P54819	204	AK2
seq.11369.23	Alcohol dehydrogenase class-3	ADHX	P11766	128	ADH5
seq.11370.20	72 kDa inositol polyphosphate 5-phosphatase	INP5E	Q9NRR6	56623	INPP5E
seq.11371.1	Probable G-protein coupled receptor 101	GP101	Q96P66	83550	GPR101
seq.11372.2	Zinc finger protein 18	ZNF18	P17022	7566	ZNF18
seq.11375.49	Forkhead box protein L2	FOXL2	P58012	668	FOXL2
seq.11377.19	Alcohol dehydrogenase class 4 mu/sigma chain	ADH7	P40394	131	ADH7
seq.11378.37	Tyrosine-protein kinase SYK	KSYK	P43405	6850	SYK
seq.11380.84	RNA-binding protein 24	RBM24	Q9BX46	221662	RBM24
seq.11381.56	Ribose-phosphate pyrophosphokinase 1	PRPS1	P60891	5631	PRPS1
seq.11382.5	Biliverdin reductase A	BIEA	P53004	644	BLVRA
seq.11383.41	Keratin, type II cytoskeletal 7	Keratin 7	P08729	3855	KRT7
seq.11387.3	Cyclic AMP-dependent transcription factor ATF-6 beta	ATF6B	Q99941	1388	ATF6B
seq.11388.75	WAP four-disulfide core domain protein 2	HE4	Q14508	10406	WFDC2
seq.11390.24	Carbonic anhydrase-related protein	Carbonic Anhydrase VIII	P35219	767	CA8
seq.11391.69	Mevalonate kinase	MVK	Q03426	4598	MVK
seq.11395.5	Protein-tyrosine kinase 2-beta	FAK2	Q14289	2185	PTK2B
seq.11396.39	Dynein intermediate chain 1, axonemal	DNAI1	Q9UI46	27019	DNAI1
seq.11401.181	E3 ubiquitin-protein ligase RNF146	RN146	Q9NTX7	81847	RNF146
seq.11402.17	Histone-lysine N-methyltransferase 2C	KMT2C	Q8NEZ4	58508	KMT2C
seq.11405.150	Caspase recruitment domain-containing protein 9	CARD9	Q9H257	64170	CARD9
seq.11406.82	Isobutyryl-CoA dehydrogenase, mitochondrial	ACAD8	Q9UKU7	27034	ACAD8
seq.11407.57	Phospholipid scramblase 3	PLS3	Q9NRY6	57048	PLSCR3
seq.11416.23	F-box/LRR-repeat protein 4	FBXL4	Q9UKA2	26235	FBXL4
seq.11421.10	EH domain-containing protein 4	EHD4	Q9H223	30844	EHD4
seq.11422.2	Homeobox protein DLX-3	DLX3	O60479	1747	DLX3
seq.11424.4	Fumarylacetoacetase	FAAA	P16930	2184	FAH
seq.11425.31	RUN and FYVE domain-containing protein 1	RUFY1	Q96T51	80230	RUFY1
seq.11428.31	PDZ and LIM domain protein 1	PDLI1	O00151	9124	PDLIM1
seq.11429.80	Heterogeneous nuclear ribonucleoproteins C1/C2	hnRNP C1/C2	P07910	3183	HNRNPC
seq.11430.49	E3 ubiquitin-protein ligase DTX1	DTX1	Q86Y01	1840	DTX1
seq.11431.235	ATP-dependent DNA helicase Q1	RECQ1	P46063	5965	RECQL
seq.11432.11	Polyglutamine-binding protein 1	PQBP1	O60828	10084	PQBP1
seq.11433.11	Tectonic-2	TECT2	Q96GX1	79867	TCTN2
seq.11436.6	Alpha-internexin	AINX	Q16352	9118	INA
seq.11438.6	DnaJ homolog subfamily B member 2	DNJB2	P25686	3300	DNAJB2
seq.11439.88	Rhophilin-2	RHPN2	Q8IUC4	85415	RHPN2
seq.11440.58	Suppressor of cytokine signaling 3	SOCS-3	O14543	9021	SOCS3
seq.11441.11	Glycogen phosphorylase, liver form	PYGL	P06737	5836	PYGL
seq.11442.1	Delta and Notch-like epidermal growth factor-related receptor	DNER	Q8NFT8	92737	DNER
seq.11444.49	DNA-directed RNA polymerase III subunit RPC6	RPC6	Q9H1D9	10621	POLR3F
seq.11448.34	Galactokinase	GALK1	P51570	2584	GALK1
seq.11449.22	F-actin-capping protein subunit alpha-1	CAZA1	P52907	829	CAPZA1
seq.11450.110	Protein disulfide-isomerase	Protein disulfide-isomerase	P07237	5034	P4HB
seq.11454.87	Eukaryotic translation initiation factor 3 subunit G	EIF3G	O75821	8666	EIF3G
seq.11456.2	Melanoma-associated antigen B10	MAGBA	Q96LZ2	139422	MAGEB10
seq.11457.53	UDP-glucose 4-epimerase	GALE	Q14376	2582	GALE
seq.11458.30	Poly(rC)-binding protein 1	PCBP1	Q15365	5093	PCBP1
seq.11459.81	RNA polymerase II elongation factor ELL	ELL	P55199	8178	ELL
seq.11462.8	RNA binding protein fox-1 homolog 2	RBM9	O43251	23543	RBFOX2
seq.11464.9	Transcription factor RelB	RELB	Q01201	5971	RELB
seq.11465.4	Probable G-protein coupled receptor 135	GP135	Q8IZ08	64582	GPR135
seq.11468.15	Probable RNA-binding protein 19	RBM19	Q9Y4C8	9904	RBM19
seq.11476.43	Vacuolar protein sorting-associated protein 4A	VPS4A	Q9UN37	27183	VPS4A
seq.11480.1	Aldehyde dehydrogenase, dimeric NADP-preferring	Aldehyde dehydrogenase, class 3	P30838	218	ALDH3A1
seq.11481.25	Hepatitis A virus cellular receptor 2	TIMD3	Q8TDQ0	84868	HAVCR2
seq.11486.26	Zinc finger protein 174	ZN174	Q15697	7727	ZNF174
seq.11487.4	Testican-1	Testican-1	Q08629	6695	SPOCK1
seq.11490.42	Ubiquitin-like protein 4A	UBL4A	P11441	8266	UBL4A
seq.11493.169	Dynein light chain 2, cytoplasmic	DYL2	Q96FJ2	140735	DYNLL2
seq.11494.4	RNA polymerase II elongation factor ELL2	ELL2	O00472	22936	ELL2
seq.11510.31	Apolipoprotein L1	Apo L1	O14791	8542	APOL1
seq.11510.51	Apolipoprotein L1	Apo L1	O14791	8542	APOL1
seq.11513.92	ADP-ribosyl cyclase/cyclic ADP-ribose hydrolase 1	CD38	P28907	952	CD38
seq.11514.196	CD59 glycoprotein	CD59	P13987	966	CD59
seq.11516.7	Fatty acid-binding protein, liver	FABPL	P07148	2168	FABP1
seq.11530.37	Porphobilinogen deaminase	HEM3	P08397	3145	HMBS
seq.11531.24	V-type immunoglobulin domain-containing suppressor of T-cell activation	GI24	Q9H7M9	64115	VSIR
seq.11534.6	Leucine-rich repeat, immunoglobulin-like domain and transmembrane domain-containing protein 3	LRIT3	Q3SXY7	345193	LRIT3
seq.11536.9	Histone H2A deubiquitinase MYSM1	MYSM1	Q5VVJ2	114803	MYSM1
seq.11537.12	Transferrin receptor protein 2	TFR2	Q9UP52	7036	TFR2
seq.11538.216	Malonyl-CoA decarboxylase, mitochondrial	DCMC	O95822	23417	MLYCD
seq.11539.4	ATP synthase subunit f, mitochondrial	ATPK	P56134	9551	ATP5MF
seq.11540.37	Forkhead box protein O3	FOXO3A	O43524	2309	FOXO3
seq.11542.11	Transmembrane protein 230	TM230	Q96A57	29058	TMEM230
seq.11543.84	LIM domain and actin-binding protein 1	LIMA1	Q9UHB6	51474	LIMA1
seq.11544.39	PHD finger protein 3	PHF3	Q92576	23469	PHF3
seq.11545.9	Tumor necrosis factor receptor superfamily member 14	HVEM	Q92956	8764	TNFRSF14
seq.11546.7	Cytoglobin	CYGB	Q8WWM9	114757	CYGB
seq.11547.84	Muscle, skeletal receptor tyrosine-protein kinase	MUSK	O15146	4593	MUSK
seq.11548.84	M-phase inducer phosphatase 1	MPIP1	P30304	993	CDC25A
seq.11549.6	Insulin gene enhancer protein ISL-1	ISL1	P61371	3670	ISL1
seq.11551.16	SWI/SNF-related matrix-associated actin-dependent regulator of chromatin subfamily E member 1-related	HM20B	Q9P0W2	10362	HMG20B
seq.11556.19	ADP-ribosylation factor GTPase-activating protein 1	ARFG1	Q8N6T3	55738	ARFGAP1
seq.11557.3	E3 ubiquitin-protein ligase SMURF1	SMUF1	Q9HCE7	57154	SMURF1
seq.11560.76	Nuclear factor of activated T-cells, cytoplasmic 4	NFAC4	Q14934	4776	NFATC4
seq.11562.9	DNA polymerase epsilon subunit 2	DPOE2	P56282	5427	POLE2
seq.11563.51	Synaptotagmin-like protein 4	SYTL4	Q96C24	94121	SYTL4
seq.11565.58	Zinc finger protein 23	ZNF23	P17027	7571	ZNF23
seq.11566.48	Keratin, type II cytoskeletal 72	Keratin 72	Q14CN4	140807	KRT72
seq.11567.23	Zinc finger protein 10	ZNF10	P21506	7556	ZNF10
seq.11568.2	Peptidyl-prolyl cis-trans isomerase FKBP1B	FKB1B	P68106	2281	FKBP1B
seq.11570.94	B-cell receptor-associated protein 29	BAP29	Q9UHQ4	55973	BCAP29
seq.11571.75	NKG2-E type II integral membrane protein	NKG2E	Q07444	3823	KLRC3
seq.11572.4	Dynamin-2	DYN2	P50570	1785	DNM2
seq.11573.3	Serine/arginine-rich splicing factor 6	SRSF6	Q13247	6431	SRSF6
seq.11582.63	DnaJ homolog subfamily A member 2	DNJA2	O60884	10294	DNAJA2
seq.11586.2	Leucine-rich repeat neuronal protein 1	LRRN1	Q6UXK5	57633	LRRN1
seq.11587.5	MAX gene-associated protein	MGAP	Q8IWI9	23269	MGA
seq.11590.5	Probable RNA-binding protein 23	RBM23	Q86U06	55147	RBM23
seq.11591.43	Protein regulator of cytokinesis 1	PRC1	O43663	9055	PRC1
seq.11592.1	ELAV-like protein 1	ELAV1	Q15717	1994	ELAVL1
seq.11593.21	C-X-C motif chemokine 9	MIG	Q07325	4283	CXCL9
seq.11596.47	Zinc finger protein 75D	ZN75D	P51815	7626	ZNF75D
seq.11601.26	ATP-dependent RNA helicase DHX8	DHX8	Q14562	1659	DHX8
seq.11602.12	Copine-1	CPNE1	Q99829	8904	CPNE1
seq.11606.22	DnaJ homolog subfamily B member 6	DNJB6	O75190	10049	DNAJB6
seq.11607.15	Bromodomain-containing protein 1	BRD1	O95696	23774	BRD1
seq.11608.5	Microtubule-associated proteins 1A/1B light chain 3B	MLP3B	Q9GZQ8	81631	MAP1LC3B
seq.11614.29	Enhancer of rudimentary homolog	ERH	P84090	2079	ERH
seq.11615.16	Dual adapter for phosphotyrosine and 3-phosphotyrosine and 3-phosphoinositide	DAPP1	Q9UN19	27071	DAPP1
seq.11616.9	Heat shock factor protein 1	HSF1	Q00613	3297	HSF1
seq.11617.1	Integrin alpha-L	LFA-1 alpha-L chain	P20701	3683	ITGAL
seq.11618.83	Transcriptional activator Myb	MYB	P10242	4602	MYB
seq.11626.7	Ubiquitin-conjugating enzyme E2 variant 1	UB2V1	Q13404	387522	UBE2V1
seq.11629.36	TNF receptor-associated factor 4	TRAF4	Q9BUZ4	9618	TRAF4
seq.11633.89	Activator of 90 kDa heat shock protein ATPase homolog 1	AHSA1	O95433	10598	AHSA1
seq.11634.32	Regulator of G-protein signaling 10	RGS10	O43665	6001	RGS10
seq.11636.33	Transgelin-2	Transgelin-2	P37802	8407	TAGLN2
seq.11638.42	Beta-1,3-galactosyltransferase 2	B3GT2	O43825	8707	B3GALT2
seq.11643.73	E3 ubiquitin-protein ligase DTX3L	DTX3L	Q8TDB6	151636	DTX3L
seq.11645.9	Prolyl 4-hydroxylase subunit alpha-1	P4HA1	P13674	5033	P4HA1
seq.11646.4	Carbohydrate sulfotransferase 9	Carbohydrate sulfotransferase 9	Q7L1S5	83539	CHST9
seq.11647.6	Frizzled-10	Frizzled-10	Q9ULW2	11211	FZD10
seq.11649.3	Stromal membrane-associated protein 1	SMAP1	Q8IYB5	60682	SMAP1
seq.11651.24	Protein argonaute-1	AGO1	Q9UL18	26523	AGO1
seq.11653.69	Sodium- and chloride-dependent glycine transporter 1	SC6A9	P48067	6536	SLC6A9
seq.11654.77	Neurensin-1	NRSN1	Q8IZ57	140767	NRSN1
seq.11656.110	Ena/VASP-like protein	EVL	Q9UI08	51466	EVL
seq.11657.86	Suppressor of cytokine signaling 7	SOCS7	O14512	30837	SOCS7
seq.11659.31	Clathrin interactor 1	EPN4	Q14677	9685	CLINT1
seq.11661.11	NACHT, LRR and PYD domains-containing protein 1	NALP1	Q9C000	22861	NLRP1
seq.11664.32	ADP-ribosylation factor GTPase-activating protein 2	ARFG2	Q8N6H7	84364	ARFGAP2
seq.11666.72	Regulator of G-protein signaling 8	RGS8	P57771	85397	RGS8
seq.11667.29	Tensin-2	TENC1	Q63HR2	23371	TNS2
seq.11669.39	Solute carrier organic anion transporter family member 5A1	SO5A1	Q9H2Y9	81796	SLCO5A1
seq.11670.18	Probable G-protein coupled receptor 101	GP101	Q96P66	83550	GPR101
seq.11671.19	Peregrin	BRPF1	P55201	7862	BRPF1
seq.11672.17	Kinesin-like protein KIF16B	KI16B	Q96L93	55614	KIF16B
seq.11677.17	Probable palmitoyltransferase ZDHHC14	ZDH14	Q8IZN3	79683	ZDHHC14
seq.11678.105	Gap junction delta-2 protein	CXD2	Q9UKL4	57369	GJD2
seq.11681.8	Arf-GAP domain and FG repeat-containing protein 1	NUPL	P52594	3267	AGFG1
seq.11682.7	Thioredoxin-interacting protein	TXNIP	Q9H3M7	10628	TXNIP
seq.11683.19	ADP-ribosylation factor-binding protein GGA3	GGA3	Q9NZ52	23163	GGA3
seq.11690.47	Anaphase-promoting complex subunit 7	APC7	Q9UJX3	51434	ANAPC7
seq.11692.21	SHC-transforming protein 4	SHC4	Q6S5L8	399694	SHC4
seq.11696.7	Cellular retinoic acid-binding protein 2	RABP2	P29373	1382	CRABP2
seq.11699.16	Protein tyrosine phosphatase type IVA 2	TP4A2	Q12974	8073	PTP4A2
seq.11708.2	Lipocalin-1	LCN1	P31025	3933	LCN1
seq.11709.29	Carnitine O-palmitoyltransferase 1, muscle isoform	CPT1B	Q92523	1375	CPT1B
seq.11712.207	Protein unc-45 homolog A	UN45A	Q9H3U1	55898	UNC45A
seq.11715.1	POU domain, class 2, transcription factor 1	PO2F1	P14859	5451	POU2F1
seq.11716.28	Leucine-rich repeat, immunoglobulin-like domain and transmembrane domain-containing protein 2	LRIT2	A6NDA9	340745	LRIT2
seq.11814.29	Hepatocyte growth factor receptor	Met	P08581	4233	MET
seq.11816.84	Tyrosine-protein kinase JAK2	JAK2	O60674	3717	JAK2
seq.11817.1	Ribosomal protein S6 kinase beta-1	KS6B1	P23443	6198	RPS6KB1
seq.11825.27	Peroxisome proliferator-activated receptor gamma coactivator 1-alpha	PRGC1	Q9UBK2	10891	PPARGC1A
seq.11827.7	Nuclear receptor ROR-gamma	RORG	P51449	6097	RORC
seq.11830.48	Tyrosine-protein phosphatase non-receptor type 11	SHP-2	Q06124	5781	PTPN11
seq.11833.83	Frataxin, mitochondrial	FRDA	Q16595	2395	FXN
seq.11836.144	Epithelial discoidin domain-containing receptor 1	discoidin domain receptor 1	Q08345	780	DDR1
seq.11837.7	Tumor necrosis factor receptor superfamily member 18	GITR	Q9Y5U5	8784	TNFRSF18
seq.11838.130	Piezo-type mechanosensitive ion channel component 1	FA38A	Q92508	9780	PIEZO1
seq.11851.21	Triggering receptor expressed on myeloid cells 2	TREM2	Q9NZC2	54209	TREM2
seq.11872.9	Protocadherin gamma-B1	PCDGD	Q9Y5G3	56104	PCDHGB1
seq.11910.27	Homeobox protein DLX-4	DLX4	Q92988	1748	DLX4
seq.11911.13	Leucine-rich repeat-containing protein 4B	LRC4B	Q9NT99	94030	LRRC4B
seq.11926.23	Alpha- and gamma-adaptin-binding protein p34	P34	Q6PD74	79719	AAGAB
seq.11934.9	Integrator complex subunit 3	INT3	Q68E01	65123	INTS3
seq.11949.25	Epidermal growth factor	EGF	P01133	1950	EGF
seq.11952.1	Immunoglobulin superfamily DCC subclass member 3	IGDC3	Q8IVU1	9543	IGDCC3
seq.11955.1	Rho GTPase-activating protein 1	RHG01	Q07960	392	ARHGAP1
seq.11967.23	Cellular retinoic acid-binding protein 1	RABP1	P29762	1381	CRABP1
seq.11969.5	Protein S100-A2	S100A2	P29034	6273	S100A2
seq.11988.24	Receptor-type tyrosine-protein phosphatase H	PTPRH	Q9HD43	5794	PTPRH
seq.11989.35	ER membrane protein complex subunit 1	EMC1	Q8N766	23065	EMC1
seq.12001.7	Tight junction protein ZO-1	ZO1	Q07157	7082	TJP1
seq.12008.3	T-cell antigen CD7	CD7	P09564	924	CD7
seq.12014.19	6-pyruvoyl tetrahydrobiopterin synthase	PTPS	Q03393	5805	PTS
seq.12016.60	E3 ubiquitin-protein ligase CBL	CBL	P22681	867	CBL
seq.12018.84	Thiamin pyrophosphokinase 1	TPK1	Q9H3S4	27010	TPK1
seq.12020.39	Bisphosphoglycerate mutase	PMGE	P07738	669	BPGM
seq.12022.12	Mothers against decapentaplegic homolog 4	SMAD4	Q13485	4089	SMAD4
seq.12030.82	Desmin	Desmin	P17661	1674	DES
seq.12033.3	Mitotic checkpoint serine/threonine-protein kinase BUB1	BUB1	O43683	699	BUB1
seq.12034.28	Adenylyl cyclase-associated protein 1	CAP 1	Q01518	10487	CAP1
seq.12041.33	Heat shock 70 kDa protein 1-like	HS71L	P34931	3305	HSPA1L
seq.12046.51	TAR DNA-binding protein 43	TADBP	Q13148	23435	TARDBP
seq.12077.32	Growth/differentiation factor 8	Myostatin	O14793	2660	MSTN
seq.12329.21	Ribosomal protein S6 kinase alpha-1	KS6A1	Q15418	6195	RPS6KA1
seq.12332.7	Eukaryotic elongation factor 2 kinase	EF2K	O00418	29904	EEF2K
seq.12333.87	Ribose-5-phosphate isomerase	RPIA	P49247	22934	RPIA
seq.12334.25	Serine hydroxymethyltransferase, cytosolic	cSHMT	P34896	6470	SHMT1
seq.12338.27	Pikachurin	EGFLA	Q63HQ2	133584	EGFLAM
seq.12340.17	Alanine--tRNA ligase, cytoplasmic	SYAC	P49588	16	AARS1
seq.12341.8	Dual specificity protein phosphatase 6	DUS6	Q16828	1848	DUSP6
seq.12343.14	Arf-GAP with coiled-coil, ANK repeat and PH domain-containing protein 2	CENB2	Q15057	23527	ACAP2
seq.12345.4	Anaphase-promoting complex subunit 10	APC10	Q9UM13	10393	ANAPC10
seq.12347.29	Cerebral cavernous malformations 2 protein	CCM2	Q9BSQ5	83605	CCM2
seq.12348.46	Serine--tRNA ligase, mitochondrial	SYSM	Q9NP81	54938	SARS2
seq.12350.86	Protein C-ets-2	ETS2	P15036	2114	ETS2
seq.12351.25	Signal transducer and activator of transcription 1-alpha/beta	STAT1	P42224	6772	STAT1
seq.12352.70	Arrestin domain-containing protein 3	ARRD3	Q96B67	57561	ARRDC3
seq.12355.223	Ribosome-recycling factor, mitochondrial	RRFM	Q96E11	92399	MRRF
seq.12356.65	Sorcin	Sorcin	P30626	6717	SRI
seq.12357.41	Synaptosomal-associated protein 29	SNP29	O95721	9342	SNAP29
seq.12358.6	Immunoglobulin-binding protein 1	IGBP1	P78318	3476	IGBP1
seq.12361.102	Ras-related protein R-Ras2	RRAS2	P62070	22800	RRAS2
seq.12363.70	Tribbles homolog 2	TRIB2	Q92519	28951	TRIB2
seq.12365.108	RuvB-like 1	RUVB1	Q9Y265	8607	RUVBL1
seq.12366.16	Gamma-crystallin D	CRGD	P07320	1421	CRYGD
seq.12367.52	Macoilin	MACOI	Q8N5G2	55219	MACO1
seq.12368.18	Histone acetyltransferase KAT2B	PCAF	Q92831	8850	KAT2B
seq.12370.30	Apolipoprotein F	Apo F	Q13790	319	APOF
seq.12372.50	Tropomyosin alpha-3 chain	Tropomyosin alpha-3 chain	P06753	7170	TPM3
seq.12373.73	Transformer-2 protein homolog beta	TRA2B	P62995	6434	TRA2B
seq.12374.8	Platelet-activating factor acetylhydrolase IB subunit gamma	PA1B3	Q15102	5050	PAFAH1B3
seq.12376.85	Cyclin-dependent kinase 4 inhibitor D	p19-INK4d	P55273	1032	CDKN2D
seq.12378.71	Tapasin	TPSN	O15533	6892	TAPBP
seq.12381.26	Carbonyl reductase [NADPH] 1	CBR1	P16152	873	CBR1
seq.12382.2	Probable ATP-dependent RNA helicase DDX58	DDX58	O95786	23586	DDX58
seq.12384.92	COP9 signalosome complex subunit 7b	CSN7B	Q9H9Q2	64708	COPS7B
seq.12385.4	Calpain-3	CAN3	P20807	825	CAPN3
seq.12386.11	Aminopeptidase B	AMPB	Q9H4A4	6051	RNPEP
seq.12387.7	PDZ and LIM domain protein 4	PDLI4	P50479	8572	PDLIM4
seq.12389.4	Origin recognition complex subunit 6	ORC6	Q9Y5N6	23594	ORC6
seq.12391.27	PDZ domain-containing protein 7	PDZD7	Q9H5P4	79955	PDZD7
seq.12392.30	ADP-ribosylation factor-like protein 1	ARL1	P40616	400	ARL1
seq.12394.53	Transmembrane protein C16orf54	CP054	Q6UWD8	283897	C16orf54
seq.12395.86	Aspartate--tRNA ligase, mitochondrial	SYDM	Q6PI48	55157	DARS2
seq.12396.19	3-hydroxyisobutyryl-CoA hydrolase, mitochondrial	HIBCH	Q6NVY1	26275	HIBCH
seq.12398.15	Paired box protein Pax-4	PAX4	O43316		PAX4
seq.12399.194	Coiled-coil domain-containing protein 50	CCD50	Q8IVM0	152137	CCDC50
seq.12400.25	Ubiquitin-conjugating enzyme E2 T	UBE2T	Q9NPD8	29089	UBE2T
seq.12401.3	AMSH-like protease	STALP	Q96FJ0	57559	STAMBPL1
seq.12403.30	Ras-related protein Rab-39B	RB39B	Q96DA2	116442	RAB39B
seq.12406.119	GTP-binding protein Di-Ras3	ARHI	O95661	9077	DIRAS3
seq.12408.333	Ras-related protein Rab-22A	RB22A	Q9UL26	57403	RAB22A
seq.12409.90	Ras-related protein Rab-7b	RAB7B	Q96AH8	338382	RAB7B
seq.12411.60	Protein max	MAX	P61244	4149	MAX
seq.12414.31	14-3-3 protein beta/alpha	14-3-3 protein beta/alpha	P31946	7529	YWHAB
seq.12415.122	Endothelial differentiation-related factor 1	EDF1	O60869	8721	EDF1
seq.12417.46	EKC/KEOPS complex subunit TPRKB	TPRKB	Q9Y3C4	51002	TPRKB
seq.12420.10	Glycerol-3-phosphate dehydrogenase 1-like protein	GPD1L	Q8N335	23171	GPD1L
seq.12422.143	Arachidonate 15-lipoxygenase B	LX15B	O15296	247	ALOX15B
seq.12423.38	APOBEC1 complementation factor	A1CF	Q9NQ94	29974	A1CF
seq.12424.107	Thymocyte nuclear protein 1	THYN1	Q9P016	29087	THYN1
seq.12425.104	ADP-ribosylation factor 6	ARF6	P62330	382	ARF6
seq.12426.19	MOB kinase activator 1A	MOL1B	Q9H8S9	55233	MOB1A
seq.12427.8	M-phase inducer phosphatase 2	MPIP2	P30305	994	CDC25B
seq.12428.2	Lysophospholipase-like protein 1	LYPL1	Q5VWZ2	127018	LYPLAL1
seq.12430.78	Polyadenylate-binding protein-interacting protein 1	PAIP1	Q9H074	10605	PAIP1
seq.12431.13	Protein pelota homolog	PELO	Q9BRX2	53918	PELO
seq.12432.23	Calcyclin-binding protein	CYBP	Q9HB71	27101	CACYBP
seq.12433.8	ADP-ribosylation factor-like protein 11	ARL11	Q969Q4	115761	ARL11
seq.12434.25	IST1 homolog	K0174	P53990	9798	IST1
seq.12436.84	Glutathione S-transferase omega-1	GST omega-1	P78417	9446	GSTO1
seq.12437.18	Serine/threonine-protein kinase ULK3	ULK3	Q6PHR2	25989	ULK3
seq.12438.127	DNA-3-methyladenine glycosylase	3MG	P29372	4350	MPG
seq.12439.67	Interferon regulatory factor 9	ISGF3	Q00978	10379	IRF9
seq.12442.4	Rho-related GTP-binding protein RhoD	RHOD	O00212	29984	RHOD
seq.12444.39	Nuclear receptor subfamily 5 group A member 2	NR5A2	O00482	2494	NR5A2
seq.12445.50	Ankyrin repeat domain-containing protein 27	ANR27	Q96NW4	84079	ANKRD27
seq.12446.49	Glutathione S-transferase A1	GST A1-1	P08263	2938	GSTA1
seq.12448.246	Glycylpeptide N-tetradecanoyltransferase 1	NMT1	P30419	4836	NMT1
seq.12449.16	Peptidyl-prolyl cis-trans isomerase H	PPIH	O43447	10465	PPIH
seq.12450.42	Phosphomevalonate kinase	PMVK	Q15126	10654	PMVK
seq.12451.62	Transcription regulator protein BACH1	BACH1	O14867	571	BACH1
seq.12452.32	Histone-lysine N-methyltransferase SUV420H2	SV422	Q86Y97	84787	KMT5C
seq.12453.161	Nuclear RNA export factor 1	NXF1	Q9UBU9	10482	NXF1
seq.12454.105	N-terminal Xaa-Pro-Lys N-methyltransferase 1	NTM1A	Q9BV86	28989	NTMT1
seq.12455.48	Myoneurin	MYNN	Q9NPC7	55892	MYNN
seq.12456.5	6-phosphofructo-2-kinase/fructose-2,6-bisphosphatase 3	F263	Q16875	5209	PFKFB3
seq.12457.10	1,2-dihydroxy-3-keto-5-methylthiopentene dioxygenase	MTND	Q9BV57	55256	ADI1
seq.12458.79	Calcineurin B homologous protein 1	CHP1	Q99653	11261	CHP1
seq.12459.13	Pleckstrin homology domain-containing family A member 1	PKHA1	Q9HB21	59338	PLEKHA1
seq.12460.18	Proteasome subunit alpha type-7	PSA7	O14818	5688	PSMA7
seq.12461.8	NAD-dependent protein deacylase sirtuin-5, mitochondrial	SIRT5	Q9NXA8	23408	SIRT5
seq.12462.20	Histone-lysine N-methyltransferase SETMAR	SETMR	Q53H47	6419	SETMAR
seq.12463.7	Kelch-like protein 13	KLH13	Q9P2N7	90293	KLHL13
seq.12466.7	Heterogeneous nuclear ribonucleoprotein A1	ROA1	P09651	3178	HNRNPA1
seq.12469.19	Microtubule-associated protein RP/EB family member 1	MARE1	Q15691	22919	MAPRE1
seq.12471.47	Double-stranded RNA-binding protein Staufen homolog 1	STAU1	O95793	6780	STAU1
seq.12473.48	BTB/POZ domain-containing protein KCTD5	KCTD5	Q9NXV2	54442	KCTD5
seq.12475.48	Chloride intracellular channel protein 5	CLIC5	Q9NZA1	53405	CLIC5
seq.12476.50	Fructose-2,6-bisphosphatase TIGAR	TIGAR	Q9NQ88	57103	TIGAR
seq.12477.42	Translin	TSN	Q15631	7247	TSN
seq.12478.15	60S ribosomal protein L30	RL30	P62888	6156	RPL30
seq.12479.50	cAMP-dependent protein kinase type I-beta regulatory subunit	KAP1	P31321	5575	PRKAR1B
seq.12480.9	OTU domain-containing protein 5	OTUD5	Q96G74	55593	OTUD5
seq.12482.5	Nucleosome-remodeling factor subunit BPTF	BPTF	Q12830	2186	BPTF
seq.12483.62	Nuclear receptor ROR-beta	RORB	Q92753	6096	RORB
seq.12484.67	Phosphatidylinositol transfer protein beta isoform	PIPNB	P48739	23760	PITPNB
seq.12486.8	Glutaredoxin-2, mitochondrial	GLRX2	Q9NS18	51022	GLRX2
seq.12488.9	Malignant T-cell-amplified sequence 1	MCTS1	Q9ULC4	28985	MCTS1
seq.12490.92	Ragulator complex protein LAMTOR3	LTOR3	Q9UHA4	8649	LAMTOR3
seq.12491.23	Chloride intracellular channel protein 4	CLIC4	Q9Y696	25932	CLIC4
seq.12493.42	Ubiquitin thioesterase OTUB2	OTUB2	Q96DC9	78990	OTUB2
seq.12494.99	Gamma-aminobutyric acid receptor-associated protein-like 2	GBRL2	P60520	11345	GABARAPL2
seq.12497.29	Tudor-interacting repair regulator protein	SDOS	Q9BRJ7	84309	NUDT16L1
seq.12498.12	Tax1-binding protein 3	TX1B3	O14907	30851	TAX1BP3
seq.12499.108	Endophilin-A1	SH3G2	Q99962	6456	SH3GL2
seq.12500.88	SUMO-activating enzyme subunit 2	SAE2	Q9UBT2	10054	UBA2
seq.12501.10	Tubulin-specific chaperone A	TBCA	O75347	6902	TBCA
seq.12503.5	Ovarian cancer G-protein coupled receptor 1	SPR1	Q15743	8111	GPR68
seq.12504.26	Leiomodin-1	LMOD1	P29536	25802	LMOD1
seq.12507.16	Inositol-trisphosphate 3-kinase C	IP3KC	Q96DU7	80271	ITPKC
seq.12508.9	Charged multivesicular body protein 3	CHMP3	Q9Y3E7	100526767	CHMP3
seq.12509.115	COMM domain-containing protein 1	COMD1	Q8N668	150684	COMMD1
seq.12510.3	Signal-transducing adaptor protein 1	STAP1	Q9ULZ2	26228	STAP1
seq.12511.83	Solute carrier family 41 member 2	S41A2	Q96JW4	84102	SLC41A2
seq.12513.8	Glycolipid transfer protein	GLTP	Q9NZD2	51228	GLTP
seq.12514.16	tRNA (guanine-N(7)-)-methyltransferase	METTL1	Q9UBP6	4234	METTL1
seq.12515.45	Uridine-cytidine kinase 2	UCK2	Q9BZX2	7371	UCK2
seq.12516.13	Transcriptional enhancer factor TEF-3	TEAD4	Q15561	7004	TEAD4
seq.12517.52	Programmed cell death protein 5	TFAR19	O14737	9141	PDCD5
seq.12518.289	Protein polybromo-1	PB1	Q86U86	55193	PBRM1
seq.12521.3	Cyclin-dependent kinase 4 inhibitor C	CDN2C	P42773	1031	CDKN2C
seq.12522.6	UV excision repair protein RAD23 homolog B	RD23B	P54727	5887	RAD23B
seq.12524.18	Diamine acetyltransferase 2	SAT2	Q96F10	112483	SAT2
seq.12527.50	Thyroid hormone receptor alpha	THA	P10827	7067	THRA
seq.12528.40	ATPase WRNIP1	WRIP1	Q96S55	56897	WRNIP1
seq.12529.32	Inactive peptidyl-prolyl cis-trans isomerase FKBP6	FKBP6	O75344	8468	FKBP6
seq.12530.14	Cyclin-dependent kinases regulatory subunit 1	CKS-1	P61024	1163	CKS1B
seq.12531.5	Endogenous retrovirus group V member 1 Env polyprotein	ERVV1	B6SEH8		ERVV-1
seq.12532.28	Ubiquitin-conjugating enzyme E2 R1	UB2R1	P49427	997	CDC34
seq.12533.135	Cytohesin-2	CYH2	Q99418	9266	CYTH2
seq.12534.10	Calcium-binding and coiled-coil domain-containing protein 2	CACO2	Q13137	10241	CALCOCO2
seq.12535.2	DNA repair protein XRCC1	XRCC1	P18887	7515	XRCC1
seq.12536.46	Myotubularin-related protein 6	MTMR6	Q9Y217	9107	MTMR6
seq.12537.88	Transcriptional activator protein Pur-alpha	PURA	Q00577	5813	PURA
seq.12538.19	Regulator of G-protein signaling 7	RGS7	P49802	6000	RGS7
seq.12540.25	Rho-related GTP-binding protein RhoG	RHOG	P84095	391	RHOG
seq.12543.76	Zinc finger protein 560	ZN560	Q96MR9	147741	ZNF560
seq.12546.1	Smoothelin	SMTN	P53814	6525	SMTN
seq.12548.75	Ras-related GTP-binding protein C	RRAGC	Q9HB90	64121	RRAGC
seq.12549.33	Hematopoietic prostaglandin D synthase	PTGD2	O60760	27306	HPGDS
seq.12551.3	E3 ubiquitin-protein ligase Itchy homolog	ITCH	Q96J02	83737	ITCH
seq.12553.5	Serine/threonine-protein kinase VRK1	VRK1	Q99986	7443	VRK1
seq.12554.10	DNA repair protein RAD51 homolog 4	RA51D	O75771	5892	RAD51D
seq.12556.7	Ubiquitin-conjugating enzyme E2 C	UBE2C	O00762	11065	UBE2C
seq.12557.18	RNA-binding protein Nova-1	NOVA1	P51513	4857	NOVA1
seq.12558.3	Ubiquitin-associated and SH3 domain-containing protein B	UBS3B	Q8TF42	84959	UBASH3B
seq.12560.9	5'(3')-deoxyribonucleotidase, cytosolic type	NT5C	Q8TCD5	30833	NT5C
seq.12562.1	Serine/threonine-protein kinase N1	PKN1	Q16512	5585	PKN1
seq.12563.2	Tumor necrosis factor alpha-induced protein 8	TFIP8	O95379	25816	TNFAIP8
seq.12564.9	60S ribosome subunit biogenesis protein NIP7 homolog	NIP7	Q9Y221	51388	NIP7
seq.12568.14	Kelch-like ECH-associated protein 1	KEAP1	Q14145	9817	KEAP1
seq.12569.25	T-complex protein 1 subunit epsilon	TCP-1-epsilon	P48643	22948	CCT5
seq.12571.14	ADP-ribosylation factor-like protein 3	ARL3	P36405	403	ARL3
seq.12572.236	Embryonal Fyn-associated substrate	EFS	O43281	10278	EFS
seq.12573.80	Tripartite motif-containing protein 3	TRIM3	O75382	10612	TRIM3
seq.12574.36	Endothelin-2	Endothelin 2	P20800	1907	EDN2
seq.12575.30	C-1-tetrahydrofolate synthase, cytoplasmic	C1TC	P11586	4522	MTHFD1
seq.12576.21	Melanoma-associated antigen 3	MAGE-3	P43357	4102	MAGEA3
seq.12577.100	Flap endonuclease 1	FLAP endonuclease-1	P39748	2237	FEN1
seq.12578.13	ADP-ribosylation factor 3	ARF3	P61204	377	ARF3
seq.12580.7	Proteasome subunit beta type-5	PSB5	P28074	5693	PSMB5
seq.12581.39	Inositol monophosphatase 2	IMPA2	O14732	3613	IMPA2
seq.12583.77	Serine/threonine-protein kinase A-Raf	ARAF	P10398	369	ARAF
seq.12585.39	DNA excision repair protein ERCC-1	ERCC1	P07992	2067	ERCC1
seq.12587.65	ADP-ribosylation factor-like protein 2	ARL2	P36404	402	ARL2
seq.12591.27	Oligophrenin-1	Oligophrenin-1	O60890	4983	OPHN1
seq.12593.33	p53 and DNA damage-regulated protein 1	PDRG1	Q9NUG6	81572	PDRG1
seq.12594.5	Grancalcin	GRAN	P28676	25801	GCA
seq.12595.11	Tropomodulin-1	TMOD1	P28289	7111	TMOD1
seq.12597.68	Autophagy protein 5	Autophagy protein 5	Q9H1Y0	9474	ATG5
seq.12599.10	Fermitin family homolog 3	URP2	Q86UX7	83706	FERMT3
seq.12603.87	Polyadenylate-binding protein 4	PABP4	Q13310	8761	PABPC4
seq.12604.16	Polycomb protein SCMH1	SCMH1	Q96GD3	22955	SCMH1
seq.12605.1	Exosome complex component RRP40	Exosome component 3	Q9NQT5	51010	EXOSC3
seq.12612.37	Proteasome subunit beta type-1	PSB1	P20618	5689	PSMB1
seq.12616.45	Nuclear receptor-binding protein	NRBP	Q9UHY1	29959	NRBP1
seq.12617.2	Serine/threonine-protein kinase 24	STK24	Q9Y6E0	8428	STK24
seq.12618.50	Aldo-keto reductase family 1 member C1	Aldo-keto reductase 1C1	Q04828	1645	AKR1C1
seq.12619.14	Protein phosphatase 1A	Protein phophatase 2Ca	P35813	5494	PPM1A
seq.12620.3	Septin-11	Septin-11	Q9NVA2	55752	SEPTIN11
seq.12621.55	Serine/threonine-protein phosphatase 2A 65 kDa regulatory subunit A alpha isoform	PP2AAA	P30153	5518	PPP2R1A
seq.12622.96	Histone-lysine N-methyltransferase ASH1L	ASH1L	Q9NR48	55870	ASH1L
seq.12623.84	Protein Jumonji	JARD2	Q92833	3720	JARID2
seq.12625.138	Kelch-like protein 7	KLHL7	Q8IXQ5	55975	KLHL7
seq.12626.6	Sentrin-specific protease 7	SENP7	Q9BQF6	57337	SENP7
seq.12627.97	Ubiquitin-like modifier-activating enzyme ATG7	ATG7	O95352	10533	ATG7
seq.12628.31	LanC-like protein 2	LANC2	Q9NS86	55915	LANCL2
seq.12630.8	Arfaptin-2	ARFP2	P53365	23647	ARFIP2
seq.12632.14	Arylamine N-acetyltransferase 1	ARY1	P18440	9	NAT1
seq.12633.3	Tyrosine-protein phosphatase non-receptor type 9	PTN9	P43378	5780	PTPN9
seq.12634.79	Breast cancer anti-estrogen resistance protein 3	BCAR3	O75815	8412	BCAR3
seq.12635.9	tRNA (cytosine(38)-C(5))-methyltransferase	TRDMT	O14717	1787	TRDMT1
seq.12636.113	N-lysine methyltransferase SMYD2	SMYD2	Q9NRG4	56950	SMYD2
seq.12637.7	Carnitine O-acetyltransferase	CACP	P43155	1384	CRAT
seq.12641.3	Type II inositol 1,4,5-trisphosphate 5-phosphatase	I5P2	P32019	3633	INPP5B
seq.12643.4	Beta-arrestin-1	ARRB1	P49407	408	ARRB1
seq.12644.63	Adenylosuccinate synthetase isozyme 2	PURA2	P30520	159	ADSS2
seq.12646.2	Ribulose-phosphate 3-epimerase	RPE	Q96AT9	6120	RPE
seq.12647.52	Histone-lysine N-methyltransferase SETD2	SETD2	Q9BYW2	29072	SETD2
seq.12649.80	Malate dehydrogenase, mitochondrial	Malate dehydrogenase 2	P40926	4191	MDH2
seq.12650.43	Guanine nucleotide-binding protein G(k) subunit alpha	GNAI3	P08754	2773	GNAI3
seq.12651.21	[Pyruvate dehydrogenase (acetyl-transferring)] kinase isozyme 2, mitochondrial	PDK2	Q15119	5164	PDK2
seq.12652.37	Adenosylhomocysteinase 2	SAHH2	O43865	10768	AHCYL1
seq.12653.13	Casein kinase I isoform gamma-2	CSNK1G2	P78368	1455	CSNK1G2
seq.12655.30	Beta-soluble NSF attachment protein	SNAB	Q9H115	63908	NAPB
seq.12656.1	Kinesin light chain 1	KLC1	Q07866	3831	KLC1
seq.12657.2	GDP-L-fucose synthase	FCL	Q13630	7264	TSTA3
seq.12658.72	Pantothenate kinase 3	PANK3	Q9H999	79646	PANK3
seq.12659.13	Obg-like ATPase 1	GTPB9	Q9NTK5	29789	OLA1
seq.12661.44	Gamma-aminobutyric acid receptor-associated protein-like 1	GBRL1	Q9H0R8	23710	GABARAPL1
seq.12662.82	Delta(3,5)-Delta(2,4)-dienoyl-CoA isomerase, mitochondrial	ECH1	Q13011	1891	ECH1
seq.12663.1	Thiosulfate sulfurtransferase	THTR	Q16762	7263	TST
seq.12664.19	Tyrosine-protein phosphatase non-receptor type 13	PTN13	Q12923	5783	PTPN13
seq.12665.16	Interleukin enhancer-binding factor 2	ILF2	Q12905	3608	ILF2
seq.12667.2	Guanine deaminase	GUAD	Q9Y2T3	9615	GDA
seq.12668.7	Vacuolar protein sorting-associated protein 4B	VPS4B	O75351	9525	VPS4B
seq.12669.30	E3 ubiquitin-protein ligase HECW1	HECW1	Q76N89	23072	HECW1
seq.12670.15	Cell cycle checkpoint protein RAD1	RAD1	O60671	5810	RAD1
seq.12671.35	Sulfotransferase family cytosolic 1B member 1	ST1B1	O43704	27284	SULT1B1
seq.12675.14	Aspartate--tRNA ligase, cytoplasmic	SYDC	P14868	1615	DARS1
seq.12676.1	Protein kinase C and casein kinase substrate in neurons protein 1	PACN1	Q9BY11	29993	PACSIN1
seq.12677.164	Protein flightless-1 homolog	FLII	Q13045	2314	FLII
seq.12678.66	U1 small nuclear ribonucleoprotein A	SNRPA	P09012	6626	SNRPA
seq.12681.63	Ubiquitin carboxyl-terminal hydrolase 21	UBP21	Q9UK80	27005	USP21
seq.12682.5	Kynurenine--oxoglutarate transaminase 3	KAT3	Q6YP21	56267	KYAT3
seq.12683.156	Dihydropyrimidinase-related protein 5	DPYL5	Q9BPU6	56896	DPYSL5
seq.12684.5	Adseverin	ADSV	Q9Y6U3	85477	SCIN
seq.12685.57	Homer protein homolog 2	HOME2	Q9NSB8	9455	HOMER2
seq.12686.15	3-mercaptopyruvate sulfurtransferase	THTM	P25325	4357	MPST
seq.12687.2	2,4-dienoyl-CoA reductase, mitochondrial	DECR	Q16698	1666	DECR1
seq.12688.115	Ribosomal protein S6 kinase alpha-6	KS6A6	Q9UK32	27330	RPS6KA6
seq.12689.56	Actin-related protein 2/3 complex subunit 1B	ARC1B	O15143	10095	ARPC1B
seq.12690.33	Septin-10	SEP10	Q9P0V9	151011	SEPTIN10
seq.12691.44	Serine hydroxymethyltransferase, mitochondrial	GLYM	P34897	6472	SHMT2
seq.12692.56	Histone-lysine N-methyltransferase, H3 lysine-79 specific	DOT1L	Q8TEK3	84444	DOT1L
seq.12693.2	SH3 domain-binding glutamic acid-rich-like protein	SH3L1	O75368	6451	SH3BGRL
seq.12694.28	Probable dimethyladenosine transferase	DIM1	Q9UNQ2	27292	DIMT1
seq.12695.62	Kelch-like protein 12	KLH12	Q53G59	59349	KLHL12
seq.12696.166	Protein arginine N-methyltransferase 3	ANM3	O60678	10196	PRMT3
seq.12697.30	Phosphatidylinositol 5-phosphate 4-kinase type-2 alpha	PI42A	P48426	5305	PIP4K2A
seq.12698.72	Importin subunit alpha-3	IMA4	O00629	3840	KPNA4
seq.12699.28	T-complex protein 1 subunit theta	TCP-1-theta	P50990	10694	CCT8
seq.12700.9	ATP-citrate synthase	ACLY	P53396	47	ACLY
seq.12701.1	Eukaryotic translation initiation factor 1b	EIF1B	O60739	10289	EIF1B
seq.12702.13	E3 ubiquitin-protein ligase pellino homolog 2	PELI2	Q9HAT8	57161	PELI2
seq.12703.6	Serine/threonine-protein kinase Nek7	NEK7	Q8TDX7	140609	NEK7
seq.12704.26	SH2 domain-containing protein 3C	SH2D3	Q8N5H7	10044	SH2D3C
seq.12705.9	Probable E3 ubiquitin-protein ligase HERC1	HERC1	Q15751	8925	HERC1
seq.12706.2	Serine/threonine-protein kinase MRCK alpha	MRCKA	Q5VT25	8476	CDC42BPA
seq.12707.26	Dihydropyrimidinase-related protein 3	DPYL3	Q14195	1809	DPYSL3
seq.12708.91	Lethal(3)malignant brain tumor-like protein 2	LMBL2	Q969R5	83746	L3MBTL2
seq.12709.63	Histone H1x	H1X	Q92522	8971	H1-10
seq.12711.19	Gap junction alpha-8 protein	CXA8	P48165	2703	GJA8
seq.12712.9	High mobility group protein 20A	HM20A	Q9NP66	10363	HMG20A
seq.12713.365	Regulator of G-protein signaling 19	RGS19	P49795	10287	RGS19
seq.12714.38	AP-1 complex subunit gamma-like 2	AP1G2	O75843	8906	AP1G2
seq.12715.30	mRNA-decapping enzyme 1B	DCP1B	Q8IZD4	196513	DCP1B
seq.12716.3	Zinc finger protein 175	ZN175	Q9Y473	7728	ZNF175
seq.12717.65	TOX high mobility group box family member 3	TOX3	O15405	27324	TOX3
seq.12718.43	Peptidyl-prolyl cis-trans isomerase NIMA-interacting 4	PIN4	Q9Y237	5303	PIN4
seq.12720.71	Ubiquilin-4	UBQL4	Q9NRR5	56893	UBQLN4
seq.12721.4	Tax1-binding protein 1	TAXB1	Q86VP1	8887	TAX1BP1
seq.12724.81	Cold-inducible RNA-binding protein	CIRBP	Q14011	1153	CIRBP
seq.12726.3	Regulatory factor X-associated protein	RFXAP	O00287	5994	RFXAP
seq.12727.7	Prostaglandin F2 receptor negative regulator	FPRP	Q9P2B2	5738	PTGFRN
seq.12729.12	Proteasome assembly chaperone 3	PSMG3	Q9BT73	84262	PSMG3
seq.12730.3	Kinetochore protein NDC80 homolog	KNTC2	O14777	10403	NDC80
seq.12731.12	Pleckstrin homology domain-containing family A member 7	PKHA7	Q6IQ23	144100	PLEKHA7
seq.12732.13	MAGUK p55 subfamily member 7	MPP7	Q5T2T1	143098	MPP7
seq.12734.112	Kinesin-like protein KIF22	KIF22	Q14807	3835	KIF22
seq.12735.39	Cold shock domain-containing protein E1	CSDE1	O75534	7812	CSDE1
seq.12737.12	Plastin-1	PLSI	Q14651	5357	PLS1
seq.12738.43	Nischarin	NISCH	Q9Y2I1	11188	NISCH
seq.12740.55	Protein FEV	FEV	Q99581	54738	FEV
seq.12742.160	Transmembrane protein 8B	TMM8B	A6NDV4	51754	TMEM8B
seq.12743.18	BAG family molecular chaperone regulator 5	BAG5	Q9UL15	9529	BAG5
seq.12746.4	Cytohesin-4	CYH4	Q9UIA0	27128	CYTH4
seq.12747.89	RNA-binding protein 3	RBM3	P98179	5935	RBM3
seq.12748.6	Bromodomain testis-specific protein	BRDT	Q58F21	676	BRDT
seq.12750.9	Integrin beta-2	LFA-1 beta-2	P05107	3689	ITGB2
seq.12751.26	Zinc fingers and homeoboxes protein 1	ZHX1	Q9UKY1	11244	ZHX1
seq.12753.6	Amyloid beta A4 precursor protein-binding family B member 2	APBB2	Q92870	323	APBB2
seq.12754.14	Cold shock domain-containing protein C2	CSDC2	Q9Y534	27254	CSDC2
seq.12756.3	Transcription regulator protein BACH2	BACH2	Q9BYV9	60468	BACH2
seq.12758.47	Glutamate receptor ionotropic, delta-2	GRID2	O43424	2895	GRID2
seq.12759.47	Interleukin enhancer-binding factor 3	DRBP76	Q12906	3609	ILF3
seq.12760.34	Zinc finger protein 774	ZN774	Q6NX45	342132	ZNF774
seq.12761.12	Amyloid beta A4 precursor protein-binding family B member 2	APBB2	Q92870	323	APBB2
seq.12763.69	Zinc finger protein 334	ZN334	Q9HCZ1	55713	ZNF334
seq.12764.3	Engulfment and cell motility protein 1	ELMO1	Q92556	9844	ELMO1
seq.12766.33	Probable G-protein coupled receptor 142	GP142	Q7Z601	350383	GPR142
seq.12768.3	Protein phosphatase 1 regulatory subunit 3B	PPR3B	Q86XI6	79660	PPP1R3B
seq.12771.19	Zinc finger protein 180	ZN180	Q9UJW8	7733	ZNF180
seq.12772.8	Nuclear pore complex protein Nup98-Nup96	NUP98	P52948	4928	NUP98
seq.12774.12	Potassium/sodium hyperpolarization-activated cyclic nucleotide-gated channel 1	HCN1	O60741	348980	HCN1
seq.12775.6	High mobility group protein B3	HMGB3	O15347	3149	HMGB3
seq.12777.11	Splicing factor 1	SF01	Q15637	7536	SF1
seq.12779.30	PR domain zinc finger protein 4	PRDM4	Q9UKN5	11108	PRDM4
seq.12781.2	RISC-loading complex subunit TARBP2	TRBP2	Q15633	6895	TARBP2
seq.12783.29	Heterogeneous nuclear ribonucleoprotein M	HNRPM	P52272	4670	HNRNPM
seq.12784.10	Amyloid beta A4 precursor protein-binding family B member 3	APBB3	O95704	10307	APBB3
seq.12785.49	Transcriptional regulator Kaiso	KAISO	Q86T24	10009	ZBTB33
seq.12786.61	Glycerophosphocholine phosphodiesterase GPCPD1	GDE5	Q9NPB8	56261	GPCPD1
seq.12787.47	Zinc finger protein 134	ZN134	P52741	7693	ZNF134
seq.12788.6	SAGA-associated factor 29 homolog	SGF29	Q96ES7	112869	SGF29
seq.12790.10	Coiled-coil domain-containing protein 51	CCD51	Q96ER9	79714	CCDC51
seq.12793.4	Piwi-like protein 1	PIWL1	Q96J94	9271	PIWIL1
seq.12794.6	NACHT, LRR and PYD domains-containing protein 4	NALP4	Q96MN2	147945	NLRP4
seq.12795.2	Zinc finger protein 566	ZN566	Q969W8	84924	ZNF566
seq.12796.44	Diphosphoinositol polyphosphate phosphohydrolase 1	NUDT3	O95989	11165	NUDT3
seq.12798.46	Electroneutral sodium bicarbonate exchanger 1	S4A8	Q2Y0W8	9498	SLC4A8
seq.12799.65	DnaJ homolog subfamily C member 27	DJC27	Q9NZQ0	51277	DNAJC27
seq.12800.5	Tubulin polymerization-promoting protein family member 2	TPPP2	P59282	122664	TPPP2
seq.12801.33	Interferon regulatory factor 2	IRF2	P14316	3660	IRF2
seq.12803.9	Zinc finger protein 329	ZN329	Q86UD4	79673	ZNF329
seq.12804.5	Glucocorticoid modulatory element-binding protein 2	GMEB2	Q9UKD1	26205	GMEB2
seq.12807.89	Rho GTPase-activating protein 30	RHG30	Q7Z6I6	257106	ARHGAP30
seq.12808.103	Calcium-regulated heat-stable protein 1	CHSP1	Q9Y2V2	23589	CARHSP1
seq.12811.55	Zinc finger protein 415	ZN415	Q09FC8	55786	ZNF415
seq.12812.25	Acylphosphatase-2	ACYP2	P14621	98	ACYP2
seq.12813.18	EH domain-binding protein 1	EHBP1	Q8NDI1	23301	EHBP1
seq.12814.17	RNA-binding protein 40	RBM40	Q96LT9	55599	RNPC3
seq.12815.9	Isoleucine--tRNA ligase, cytoplasmic	SYIC	P41252	3376	IARS1
seq.12817.1	GTP-binding protein GEM	GEM	P55040	2669	GEM
seq.12818.159	Urea transporter 2	UT2	Q15849	8170	SLC14A2
seq.12820.1	GRB2-related adapter protein	GRAP	Q13588	10750	GRAP
seq.12821.6	NACHT, LRR and PYD domains-containing protein 10	NAL10	Q86W26	338322	NLRP10
seq.12822.34	Amyloid beta A4 precursor protein-binding family B member 1	APBB1	O00213	322	APBB1
seq.12825.18	DCC-interacting protein 13-alpha	DP13A	Q9UKG1	26060	APPL1
seq.12826.5	Sodium/iodide cotransporter	SC5A5	Q92911	6528	SLC5A5
seq.12827.37	Regulator of G-protein signaling 3	RGS3	P49796	5998	RGS3
seq.12830.4	Histone deacetylase complex subunit SAP18	SAP18	O00422	10284	SAP18
seq.12831.21	Calcineurin B homologous protein 3	TESC	Q96BS2	54997	TESC
seq.12832.10	Set1/Ash2 histone methyltransferase complex subunit ASH2	ASH2L	Q9UBL3	9070	ASH2L
seq.12834.3	Potassium voltage-gated channel subfamily F member 1	KCNF1	Q9H3M0	3754	KCNF1
seq.12835.101	Pyrin domain-containing protein 1	PYDC1	Q8WXC3	260434	PYDC1
seq.12838.28	Dual specificity protein phosphatase 15	DUS15	Q9H1R2	128853	DUSP15
seq.12842.43	Syntaxin-10	STX10	O60499	8677	STX10
seq.12843.6	Zinc finger protein 410	ZN410	Q86VK4	57862	ZNF410
seq.12844.10	BAG family molecular chaperone regulator 4	BAG4	O95429	9530	BAG4
seq.12845.18	Sorting nexin-17	SNX17	Q15036	9784	SNX17
seq.12846.3	F-box/LRR-repeat protein 5	FBXL5	Q9UKA1	26234	FBXL5
seq.12847.27	mRNA-capping enzyme	MCE1	O60942	8732	RNGTT
seq.12848.9	Rho guanine nucleotide exchange factor 2	ARHG2	Q92974	9181	ARHGEF2
seq.12849.25	GSK3-beta interaction protein	GSKIP	Q9P0R6	51527	GSKIP
seq.12851.5	DNA-directed DNA/RNA polymerase mu	DPOLM	Q9NP87	27434	POLM
seq.12853.112	Tropomodulin-2	TMOD2	Q9NZR1	29767	TMOD2
seq.12854.3	Transcriptional enhancer factor TEF-5	TEAD3	Q99594	7005	TEAD3
seq.12855.16	Cas scaffolding protein family member 4	CT032	Q9NQ75	57091	CASS4
seq.12856.14	Transmembrane protein 237	TM237	Q96Q45	65062	TMEM237
seq.12859.33	Enoyl-CoA delta isomerase 2, mitochondrial	PECI	O75521	10455	ECI2
seq.12860.7	cAMP-regulated phosphoprotein 21	cAMP-regulated phosphoprotein 21	Q9UBL0	10777	ARPP21
seq.12861.13	Tropomodulin-3	TMOD3	Q9NYL9	29766	TMOD3
seq.12862.14	Enhancer of filamentation 1	CASL	Q14511	4739	NEDD9
seq.12864.9	Magnesium transporter NIPA4	NIPA4	Q0D2K0	348938	NIPAL4
seq.12867.40	Dynein light chain Tctex-type 3	DYLT3	P51808	6990	DYNLT3
seq.12869.68	Probable ATP-dependent RNA helicase DDX6	DDX6	P26196	1656	DDX6
seq.12871.10	Twinfilin-1	TWF1	Q12792	5756	TWF1
seq.12872.35	Cyclic nucleotide-gated olfactory channel	CNGA2	Q16280	1260	CNGA2
seq.12873.11	Leukosialin	LEUK	P16150	6693	SPN
seq.12875.28	Ubiquitin domain-containing protein 2	UBTD2	Q8WUN7	92181	UBTD2
seq.12876.39	Sperm flagellar protein 1	SPEF1	Q9Y4P9	25876	SPEF1
seq.12878.60	Oxysterol-binding protein-related protein 11	OSB11	Q9BXB4	114885	OSBPL11
seq.12879.5	Retinoblastoma-like protein 1	p107	P28749	5933	RBL1
seq.12880.1	Synaptic vesicle glycoprotein 2A	SV2A	Q7L0J3	9900	SV2A
seq.12881.17	Retinol dehydrogenase 16	RDH16	O75452	8608	RDH16
seq.12882.7	Poly [ADP-ribose] polymerase 11	PAR11	Q9NR21	57097	PARP11
seq.12885.42	Nuclear receptor subfamily 1 group D member 2	NR1D2	Q14995	9975	NR1D2
seq.12888.18	Histone deacetylase complex subunit SAP30	SAP30	O75446	8819	SAP30
seq.12891.1	MICAL-like protein 2	MILK2	Q8IY33	79778	MICALL2
seq.12892.10	Synaptotagmin-like protein 1	SYTL1	Q8IYJ3	84958	SYTL1
seq.12893.159	Gamma-interferon-inducible protein 16	IP16	Q16666	3428	IFI16
seq.12894.3	PAX-interacting protein 1	PAXI1	Q6ZW49	22976	PAXIP1
seq.12895.28	Diacylglycerol kinase beta	DGKB	Q9Y6T7	1607	DGKB
seq.12904.180	cubilin	cubilin	O60494	8029	CUBN
seq.12916.3	Protein p13 MTCP-1	MTCP1	P56278	4515	MTCP1
seq.12923.51	Keratin, type I cytoskeletal 17	Keratin 17	Q04695	3872	KRT17
seq.12925.105	Axin-2	AXIN2	Q9Y2T1	8313	AXIN2
seq.12931.16	Mineralocorticoid receptor	MCR	P08235	4306	NR3C2
seq.12933.17	Ecto-NOX disulfide-thiol exchanger 1	ENOX1	Q8TC92	55068	ENOX1
seq.12934.1	E3 ISG15--protein ligase HERC5	HERC5	Q9UII4	51191	HERC5
seq.12936.38	Retinaldehyde-binding protein 1	RLBP1	P12271	6017	RLBP1
seq.12939.1	DNA-directed RNA polymerases I and III subunit RPAC1	RPAC1	O15160	9533	POLR1C
seq.12940.35	Aldehyde dehydrogenase family 3 member B1	AL3B1	P43353	221	ALDH3B1
seq.12945.33	Ras-related protein Rab-18	RAB18	Q9NP72	22931	RAB18
seq.12954.71	Peroxisome proliferator-activated receptor alpha	PPARa	Q07869	5465	PPARA
seq.12956.40	KIF1-binding protein	KBP	Q96EK5	26128	KIFBP
seq.12957.62	Cytochrome b-c1 complex subunit 7	UCR6	P14927	7381	UQCRB
seq.12960.9	Glucokinase	HXK4	P35557	2645	GCK
seq.12963.1	Protein GPR107	GP107	Q5VW38	57720	GPR107
seq.12968.2	Cysteine and glycine-rich protein 2	CSRP2	Q16527	1466	CSRP2
seq.12970.35	Double-stranded RNA-binding protein Staufen homolog 2	STAU2	Q9NUL3	27067	STAU2
seq.12975.11	Keratin, type I cytoskeletal 20	Keratin 20	P35900	54474	KRT20
seq.12976.49	Vinexin b	Vinexin b	O60504	10174	SORBS3
seq.12980.31	Pre-mRNA-splicing factor RBM22	RBM22	Q9NW64	55696	RBM22
seq.12986.12	Protein lin-7 homolog C	LIN7C	Q9NUP9	55327	LIN7C
seq.12987.12	Serine/arginine-rich splicing factor 7	SRSF7	Q16629	6432	SRSF7
seq.12988.49	RNA-binding protein EWS	EWS	Q01844	2130	EWSR1
seq.12990.39	Mitogen-activated protein kinase kinase kinase 3	MAP3K3	Q99759	4215	MAP3K3
seq.12991.49	Cullin-9	CUL9	Q8IWT3	23113	CUL9
seq.12993.21	Nuclear protein localization protein 4 homolog	NPL4	Q8TAT6	55666	NPLOC4
seq.13007.66	Epididymal-specific lipocalin-10	LCN10	Q6JVE6	414332	LCN10
seq.13011.20	40S ribosomal protein S10	RS10	P46783	6204	RPS10
seq.13013.41	E3 ubiquitin-protein ligase parkin	PRKN2	O60260	5071	PRKN
seq.13022.20	Tumor protein p53-inducible protein 11	P5I11	O14683	9537	TP53I11
seq.13025.4	Fibroblast growth factor receptor substrate 2	FRS2	Q8WU20	10818	FRS2
seq.13027.20	Chromobox protein homolog 7	CBX7	O95931	23492	CBX7
seq.13032.1	Beclin-1	BECN1	Q14457	8678	BECN1
seq.13039.1	Nuclear inhibitor of protein phosphatase 1	PP1R8	Q12972	5511	PPP1R8
seq.13041.47	TNF receptor-associated factor 4	TRAF4	Q9BUZ4	9618	TRAF4
seq.13042.7	Potassium voltage-gated channel subfamily A member 10	KCA10	Q16322	3744	KCNA10
seq.13043.157	ATPase family AAA domain-containing protein 2	ATAD2	Q6PL18	29028	ATAD2
seq.13044.5	Tumor susceptibility gene 101 protein	TS101	Q99816	7251	TSG101
seq.13053.6	Sodium- and chloride-dependent neutral and basic amino acid transporter B(0+)	S6A14	Q9UN76	11254	SLC6A14
seq.13054.87	Profilin-2	Profilin II	P35080	5217	PFN2
seq.13055.53	PH and SEC7 domain-containing protein 1	PSD1	A5PKW4	5662	PSD
seq.13056.18	Orphan sodium- and chloride-dependent neurotransmitter transporter NTT5	S6A16	Q9GZN6	28968	SLC6A16
seq.13059.33	Riboflavin kinase	RIFK	Q969G6	55312	RFK
seq.13062.4	Glia maturation factor gamma	GMFG	O60234	9535	GMFG
seq.13066.42	Enhancer of mRNA-decapping protein 4	EDC4	Q6P2E9	23644	EDC4
seq.13067.5	cGMP-dependent protein kinase 1, beta isozyme	KGP1B	Q13976	5592	PRKG1
seq.13068.139	Copper chaperone for superoxide dismutase	CCS	O14618	9973	CCS
seq.13073.14	Acidic leucine-rich nuclear phosphoprotein 32 family member A	AN32A	P39687	8125	ANP32A
seq.13076.4	Fragile X mental retardation syndrome-related protein 1	FXR1	P51114	8087	FXR1
seq.13078.3	Centrin-2	CETN2	P41208	1069	CETN2
seq.13082.9	Protein unc-45 homolog A	UN45A	Q9H3U1	55898	UNC45A
seq.13083.18	Valine--tRNA ligase	SYVC	P26640	7407	VARS1
seq.13085.18	Glucagon-like peptide 1 receptor	GLP1R	P43220	2740	GLP1R
seq.13088.397	Betacellulin	BTC	P35070	685	BTC
seq.13089.6	Hypoxia-inducible factor 1-alpha	HIF-1a	Q16665	3091	HIF1A
seq.13090.17	Protein S100-A6	S100A6	P06703	6277	S100A6
seq.13093.6	Secreted and transmembrane protein 1	SECTM1	Q8WVN6	6398	SECTM1
seq.13094.75	R-spondin-3	RSPO3	Q9BXY4	84870	RSPO3
seq.13095.51	Lithostathine-1-alpha	PSP	P05451	5967	REG1A
seq.13097.11	Bcl-2-like protein 2	Apoptosis regulator Bcl-W	Q92843	599	BCL2L2
seq.13098.93	Vascular endothelial growth factor D	VEGF-D	O43915	2277	VEGFD
seq.13101.60	Sclerostin	SOST	Q9BQB4	50964	SOST
seq.13102.1	Protein FAM3D	FAM3D	Q96BQ1	131177	FAM3D
seq.13103.125	Chorionic somatomammotropin hormone	CSH	P0DML2|P0DML3	1442|1442	CSH1|CSH2
seq.13104.32	Ephrin-B1	EFNB1	P98172	1947	EFNB1
seq.13105.7	Synaptosomal-associated protein 25	SNP25	P60880	6616	SNAP25
seq.13107.9	Ly6/PLAUR domain-containing protein 3	LYPD3	O95274	27076	LYPD3
seq.13109.82	Neuronal growth regulator 1	NEGR1	Q7Z3B1	257194	NEGR1
seq.13111.79	B-cell lymphoma 6 protein	BCL6	P41182	604	BCL6
seq.13112.179	Follistatin-related protein 1	FSTL1	Q12841	11167	FSTL1
seq.13113.7	Osteopontin	Osteopontin	P10451	6696	SPP1
seq.13114.50	Lumican	Lumican	P51884	4060	LUM
seq.13116.25	CD177 antigen	CD177	Q8N6Q3	57126	CD177
seq.13117.232	Choline/ethanolamine kinase	CHKB	Q9Y259	1120	CHKB
seq.13118.5	SPARC-related modular calcium-binding protein 1	SMOC1	Q9H4F8	64093	SMOC1
seq.13119.26	Protein Z-dependent protease inhibitor	protein Z inhibitor	Q9UK55	51156	SERPINA10
seq.13122.19	Leucine-rich repeat transmembrane protein FLRT2	FLRT2	O43155	23768	FLRT2
seq.13123.3	Leucine-rich repeat transmembrane protein FLRT3	FLRT3	Q9NZU0	23767	FLRT3
seq.13124.20	Immunoglobulin superfamily containing leucine-rich repeat protein 2	ISLR2	Q6UXK2	57611	ISLR2
seq.13125.45	Vitronectin	Vitronectin	P04004	7448	VTN
seq.13126.52	Desmocollin-2	DSC2	Q02487	1824	DSC2
seq.13129.40	Low-density lipoprotein receptor	LDLR	P01130	3949	LDLR
seq.13130.150	Hexokinase-2	HXK2	P52789	3099	HK2
seq.13131.5	Hexokinase-1	HXK1	P19367	3098	HK1
seq.13132.14	Semaphorin-5A	SEM5A	Q13591	9037	SEMA5A
seq.13133.73	Latent-transforming growth factor beta-binding protein 4	LTBP4	Q8N2S1	8425	LTBP4
seq.13228.75	E3 ubiquitin-protein ligase Mdm2	MDM2	Q00987	4193	MDM2
seq.13229.20	Protein Mdm4	MDM4	O15151	4194	MDM4
seq.13230.174	Ig gamma-2, Kappa	IgG2, Kappa	P01859	3501	IGHG2
seq.13231.90	Ig gamma-4, Kappa	IgG4, Kappa	P01861	3503	IGHG4
seq.13236.25	Protein Wnt-3a	WNT3A	P56704	89780	WNT3A
seq.13240.170	SH3 and multiple ankyrin repeat domains protein 1	SHAN1	Q9Y566	50944	SHANK1
seq.13242.134	SH3 and multiple ankyrin repeat domains protein 3	SHAN3	Q9BYB0		SHANK3
seq.13256.21	SH3 and multiple ankyrin repeat domains protein 1	SHAN1	Q9Y566	50944	SHANK1
seq.13268.45	Protein Wnt-5a	WNT5A	P41221	7474	WNT5A
seq.13374.4	Beta-defensin 113	DB113	Q30KQ7	245927	DEFB113
seq.13375.48	Synaptogyrin-3	SNG3	O43761	9143	SYNGR3
seq.13377.3	Cytochrome b561 domain-containing protein 1	C56D1	Q8N8Q1	284613	CYB561D1
seq.13378.80	Glutaredoxin-like protein C5orf63	YD286	A6NC05	401207	C5orf63
seq.13381.49	Beta-1,4-galactosyltransferase 1	B4GT1	P15291	2683	B4GALT1
seq.13384.110	Fumarate hydratase, mitochondrial	FUMH	P07954	2271	FH
seq.13386.248	E3 ubiquitin-protein ligase RNF34	RNF34	Q969K3	80196	RNF34
seq.13387.55	ETS homologous factor	EHF	Q9NZC4	26298	EHF
seq.13388.57	Neuroendocrine convertase 1	NEC1	P29120	5122	PCSK1
seq.13392.13	Sodium/potassium-transporting ATPase subunit beta-1	AT1B1	P05026	481	ATP1B1
seq.13393.46	Derlin-1	DERL1	Q9BUN8	79139	DERL1
seq.13397.88	Beta-defensin 4A	HBD-2	O15263	100289462	DEFB4A
seq.13399.33	RELT-like protein 1	RELL1	Q8IUW5	768211	RELL1
seq.13403.5	ETS translocation variant 5	ETV5	P41161	2119	ETV5
seq.13405.61	Serine protease inhibitor Kazal-type 2	ISK2	P20155	6691	SPINK2
seq.13406.161	CMRF35-like molecule 6	CLM6	Q08708	10871	CD300C
seq.13408.23	WAP, Kazal, immunoglobulin, Kunitz and NTR domain-containing protein 2	WFKN2	Q8TEU8	124857	WFIKKN2
seq.13411.21	E3 ubiquitin-protein ligase NRDP1	RNF41	Q9H4P4	10193	RNF41
seq.13412.5	WAP four-disulfide core domain protein 6	WFDC6	Q9BQY6	140870	WFDC6
seq.13416.8	Transmembrane protein 132D	T132D	Q14C87	121256	TMEM132D
seq.13421.17	Protein kish-B	KISHB	Q9NRX6	56900	TMEM167B
seq.13422.66	Ecto-NOX disulfide-thiol exchanger 2	ENOX2	Q16206	10495	ENOX2
seq.13423.94	Redox-regulatory protein FAM213A	CJ058	Q9BRX8	84293	PRXL2A
seq.13427.66	Mannosyl-oligosaccharide 1,2-alpha-mannosidase IC	MA1C1	Q9NR34	57134	MAN1C1
seq.13429.3	WAP four-disulfide core domain protein 10A	WF10A	Q9H1F0	140832	WFDC10A
seq.13430.50	Urea transporter 1	UT1	Q13336	6563	SLC14A1
seq.13431.74	Membrane protein FAM159A	F159A	Q6UWV7	348378	SHISAL2A
seq.13432.9	Protrudin	ZFY27	Q5T4F4	118813	ZFYVE27
seq.13434.172	Alpha-parvin	PARVA	Q9NVD7	55742	PARVA
seq.13435.31	Interleukin-20 receptor subunit beta	IL-20 Rb	Q6UXL0	53833	IL20RB
seq.13436.54	Myc-associated zinc finger protein	MAZ	P56270	4150	MAZ
seq.13438.115	Chordin	CHRD	Q9H2X0	8646	CHRD
seq.13439.6	IQ domain-containing protein F3	IQCF3	P0C7M6	401067	IQCF3
seq.13441.30	Dixin	DIXC1	Q155Q3	85458	DIXDC1
seq.13447.42	Shadow of prion protein	SPRN	Q5BIV9	503542	SPRN
seq.13449.25	Splicing factor 3B subunit 4	SF3B4	Q15427	10262	SF3B4
seq.13450.49	Ubiquitin carboxyl-terminal hydrolase 8	UBP8	P40818	9101	USP8
seq.13451.2	Fibronectin type III domain-containing protein 4	FNDC4	Q9H6D8	64838	FNDC4
seq.13452.113	Small integral membrane protein 13	SIM13	P0DJ93	221710	SMIM13
seq.13453.2	39S ribosomal protein L33, mitochondrial	RM33	O75394	9553	MRPL33
seq.13457.33	ETS-related transcription factor Elf-5	ELF5	Q9UKW6	2001	ELF5
seq.13459.30	Torsin-4A	CI167	Q9NXH8	54863	TOR4A
seq.13460.4	Chondroadherin	CHAD	O15335	1101	CHAD
seq.13463.1	Peroxidasin homolog	PXDN	Q92626	7837	PXDN
seq.13464.8	Nutritionally-regulated adipose and cardiac enriched protein homolog	NRAC	Q8N912	400258	NRAC
seq.13465.5	Calcipressin-1	CCP1	P53805	1827	RCAN1
seq.13468.5	Neuralized-like protein 4	NEUL4	Q96JN8	84461	NEURL4
seq.13470.43	Parathyroid hormone/parathyroid hormone-related peptide receptor	PTH1R	Q03431	5745	PTH1R
seq.13472.35	Haloacid dehalogenase-like hydrolase domain-containing protein 2	HDHD2	Q9H0R4	84064	HDHD2
seq.13473.55	Inositol-trisphosphate 3-kinase A	IP3KA	P23677	3706	ITPKA
seq.13474.40	Glutathione S-transferase kappa 1	GSTK1	Q9Y2Q3	373156	GSTK1
seq.13475.10	Ubiquitin-conjugating enzyme E2 D4	UB2D4	Q9Y2X8	51619	UBE2D4
seq.13476.16	DNA/RNA-binding protein KIN17	KIN17	O60870	22944	KIN
seq.13477.65	Leukotriene B4 receptor 1	LT4R1	Q15722	1241	LTB4R
seq.13479.8	Protein FAM171A2	F1712	A8MVW0	284069	FAM171A2
seq.13481.24	Transcription elongation factor A protein 2	TCEA2	Q15560	6919	TCEA2
seq.13482.14	CCR4-NOT transcription complex subunit 1	CNOT1	A5YKK6	23019	CNOT1
seq.13484.69	Collagen alpha-1(I) chain	CO1A1	P02452	1277	COL1A1
seq.13485.20	Transmembrane protein 87B	TM87B	Q96K49	84910	TMEM87B
seq.13486.9	Polycystin-2	PKD2	Q13563	5311	PKD2
seq.13487.24	Protein unc-93 homolog B1	UN93B	Q9H1C4	81622	UNC93B1
seq.13488.3	Arfaptin-1	ARFP1	P53367	27236	ARFIP1
seq.13490.1	MAGUK p55 subfamily member 6	MPP6	Q9NZW5	51678	MPP6
seq.13491.40	Retinal rod rhodopsin-sensitive cGMP 3',5'-cyclic phosphodiesterase subunit delta	PDE6D	O43924	5147	PDE6D
seq.13492.44	Stress-70 protein, mitochondrial	HSPA9B	P38646	3313	HSPA9
seq.13493.5	Glutamate receptor ionotropic, delta-1	GRID1	Q9ULK0	2894	GRID1
seq.13494.6	Ceramide synthase 5	CERS5	Q8N5B7	91012	CERS5
seq.13495.48	Hydroxycarboxylic acid receptor 2	HCAR2	Q8TDS4	338442	HCAR2
seq.13496.19	Hydroxymethylglutaryl-CoA synthase, cytoplasmic	HMCS1	Q01581	3157	HMGCS1
seq.13497.34	Eukaryotic translation initiation factor 3 subunit J	EIF3J	O75822	8669	EIF3J
seq.13498.1	Inositol oxygenase	MIOX	Q9UGB7	55586	MIOX
seq.13499.30	Coagulation Factor VIII	Coagulation Factor VIII	P00451	2157	F8
seq.13501.10	Solute carrier family 35 member G2	S35G2	Q8TBE7	80723	SLC35G2
seq.13502.2	Sodium-independent sulfate anion transporter	S2611	Q86WA9	284129	SLC26A11
seq.13503.19	PRA1 family protein 3	PRAF3	O75915	10550	ARL6IP5
seq.13504.147	Heterogeneous nuclear ribonucleoprotein R	HNRPR	O43390	10236	HNRNPR
seq.13506.10	tRNA-dihydrouridine(20) synthase [NAD(P)+]-like	DUS2L	Q9NX74	54920	DUS2
seq.13507.51	Tumor necrosis factor receptor type 1-associated DEATH domain protein	TRADD	Q15628	8717	TRADD
seq.13509.5	Secretory carrier-associated membrane protein 5	SCAM5	Q8TAC9	192683	SCAMP5
seq.13510.7	Sarcoplasmic/endoplasmic reticulum calcium ATPase 3	AT2A3	Q93084	489	ATP2A3
seq.13511.29	DNA-binding protein SATB1	SATB1	Q01826	6304	SATB1
seq.13512.28	Heterogeneous nuclear ribonucleoprotein R	HNRPR	O43390	10236	HNRNPR
seq.13513.174	E3 SUMO-protein ligase PIAS3	PIAS3	Q9Y6X2	10401	PIAS3
seq.13514.121	Ras-related protein Rab-35	Rab-1C	Q15286	11021	RAB35
seq.13515.8	Regulation of nuclear pre-mRNA domain-containing protein 1A	RPR1A	Q96P16	55197	RPRD1A
seq.13516.46	ER membrane protein complex subunit 4	TMM85	Q5J8M3	51234	EMC4
seq.13517.3	Patched domain-containing protein 3	PTHD3	Q3KNS1	374308	PTCHD3
seq.13518.5	Arf-GAP with SH3 domain, ANK repeat and PH domain-containing protein 2	ASAP2	O43150	8853	ASAP2
seq.13519.112	Rho guanine nucleotide exchange factor 25	ARHGP	Q86VW2	115557	ARHGEF25
seq.13522.20	Visinin-like protein 1	VISL1	P62760	7447	VSNL1
seq.13524.25	Heparan-sulfate 6-O-sulfotransferase 2	H6ST2	Q96MM7	90161	HS6ST2
seq.13525.17	Potassium voltage-gated channel subfamily G member 4	KCNG4	Q8TDN1	93107	KCNG4
seq.13526.5	Lupus La protein	LA	P05455	6741	SSB
seq.13529.39	Nucleosome assembly protein 1-like 2	NP1L2	Q9ULW6	4674	NAP1L2
seq.13530.5	Urotensin-2 receptor	UR2R	Q9UKP6	2837	UTS2R
seq.13532.25	Nuclear envelope phosphatase-regulatory subunit 1	NEPR1	Q8N9A8	255919	CNEP1R1
seq.13534.20	Myomesin-2	MYOM2	P54296	9172	MYOM2
seq.13535.2	Collagen type IV alpha-3-binding protein	C43BP	Q9Y5P4	10087	CERT1
seq.13536.56	DNA polymerase iota	POLI	Q9UNA4	11201	POLI
seq.13539.131	Small conductance calcium-activated potassium channel protein 1	KCNN1	Q92952	3780	KCNN1
seq.13540.1	G-protein coupled receptor 26	GPR26	Q8NDV2	2849	GPR26
seq.13541.1	Myc target protein 1	MYCT1	Q8N699	80177	MYCT1
seq.13543.7	Prostaglandin reductase 1	LTB4DH	Q14914	22949	PTGR1
seq.13544.9	Rho GTPase-activating protein 45	HMHA1	Q92619	23526	ARHGAP45
seq.13545.97	Probable RNA-binding protein EIF1AD	EIF1A	Q8N9N8	84285	EIF1AD
seq.13547.5	5-hydroxytryptamine receptor 7	5HT7R	P34969	3363	HTR7
seq.13548.53	Phosphatidate phosphatase PPAPDC1A	PPC1A	Q5VZY2	196051	PLPP4
seq.13549.15	Disintegrin and metalloproteinase domain-containing protein 29	ADA29	Q9UKF5	11086	ADAM29
seq.13552.7	Switch-associated protein 70	SWP70	Q9UH65	23075	SWAP70
seq.13553.4	DCN1-like protein 3	DCNL3	Q8IWE4	123879	DCUN1D3
seq.13554.78	Replication initiator 1	REPI1	Q9BWE0	29803	REPIN1
seq.13556.28	5-hydroxytryptamine receptor 2A	5HT2A	P28223	3356	HTR2A
seq.13557.3	Nectin-3	Nectin 3	Q9NQS3	25945	NECTIN3
seq.13561.5	5-hydroxytryptamine receptor 6	5HT6R	P50406	3362	HTR6
seq.13563.259	Acyl-CoA-binding domain-containing protein 7	ACBD7	Q8N6N7	414149	ACBD7
seq.13565.2	Retinoblastoma-like protein 2	p130	Q08999	5934	RBL2
seq.13566.2	RNA polymerase II subunit A C-terminal domain phosphatase SSU72	SSU72	Q9NP77	29101	SSU72
seq.13567.1	Dihydropyrimidinase-related protein 2	DPYL2	Q16555	1808	DPYSL2
seq.13568.30	26S proteasome non-ATPase regulatory subunit 4	PSMD4	P55036	5710	PSMD4
seq.13570.43	Vigilin	VIGLN	Q00341	3069	HDLBP
seq.13572.43	26S proteasome non-ATPase regulatory subunit 11	PSD11	O00231	5717	PSMD11
seq.13573.5	Actin-related protein 2/3 complex subunit 3	p21-ARC	O15145	10094	ARPC3
seq.13574.50	Rho-related GTP-binding protein Rho6	RND1	Q92730	27289	RND1
seq.13575.40	Segment polarity protein dishevelled homolog DVL-2	DVL2	O14641	1856	DVL2
seq.13576.15	Glutathione S-transferase P	Glutathione S-transferase Pi	P09211	2950	GSTP1
seq.13577.25	Splicing factor U2AF 65 kDa subunit	U2AF2	P26368	11338	U2AF2
seq.13578.98	Actin-binding LIM protein 3	ABLM3	O94929	22885	ABLIM3
seq.13580.2	UDP-N-acetylhexosamine pyrophosphorylase	Sperm-associated antigen 2	Q16222	6675	UAP1
seq.13583.19	Apoptotic protease-activating factor 1	Apaf-1	O14727	317	APAF1
seq.13587.10	Rac GTPase-activating protein 1	RGAP1	Q9H0H5	29127	RACGAP1
seq.13588.11	Annexin A9	ANXA9	O76027	8416	ANXA9
seq.13589.10	Amyloid beta A4 precursor protein-binding family B member 3	APBB3	O95704	10307	APBB3
seq.13590.1	Oligoribonuclease, mitochondrial	ORN	Q9Y3B8	25996	REXO2
seq.13591.31	DNA primase small subunit	PRI1	P49642	5557	PRIM1
seq.13594.158	ADP-ribosylation factor-binding protein GGA1	GGA1	Q9UJY5	26088	GGA1
seq.13595.20	Thiamine-triphosphatase	THTPA	Q9BU02	79178	THTPA
seq.13596.3	Ras-related protein Rab-27B	RB27B	O00194	5874	RAB27B
seq.13597.20	Ras-related protein Rab-31	RAB31	Q13636	11031	RAB31
seq.13599.15	Rab9 effector protein with kelch motifs	RABEK	Q7Z6M1	10244	RABEPK
seq.13602.6	NHP2-like protein 1	NH2L1	P55769	4809	SNU13
seq.13603.7	Rieske domain-containing protein	RFESD	Q8TAC1	317671	RFESD
seq.13604.27	E3 ubiquitin-protein ligase NEURL1	NEUL1	O76050	9148	NEURL1
seq.13605.16	Annexin A10	ANX10	Q9UJ72	11199	ANXA10
seq.13609.11	General transcription factor II-I	GTF2I	P78347	2969	GTF2I
seq.13610.9	Melanoma-associated antigen 10	MAGE-10	P43363	4109	MAGEA10
seq.13612.7	Cytohesin-interacting protein	CYTIP	O60759	9595	CYTIP
seq.13613.23	Adenylate kinase isoenzyme 5	Adenylate kinase isoenzyme 5	Q9Y6K8	26289	AK5
seq.13614.6	CREB-binding protein	CREB-binding protein	Q92793	1387	CREBBP
seq.13615.60	Cytoplasmic protein NCK2	NCK2	O43639	8440	NCK2
seq.13618.15	Mitotic spindle assembly checkpoint protein MAD1	MD1L1	Q9Y6D9	8379	MAD1L1
seq.13620.10	ATPase ASNA1	ASNA	O43681	439	GET3
seq.13621.31	AP-2 complex subunit alpha-2	AP2A2	O94973	161	AP2A2
seq.13622.16	Serine/threonine-protein phosphatase 2A 56 kDa regulatory subunit alpha isoform	2A5A	Q15172	5525	PPP2R5A
seq.13623.4	Histone-lysine N-methyltransferase 2D	MLL2	O14686	8085	KMT2D
seq.13624.17	NAD kinase	NADK	O95544	65220	NADK
seq.13625.19	Lupus La protein	LA	P05455	6741	SSB
seq.13628.58	Growth factor receptor-bound protein 14	GRB14	Q14449	2888	GRB14
seq.13629.25	Cysteine protease ATG4B	ATG4B	Q9Y4P1	23192	ATG4B
seq.13631.1	Retinoblastoma-binding protein 5	RB binding protein 5	Q15291	5929	RBBP5
seq.13632.10	Zyxin	Zyxin	Q15942	7791	ZYX
seq.13634.209	Pirin	PIR	O00625	8544	PIR
seq.13636.20	Nucleosome assembly protein 1-like 1	NP1L1	P55209	4673	NAP1L1
seq.13639.101	General vesicular transport factor p115	USO1	O60763	8615	USO1
seq.13640.5	B-cell lymphoma 6 protein	BCL6	P41182	604	BCL6
seq.13642.90	Interferon-induced protein with tetratricopeptide repeats 3	CIG49	O14879	3437	IFIT3
seq.13644.30	Hepatocyte growth factor-regulated tyrosine kinase substrate	HGS	O14964	9146	HGS
seq.13645.14	Pre-mRNA-splicing factor ATP-dependent RNA helicase PRP16	PRP16	Q92620	9785	DHX38
seq.13650.11	Kv channel-interacting protein 1	KCIP1	Q9NZI2	30820	KCNIP1
seq.13651.54	E3 ubiquitin-protein ligase ZFP91	ZFP91	Q96JP5	80829	ZFP91
seq.13652.2	TOM1-like protein 1	TM1L1	O75674	10040	TOM1L1
seq.13653.335	O-acetyl-ADP-ribose deacetylase MACROD1	MACD1	Q9BQ69	28992	MACROD1
seq.13654.1	Rho-associated protein kinase 2	ROCK2	O75116	9475	ROCK2
seq.13655.34	Nucleolin	Nucleolin	P19338	4691	NCL
seq.13657.2	Bifunctional polynucleotide phosphatase/kinase	PNKP	Q96T60	11284	PNKP
seq.13658.31	Platelet-derived growth factor C	PDGF-CC	Q9NRA1	56034	PDGFC
seq.13659.36	Manganese-transporting ATPase 13A1	AT131	Q9HD20	57130	ATP13A1
seq.13660.76	Angiopoietin-2	Angiopoietin-2	O15123	285	ANGPT2
seq.13661.193	Cystatin-D	CYTD	P28325	1473	CST5
seq.13663.2	Interleukin-4	IL-4	P05112	3565	IL4
seq.13665.35	Serine/threonine-protein phosphatase 2A regulatory subunit B'' subunit alpha	PP2A, subunit B	Q06190	5523	PPP2R3A
seq.13666.222	Carbonic anhydrase-related protein 10	Carbonic Anhydrase X	Q9NS85	56934	CA10
seq.13668.44	Tyrosine-protein kinase receptor TYRO3	Dtk	Q06418	7301	TYRO3
seq.13669.6	Fibroblast growth factor receptor 3	FGFR-3	P22607	2261	FGFR3
seq.13670.81	Group IIE secretory phospholipase A2	GIIE	Q9NZK7	30814	PLA2G2E
seq.13671.40	Neutrophil elastase	Elastase	P08246	1991	ELANE
seq.13672.3	Heat shock 70 kDa protein 6	HSP76	P17066	3310	HSPA6
seq.13673.21	T-complex protein 1 subunit eta	TCPH	Q99832	10574	CCT7
seq.13676.46	Inhibin beta B chain	Inhibin bB chain	P09529	3625	INHBB
seq.13678.169	Complement factor D	Factor D	P00746	1675	CFD
seq.13680.3	NGFI-A-binding protein 2	NAB2	Q15742	4665	NAB2
seq.13681.173	Casein kinase II subunit alpha'	CSK22	P19784	1459	CSNK2A2
seq.13682.47	Macrophage colony-stimulating factor 1 receptor	M-CSF R	P07333	1436	CSF1R
seq.13683.18	Chloride channel protein ClC-Kb	CLCKB	P51801	1188	CLCNKB
seq.13686.2	Interleukin-5 receptor subunit alpha	IL-5 Ra	Q01344	3568	IL5RA
seq.13687.5	C-C motif chemokine 1	I-309	P22362	6346	CCL1
seq.13688.2	Calcyphosin-like protein	CAPSL	Q8WWF8	133690	CAPSL
seq.13689.2	Ornithine decarboxylase	Ornithine decarboxylase	P11926	4953	ODC1
seq.13690.26	Biglycan	BGN	P21810	633	BGN
seq.13691.10	Sodium-coupled monocarboxylate transporter 1	SC5A8	Q8N695	160728	SLC5A8
seq.13692.154	WNT1-inducible-signaling pathway protein 1	WISP-1	O95388	8840	CCN4
seq.13693.5	Cerebral dopamine neurotrophic factor	ARMEL	Q49AH0	441549	CDNF
seq.13694.24	Cytokine receptor-like factor 2	TSLP R	Q9HC73	64109	CRLF2
seq.13697.51	Glycerol-3-phosphate dehydrogenase [NAD(+)], cytoplasmic	GPDA	P21695	2819	GPD1
seq.13698.28	Dyslexia-associated protein KIAA0319-like protein	K319L	Q8IZA0	79932	KIAA0319L
seq.13699.6	Prostate-specific antigen	PSA	P07288	354	KLK3
seq.13700.10	Annexin A2	annexin II	P07355	302	ANXA2
seq.13701.2	C-X-C motif chemokine 13	BLC	O43927	10563	CXCL13
seq.13704.5	Hydroxymethylglutaryl-CoA synthase, mitochondrial	HMCS2	P54868	3158	HMGCS2
seq.13706.12	Interleukin-12 receptor subunit beta-1	IL-12 Rb1	P42701	3594	IL12RB1
seq.13707.27	SPARC-like protein 1	SPARCL1	Q14515	8404	SPARCL1
seq.13708.56	Kallikrein-8	kallikrein 8	O60259	11202	KLK8
seq.13710.6	Plasma protease C1 inhibitor	C1-Esterase Inhibitor	P05155	710	SERPING1
seq.13711.10	Clathrin heavy chain 1	CLH1	Q00610	1213	CLTC
seq.13712.104	Granzyme A	granzyme A	P12544	3001	GZMA
seq.13713.164	Vesicle-trafficking protein SEC22a	SC22A	Q96IW7	26984	SEC22A
seq.13717.15	Ficolin-2	FCN2	Q15485	2220	FCN2
seq.13719.19	Serine/threonine-protein kinase PAK 4	PAK4	O96013	10298	PAK4
seq.13720.95	Myeloblastin	Proteinase-3	P24158	5657	PRTN3
seq.13722.105	Complement component C9	C9	P02748	735	C9
seq.13723.6	Interleukin-10	IL-10	P22301	3586	IL10
seq.13724.27	Fibroblast growth factor 19	FGF-19	O95750	9965	FGF19
seq.13725.3	Fibroblast growth factor 16	FGF-16	O43320	8823	FGF16
seq.13726.4	T-lymphocyte activation antigen CD80	B7	P33681	941	CD80
seq.13727.44	Speckle-type POZ protein	SPOP	O43791	8405	SPOP
seq.13728.19	Endoplasmic reticulum resident protein 29	ERP29	P30040	10961	ERP29
seq.13729.26	Sideroflexin-5	SFXN5	Q8TD22	94097	SFXN5
seq.13730.18	Dipeptidyl peptidase 1	CATC	P53634	1075	CTSC
seq.13731.14	Complement component C7	C7	P10643	730	C7
seq.13732.79	Cardiotrophin-1	Cardiotrophin-1	Q16619	1489	CTF1
seq.13733.5	Interleukin-12 subunit beta	IL-12 p40	P29460	3593	IL12B
seq.13734.22	Interferon lambda-1	IFN-lambda 1	Q8IU54	282618	IFNL1
seq.13735.1	Rap1 GTPase-activating protein 1	RPGP1	P47736	5909	RAP1GAP
seq.13738.8	Inhibin beta A chain	Inhibin bA chain	P08476	3624	INHBA
seq.13739.3	Leucine-rich repeat transmembrane protein FLRT1	FLRT1	Q9NZU1	23769	FLRT1
seq.13740.51	Secreted frizzled-related protein 3	sFRP-3	Q92765	2487	FRZB
seq.13741.36	Insulin-like growth factor-binding protein 1	IGFBP-1	P08833	3484	IGFBP1
seq.13742.66	Interleukin-22	IL-22	Q9GZX6	50616	IL22
seq.13743.56	Cullin-4B	CUL4B	Q13620	8450	CUL4B
seq.13744.37	Interleukin-3 receptor subunit alpha	IL-3 Ra	P26951	3563	IL3RA
seq.13745.10	Polycystin-2	PKD2	Q13563	5311	PKD2
seq.13747.9	Carbonic anhydrase 6	Carbonic anhydrase 6	P23280	765	CA6
seq.13748.4	C-C motif chemokine 8	MCP-2	P80075	6355	CCL8
seq.13924.13	Myocardial zonula adherens protein	MYZAP	P0CAP1	100820829	MYZAP
seq.13926.1	RecQ-mediated genome instability protein 1	RMI1	Q9H9A7	80010	RMI1
seq.13929.27	Peroxisomal carnitine O-octanoyltransferase	OCTC	Q9UKG9	54677	CROT
seq.13930.3	DNA dC->dU-editing enzyme APOBEC-3G	ABC3G	Q9HC16	60489	APOBEC3G
seq.13931.22	26S proteasome non-ATPase regulatory subunit 9	PSMD9	O00233	5715	PSMD9
seq.13932.45	Rho guanine nucleotide exchange factor 7	COOL-1	Q14155	8874	ARHGEF7
seq.13933.276	NGFI-A-binding protein 1	NAB1	Q13506	4664	NAB1
seq.13934.3	Guanine nucleotide exchange factor DBS	MCF2L	O15068	23263	MCF2L
seq.13936.24	Phosphoglycerate kinase 2	PGK2	P07205	5232	PGK2
seq.13937.75	Cullin-associated NEDD8-dissociated protein 1	CAND1	Q86VP6	55832	CAND1
seq.13939.14	UTP--glucose-1-phosphate uridylyltransferase	UGPA1	Q16851	7360	UGP2
seq.13940.19	Gamma-interferon-inducible protein 16	IP16	Q16666	3428	IFI16
seq.13941.82	Phenylalanine--tRNA ligase, mitochondrial	SYFM	O95363	10667	FARS2
seq.13942.140	SPRY domain-containing SOCS box protein 1	SPSB1	Q96BD6	80176	SPSB1
seq.13943.38	Protein dpy-30 homolog	DPY30	Q9C005	84661	DPY30
seq.13944.3	Sulfotransferase 1A3	SULT 1A3	P0DMM9	445329	SULT1A3
seq.13946.8	Probable ATP-dependent RNA helicase DDX23	DDX23	Q9BUQ8	9416	DDX23
seq.13947.371	Peroxisomal NADH pyrophosphatase NUDT12	NUD12	Q9BQG2	83594	NUDT12
seq.13948.50	Gamma-aminobutyric acid type B receptor subunit 2	GABR2	O75899	9568	GABBR2
seq.13950.9	Collagen type IV alpha-3-binding protein	C43BP	Q9Y5P4	10087	CERT1
seq.13954.9	Glucosamine 6-phosphate N-acetyltransferase	GNA1	Q96EK6	64841	GNPNAT1
seq.13955.33	Death-associated protein kinase 1	DAPK1	P53355	1612	DAPK1
seq.13958.5	Probable RNA-binding protein 46	RBM46	Q8TBY0	166863	RBM46
seq.13959.7	Cytosol aminopeptidase	LAP	P28838	51056	LAP3
seq.13960.15	Arf-GAP with GTPase, ANK repeat and PH domain-containing protein 3	AGAP3	Q96P47	116988	AGAP3
seq.13961.18	Kinesin-like protein KIF3A	KIF3A	Q9Y496	11127	KIF3A
seq.13963.7	Toll-interacting protein	tollip	Q9H0E2	54472	TOLLIP
seq.13966.30	Myomesin-3	MYOM3	Q5VTT5	127294	MYOM3
seq.13967.14	Thioredoxin reductase 1, cytoplasmic	Thioredoxin reductase 1	Q16881	7296	TXNRD1
seq.13969.24	Importin subunit alpha-7	IMA7	O60684	23633	KPNA6
seq.13972.4	17-beta-hydroxysteroid dehydrogenase 14	DHB14	Q9BPX1	51171	HSD17B14
seq.13973.62	Tubulin--tyrosine ligase	TTL	Q8NG68	150465	TTL
seq.13975.56	Liprin-alpha-1	LIPA1	Q13136	8500	PPFIA1
seq.13976.9	Rho guanine nucleotide exchange factor 1	ARHG1	Q92888	9138	ARHGEF1
seq.13977.28	BRCA1-associated RING domain protein 1	BARD1	Q99728	580	BARD1
seq.13978.122	T-box transcription factor TBX3	Tbx3	O15119	6926	TBX3
seq.13979.3	Anion exchange transporter	S26A7	Q8TE54	115111	SLC26A7
seq.13982.33	Regulator of G-protein signaling 18	RGS18	Q9NS28	64407	RGS18
seq.13983.27	Quinone oxidoreductase	QOR	Q08257	1429	CRYZ
seq.13984.23	ATP-dependent RNA helicase DDX25	DDX25	Q9UHL0	29118	DDX25
seq.13985.12	E3 ubiquitin-protein ligase SMURF2	SMUF2	Q9HAU4	64750	SMURF2
seq.13986.6	LanC-like protein 1	LANC1	O43813	10314	LANCL1
seq.13988.67	NmrA-like family domain-containing protein 1	NMRL1	Q9HBL8	57407	NMRAL1
seq.13990.1	Pyruvate carboxylase, mitochondrial	pyruvate carboxylase	P11498	5091	PC
seq.13991.47	Eukaryotic translation initiation factor 4 gamma 3	IF4G3	O43432	8672	EIF4G3
seq.13992.12	Vesicle-fusing ATPase	NSF	P46459	4905	NSF
seq.13993.20	Band 4.1-like protein 1	E41L1	Q9H4G0	2036	EPB41L1
seq.13994.1	rRNA 2'-O-methyltransferase fibrillarin	FBRL	P22087	2091	FBL
seq.13996.16	Phosphopantothenoylcysteine decarboxylase	COAC	Q96CD2	60490	PPCDC
seq.13998.26	Adenylosuccinate synthetase isozyme 1	PURA1	Q8N142	122622	ADSS1
seq.14002.18	Dedicator of cytokinesis protein 9	DOCK9	Q9BZ29	23348	DOCK9
seq.14005.2	Chromodomain-helicase-DNA-binding protein 7	CHD7	Q9P2D1	55636	CHD7
seq.14006.36	Glycine N-methyltransferase	GNMT	Q14749	27232	GNMT
seq.14007.22	Bifunctional 3'-phosphoadenosine 5'-phosphosulfate synthase 1	PAPS1	O43252	9061	PAPSS1
seq.14008.22	mRNA-decapping enzyme 1A	DCP1A	Q9NPI6	55802	DCP1A
seq.14009.65	Tumor necrosis factor alpha-induced protein 3	TNFAIP3	P21580	7128	TNFAIP3
seq.14011.17	Protein S100-A11	S100A11	P31949	6282	S100A11
seq.14012.17	Probable ATP-dependent RNA helicase DHX58	LGP2	Q96C10	79132	DHX58
seq.14013.11	TRAF family member-associated NF-kappa-B activator	TANK	Q92844	10010	TANK
seq.14019.73	Envoplakin	EVPL	Q92817	2125	EVPL
seq.14021.81	Mediator of RNA polymerase II transcription subunit 4	MED4	Q9NPJ6	29079	MED4
seq.14022.17	Interleukin-17B	IL-17B	Q9UHF5	27190	IL17B
seq.14023.84	Bone sialoprotein 2	BSP	P21815	3381	IBSP
seq.14024.196	Ectodysplasin-A, secreted form	EDA	Q92838	1896	EDA
seq.14025.18	Tumor necrosis factor receptor superfamily member 9	4-1BB	Q07011	3604	TNFRSF9
seq.14026.24	Interleukin-17F	IL-17F	Q96PD4	112744	IL17F
seq.14028.22	Phosphatidylinositol 4-phosphate 3-kinase C2 domain-containing subunit alpha	P3C2A	O00443	5286	PIK3C2A
seq.14029.42	COP9 signalosome complex subunit 2	CSN2	P61201	9318	COPS2
seq.14030.21	Tumor necrosis factor ligand superfamily member 4	OX40 Ligand	P23510	7292	TNFSF4
seq.14031.18	Fibroblast growth factor 7	FGF7	P21781	2252	FGF7
seq.14032.2	Vascular endothelial growth factor A, isoform 121	VEGF121	P15692	7422	VEGFA
seq.14034.22	Tumor-associated calcium signal transducer 2	GA733-1 protein	P09758	4070	TACSTD2
seq.14035.13	T-lymphoma invasion and metastasis-inducing protein 1	TIAM1	Q13009	7074	TIAM1
seq.14036.116	Multiple PDZ domain protein	MPDZ	O75970	8777	MPDZ
seq.14037.18	Ran-binding protein 3	RANB3	Q9H6Z4	8498	RANBP3
seq.14038.130	Cystatin-F	CYTF	O76096	8530	CST7
seq.14039.33	Kallikrein-5	kallikrein 5	Q9Y337	25818	KLK5
seq.14041.13	Granzyme B	Granzyme B	P10144	3002	GZMB
seq.14042.11	Secreted frizzled-related protein 1	SARP-2	Q8N474	6422	SFRP1
seq.14043.12	Early endosome antigen 1	EEA1	Q15075	8411	EEA1
seq.14045.12	Nuclear receptor coactivator 2	NCOA2	Q15596	10499	NCOA2
seq.14047.78	Brain-derived neurotrophic factor	BDNF	P23560	627	BDNF
seq.14048.7	Interleukin-1 Receptor accessory protein	IL-1 R AcP	Q9NPH3	3556	IL1RAP
seq.14049.17	Interleukin-7	IL-7	P13232	3574	IL7
seq.14050.61	Ephrin-A4	Ephrin-A4	P52798	1945	EFNA4
seq.14051.54	Forkhead box protein C2	FOXC2	Q99958	2303	FOXC2
seq.14052.26	Protein unc-13 homolog A	UN13A	Q9UPW8	23025	UNC13A
seq.14054.17	Interleukin-15 receptor subunit alpha	IL-15 Ra	Q13261	3601	IL15RA
seq.14056.4	Glycoprotein hormones alpha chain	Glycoprotein hormones a-chain	P01215	1081	CGA
seq.14057.68	Tumor necrosis factor ligand superfamily member 15	TNFSF15	O95150	9966	TNFSF15
seq.14060.67	Neutrophil cytosol factor 4	NCF4	Q15080	4689	NCF4
seq.14061.48	Tumor necrosis factor ligand superfamily member 11	sRANKL	O14788	8600	TNFSF11
seq.14063.17	Oncostatin-M	OSM	P13725	5008	OSM
seq.14064.21	Peptidoglycan recognition protein 1	PGRP-S	O75594	8993	PGLYRP1
seq.14065.11	T-cell surface glycoprotein CD5	CD5	P06127	921	CD5
seq.14066.49	Membrane-associated guanylate kinase, WW and PDZ domain-containing protein 2	MAGI2	Q86UL8	9863	MAGI2
seq.14067.6	Plakophilin-2	PKP2	Q99959	5318	PKP2
seq.14068.29	C-C motif chemokine 25	TECK	O15444	6370	CCL25
seq.14069.61	Carbonic anhydrase 4	Carbonic Anhydrase IV	P22748	762	CA4
seq.14070.56	Intersectin-1	ITSN1	Q15811	6453	ITSN1
seq.14072.9	Translationally-controlled tumor protein	TCTP	P13693	7178	TPT1
seq.14073.31	Hemopexin	Hemopexin	P02790	3263	HPX
seq.14074.2	SHC-transforming protein 2	SHC2	P98077	25759	SHC2
seq.14076.74	Cystatin-S	Cystatin-S	P01036	1472	CST4
seq.14077.6	Ficolin-3	Ficolin-3	O75636	8547	FCN3
seq.14078.69	Lymphotactin	Lymphotactin	P47992	6375	XCL1
seq.14079.14	Interleukin-18 receptor 1	IL-18 Ra	Q13478	8809	IL18R1
seq.14081.5	NKG2D ligand 1	ULBP-1	Q9BZM6	80329	ULBP1
seq.14082.56	Talin-2	TLN2	Q9Y4G6	83660	TLN2
seq.14083.25	Selenide, water dikinase 1	SPS1	P49903	22929	SEPHS1
seq.14085.28	Interleukin-13	IL-13	P35225	3596	IL13
seq.14086.11	Acid sphingomyelinase-like phosphodiesterase 3a	ASM3A	Q92484	10924	SMPDL3A
seq.14088.38	Insulin-like growth factor-binding protein 6	IGFBP-6	P24592	3489	IGFBP6
seq.14090.23	Differentially expressed in FDCP 6 homolog	DEFI6	Q9H4E7	50619	DEF6
seq.14091.42	Carbonyl reductase [NADPH] 3	Carbonyl reductase 3	O75828	874	CBR3
seq.14093.10	Fms-related tyrosine kinase 3 ligand	Flt3 ligand	P49771	2323	FLT3LG
seq.14094.29	Heparin-binding EGF-like growth factor	HB-EGF	Q99075	1839	HBEGF
seq.14095.1	NKG2-D type II integral membrane protein	NKG2D	P26718	100528032	KLRK1
seq.14097.86	Carbohydrate sulfotransferase 15	ST4S6	Q7LFX5	51363	CHST15
seq.14098.28	Cysteine--tRNA ligase, cytoplasmic	SYCC	P49589	833	CARS1
seq.14099.20	Proteasome subunit alpha type-4	PSA4	P25789	5685	PSMA4
seq.14100.63	Complement C1q subcomponent subunit C	C1QC	P02747	714	C1QC
seq.14101.2	Ciliary neurotrophic factor receptor subunit alpha	CNTFR alpha	P26992	1271	CNTFR
seq.14102.6	Granulysin	Granulysin	P22749	10578	GNLY
seq.14103.12	Tryptase gamma	TPSG1	Q9NRR2	25823	TPSG1
seq.14104.1	TLR4 interactor with leucine rich repeats	TRIL	Q7L0X0	9865	TRIL
seq.14105.5	Kallistatin	Kallistatin	P29622	5267	SERPINA4
seq.14106.46	Rap1 GTPase-GDP dissociation stimulator 1	GDP/GTP exchange protein	P52306	5910	RAP1GDS1
seq.14107.1	5-formyltetrahydrofolate cyclo-ligase	MTHFS	P49914	10588	MTHFS
seq.14108.15	Transforming growth factor beta-1	TGF-b1	P01137	7040	TGFB1
seq.14109.15	C-C motif chemokine 15	MIP-5	Q16663	6359	CCL15
seq.14110.200	SPARC	ON	P09486	6678	SPARC
seq.14111.15	Thrombospondin-2	TSP2	P35442	7058	THBS2
seq.14112.40	Tumor necrosis factor receptor superfamily member 19L	RELT	Q969Z4	84957	RELT
seq.14114.18	PILR alpha-associated neural protein	PIANP	Q8IYJ0	196500	PIANP
seq.14115.34	Adrenomedullin	Adrenomedullin	P35318	133	ADM
seq.14116.129	Protein S100-A4	S100A4	P26447	6275	S100A4
seq.14120.2	E3 ubiquitin-protein ligase RNF43	RNF43	Q68DV7	54894	RNF43
seq.14121.24	Tumor necrosis factor receptor superfamily member 10D	TRAIL R4	Q9UBN6	8793	TNFRSF10D
seq.14122.132	E3 ubiquitin-protein ligase ZNRF3	ZNRF3	Q9ULT6	84133	ZNRF3
seq.14123.34	V-type immunoglobulin domain-containing suppressor of T-cell activation	GI24	Q9H7M9	64115	VSIR
seq.14124.6	Ephrin-A2	Ephrin-A2	O43921	1943	EFNA2
seq.14125.5	Apolipoprotein M	ApoM	O95445	55937	APOM
seq.14127.240	Interferon beta	IFN-b	P01574	3456	IFNB1
seq.14128.121	Interferon alpha-10	IFN10	P01566	3446	IFNA10
seq.14129.1	Interferon alpha-7	IFNA7	P01567	3444	IFNA7
seq.14131.37	Ephrin-B2	EFNB2	P52799	1948	EFNB2
seq.14132.21	HERV-H LTR-associating protein 2	HHLA2	Q9UM44	11148	HHLA2
seq.14133.93	Interleukin-1 receptor type 2	IL-1 sRII	P27930	7850	IL1R2
seq.14134.49	Amphoterin-induced protein 2	AMGO2	Q86SJ2	347902	AMIGO2
seq.14135.3	Relaxin receptor 1	RXFP1	Q9HBX9	59350	RXFP1
seq.14136.234	Complement component C1q receptor	C1QR1	Q9NPY3	22918	CD93
seq.14139.16	Neuregulin-4	NRG4	Q8WWG1	145957	NRG4
seq.14143.8	Histone H2B type 2-E	H2B2E	Q16778	8349	H2BC21
seq.14144.3	Histone H2A type 3	H2A3	Q7L7L0	92815	H2AW
seq.14146.92	Histone H3.1	H31	P68431	8350	H3C1
seq.14148.2	Ubiquitin-like protein ISG15	UCRP	P05161	9636	ISG15
seq.14149.9	Interleukin-36 beta	IL-1F8	Q9NZH7	27177	IL36B
seq.14150.7	Interleukin-36 alpha	IL-1F6	Q9UHA7	27179	IL36A
seq.14151.4	Ubiquitin-like protein ISG15	UCRP	P05161	9636	ISG15
seq.14153.8	Ephrin-A3	Ephrin-A3	P52797	1944	EFNA3
seq.14156.33	14-3-3 protein beta/alpha	14-3-3 protein beta/alpha	P31946	7529	YWHAB
seq.14157.21	14-3-3 protein epsilon	14-3-3E	P62258	7531	YWHAE
seq.14158.17	Annexin A5	Annexin V	P08758	308	ANXA5
seq.14175.78	SCP2 sterol-binding domain-containing protein 1	SCP2D	Q9UJQ7	140856	SCP2D1
seq.14178.18	Cyclin-dependent kinase inhibitor 3	CDKN3	Q16667	1033	CDKN3
seq.14186.13	E3 ubiquitin-protein ligase rififylin	RFFL	Q8WZ73	117584	RFFL
seq.14192.31	Phosducin-like protein 2	PDCL2	Q8N4E4	132954	PDCL2
seq.14197.2	PR domain zinc finger protein 1	PRDM1	O75626	639	PRDM1
seq.14203.3	Annexin A7	ANXA7	P20073	310	ANXA7
seq.14204.55	Forkhead box protein J2	FOXJ2	Q9P0K8	55810	FOXJ2
seq.14205.6	Protein HEXIM2	HEXI2	Q96MH2	124790	HEXIM2
seq.14206.28	Amyloid beta A4 precursor protein-binding family B member 1	APBB1	O00213	322	APBB1
seq.14208.3	Retinoid-binding protein 7	RET7	Q96R05	116362	RBP7
seq.14216.35	Probable ATP-dependent RNA helicase DDX46	DDX46	Q7L014	9879	DDX46
seq.14226.120	S-methylmethionine--homocysteine S-methyltransferase BHMT2	BHMT2	Q9H2M3	23743	BHMT2
seq.14227.21	Myosin light chain 6B	MYL6B	P14649	140465	MYL6B
seq.14229.5	Adenylyltransferase and sulfurtransferase MOCS3	MOCS3	O95396	27304	MOCS3
seq.14237.1	Heat shock 70 kDa protein 1A	HSP 70	P0DMV8	3303	HSPA1A
seq.14245.195	Sorting nexin-7	SNX7	Q9UNH6	51375	SNX7
seq.14246.50	Docking protein 2	DOK2	O60496	9046	DOK2
seq.14249.68	Probable E3 ubiquitin-protein ligase MID2	TRIM1	Q9UJV3	11043	MID2
seq.14250.115	Bleomycin hydrolase	BLMH	Q13867	642	BLMH
seq.14254.27	Tyrosine-protein phosphatase non-receptor type 4	PTN4	P29074	5775	PTPN4
seq.14260.112	Neuroepithelial cell-transforming gene 1 protein	ARHG8	Q7Z628	10276	NET1
seq.14268.4	Sulfiredoxin-1	SRXN1	Q9BYN0	140809	SRXN1
seq.14271.23	Ras-related protein Rab-6B	RAB6B	Q9NRW1	51560	RAB6B
seq.14273.19	Prolyl endopeptidase	PPCE	P48147	5550	PREP
seq.14283.12	Ras-related protein Rab-14	RAB14	P61106	51552	RAB14
seq.14284.23	eIF-2-alpha kinase GCN2	E2AK4	Q9P2K8	440275	EIF2AK4
seq.14286.2	Nuclear factor of activated T-cells, cytoplasmic 1	NF-ATc1	O95644	4772	NFATC1
seq.14287.6	Ras-related protein Rab-5C	RAB5C	P51148	5878	RAB5C
seq.14291.53	Arf-GAP with GTPase, ANK repeat and PH domain-containing protein 2	AGAP2	Q99490	116986	AGAP2
seq.14294.61	Methyl-CpG-binding domain protein 1	MBD1	Q9UIS9	4152	MBD1
seq.14309.8	Heterogeneous nuclear ribonucleoprotein H	HNRH1	P31943	3187	HNRNPH1
seq.14314.6	Peptidyl-prolyl cis-trans isomerase-like 2	PPIL2	Q13356	23759	PPIL2
seq.14318.1	Vacuolar protein sorting-associated protein 29	VPS29	Q9UBQ0	51699	VPS29
seq.14324.52	Structural maintenance of chromosomes protein 3	CSPG6	Q9UQE7	9126	SMC3
seq.14326.4	Ubiquitin-conjugating enzyme E2 E1	UB2E1	P51965	7324	UBE2E1
seq.14329.4	Death-inducer obliterator 1	DIDO1	Q9BTC0	11083	DIDO1
seq.14331.262	Dynein light chain Tctex-type 1	DYLT1	P63172	6993	DYNLT1
seq.14332.3	Ras-related protein Ral-A	RALA	P11233	5898	RALA
seq.14334.3	Recoverin	RECO	P35243	5957	RCVRN
seq.14337.1	Trafficking protein particle complex subunit 3	TPPC3	O43617	27095	TRAPPC3
seq.14341.8	Protein FAM69C	FA69C	Q0P6D2	125704	DIPK1C
seq.14583.49	Growth/differentiation factor 8	Myostatin	O14793	2660	MSTN
seq.14587.16	Growth/differentiation factor 11	GDF-11	O95390	10220	GDF11
seq.14593.152	Protein FAM210A	F210A	Q96ND0	125228	FAM210A
seq.14597.5	Semaphorin-6C, cytoplasmic	SEM6C	Q9H3T2	10500	SEMA6C
seq.14599.18	Stabilin-1	STAB1	Q9NY15	23166	STAB1
seq.14603.51	Uncharacterized protein KIAA0040	KIAA0040	Q15053	9674	KIAA0040
seq.14614.41	Noncompact myelin-associated protein	CA130	Q5T1S8	400746	NCMAP
seq.14615.46	Keratin-associated protein 2-4	KRA24	Q9BYR9	730755	KRTAP2-4
seq.14616.16	Zinc finger protein 382	ZN382	Q96SR6	84911	ZNF382
seq.14618.26	Vesicular, overexpressed in cancer, prosurvival protein 1	ECOP	Q96AW1	81552	VOPP1
seq.14619.8	Zinc finger protein 526	ZN526	Q8TF50	116115	ZNF526
seq.14623.26	Small ubiquitin-related modifier 3	SUMO3	P55854	6612	SUMO3
seq.14624.51	Transcriptional repressor CTCF	CTCF	P49711	10664	CTCF
seq.14628.72	F-box only protein 3	FBX3	Q9UK99	26273	FBXO3
seq.14631.22	Dual specificity protein phosphatase 16	DUS16	Q9BY84	80824	DUSP16
seq.14633.26	Transmembrane protein 185A	T185A	Q8NFB2	84548	TMEM185A
seq.14634.13	Lutropin-choriogonadotropic hormone receptor	LSHR	P22888	3973	LHCGR
seq.14636.25	Ribonuclease UK114	Ribonuclease UK114	P52758	10247	RIDA
seq.14645.253	Glutathione S-transferase A4	GSTA4	O15217	2941	GSTA4
seq.14655.1	DnaJ homolog subfamily C member 17	DJC17	Q9NVM6	55192	DNAJC17
seq.14662.6	Myeloid zinc finger 1	MZF1	P28698	7593	MZF1
seq.14663.44	E3 ubiquitin-protein ligase RNF8	RNF8	O76064	9025	RNF8
seq.14670.1	Ski-like protein	SKIL	P12757	6498	SKIL
seq.14674.63	Protein kinase C and casein kinase substrate in neurons protein 3	PACN3	Q9UKS6	29763	PACSIN3
seq.14675.20	Eukaryotic translation initiation factor 4B	IF4B	P23588	1975	EIF4B
seq.14684.17	Calpain-2 catalytic subunit	CAN2	P17655	824	CAPN2
seq.14685.17	RAC-beta serine/threonine-protein kinase	PKB beta	P31751	208	AKT2
seq.14687.6	Perilipin-3	M6PBP	O60664	10226	PLIN3
seq.14688.6	Tyrosine-protein phosphatase non-receptor type 7	PTN7	P35236	5778	PTPN7
seq.14689.3	Protein SEC13 homolog	SEC13	P55735	6396	SEC13
seq.14692.3	Zinc finger protein 276	ZN276	Q8N554	92822	ZNF276
seq.14696.45	Tryptase beta-2	TPSB2	P20231	64499	TPSB2
seq.14703.6	Prokineticin-1	EG-VEGF	P58294	84432	PROK1
seq.14705.1	Vascular endothelial growth factor D	VEGF-D	O43915	2277	VEGFD
seq.14708.59	Complement component C8 gamma chain	CO8G	P07360	733	C8G
seq.14711.27	Cystatin-M	Cystatin M	Q15828	1474	CST6
seq.14713.46	Azurocidin	Azurocidin	P20160	566	AZU1
seq.14747.9	Cytokine receptor-like factor 1	CRLF1	O75462	9244	CRLF1
seq.14748.31	Rho GTPase-activating protein 5	RHG05	Q13017	394	ARHGAP5
seq.14755.4	Lactotransferrin	Lactoferrin	P02788	4057	LTF
seq.14756.29	Intercellular adhesion molecule 2	sICAM-2	P13598	3384	ICAM2
seq.14757.144	Fibroblast growth factor 8 isoform B	FGF-8B	P55075	2253	FGF8
seq.14759.149	Cadherin-1	Cadherin E	P12830	999	CDH1
seq.15295.81	Insulin-like growth factor II	IGF-II	P01344	3481	IGF2
seq.15297.3	Protein S100-A3	S100A3	P33764	6274	S100A3
seq.15298.199	Neuropilin and tolloid-like protein 1	NETO1	Q8TDF5	81832	NETO1
seq.15299.102	LDLR chaperone MESD	MESD2	Q14696	23184	MESD
seq.15300.66	Coiled-coil domain-containing protein 134	CC134	Q9H6E4	79879	CCDC134
seq.15301.24	Acrosomal protein SP-10	sperm protein 10	P26436	56	ACRV1
seq.15303.63	Protein S100-A5	S100A5	P33763	6276	S100A5
seq.15304.1	Regenerating islet-derived protein 3-alpha	PAP1	Q06141	5068	REG3A
seq.15305.7	Secretagogin	Secretagogin	O76038	10590	SCGN
seq.15306.20	Immunoglobulin J chain	IgJ	P01591	3512	JCHAIN
seq.15308.108	Brorin	VWC2	Q2TAL6	375567	VWC2
seq.15310.61	Protein regulator of cytokinesis 1	PRC1	O43663	9055	PRC1
seq.15312.14	Protein argonaute-1	AGO1	Q9UL18	26523	AGO1
seq.15313.28	Mitotic spindle assembly checkpoint protein MAD2A	MD2L1	Q13257	4085	MAD2L1
seq.15314.49	Chloride intracellular channel protein 4	CLIC4	Q9Y696	25932	CLIC4
seq.15315.64	Copper homeostasis protein cutC homolog	CUTC	Q9NTM9	51076	CUTC
seq.15316.262	Thioredoxin-like protein 4B	TXN4B	Q9NX01	54957	TXNL4B
seq.15318.75	Protein S100-A10	Calpactin I light chain	P60903	6281	S100A10
seq.15319.226	Cyclin-A1	CCNA1	P78396	8900	CCNA1
seq.15321.8	Complexin-2	CPLX2	Q6PUV4	10814	CPLX2
seq.15322.35	Death domain-containing protein CRADD	CRADD	P78560	8738	CRADD
seq.15323.112	Protein argonaute-3	AGO3	Q9H9G7	192669	AGO3
seq.15324.58	Ferritin light chain	Ferritin light chain	P02792	2512	FTL
seq.15325.14	Neuromodulin	NEUM	P17677	2596	GAP43
seq.15326.64	Guanylate-binding protein 1	GBP1	P32455	2633	GBP1
seq.15329.167	Ragulator complex protein LAMTOR2	MAPIP	Q9Y2Q5	28956	LAMTOR2
seq.15331.47	Histone-binding protein RBBP4	RBBP4	Q09028	5928	RBBP4
seq.15333.11	Stromal cell-derived factor 2	SDF2	Q99470	6388	SDF2
seq.15336.7	Selenoprotein M	SELM	Q8WWX9	140606	SELENOM
seq.15339.32	Cofilin-2	COF2	Q9Y281	1073	CFL2
seq.15343.337	Kininogen, HMW, Two Chain	Kininogen, HMW, Two Chain	P01042	3827	KNG1
seq.15346.31	Interferon gamma	IFN-g	P01579	3458	IFNG
seq.15347.12	Hemopexin	Hemopexin	P02790	3263	HPX
seq.15358.28	Neuroendocrine protein 7B2	7B2	P05408	6447	SCG5
seq.15361.37	Ankyrin repeat domain-containing protein 1	ANKR1	Q15327	27063	ANKRD1
seq.15363.32	Apolipoprotein A-V	Apo A-V	Q6Q788	116519	APOA5
seq.15364.101	Apolipoprotein C-I	Apo C-I	P02654	341	APOC1
seq.15365.41	Adhesion G protein-coupled receptor B3	BAI3	O60242	577	ADGRB3
seq.15367.38	BPI fold-containing family B member 1	LPLC1	Q8TDL5	92747	BPIFB1
seq.15368.3	BMP-binding endothelial regulator protein	BMPER	Q8N8U9	168667	BMPER
seq.15370.5	BolA-like protein 1	BOLA1	Q9Y3E2	51027	BOLA1
seq.15372.43	Bromodomain-containing protein 2	BRD2	P25440	6046	BRD2
seq.15374.15	Gastrokine-1	CA11 protein	Q9NS71	56287	GKN1
seq.15375.49	Carboxypeptidase B	Carboxypeptidase B1	P15086	1360	CPB1
seq.15376.134	Cathepsin E	CATE	P14091	1510	CTSE
seq.15381.45	Discoidin domain-containing receptor 2	Discoidin domain receptor 2	Q16832	4921	DDR2
seq.15383.200	Endothelin-3	Endothelin 3	P14138	1908	EDN3
seq.15384.15	Klotho	KLOTHO	Q9UEF7	9365	KL
seq.15385.116	Fatty acid-binding protein, intestinal	FABP2	P12104	2169	FABP2
seq.15386.7	Fatty acid-binding protein, adipocyte	FABPA	P15090	2167	FABP4
seq.15387.44	Neuropilin-2	Neuropilin-2	O60462	8828	NRP2
seq.15388.24	Low affinity immunoglobulin gamma Fc region receptor III-A	FcRIIIa	P08637	2214	FCGR3A
seq.15389.1	Frataxin, mitochondrial	FRDA	Q16595	2395	FXN
seq.15390.3	Galanin	Galanin	P22466	51083	GAL
seq.15391.114	Growth arrest-specific protein 6	GAS-6	Q14393	2621	GAS6
seq.15394.79	Netrin receptor UNC5B	UNC5B	Q8IZJ1	219699	UNC5B
seq.15395.15	Glutathione S-transferase Mu 1	GST M1-1	P09488	2944	GSTM1
seq.15398.2	FAD-linked sulfhydryl oxidase ALR	HERV1	P55789	2671	GFER
seq.15402.2	DNA-binding protein inhibitor ID-1	ID-1	P41134	3397	ID1
seq.15403.53	DNA-binding protein inhibitor ID-2	ID2	Q02363	3398	ID2
seq.15404.3	Interferon alpha-21	IFN21	P01568	3452	IFNA21
seq.15405.23	Interferon alpha-4	IFNA4	P05014	3441	IFNA4
seq.15412.40	Baculoviral IAP repeat-containing protein 7	KIAP	Q96CA5	79444	BIRC7
seq.15413.3	Phosphatidylcholine-sterol acyltransferase	LCAT	P04180	3931	LCAT
seq.15414.316	L-lactate dehydrogenase A chain	LDHA	P00338	3939	LDHA
seq.15416.54	Lysozyme g-like protein 2	LYG2	Q86SG7	254773	LYG2
seq.15417.3	Serpin B5	Maspin	P36952	5268	SERPINB5
seq.15418.25	Mitogen-activated protein kinase 10	MK10	P53779	5602	MAPK10
seq.15419.15	Matrix metalloproteinase-20	MMP20	O60882	9313	MMP20
seq.15422.12	Myelin P2 protein	MYP2	P02689	5375	PMP2
seq.15426.5	Sialidase-1	NEUR1	Q99519	4758	NEU1
seq.15427.35	Lysyl oxidase homolog 3	LOXL3	P58215	84695	LOXL3
seq.15430.165	Opticin	OPT	Q9UBM4	26254	OPTC
seq.15431.31	Ornithine carbamoyltransferase, mitochondrial	OTCase	P00480	5009	OTC
seq.15432.1	Otoraplin	Otoraplin	Q9NRC9	56914	OTOR
seq.15433.4	Proto-oncogene tyrosine-protein kinase Src	p60-Src	P12931	6714	SRC
seq.15434.5	Prepronociceptin	PNOC	Q13519	5368	PNOC
seq.15435.4	Purine nucleoside phosphorylase	PNP	P00491	4860	PNP
seq.15436.40	Receptor activity-modifying protein 1	RAMP1	O60894	10267	RAMP1
seq.15437.11	Receptor activity-modifying protein 3	RAMP3	O60896	10268	RAMP3
seq.15439.21	Rho-related GTP-binding protein RhoE	RND3	P61587	390	RND3
seq.15440.57	Neuroendocrine convertase 2	NEC2	P16519	5126	PCSK2
seq.15441.6	Ganglioside GM2 activator	SAP3	P17900	2760	GM2A
seq.15444.45	Serpin B4	SCCA2	P48594	6318	SERPINB4
seq.15446.25	Neuregulin-1, sensory and motor neuron-derived factor isoform	SMDF	Q02297	3084	NRG1
seq.15447.45	Sorbitol dehydrogenase	Sorbitol dehydrogenase	Q00796	6652	SORD
seq.15448.47	Sequestosome-1	SQSTM	Q13501	8878	SQSTM1
seq.15449.33	T-cell immunoglobulin and mucin domain-containing protein 4	TIM-4	Q96H15	91937	TIMD4
seq.15452.5	5'-Nucleotidase	5'-Nucleotidase	P21589	4907	NT5E
seq.15453.3	Alpha-1-microglobulin	a1-Microglobulin	P02760	259	AMBP
seq.15455.40	Disintegrin and metalloproteinase domain-containing protein 15	ADA15	Q13444	8751	ADAM15
seq.15457.14	Aminopeptidase N	Aminopeptidase N	P15144	290	ANPEP
seq.15460.9	Dipeptidyl peptidase 4	CD26	P27487	1803	DPP4
seq.15462.28	T-cell surface glycoprotein CD8 alpha chain	CD8A	P01732	925	CD8A
seq.15465.79	Protein canopy homolog 4	CNPY4	Q8N129	245812	CNPY4
seq.15466.30	Collagen alpha-1(IX) chain	CO9A1	P20849	1297	COL9A1
seq.15467.10	Collagen triple helix repeat-containing protein 1	CTHR1	Q96CG8	115908	CTHRC1
seq.15468.14	Complement factor H-related protein 1	FHR1	Q03591	3078	CFHR1
seq.15470.11	Beta-hexosaminidase subunit beta	Hexosaminidase B	P07686	3074	HEXB
seq.15471.29	Pancreatic lipase-related protein 2	LIPR2	P54317	5408	PNLIPRP2
seq.15472.16	Low-density lipoprotein receptor-related protein 11	LRP11	Q86VZ4	84918	LRP11
seq.15474.7	Peptidyl-prolyl cis-trans isomerase NIMA-interacting 1	PIN1	Q13526	5300	PIN1
seq.15475.4	Phospholipid transfer protein	PLTP	P55058	5360	PLTP
seq.15476.6	Regenerating islet-derived protein 3-gamma	REG3G	Q6UW15	130120	REG3G
seq.15480.2	Vascular non-inflammatory molecule 2	VNN2	O95498	8875	VNN2
seq.15481.45	Antibacterial protein LL-37	LL-37	P49913	820	CAMP
seq.15482.12	Alpha-2-macroglobulin-like protein 1	A2ML1	A8K2U0	144568	A2ML1
seq.15483.377	Agrin	Agrin	O00468	375790	AGRN
seq.15486.126	Amiloride-sensitive amine oxidase [copper-containing]	ABP1	P19801	26	AOC1
seq.15487.164	Liver carboxylesterase 1	carboxylesterase, liver	P23141	1066	CES1
seq.15491.20	Endosialin	CD248	Q9HCU0	57124	CD248
seq.15492.1	Cysteine-rich motor neuron 1 protein	CRIM1	Q9NZV1	51232	CRIM1
seq.15494.11	Fibroblast growth factor-binding protein 1	FGFP1	Q14512	9982	FGFBP1
seq.15495.9	Folate receptor gamma	FOLR3	P41439	2352	FOLR3
seq.15497.9	Heparan sulfate glucosamine 3-O-sulfotransferase 1	HS3S1	O14792	9957	HS3ST1
seq.15499.11	Attractin	Attractin	O75882	8455	ATRN
seq.15503.15	Left-right determination factor 2	Lefty-A	O00292	7044	LEFTY2
seq.15503.20	Left-right determination factor 2	Lefty-A	O00292	7044	LEFTY2
seq.15504.39	Baculoviral IAP repeat-containing protein 7 Isoform beta	Livin B	Q96CA5	79444	BIRC7
seq.15506.34	Low-density lipoprotein receptor-related protein 12	LRP12	Q9Y561	29967	LRP12
seq.15509.2	Alpha-N-acetylglucosaminidase	NAG	P54802	4669	NAGLU
seq.15511.37	Neuronal pentraxin receptor	NPTXR	O95502	23467	NPTXR
seq.15513.108	Prostasin	Prostasin	Q16651	5652	PRSS8
seq.15514.26	Cholinesterase	Pseudocholinesterase	P06276	590	BCHE
seq.15515.2	Serum amyloid A-1 protein	SAA	P0DJI8	6288	SAA1
seq.15516.12	Serum amyloid A-4 protein	SAA-4	P35542	6291	SAA4
seq.15521.4	Calsyntenin-1	Alcadein alpha-1	O94985	22883	CLSTN1
seq.15522.2	Golgi-associated plant pathogenesis-related protein 1	GAPR1	Q9H4G4	152007	GLIPR2
seq.15523.9	Delta-aminolevulinic acid dehydratase	HEM2	P13716	210	ALAD
seq.15524.30	Phosphoglycerate mutase 2	PGAM2	P15259	5224	PGAM2
seq.15525.294	Alcohol dehydrogenase 1C	ADH1G	P00326	126	ADH1C
seq.15526.33	Glutathione synthetase	GSHB	P48637	2937	GSS
seq.15527.90	Dihydrolipoyl dehydrogenase, mitochondrial	DLDH	P09622	1738	DLD
seq.15529.33	Cysteine and glycine-rich protein 1	Cysteine-rich protein 1	P21291	1465	CSRP1
seq.15530.33	Ephrin type-B receptor 4	EphB4	P54760	2050	EPHB4
seq.15533.97	Macrophage scavenger receptor types I and II	Macrophage scavenger receptor	P21757	4481	MSR1
seq.15534.26	Malate dehydrogenase, mitochondrial	Malate dehydrogenase 2	P40926	4191	MDH2
seq.15535.3	Serine protease 27	Marapsin	Q9BQR3	83886	PRSS27
seq.15539.15	SLIT and NTRK-like protein 1	SLIK1	Q96PX8	114798	SLITRK1
seq.15540.6	Vimentin	Vimentin	P08670	7431	VIM
seq.15542.19	Creatine kinase U-type, mitochondrial	KCRU	P12532	1159	CKMT1A
seq.15544.25	Kallikrein-14	kallikrein 14	Q9P0G3	43847	KLK14
seq.15545.13	Calcineurin subunit B type 1	Calcineurin B a	P63098	5534	PPP3R1
seq.15548.35	D-3-phosphoglycerate dehydrogenase	SERA	O43175	26227	PHGDH
seq.15553.22	Acetylcholinesterase	ACES	P22303	43	ACHE
seq.15556.49	Alpha-amylase 2B	Alpha-amylase 2B	P19961	280	AMY2B
seq.15558.63	Glutamyl aminopeptidase	AMPE	Q07075	2028	ENPEP
seq.15559.5	Anthrax toxin receptor 2	ANTR2	P58335	118429	ANTXR2
seq.15560.52	Transcobalamin-2	Apo-TC II	P20062	6948	TCN2
seq.15562.24	Beta-glucuronidase	BGLR	P08236	2990	GUSB
seq.15565.102	Mucin-16	CA125	Q8WXI7	94025	MUC16
seq.15566.10	Calponin-1	Calponin-1	P51911	1264	CNN1
seq.15567.2	T-cell surface glycoprotein CD3 zeta chain	CD3-zeta	P20963	919	CD247
seq.15569.15	Collagen Type II	Collagen II	P02458	1280	COL2A1
seq.15570.99	Complement receptor type 2	Complement receptor type 2	P20023	1380	CR2
seq.15573.110	Neurocan core protein	CSPG3	O14594	1463	NCAN
seq.15574.37	Cyclin-A2	Cyclin A	P20248	890	CCNA2
seq.15576.158	Eosinophil cationic protein	ECP	P12724	6037	RNASE3
seq.15579.26	Ectonucleotide pyrophosphatase/phosphodiesterase family member 6	ENPP6	Q6UWR7	133121	ENPP6
seq.15580.2	Ephrin type-A receptor 7	EPHA7	Q15375	2045	EPHA7
seq.15581.16	Fibronectin type 3 and ankyrin repeat domains protein 1	FANK1	Q8TC84	92565	FANK1
seq.15582.25	Ficolin-1	FCN1	O00602	2219	FCN1
seq.15583.18	Fc receptor-like B	FCRLB	Q6BAA4	127943	FCRLB
seq.15584.9	Complement factor H-related protein 2	FHR2	P36980	3080	CFHR2
seq.15585.304	Fibulin-5	fibulin 5	Q9UBX5	10516	FBLN5
seq.15587.20	Folate receptor beta	FOLR2	P14207	2350	FOLR2
seq.15588.17	Alpha-galactosidase A	galactosidase, alpha	P06280	2717	GLA
seq.15589.1	Vitamin D-binding protein	Gc-Globulin, Mixed Type	P02774	2638	GC
seq.15591.28	Glutathione peroxidase 1	Glutathione peroxidase	P07203	2876	GPX1
seq.15594.47	Serine protease HTRA1	HTRA1	Q92743	5654	HTRA1
seq.15596.7	Protein HEXIM1	HEXI1	O94992	10614	HEXIM1
seq.15602.43	Interleukin-6 receptor subunit alpha	IL-6 sRa	P08887	3570	IL6R
seq.15603.20	Integrin alpha-2	Integrin alpha-2	P17301	3673	ITGA2
seq.15604.18	Mitogen-activated protein kinase 9	JNK2	P45984	5601	MAPK9
seq.15606.19	Keratin, type I cytoskeletal 19	Keratin 19	P08727	3880	KRT19
seq.15607.56	Pyruvate kinase PKLR	KPYR	P30613	5313	PKLR
seq.15608.5	Ribosomal protein S6 kinase beta-1	KS6B1	P23443	6198	RPS6KB1
seq.15610.72	Cytosol aminopeptidase	LAP	P28838	51056	LAP3
seq.15612.5	Protein lin-7 homolog B	LIN7B	Q9HAP6	64130	LIN7B
seq.15613.16	Pancreatic triacylglycerol lipase	LIPP	P16233	5406	PNLIP
seq.15614.168	Leukocyte immunoglobulin-like receptor subfamily A member 2	LIRA2	Q8N149	11027	LILRA2
seq.15615.8	Leukocyte immunoglobulin-like receptor subfamily B member 3	LIRB3	O75022	102725035	LILRB3
seq.15617.8	Cytokine SCM-1 beta	lymphotactin beta	Q9UBD3	6846	XCL2
seq.15619.49	Myelin-oligodendrocyte glycoprotein	MOG	Q16653	4340	MOG
seq.15620.4	Neuroligin-1	NLGN1	Q8N2Q7	22871	NLGN1
seq.15622.13	Opioid-binding protein/cell adhesion molecule	OBCAM	Q14982	4978	OPCML
seq.15623.1	Programmed cell death protein 1	PD-1	Q15116	5133	PDCD1
seq.15626.223	Basement membrane-specific heparan sulfate proteoglycan core protein	Perlecan	P98160	3339	HSPG2
seq.15627.83	RAC-alpha serine/threonine-protein kinase	PKB	P31749	207	AKT1
seq.15631.18	Pregnancy-specific beta-1-glycoprotein 1	PSG1	P11464	5669	PSG1
seq.15633.6	Retinol-binding protein 4	RBP	P02753	5950	RBP4
seq.15634.139	Slit homolog 1 protein	SLIT1	O75093	6585	SLIT1
seq.15635.4	SPARC-related modular calcium-binding protein 2	SMOC2	Q9H3U7	64094	SMOC2
seq.15636.49	VPS10 domain-containing receptor SorCS1	SORC1	Q8WY21	114815	SORCS1
seq.15637.38	VPS10 domain-containing receptor SorCS3	SORC3	Q9UPU3	22986	SORCS3
seq.15640.54	Transgelin	TAGL	Q01995	6876	TAGLN
seq.15641.20	Tomoregulin-1	TEFF1	Q8IYR6	100526694	TMEFF1
seq.15644.1	Biotinidase	Biotinidase	P43251	686	BTD
seq.15653.9	Collagen alpha-1(X) chain	COAA1	Q03692	1300	COL10A1
seq.15666.21	Bone morphogenetic protein 2	BMP-2	P12643	650	BMP2
seq.15667.39	Bone morphogenetic protein 4	BMP-4	P12644	652	BMP4
seq.15668.19	Bone morphogenetic protein 8B	BMP-8	P34820	656	BMP8B
seq.15669.7	Serine/threonine-protein kinase B-raf	BRAF1	P15056	673	BRAF
seq.15670.15	Complement C1q-like protein 2	C1QL2	Q7Z5L3	165257	C1QL2
seq.15674.3	B-cell antigen receptor complex-associated protein alpha chain	CD79A	P11912	973	CD79A
seq.15675.3	CCAAT/enhancer-binding protein beta	CEBPB	P17676	1051	CEBPB
seq.15678.71	Dickkopf-related protein 2	DKK2	Q9UBU2	27123	DKK2
seq.15686.49	Inhibin beta C chain	INHBC	P55103	3626	INHBC
seq.15688.30	Protein ERGIC-53	Mannose-binding lectin	P49257	3998	LMAN1
seq.15692.300	Nodal homolog	NODAL	Q96S42	4838	NODAL
seq.15693.9	Progesterone receptor	PgR	P06401	5241	PGR
seq.15698.6	Alpha-taxilin	TXLNA	P40222	200081	TXLNA
seq.16015.19	Alanine aminotransferase 1	ALT	P24298	2875	GPT
seq.16021.30	Cadherin-8	Cadherin-8	P55286	1006	CDH8
seq.16035.8	Vascular endothelial growth factor receptor 3	VEGF sR3	P35916	2324	FLT4
seq.16043.30	SHC-transforming protein 1	SHC1	P29353	6464	SHC1
seq.16049.43	Oxidized low-density lipoprotein receptor 1	OLR1	P78380	4973	OLR1
seq.16055.3	Complement factor H-related protein 5	complement factor H-related 5	Q9BXR6	81494	CFHR5
seq.16057.6	Cation-independent mannose-6-phosphate receptor	IGF-II receptor	P11717	3482	IGF2R
seq.16060.99	Nidogen-2	NID2	Q14112	22795	NID2
seq.16070.7	Wnt inhibitory factor 1	WIF-1	Q9Y5W5	11197	WIF1
seq.16074.12	GRB2-related adapter protein 2	GRB2-related adapter protein 2	O75791	9402	GRAP2
seq.16079.2	Tyrosine-protein kinase Tec	TEC	P42680	7006	TEC
seq.16081.38	Aldo-keto reductase family 1 member B10	Aldose reductase-like	O60218	57016	AKR1B10
seq.16288.17	Ephrin type-A receptor 4	EPHA4	P54764	2043	EPHA4
seq.16292.288	Gastric inhibitory polypeptide	GIP	P09681	2695	GIP
seq.16293.1	Somatoliberin	Growth hormone-releasing factor	P01286	2691	GHRH
seq.16296.43	Leucine-rich repeat-containing G-protein coupled receptor 5	LGR5	O75473	8549	LGR5
seq.16297.14	Roundabout homolog 4	ROBO4	Q8WZ75	54538	ROBO4
seq.16298.84	Group IID secretory phospholipase A2	sPLA(2)-IID	Q9UNK4	26279	PLA2G2D
seq.16299.13	T-cell immunoreceptor with Ig and ITIM domains	TIGIT	Q495A1	201633	TIGIT
seq.16300.4	Triggering receptor expressed on myeloid cells 2	TREM2	Q9NZC2	54209	TREM2
seq.16302.11	BPI fold-containing family A member 2	SPLC2	Q96DR5	140683	BPIFA2
seq.16304.6	Leucine-rich repeat-containing G-protein coupled receptor 4	LGR4	Q9BXB1	55366	LGR4
seq.16305.10	Cadherin-11	Cadherin-11	P55287	1009	CDH11
seq.16307.22	Netrin receptor UNC5D	UNC5H4	Q6UXZ4	137970	UNC5D
seq.16308.14	B- and T-lymphocyte attenuator	BTLA	Q7Z6A9	151888	BTLA
seq.16309.30	Dickkopf-like protein 1	Soggy-1	Q9UK85	27120	DKKL1
seq.16312.45	Cadherin-6	Cadherin-6	P55285	1004	CDH6
seq.16315.105	Vascular endothelial growth factor receptor 1	VEGF sR1	P17948	2321	FLT1
seq.16317.20	Desmoglein-3	Desmoglein-3	P32926	1830	DSG3
seq.16318.12	Serine/threonine-protein kinase receptor R3	ALK-1	P37023	94	ACVRL1
seq.16320.139	CD320 antigen	CD320	Q9NPF0	51293	CD320
seq.16322.10	Marginal zone B- and B1-cell-specific protein	PACAP	Q8WU39	51237	MZB1
seq.16323.8	Neurexin-3	NRX3A	Q9Y4C0	9369	NRXN3
seq.16324.38	Toll-like receptor 1	TLR1	Q15399	7096	TLR1
seq.16535.61	Green fluorescent protein_AEQVI	GFP_AEQVI	P42212		GFP
seq.16536.3	High mobility group protein HMG-I/HMG-Y	HMGA1	P17096	3159	HMGA1
seq.16551.14	Signal transducer and activator of transcription 5B	STA5B	P51692	6777	STAT5B
seq.16558.2	Myocilin	MYOC	Q99972	4653	MYOC
seq.16561.9	Alpha-1B-glycoprotein	Alpha-1B-glycoprotein	P04217	1	A1BG
seq.16583.8	Bis(5'-nucleosyl)-tetraphosphatase [asymmetrical]	AP4A	P50583	318	NUDT2
seq.16585.16	N-acetyllactosaminide beta-1,3-N-acetylglucosaminyltransferase 4	B3GN4	Q9C0J1	79369	B3GNT4
seq.16587.1	Beta-casein	Beta-casein	P05814	1447	CSN2
seq.16588.10	78 kDa glucose-regulated protein	BiP	P11021	3309	HSPA5
seq.16591.71	Acidic mammalian chitinase	CHIA	Q9BZP6	27159	CHIA
seq.16593.3	FAS-associated death domain protein	FADD	Q13158	8772	FADD
seq.16594.44	Fas apoptotic inhibitory molecule 1	FAIM1	Q9NVQ4	55179	FAIM
seq.16596.25	Glutaredoxin-3	GLRX3	O76003	10539	GLRX3
seq.16597.11	Glutaredoxin-related protein 5, mitochondrial	GLRX5	Q86SX6	51218	GLRX5
seq.16599.38	GPN-loop GTPase 1	GPN1	Q9HCN4	11321	GPN1
seq.16605.2	Complement C1q and tumor necrosis factor-related protein 9A	C1T9A	P0C862	338872	C1QTNF9
seq.16606.85	Aldose reductase	Aldose reductase	P15121	231	AKR1B1
seq.16607.78	Gelsolin	Gelsolin	P06396	2934	GSN
seq.16609.106	Kin of IRRE-like protein 2	KIRR2	Q6UWL6	84063	KIRREL2
seq.16610.13	Low-density lipoprotein receptor-related protein 10	LRP10	Q7Z4F1	26020	LRP10
seq.16612.28	Syndecan-3	SDC3	O75056	9672	SDC3
seq.16613.3	Cadherin-17	CAD17	Q12864	1015	CDH17
seq.16614.27	R-spondin-1	RSPO1	Q2MKA7	284654	RSPO1
seq.16616.137	Beta-enolase	ENOB	P13929	2027	ENO3
seq.16617.14	Caspase-14	Caspase-14	P31944	23581	CASP14
seq.16618.7	Early activation antigen CD69	CD69	Q07108	969	CD69
seq.16620.26	Lymphocyte antigen 75	LY75	O60449	100526664	LY75
seq.16621.77	NAD(P)H-hydrate epimerase	AIBP	Q8NCW5	128240	NAXE
seq.16746.12	Activin B	Activin B	P09529	3625	INHBB
seq.16748.1	Bone morphogenetic protein 3	BMP-3	P12645	651	BMP3
seq.16749.79	Growth/differentiation factor 10	BMP-3b	P55107	2662	GDF10
seq.16751.15	Natriuretic peptides B	BNP	P16860	4879	NPPB
seq.16753.46	Collagen alpha-2(VI) chain	CO6A2	P12110	1292	COL6A2
seq.16754.40	Peripheral plasma membrane protein CASK	CSKP	O14936	8573	CASK
seq.16755.195	Growth/differentiation factor 3	GDF-3	Q9NR23	9573	GDF3
seq.16756.30	Growth/differentiation factor 7	GDF7	Q7Z4P5	151449	GDF7
seq.16758.96	Hepatoma-derived growth factor	HDGF	P51858	3068	HDGF
seq.16760.2	Interleukin-26	IL-26	Q9NPH9	55801	IL26
seq.16763.11	Leukocyte cell-derived chemotaxin-2	LECT2	O14960	3950	LECT2
seq.16765.52	Platelet basic protein	PBP	P02775	5473	PPBP
seq.16768.3	Junction plakoglobin	PLAK	P14923	3728	JUP
seq.16769.20	Ras-related C3 botulinum toxin substrate 3	RAC3	P60763	5881	RAC3
seq.16770.3	Lithostathine-1-beta	REG1B	P48304	5968	REG1B
seq.16773.29	Signal peptide, CUB and EGF-like domain-containing protein 3	SCUB3	Q8IX30	222663	SCUBE3
seq.16780.6	Heat shock 70 kDa protein 1A	HSP 70	P0DMV8	3303	HSPA1A
seq.16781.2	Cytosolic endo-beta-N-acetylglucosaminidase	ENASE	Q8NFI3	64772	ENGASE
seq.16785.45	Defensin-5	HD-5	Q01523	1670	DEFA5
seq.16792.4	Sialic acid-binding Ig-like lectin 5	Siglec-5	O15389	8778	SIGLEC5
seq.16802.31	OCIA domain-containing protein 1	OCAD1	Q9NX40	54940	OCIAD1
seq.16803.4	Calretinin	CALB2	P22676	794	CALB2
seq.16805.5	cGMP-specific 3',5'-cyclic phosphodiesterase	PDE5A	O76074	8654	PDE5A
seq.16807.35	Troponin T, fast skeletal muscle	TNNT3	P45378	7140	TNNT3
seq.16809.1	Nucleoside diphosphate kinase, mitochondrial	NDKM	O00746	4833	NME4
seq.16810.3	Rab GDP dissociation inhibitor alpha	RhoGDI	P31150	2664	GDI1
seq.16814.13	Four and a half LIM domains protein 1	SLIM 1	Q13642	2273	FHL1
seq.16818.200	CUB domain-containing protein 1	CDCP1	Q9H5V8	64866	CDCP1
seq.16823.75	Apolipoprotein L3	APOL3	O95236	80833	APOL3
seq.16825.20	Ataxin-3	ATX3	P54252	4287	ATXN3
seq.16828.8	Collagen alpha-1(VI) chain	Collagen a1(VI)	P12109	1291	COL6A1
seq.16831.7	Docking protein 1	DOK1	Q99704	1796	DOK1
seq.16836.1	Complement factor H-related protein 3	FHR3	Q02985	10878	CFHR3
seq.16837.20	CASP8 and FADD-like apoptosis regulator	FLIP	O15519	8837	CFLAR
seq.16845.15	Myelin protein zero-like protein 1	MPZL1	O95297	9019	MPZL1
seq.16847.39	Ras-related protein Rab-3B	RAB3B	P20337	5865	RAB3B
seq.16850.5	Regulator of G-protein signaling 5	RGS5	O15539	8490	RGS5
seq.16851.50	Protein SCO2 homolog, mitochondrial	SCO2	O43819	9997	SCO2
seq.16852.10	Na(+)/H(+) exchange regulatory cofactor NHE-RF3	NHRF3	Q5T2W1	5174	PDZK1
seq.16853.5	Nicotinamide riboside kinase 1	NRK1	Q9NWW6	54981	NMRK1
seq.16854.17	U6 snRNA-associated Sm-like protein LSm4	LSM4	Q9Y4Z0	25804	LSM4
seq.16856.79	Microtubule-associated protein RP/EB family member 2	MARE2	Q15555	10982	MAPRE2
seq.16857.2	Ras-related protein Rab-2A	RAB2A	P61019	5862	RAB2A
seq.16858.384	Reticulocalbin-3	RCN3	Q96D15	57333	RCN3
seq.16859.100	Endophilin-B1	SHLB1	Q9Y371	51100	SH3GLB1
seq.16863.47	N-acylneuraminate-9-phosphatase	NANP	Q8TBE9	140838	NANP
seq.16865.62	TATA-binding protein-associated factor 2N	RBP56	Q92804	8148	TAF15
seq.16867.76	Cyclin-dependent kinase 16	PCTK1	Q00536	5127	CDK16
seq.16872.248	Maleylacetoacetate isomerase	MAAI	O43708	2954	GSTZ1
seq.16875.13	Protein mago nashi homolog 2	MGN2	Q96A72	55110	MAGOHB
seq.16877.19	Methionine-R-sulfoxide reductase B2, mitochondrial	MSRB2	Q9Y3D2	22921	MSRB2
seq.16882.27	14 kDa phosphohistidine phosphatase	PHP14	Q9NRX4	29085	PHPT1
seq.16883.57	Ras-related protein Rab-4A	RAB4A	P20338	5867	RAB4A
seq.16885.49	Microtubule-associated protein RP/EB family member 3	MARE3	Q9UPY8	22924	MAPRE3
seq.16887.29	Peptidyl-tRNA hydrolase 2, mitochondrial	PTH2	Q9Y3E5	51651	PTRH2
seq.16890.37	ADAMTS-like protein 1	ATL1	Q8N6G6	92949	ADAMTSL1
seq.16892.23	Ectonucleotide pyrophosphatase/phosphodiesterase family member 2	ENPP2	Q13822	5168	ENPP2
seq.16899.59	Oxysterol-binding protein-related protein 9	OSBL9	Q96SU4	114883	OSBPL9
seq.16900.29	MAM domain-containing glycosylphosphatidylinositol anchor protein 1	MDGA1	Q8NFP4	266727	MDGA1
seq.16902.17	Lysosome-associated membrane glycoprotein 1	LAMP1	P11279	3916	LAMP1
seq.16907.3	Cell adhesion molecule 2	Nectin-like protein 3	Q8N3J6	253559	CADM2
seq.16908.5	Oligodendrocyte-myelin glycoprotein	OMGP	P23515	4974	OMG
seq.16913.8	Ribonuclease T2	RNT2	O00584	8635	RNASET2
seq.16914.104	Monocyte differentiation antigen CD14, soluble	sCD14	P08571	929	CD14
seq.16915.153	Semaphorin-4A	SEM4A	Q9H3S1	64218	SEMA4A
seq.16916.19	SLIT and NTRK-like protein 6	SLIK6	Q9H5Y7	84189	SLITRK6
seq.16918.198	Toll-like receptor 3	TLR3	O15455	7098	TLR3
seq.16919.1	Acyl-CoA-binding protein	ACBP	P07108	1622	DBI
seq.16922.53	Plexin-B3	PLXB3	Q9ULL4	5365	PLXNB3
seq.16923.20	Profilin-2	Profilin II	P35080	5217	PFN2
seq.16926.44	Alkaline phosphatase, tissue-nonspecific isozyme	Alkaline phosphatase, liver	P05186	249	ALPL
seq.16927.9	Coagulation factor XIII	Coagulation factor XIII	P00488|P05160	2162|2165	F13A1|F13B
seq.16932.5	Estrogen sulfotransferase	SULT 1E	P49888	6783	SULT1E1
seq.17137.160	Hemoglobin subunit beta	Beta-globin	P68871	3043	HBB
seq.17138.8	Glutathione S-transferase A1	GST A1-1	P08263	2938	GSTA1
seq.17140.57	Platelet-derived growth factor D	PDGFD	Q9GZP0	80310	PDGFD
seq.17145.1	Protein S100-A8/A9 heterodimer	S100A8/S100A9	P05109|P06702	6279|6280	S100A8|S100A9
seq.17148.7	Flavin reductase (NADPH)	BLVRB	P30043	645	BLVRB
seq.17150.8	10 kDa heat shock protein, mitochondrial	HSP 10	P61604	3336	HSPE1
seq.17151.84	Interferon regulatory factor 3	IRF-3	Q14653	3661	IRF3
seq.17152.10	Killer cell immunoglobulin-like receptor 2DS4	KI2S4	P43632	3809	KIR2DS4
seq.17153.46	Killer cell immunoglobulin-like receptor 2DL3	KI2L3	P43628	3804	KIR2DL3
seq.17154.2	Prostaglandin E synthase 3	TEBP	Q15185	10728	PTGES3
seq.17155.1	Vacuolar protein sorting-associated protein 28 homolog	VPS28 protein homolog	Q9UK41	51160	VPS28
seq.17156.72	Serine/threonine-protein kinase DCLK1	DCAK1	O15075	9201	DCLK1
seq.17158.17	Ubiquitin-conjugating enzyme E2 G1	UB2G1	P62253	7326	UBE2G1
seq.17161.1	Dolichyl-diphosphooligosaccharide--protein glycosyltransferase 48 kDa subunit	OST48	P39656	1650	DDOST
seq.17163.117	Annexin A3	Annexin III	P12429	306	ANXA3
seq.17164.15	Annexin A4	annexin IV	P09525	307	ANXA4
seq.17165.1	Beta-thromboglobulin	BTG	P02775	5473	PPBP
seq.17166.4	Fibroblast growth factor 8 isoform F	FGF-8F	P55075	2253	FGF8
seq.17170.15	Calcitonin gene-related peptide 2	CALCB	P10092	797	CALCB
seq.17172.19	Statherin	STAT	P02808	6779	STATH
seq.17175.5	Dual specificity mitogen-activated protein kinase kinase 6	MP2K6	P52564	5608	MAP2K6
seq.17176.13	PC4 and SFRS1-interacting protein	PSIP1	O75475	11168	PSIP1
seq.17195.43	BAG family molecular chaperone regulator 1	BAG-1	Q99933	573	BAG1
seq.17196.5	ATP-dependent Clp protease proteolytic subunit, mitochondrial	ClpP endopeptidase	Q16740	8192	CLPP
seq.17199.43	Hypoxia-inducible factor 1-alpha inhibitor	HIF1N	Q9NWT6	55662	HIF1AN
seq.17200.50	Killer cell immunoglobulin-like receptor 2DL1	KI2L1	P43626	3802	KIR2DL1
seq.17202.37	Programmed cell death protein 4	PDCD4	Q53EL6	27250	PDCD4
seq.17204.17	Phenylethanolamine N-methyltransferase	PNMT	P11086	5409	PNMT
seq.17205.21	Ras-related protein Rab-5A	RAB5A	P20339	5868	RAB5A
seq.17209.27	Sulfotransferase family cytosolic 2B member 1	ST2B1	O00204	6820	SULT2B1
seq.17210.2	T-cell leukemia/lymphoma protein 1A	TCL1A	P56279	8115	TCL1A
seq.17224.12	Mimecan	MIME	P20774	4969	OGN
seq.17231.1	Plastin-2	L-plastin	P13796	3936	LCP1
seq.17319.1	Selenoprotein H	SELH	Q8IZQ5	280636	SELENOH
seq.17320.19	L-aminoadipate-semialdehyde dehydrogenase-phosphopantetheinyl transferase	ADPPT	Q9NRN7	60496	AASDHPPT
seq.17325.10	Guanylate kinase	KGUA	Q16774	2987	GUK1
seq.17326.44	Dual specificity protein phosphatase 23	DUS23	Q9BVJ7	54935	DUSP23
seq.17327.3	Protein canopy homolog 3	CNPY3	Q9BT09	10695	CNPY3
seq.17329.2	3-hydroxybutyrate dehydrogenase type 2	BDH2	Q9BUT1	56898	BDH2
seq.17331.138	Kremen protein 1	KREM1	Q96MU8	83999	KREMEN1
seq.17332.3	Poly(ADP-ribose) glycohydrolase ARH3	ARHL2	Q9NX46	54936	ADPRS
[truncated: 5,327 more rows]

## Sheet: 4_Aptamer_pairs_alignment
EntrezGeneSymbol	n_aptamers	n_pairs	median_r	median_abs_r	Consistency	LocationClass	Function_F4	n_isoforms_ensembl	n_sig_p05	n_up_p05	n_down_p05	dir_consensus_p
MDH2	2	1	0.997191	0.997191	Very Strong	Intracellular	Other	13	2	0	2	Down (all sig)
ANGPT2	2	1	0.994649	0.994649	Very Strong	Secreted	Developmental protein	5	0	0	0	(No p<0.05 hits)
CHGA	2	1	0.993489	0.993489	Very Strong	Secreted	Other	14	0	0	0	(No p<0.05 hits)
LEP	2	1	0.991354	0.991354	Very Strong	Secreted	No annotated function	2	2	2	0	Up (all sig)
TAGLN	2	1	0.991175	0.991175	Very Strong	Intracellular	Other	50	0	0	0	(No p<0.05 hits)
LYN	2	1	0.987159	0.987159	Very Strong	Intracellular	Other	11	2	0	2	Down (all sig)
HP	2	1	0.986253	0.986253	Very Strong	Secreted	Acute phase	33	0	0	0	(No p<0.05 hits)
ANXA7	2	1	0.985582	0.985582	Very Strong	Intracellular	Other	47	0	0	0	(No p<0.05 hits)
CLIC4	2	1	0.984307	0.984307	Very Strong	Intracellular	Other	5	2	0	2	Down (all sig)
BTK	2	1	0.984277	0.984277	Very Strong	Intracellular	Other	29	2	0	2	Down (all sig)
PNP	2	1	0.98209	0.98209	Very Strong	Intracellular	Other	13	2	0	2	Down (all sig)
NPTXR	2	1	0.980239	0.980239	Very Strong	Secreted	Other	2	0	0	0	(No p<0.05 hits)
FGF19	2	1	0.978421	0.978421	Very Strong	Secreted	Growth factor	2	0	0	0	(No p<0.05 hits)
VWC2	2	1	0.977987	0.977987	Very Strong	Secreted	No annotated function	8	2	2	0	Up (all sig)
IL6R	3	3	0.976583	0.976583	Very Strong	Secreted	Other	16	3	3	0	Up (all sig)
MAPRE1	2	1	0.975739	0.975739	Very Strong	Intracellular	Other	37	2	0	2	Down (all sig)
ART3	2	1	0.97418	0.97418	Very Strong	Secreted	Other	41	2	2	0	Up (all sig)
TAGLN2	2	1	0.973433	0.973433	Very Strong	Secreted	Other	22	2	0	2	Down (all sig)
IGFBP2	4	6	0.972999	0.972999	Very Strong	Secreted	Other	11	0	0	0	(No p<0.05 hits)
CHST15	2	1	0.971287	0.971287	Very Strong	Membrane	Other	19	0	0	0	(No p<0.05 hits)
RNASE3	2	1	0.970125	0.970125	Very Strong	Secreted	Enzyme	1	2	0	2	Down (all sig)
OLFM2	2	1	0.969922	0.969922	Very Strong	Secreted	No annotated function	8	2	2	0	Up (all sig)
SUMO3	2	1	0.969029	0.969029	Very Strong	Intracellular	Other	11	2	0	2	Down (all sig)
CNDP1	2	1	0.968529	0.968529	Very Strong	Secreted	Enzyme	9	1	0	1	Down (all sig)
CLEC11A	2	1	0.968306	0.968306	Very Strong	Secreted	Growth factor	5	0	0	0	(No p<0.05 hits)
SHBG	2	1	0.965411	0.965411	Very Strong	Secreted	Transport	26	0	0	0	(No p<0.05 hits)
OMD	2	1	0.965141	0.965141	Very Strong	Secreted	Cell adhesion	3	0	0	0	(No p<0.05 hits)
GNLY	2	1	0.964383	0.964383	Very Strong	Secreted	Defense	6	0	0	0	(No p<0.05 hits)
H2BC21	2	1	0.964297	0.964297	Very Strong	Intracellular	Other	1	2	0	2	Down (all sig)
TFF3	2	1	0.963534	0.963534	Very Strong	Secreted	No annotated function	4	0	0	0	(No p<0.05 hits)
F9	2	1	0.963124	0.963124	Very Strong	Secreted	Blood coagulation	3	2	2	0	Up (all sig)
CPB1	2	1	0.962777	0.962777	Very Strong	Secreted	Enzyme	7	0	0	0	(No p<0.05 hits)
SERPINE2	2	1	0.961804	0.961804	Very Strong	Secreted	Developmental protein	36	0	0	0	(No p<0.05 hits)
LAG3	2	1	0.961327	0.961327	Very Strong	Mem+Secreted	Other	6	0	0	0	(No p<0.05 hits)
IGFBP1	2	1	0.960867	0.960867	Very Strong	Secreted	Other	3	0	0	0	(No p<0.05 hits)
SH3GL2	2	1	0.960824	0.960824	Very Strong	Intracellular	Other	6	2	0	2	Down (all sig)
ISLR2	2	1	0.959122	0.959122	Very Strong	Membrane	Other	13	0	0	0	(No p<0.05 hits)
C9	2	1	0.955729	0.955729	Very Strong	Secreted	Complement pathway	14	1	1	0	Up (all sig)
CCL5	2	1	0.955485	0.955485	Very Strong	Mem+Secreted	Other	6	0	0	0	(No p<0.05 hits)
IL1RAP	2	1	0.954426	0.954426	Very Strong	Mem+Secreted	Other	21	0	0	0	(No p<0.05 hits)
NCAM1	2	1	0.952647	0.952647	Very Strong	Secreted	Other	17	0	0	0	(No p<0.05 hits)
AMY2B	2	1	0.952457	0.952457	Very Strong	Secreted	Enzyme	6	0	0	0	(No p<0.05 hits)
HDGF	2	1	0.952414	0.952414	Very Strong	Secreted	Other	5	2	0	2	Down (all sig)
IFI16	2	1	0.950902	0.950902	Very Strong	Intracellular	Other	28	2	0	2	Down (all sig)
PPIF	2	1	0.950811	0.950811	Very Strong	Intracellular	Other	7	2	0	2	Down (all sig)
POSTN	2	1	0.948509	0.948509	Very Strong	Secreted	Cell adhesion	18	0	0	0	(No p<0.05 hits)
SIGLEC5	3	3	0.947033	0.947033	Very Strong	Membrane	Other	4	0	0	0	(No p<0.05 hits)
ICAM5	3	3	0.946255	0.946255	Very Strong	Membrane	Other	4	0	0	0	(No p<0.05 hits)
C1S	2	1	0.946095	0.946095	Very Strong	Secreted	Complement pathway	34	0	0	0	(No p<0.05 hits)
SFRP4	2	1	0.944274	0.944274	Very Strong	Secreted	Developmental protein	6	0	0	0	(No p<0.05 hits)
PCSK9	2	1	0.943487	0.943487	Very Strong	Secreted	Enzyme	11	0	0	0	(No p<0.05 hits)
EPHA4	2	1	0.939697	0.939697	Very Strong	Membrane	Other	11	0	0	0	(No p<0.05 hits)
GOT2	2	1	0.939128	0.939128	Very Strong	Secreted	Other	20	1	0	1	Down (all sig)
CA6	2	1	0.937322	0.937322	Very Strong	Secreted	Enzyme	6	2	0	2	Down (all sig)
FABP4	2	1	0.936529	0.936529	Very Strong	Intracellular	Other	7	2	2	0	Up (all sig)
CLIC2	2	1	0.933448	0.933448	Very Strong	Intracellular	Other	4	0	0	0	(No p<0.05 hits)
AGR3	2	1	0.933387	0.933387	Very Strong	Secreted	Other	6	0	0	0	(No p<0.05 hits)
TNFRSF21	2	1	0.933077	0.933077	Very Strong	Membrane	Other	5	0	0	0	(No p<0.05 hits)
PKLR	2	1	0.932746	0.932746	Very Strong	Intracellular	Other	6	0	0	0	(No p<0.05 hits)
SERPINA4	2	1	0.931556	0.931556	Very Strong	Secreted	Enzyme inhibitor	26	0	0	0	(No p<0.05 hits)
CAMP	2	1	0.930859	0.930859	Very Strong	Secreted	Defense	2	0	0	0	(No p<0.05 hits)
MGAT5	2	1	0.929061	0.929061	Very Strong	Secreted	Other	5	0	0	0	(No p<0.05 hits)
GSTA1	2	1	0.926348	0.926348	Very Strong	Intracellular	Other	10	0	0	0	(No p<0.05 hits)
UBE2N|UBE2V1	2	1	0.926113	0.926113	Very Strong	(Unspecified)	(Unspecified)	0	2	0	2	Down (all sig)
KLK8	2	1	0.925798	0.925798	Very Strong	Secreted	Enzyme	16	0	0	0	(No p<0.05 hits)
ROR1	2	1	0.924331	0.924331	Very Strong	Secreted	Other	3	0	0	0	(No p<0.05 hits)
IL5RA	2	1	0.924159	0.924159	Very Strong	Secreted	Other	11	2	2	0	Up (all sig)
SRC	2	1	0.923188	0.923188	Very Strong	Intracellular	Other	30	2	0	2	Down (all sig)
TNFRSF1B	2	1	0.921503	0.921503	Very Strong	Mem+Secreted	Other	13	0	0	0	(No p<0.05 hits)
SFRP1	2	1	0.918008	0.918008	Very Strong	Secreted	Developmental protein	3	1	1	0	Up (all sig)
CSF1R	2	1	0.917397	0.917397	Very Strong	Secreted	Other	16	0	0	0	(No p<0.05 hits)
DEFA5	2	1	0.91554	0.91554	Very Strong	Secreted	Defense	2	0	0	0	(No p<0.05 hits)
FCN3	2	1	0.912738	0.912738	Very Strong	Secreted	Immunity	19	0	0	0	(No p<0.05 hits)
FN1	4	6	0.910078	0.910078	Very Strong	Secreted	Acute phase	24	0	0	0	(No p<0.05 hits)
MET	2	1	0.909816	0.909816	Very Strong	Mem+Secreted	Other	10	0	0	0	(No p<0.05 hits)
ICAM4	2	1	0.907453	0.907453	Very Strong	Secreted	Other	4	1	0	1	Down (all sig)
CST6	2	1	0.907118	0.907118	Very Strong	Secreted	Enzyme inhibitor	1	2	2	0	Up (all sig)
PRL	2	1	0.906627	0.906627	Very Strong	Secreted	Hormone	4	2	2	0	Up (all sig)
CXCL3	2	1	0.906138	0.906138	Very Strong	Secreted	Chemokine	2	1	1	0	Up (all sig)
CCL15	3	3	0.905622	0.905622	Very Strong	Secreted	Chemokine	4	2	2	0	Up (all sig)
SPON1	2	1	0.904683	0.904683	Very Strong	Secreted	Cell adhesion	5	0	0	0	(No p<0.05 hits)
HNRNPA1	2	1	0.904486	0.904486	Very Strong	Intracellular	Other	78	2	0	2	Down (all sig)
VCAM1	2	1	0.90438	0.90438	Very Strong	Membrane	Other	9	0	0	0	(No p<0.05 hits)
GABARAP	2	1	0.902343	0.902343	Very Strong	Intracellular	Other	7	0	0	0	(No p<0.05 hits)
VEGFA	4	6	0.901233	0.901233	Very Strong	Secreted	Growth factor	21	1	0	1	Down (all sig)
CCL23	2	1	0.901093	0.901093	Very Strong	Secreted	Chemokine	6	0	0	0	(No p<0.05 hits)
PIANP	2	1	0.895999	0.895999	Very Strong	Secreted	Other	11	0	0	0	(No p<0.05 hits)
GOLM2	2	1	0.895625	0.895625	Very Strong	Intracellular	Other	19	1	1	0	Up (all sig)
NTM	3	3	0.894312	0.894312	Very Strong	Secreted	Other	12	0	0	0	(No p<0.05 hits)
CXCL2	2	1	0.890618	0.890618	Very Strong	Secreted	Chemokine	4	0	0	0	(No p<0.05 hits)
SIGLEC14	3	3	0.889852	0.889852	Very Strong	Membrane	Other	2	0	0	0	(No p<0.05 hits)
CCL22	2	1	0.889478	0.889478	Very Strong	Secreted	Chemokine	2	0	0	0	(No p<0.05 hits)
SNCA	2	1	0.887979	0.887979	Very Strong	Secreted	Other	32	2	0	2	Down (all sig)
NRP2	2	1	0.887305	0.887305	Very Strong	Mem+Secreted	Other	8	0	0	0	(No p<0.05 hits)
APOE	4	6	0.886414	0.886414	Very Strong	Secreted	Apolipoprotein	32	0	0	0	(No p<0.05 hits)
MMP10	2	1	0.885651	0.885651	Very Strong	Secreted	Enzyme	2	0	0	0	(No p<0.05 hits)
PNLIPRP2	2	1	0.884509	0.884509	Very Strong	(Unspecified)	(Unspecified)	5	0	0	0	(No p<0.05 hits)
NOG	2	1	0.88335	0.88335	Very Strong	Secreted	Developmental protein	1	0	0	0	(No p<0.05 hits)
DKK3	2	1	0.882647	0.882647	Very Strong	Secreted	Developmental protein	59	0	0	0	(No p<0.05 hits)
SOD3	2	1	0.880735	0.880735	Very Strong	Secreted	Enzyme	8	0	0	0	(No p<0.05 hits)
F10	2	1	0.879855	0.879855	Very Strong	Secreted	Blood coagulation	8	0	0	0	(No p<0.05 hits)
CD93	2	1	0.879533	0.879533	Very Strong	Membrane	Other	5	1	0	1	Down (all sig)
MZB1	2	1	0.878562	0.878562	Very Strong	Secreted	Other	6	0	0	0	(No p<0.05 hits)
ISG15	2	1	0.878391	0.878391	Very Strong	Secreted	Immunity	4	0	0	0	(No p<0.05 hits)
FCGR2B	2	1	0.878216	0.878216	Very Strong	Membrane	Other	8	0	0	0	(No p<0.05 hits)
ITGA2B|ITGB3	3	3	0.877635	0.877635	Very Strong	(Unspecified)	(Unspecified)	0	3	0	3	Down (all sig)
BPIFB1	2	1	0.877073	0.877073	Very Strong	Secreted	Immunity	24	0	0	0	(No p<0.05 hits)
FAM20C	2	1	0.875451	0.875451	Very Strong	Secreted	Enzyme	12	1	1	0	Up (all sig)
CD68	2	1	0.872577	0.872577	Very Strong	Membrane	Other	7	0	0	0	(No p<0.05 hits)
AFM	2	1	0.871178	0.871178	Very Strong	Secreted	Transport	18	0	0	0	(No p<0.05 hits)
CCL25	2	1	0.870385	0.870385	Very Strong	Secreted	Chemokine	11	2	2	0	Up (all sig)
HGFAC	2	1	0.869818	0.869818	Very Strong	Secreted	Enzyme	26	0	0	0	(No p<0.05 hits)
EPHB6	2	1	0.867861	0.867861	Very Strong	(Unspecified)	(Unspecified)	29	2	2	0	Up (all sig)
IGFBP6	2	1	0.867253	0.867253	Very Strong	Secreted	Other	6	2	2	0	Up (all sig)
YWHAH	2	1	0.866709	0.866709	Very Strong	Intracellular	Other	6	2	0	2	Down (all sig)
SERPINA10	2	1	0.863098	0.863098	Very Strong	Mem+Secreted	Other	24	0	0	0	(No p<0.05 hits)
LRP11	3	3	0.859754	0.859754	Very Strong	Membrane	Other	7	1	1	0	Up (all sig)
STAT1	2	1	0.857635	0.857635	Very Strong	Intracellular	Other	40	2	0	2	Down (all sig)
PPBP	4	6	0.849033	0.849033	Very Strong	Secreted	Cytokine	2	0	0	0	(No p<0.05 hits)
INHBA	3	3	0.848437	0.848437	Very Strong	Secreted	Hormone	9	2	2	0	Up (all sig)
DOK2	2	1	0.84778	0.84778	Very Strong	Intracellular	Other	8	2	0	2	Down (all sig)
RBP4	2	1	0.847753	0.847753	Very Strong	Secreted	Transport	22	0	0	0	(No p<0.05 hits)
IL22RA2	2	1	0.847537	0.847537	Very Strong	Secreted	Receptor	3	2	2	0	Up (all sig)
IGF2R	2	1	0.844724	0.844724	Very Strong	Membrane	Other	6	0	0	0	(No p<0.05 hits)
SERPINF1	2	1	0.839779	0.839779	Very Strong	Secreted	No annotated function	30	1	1	0	Up (all sig)
AKT1	2	1	0.839359	0.839359	Very Strong	Intracellular	Other	81	2	0	2	Down (all sig)
CHIT1	2	1	0.836915	0.836915	Very Strong	Secreted	Enzyme	15	0	0	0	(No p<0.05 hits)
ROBO2	2	1	0.834175	0.834175	Very Strong	Membrane	Other	17	1	1	0	Up (all sig)
LILRA5	2	1	0.822965	0.822965	Very Strong	Mem+Secreted	Other	18	0	0	0	(No p<0.05 hits)
AKR1B1	2	1	0.819649	0.819649	Very Strong	Intracellular	Other	25	0	0	0	(No p<0.05 hits)
SPARCL1	2	1	0.819162	0.819162	Very Strong	Secreted	No annotated function	41	0	0	0	(No p<0.05 hits)
CNTFR	2	1	0.810726	0.810726	Very Strong	Membrane	Other	55	1	1	0	Up (all sig)
IL11RA	2	1	0.810017	0.810017	Very Strong	Secreted	Other	51	0	0	0	(No p<0.05 hits)
NRXN3	2	1	0.808219	0.808219	Very Strong	(Unspecified)	(Unspecified)	15	0	0	0	(No p<0.05 hits)
CD8A	2	1	0.804707	0.804707	Very Strong	Secreted	Other	6	0	0	0	(No p<0.05 hits)
ANGPTL3	2	1	0.800766	0.800766	Very Strong	Secreted	Cell adhesion	13	0	0	0	(No p<0.05 hits)
FLNA	2	1	0.800728	0.800728	Very Strong	Intracellular	Other	22	1	0	1	Down (all sig)
DSG2	2	1	0.798995	0.798995	Strong	Membrane	Other	28	0	0	0	(No p<0.05 hits)
CST7	2	1	0.798654	0.798654	Strong	Secreted	Enzyme inhibitor	2	0	0	0	(No p<0.05 hits)
UNC5B	3	3	0.795543	0.795543	Strong	Membrane	Other	7	3	3	0	Up (all sig)
BTD	2	1	0.795256	0.795256	Strong	Secreted	Enzyme	46	0	0	0	(No p<0.05 hits)
PDGFD	2	1	0.794342	0.794342	Strong	Secreted	Growth factor	4	0	0	0	(No p<0.05 hits)
F2	2	1	0.793731	0.793731	Strong	Secreted	Blood coagulation	35	0	0	0	(No p<0.05 hits)
PDE5A	2	1	0.790565	0.790565	Strong	Intracellular	Other	8	2	0	2	Down (all sig)
BMP6	2	1	0.790079	0.790079	Strong	Secreted	Cytokine	2	2	0	2	Down (all sig)
KREMEN1	2	1	0.78759	0.78759	Strong	Membrane	Other	13	0	0	0	(No p<0.05 hits)
GOLM1	2	1	0.787364	0.787364	Strong	Secreted	Other	20	0	0	0	(No p<0.05 hits)
ITGA5|ITGB1	2	1	0.786048	0.786048	Strong	(Unspecified)	(Unspecified)	0	1	0	1	Down (all sig)
YWHAG	2	1	0.785028	0.785028	Strong	Intracellular	Other	1	2	0	2	Down (all sig)
APLP2	2	1	0.783568	0.783568	Strong	Membrane	Other	46	0	0	0	(No p<0.05 hits)
EPHB2	2	1	0.781509	0.781509	Strong	Secreted	Other	6	0	0	0	(No p<0.05 hits)
PTGR1	2	1	0.780701	0.780701	Strong	Intracellular	Other	27	0	0	0	(No p<0.05 hits)
BDNF	2	1	0.779644	0.779644	Strong	Mem+Secreted	Other	28	0	0	0	(No p<0.05 hits)
CXCL13	2	1	0.778564	0.778564	Strong	Secreted	Chemokine	3	0	0	0	(No p<0.05 hits)
ESAM	3	3	0.777785	0.777785	Strong	Membrane	Other	11	1	1	0	Up (all sig)
FCN2	2	1	0.77479	0.77479	Strong	Secreted	Immunity	7	0	0	0	(No p<0.05 hits)
NID2	2	1	0.77295	0.77295	Strong	Secreted	Cell adhesion	3	0	0	0	(No p<0.05 hits)
SVEP1	2	1	0.768516	0.768516	Strong	Secreted	Other	3	0	0	0	(No p<0.05 hits)
SHC1	2	1	0.765764	0.765764	Strong	Intracellular	Other	29	2	0	2	Down (all sig)
WFIKKN2	2	1	0.761973	0.761973	Strong	Secreted	Enzyme inhibitor	3	0	0	0	(No p<0.05 hits)
DSTN	2	1	0.761655	0.761655	Strong	Intracellular	Other	7	2	0	2	Down (all sig)
KLK3	4	6	0.758252	0.758252	Strong	Secreted	Enzyme	12	0	0	0	(No p<0.05 hits)
C1QTNF4	3	3	0.757981	0.757981	Strong	Secreted	Cytokine	6	3	3	0	Up (all sig)
VIT	2	1	0.755432	0.755432	Strong	Secreted	Other	9	0	0	0	(No p<0.05 hits)
CHL1	2	1	0.742048	0.742048	Strong	Secreted	Other	10	0	0	0	(No p<0.05 hits)
NEGR1	2	1	0.729248	0.729248	Strong	Membrane	Other	3	0	0	0	(No p<0.05 hits)
IL18R1	2	1	0.727968	0.727968	Strong	Membrane	Other	15	0	0	0	(No p<0.05 hits)
TREM2	3	3	0.724715	0.724715	Strong	Secreted	Other	4	0	0	0	(No p<0.05 hits)
BCHE	2	1	0.724124	0.724124	Strong	Secreted	Enzyme	9	2	2	0	Up (all sig)
DLD	2	1	0.71325	0.71325	Strong	Intracellular	Other	18	2	0	2	Down (all sig)
LAP3	2	1	0.713044	0.713044	Strong	Intracellular	Other	6	0	0	0	(No p<0.05 hits)
UBE2D3	2	1	0.710544	0.710544	Strong	Intracellular	Other	70	0	0	0	(No p<0.05 hits)
CXCL12	3	3	0.708927	0.708927	Strong	Secreted	Chemokine	6	0	0	0	(No p<0.05 hits)
PTPN11	2	1	0.708556	0.708556	Strong	Intracellular	Other	23	2	0	2	Down (all sig)
AOC1	2	1	0.698945	0.698945	Strong	Secreted	Enzyme	12	0	0	0	(No p<0.05 hits)
STAT3	2	1	0.69317	0.69317	Strong	Intracellular	Other	78	1	0	1	Down (all sig)
GRAMD1C	2	1	0.69312	0.69312	Strong	Membrane	Other	13	0	0	0	(No p<0.05 hits)
LCP1	2	1	0.687817	0.687817	Strong	Intracellular	Other	8	0	0	0	(No p<0.05 hits)
FCN1	3	3	0.684522	0.684522	Strong	Mem+Secreted	Other	7	0	0	0	(No p<0.05 hits)
RSPO3	2	1	0.68045	0.68045	Strong	Secreted	Other	4	0	0	0	(No p<0.05 hits)
C7	2	1	0.679952	0.679952	Strong	Secreted	Complement pathway	20	0	0	0	(No p<0.05 hits)
DKKL1	2	1	0.677988	0.677988	Strong	Secreted	No annotated function	6	0	0	0	(No p<0.05 hits)
PRPF6	2	1	0.677514	0.677514	Strong	Intracellular	Other	19	0	0	0	(No p<0.05 hits)
GPR101	2	1	0.667722	0.667722	Strong	Membrane	Other	1	0	0	0	(No p<0.05 hits)
FBLN1	2	1	0.6653	0.6653	Strong	Secreted	Other	28	1	0	1	Down (all sig)
NRP1	2	1	0.662265	0.662265	Strong	Mem+Secreted	Other	30	1	0	1	Down (all sig)
PDIA3	2	1	0.65956	0.65956	Strong	Secreted	Other	29	1	0	1	Down (all sig)
FBLN5	2	1	0.658479	0.658479	Strong	Secreted	Cell adhesion	16	1	0	1	Down (all sig)
ENO2	2	1	0.656424	0.656424	Strong	Intracellular	Other	18	2	2	0	Up (all sig)
SEMA6A	2	1	0.64644	0.64644	Strong	Membrane	Other	19	0	0	0	(No p<0.05 hits)
CD86	2	1	0.637089	0.637089	Strong	Membrane	Other	8	0	0	0	(No p<0.05 hits)
SMOC1	2	1	0.635819	0.635819	Strong	Secreted	Developmental protein	13	1	1	0	Up (all sig)
YWHAB	2	1	0.63318	0.63318	Strong	Intracellular	Other	32	2	0	2	Down (all sig)
C3	6	15	0.630484	0.630484	Strong	Secreted	Complement pathway	18	3	3	0	Up (all sig)
FLT4	2	1	0.626633	0.626633	Strong	Mem+Secreted	Other	10	0	0	0	(No p<0.05 hits)
FGF7	2	1	0.623684	0.623684	Strong	Secreted	Growth factor	7	0	0	0	(No p<0.05 hits)
EIF4A2	2	1	0.623167	0.623167	Strong	Intracellular	Other	23	2	0	2	Down (all sig)
APOM	2	1	0.614995	0.614995	Strong	Secreted	Apolipoprotein	21	0	0	0	(No p<0.05 hits)
FGFRL1	2	1	-0.608701	0.608701	Strong	Membrane	Other	15	0	0	0	(No p<0.05 hits)
SCP2	2	1	0.600141	0.600141	Strong	Intracellular	Other	21	1	0	1	Down (all sig)
CERT1	2	1	0.59902	0.59902	Strong	Intracellular	Other	35	1	0	1	Down (all sig)
DLL1	2	1	0.594664	0.594664	Strong	Membrane	Other	15	1	1	0	Up (all sig)
ANXA2	2	1	0.594376	0.594376	Strong	Secreted	Other	74	0	0	0	(No p<0.05 hits)
PIP4K2B	2	1	0.589151	0.589151	Strong	Intracellular	Other	6	1	0	1	Down (all sig)
OPCML	2	1	-0.587522	0.587522	Strong	Secreted	Other	5	0	0	0	(No p<0.05 hits)
TCN1	2	1	0.586719	0.586719	Strong	Secreted	Transport	2	2	0	2	Down (all sig)
TIMP1	3	3	0.579737	0.579737	Strong	Secreted	Growth factor	10	2	2	0	Up (all sig)
PRTN3	2	1	0.568951	0.568951	Strong	Secreted	Enzyme	4	1	0	1	Down (all sig)
PROC	3	3	0.567476	0.567476	Strong	Secreted	Blood coagulation	77	3	3	0	Up (all sig)
HMGB2	2	1	0.566504	0.566504	Strong	Secreted	Other	18	2	0	2	Down (all sig)
UBE2R2	2	1	0.562885	0.562885	Strong	Intracellular	Other	5	0	0	0	(No p<0.05 hits)
GPNMB	4	6	0.56106	0.56106	Strong	Secreted	Other	15	1	1	0	Up (all sig)
FRZB	2	1	0.552496	0.552496	Strong	Secreted	Developmental protein	4	0	0	0	(No p<0.05 hits)
CFHR5	3	3	0.551349	0.551349	Strong	Secreted	Complement pathway	10	0	0	0	(No p<0.05 hits)
HNRNPAB	2	1	0.549139	0.549139	Strong	Intracellular	Other	19	2	0	2	Down (all sig)
CTSH	2	1	0.546643	0.546643	Strong	Secreted	Other	46	2	2	0	Up (all sig)
STK17B	3	3	-0.239248	0.543719	Strong	Membrane	Other	16	1	0	1	Down (all sig)
CCL8	2	1	0.539158	0.539158	Strong	Secreted	Chemokine	1	0	0	0	(No p<0.05 hits)
GDF10	2	1	0.529448	0.529448	Strong	Secreted	Cytokine	2	0	0	0	(No p<0.05 hits)
APOA5	2	1	0.528454	0.528454	Strong	Secreted	Apolipoprotein	11	1	1	0	Up (all sig)
SORCS3	2	1	0.526061	0.526061	Strong	Membrane	Other	2	0	0	0	(No p<0.05 hits)
ARMC5	2	1	0.525316	0.525316	Strong	Secreted	Other	10	0	0	0	(No p<0.05 hits)
MSTN	2	1	0.525238	0.525238	Strong	Secreted	Cytokine	1	1	0	1	Down (all sig)
C5	2	1	0.519203	0.519203	Strong	Secreted	Complement pathway	8	2	2	0	Up (all sig)
SCGN	2	1	0.519051	0.519051	Strong	Secreted	Other	3	1	1	0	Up (all sig)
EIF2A	2	1	-0.517389	0.517389	Strong	Intracellular	Other	17	0	0	0	(No p<0.05 hits)
LILRB2	2	1	0.512488	0.512488	Strong	Membrane	Other	39	0	0	0	(No p<0.05 hits)
ZAP70	2	1	0.5102	0.5102	Strong	Intracellular	Other	11	0	0	0	(No p<0.05 hits)
FGA|FGB|FGG	2	1	0.507586	0.507586	Strong	(Unspecified)	(Unspecified)	0	2	0	2	Down (all sig)
EFCAB14	2	1	-0.502581	0.502581	Strong	Membrane	Other	8	0	0	0	(No p<0.05 hits)
REG3G	2	1	0.501753	0.501753	Strong	Secreted	Acute phase	6	0	0	0	(No p<0.05 hits)
LEFTY2	2	1	0.494349	0.494349	Moderate	Secreted	Cytokine	3	1	1	0	Up (all sig)
CSF1	2	1	0.4931	0.4931	Moderate	Mem+Secreted	Other	17	2	1	1	Mixed (<80% same dir)
UBB	2	1	0.490546	0.490546	Moderate	Intracellular	Other	18	1	0	1	Down (all sig)
RPS27A	2	1	0.488579	0.488579	Moderate	Intracellular	Other	29	1	0	1	Down (all sig)
IL6	2	1	0.487391	0.487391	Moderate	Secreted	Acute phase	10	0	0	0	(No p<0.05 hits)
TMCC3	2	1	0.485877	0.485877	Moderate	Membrane	Other	5	0	0	0	(No p<0.05 hits)
MAGIX	2	1	0.485392	0.485392	Moderate	(Unspecified)	(Unspecified)	16	0	0	0	(No p<0.05 hits)
HSPA1A	9	36	0.474211	0.474211	Moderate	Secreted	Other	10	3	0	3	Down (all sig)
TPSB2	2	1	0.471369	0.471369	Moderate	Secreted	Enzyme	10	0	0	0	(No p<0.05 hits)
IFNG	2	1	-0.470552	0.470552	Moderate	Secreted	Interferon	1	0	0	0	(No p<0.05 hits)
VTN	2	1	0.461056	0.461056	Moderate	Secreted	Cell adhesion	14	0	0	0	(No p<0.05 hits)
NTN1	2	1	0.4608	0.4608	Moderate	Secreted	Other	3	0	0	0	(No p<0.05 hits)
KLRC3	2	1	0.458555	0.458555	Moderate	Membrane	Other	2	2	2	0	Up (all sig)
CD14	2	1	0.458071	0.458071	Moderate	Secreted	Immunity	5	0	0	0	(No p<0.05 hits)
LGR5	2	1	-0.452922	0.452922	Moderate	Membrane	Other	6	0	0	0	(No p<0.05 hits)
INHBC	2	1	0.449539	0.449539	Moderate	Secreted	Hormone	1	1	1	0	Up (all sig)
GCNT4	2	1	0.448447	0.448447	Moderate	Intracellular	Other	9	0	0	0	(No p<0.05 hits)
VSTM1	2	1	0.447761	0.447761	Moderate	Mem+Secreted	Other	53	0	0	0	(No p<0.05 hits)
MICB	2	1	0.443618	0.443618	Moderate	Membrane	Other	19	0	0	0	(No p<0.05 hits)
UNC5D	3	3	0.441629	0.441629	Moderate	Membrane	Other	7	2	2	0	Up (all sig)
CYP3A4	2	1	0.436251	0.436251	Moderate	Membrane	Other	22	0	0	0	(No p<0.05 hits)
EPHA7	2	1	0.436245	0.436245	Moderate	Secreted	Other	13	0	0	0	(No p<0.05 hits)
BRD2	2	1	0.435975	0.435975	Moderate	Intracellular	Other	58	0	0	0	(No p<0.05 hits)
CFD	2	1	0.434431	0.434431	Moderate	Secreted	Immunity	11	2	2	0	Up (all sig)
BRF1	2	1	0.430907	0.430907	Moderate	Intracellular	Other	26	0	0	0	(No p<0.05 hits)
TCN2	2	1	0.426098	0.426098	Moderate	Secreted	Transport	22	1	0	1	Down (all sig)
TXNDC12	2	1	-0.42393	0.42393	Moderate	Secreted	Other	8	2	1	1	Mixed (<80% same dir)
FAS	4	6	0.281108	0.423911	Moderate	Mem+Secreted	Other	29	2	2	0	Up (all sig)
NPM1	2	1	0.423141	0.423141	Moderate	Intracellular	Other	49	0	0	0	(No p<0.05 hits)
NLGN1	3	3	0.420005	0.420005	Moderate	Secreted	Other	7	0	0	0	(No p<0.05 hits)
CPM	2	1	0.419448	0.419448	Moderate	Membrane	Other	24	1	1	0	Up (all sig)
IL7	2	1	0.418405	0.418405	Moderate	Secreted	Interleukin	9	0	0	0	(No p<0.05 hits)
THPO	2	1	0.416739	0.416739	Moderate	Secreted	Cytokine	15	0	0	0	(No p<0.05 hits)
HEXIM1	2	1	0.413794	0.413794	Moderate	Intracellular	Other	1	1	0	1	Down (all sig)
TPM4	2	1	0.403207	0.403207	Moderate	Intracellular	Other	25	1	0	1	Down (all sig)
MATN3	2	1	-0.401634	0.401634	Moderate	Secreted	No annotated function	4	0	0	0	(No p<0.05 hits)
TNFRSF9	2	1	0.400431	0.400431	Moderate	Membrane	Other	5	1	1	0	Up (all sig)
RSPO1	2	1	0.400138	0.400138	Moderate	Secreted	Other	11	0	0	0	(No p<0.05 hits)
TYRO3	2	1	0.399756	0.399756	Moderate	Membrane	Other	17	0	0	0	(No p<0.05 hits)
APOD	2	1	-0.397716	0.397716	Moderate	Secreted	Apolipoprotein	10	1	0	1	Down (all sig)
IFNL1	2	1	0.394231	0.394231	Moderate	Secreted	Interferon	2	0	0	0	(No p<0.05 hits)
GSN	2	1	0.39145	0.39145	Moderate	Secreted	Other	269	1	0	1	Down (all sig)
VEGFD	2	1	0.391025	0.391025	Moderate	Secreted	Growth factor	3	0	0	0	(No p<0.05 hits)
P4HB	2	1	0.388467	0.388467	Moderate	Secreted	Enzyme	54	1	1	0	Up (all sig)
FXN	2	1	0.38845	0.38845	Moderate	Intracellular	Other	8	0	0	0	(No p<0.05 hits)
PLXNB2	2	1	-0.385709	0.385709	Moderate	Membrane	Other	32	0	0	0	(No p<0.05 hits)
TRAF4	2	1	0.385349	0.385349	Moderate	Intracellular	Other	11	0	0	0	(No p<0.05 hits)
LRRTM4	2	1	0.381333	0.381333	Moderate	Membrane	Other	7	1	1	0	Up (all sig)
OLR1	3	3	0.379485	0.379485	Moderate	Secreted	Other	12	2	0	2	Down (all sig)
BIRC7	2	1	0.378449	0.378449	Moderate	Intracellular	Other	3	0	0	0	(No p<0.05 hits)
IL17B	2	1	0.374093	0.374093	Moderate	Secreted	Interleukin	2	0	0	0	(No p<0.05 hits)
RPS6KB1	3	3	-0.26569	0.371157	Moderate	Intracellular	Other	18	1	0	1	Down (all sig)
IGFBP5	2	1	0.368922	0.368922	Moderate	Secreted	Other	4	0	0	0	(No p<0.05 hits)
CD81	2	1	0.367373	0.367373	Moderate	Membrane	Other	24	2	2	0	Up (all sig)
ADAM15	2	1	-0.362639	0.362639	Moderate	Membrane	Other	49	0	0	0	(No p<0.05 hits)
MASP1	3	3	-0.284328	0.361879	Moderate	Secreted	Immunity	24	0	0	0	(No p<0.05 hits)
S100A9	2	1	-0.360238	0.360238	Moderate	Secreted	Immunity	5	0	0	0	(No p<0.05 hits)
RAB3D	3	3	-0.340175	0.359837	Moderate	Intracellular	Other	3	2	0	2	Down (all sig)
ADAMTSL1	2	1	-0.358261	0.358261	Moderate	Secreted	Enzyme	13	0	0	0	(No p<0.05 hits)
ARHGAP1	2	1	0.35673	0.35673	Moderate	Membrane	Other	18	0	0	0	(No p<0.05 hits)
NOTCH2	3	3	0.355989	0.355989	Moderate	Membrane	Other	9	0	0	0	(No p<0.05 hits)
GHRL	3	3	-0.177618	0.355498	Moderate	Secreted	Hormone	16	1	0	1	Down (all sig)
CD5	2	1	0.354812	0.354812	Moderate	Membrane	Other	3	1	1	0	Up (all sig)
ERP29	2	1	-0.353922	0.353922	Moderate	Secreted	Other	14	2	1	1	Mixed (<80% same dir)
UBE2C	2	1	-0.352849	0.352849	Moderate	Intracellular	Other	11	0	0	0	(No p<0.05 hits)
FAM110A	2	1	-0.347646	0.347646	Moderate	Intracellular	Other	16	1	0	1	Down (all sig)
FLRT3	2	1	-0.346455	0.346455	Moderate	Secreted	Other	8	1	1	0	Up (all sig)
S100A4	2	1	0.341927	0.341927	Moderate	Secreted	Other	15	1	0	1	Down (all sig)
CD59	2	1	0.341315	0.341315	Moderate	Secreted	Other	32	1	1	0	Up (all sig)
TNFSF4	2	1	-0.341259	0.341259	Moderate	Intracellular	Other	9	0	0	0	(No p<0.05 hits)
TACSTD2	2	1	0.339883	0.339883	Moderate	Membrane	Other	1	1	1	0	Up (all sig)
CHKB	2	1	0.33928	0.33928	Moderate	Intracellular	Other	14	0	0	0	(No p<0.05 hits)
SCARA3	2	1	-0.337915	0.337915	Moderate	Membrane	Other	12	0	0	0	(No p<0.05 hits)
SELPLG	2	1	-0.337621	0.337621	Moderate	Membrane	Other	6	0	0	0	(No p<0.05 hits)
IFNB1	2	1	0.335503	0.335503	Moderate	Secreted	Interferon	1	0	0	0	(No p<0.05 hits)
OLFM3	2	1	0.334025	0.334025	Moderate	Secreted	No annotated function	5	1	1	0	Up (all sig)
CDK2AP2	2	1	0.330782	0.330782	Moderate	Intracellular	Other	7	1	1	0	Up (all sig)
BCL2L2	2	1	-0.327531	0.327531	Moderate	Membrane	Other	12	1	1	0	Up (all sig)
PLG	3	3	-0.2385	0.327462	Moderate	Secreted	Blood coagulation	21	1	1	0	Up (all sig)
TRIL	2	1	-0.326686	0.326686	Moderate	Membrane	Other	1	0	0	0	(No p<0.05 hits)
OXT	2	1	0.325139	0.325139	Moderate	Secreted	Hormone	1	0	0	0	(No p<0.05 hits)
TFRC	2	1	0.322402	0.322402	Moderate	Mem+Secreted	Other	28	0	0	0	(No p<0.05 hits)
C4A|C4B	3	3	0.0872702	0.321749	Moderate	(Unspecified)	(Unspecified)	0	1	1	0	Up (all sig)
COL2A1	2	1	0.318805	0.318805	Moderate	Secreted	No annotated function	4	0	0	0	(No p<0.05 hits)
KLK5	2	1	0.318233	0.318233	Moderate	Secreted	Enzyme	11	0	0	0	(No p<0.05 hits)
TXNDC11	2	1	-0.318041	0.318041	Moderate	Membrane	Other	14	1	1	0	Up (all sig)
TIGIT	2	1	-0.317379	0.317379	Moderate	Membrane	Other	9	0	0	0	(No p<0.05 hits)
EFNB1	2	1	0.316295	0.316295	Moderate	Membrane	Other	2	1	1	0	Up (all sig)
PEAR1	2	1	0.315266	0.315266	Moderate	Membrane	Other	12	2	0	2	Down (all sig)
ICOSLG	2	1	0.313473	0.313473	Moderate	Membrane	Other	17	1	0	1	Down (all sig)
MMP7	2	1	0.313444	0.313444	Moderate	Secreted	Enzyme	4	0	0	0	(No p<0.05 hits)
ECE1	2	1	0.311712	0.311712	Moderate	Membrane	Other	10	0	0	0	(No p<0.05 hits)
CCL1	2	1	0.308794	0.308794	Moderate	Secreted	Chemokine	1	0	0	0	(No p<0.05 hits)
TPT1	2	1	0.304966	0.304966	Moderate	Intracellular	Other	22	1	0	1	Down (all sig)
GLP1R	2	1	-0.303565	0.303565	Moderate	Membrane	Other	1	0	0	0	(No p<0.05 hits)
TNFSF15	2	1	-0.303185	0.303185	Moderate	Secreted	Cytokine	2	0	0	0	(No p<0.05 hits)
NETO1	2	1	-0.298177	0.298177	Weak	Secreted	Other	10	1	1	0	Up (all sig)
HS3ST4	2	1	-0.298058	0.298058	Weak	Membrane	Other	2	0	0	0	(No p<0.05 hits)
FMR1	3	3	-0.296624	0.296624	Weak	Intracellular	Other	40	0	0	0	(No p<0.05 hits)
MERTK	2	1	0.296213	0.296213	Weak	Membrane	Other	6	0	0	0	(No p<0.05 hits)
CRIM1	3	3	-0.293795	0.293795	Weak	Secreted	Other	19	0	0	0	(No p<0.05 hits)
EFNB2	2	1	-0.293353	0.293353	Weak	Membrane	Other	3	1	1	0	Up (all sig)
IL17F	2	1	0.293106	0.293106	Weak	Secreted	Interleukin	3	1	1	0	Up (all sig)
EFNA4	2	1	0.291385	0.291385	Weak	Mem+Secreted	Other	3	1	1	0	Up (all sig)
CD72	2	1	0.291295	0.291295	Weak	Membrane	Other	5	1	1	0	Up (all sig)
KNG1	4	6	0.289892	0.289892	Weak	Secreted	Blood coagulation	12	0	0	0	(No p<0.05 hits)
COLEC12	2	1	0.288948	0.288948	Weak	Membrane	Other	4	0	0	0	(No p<0.05 hits)
LRRC4B	2	1	-0.287695	0.287695	Weak	Membrane	Other	9	0	0	0	(No p<0.05 hits)
MMP8	2	1	0.28637	0.28637	Weak	Secreted	Enzyme	6	1	0	1	Down (all sig)
SLC3A2	2	1	0.286325	0.286325	Weak	Membrane	Other	64	0	0	0	(No p<0.05 hits)
C1QL2	2	1	-0.28583	0.28583	Weak	Secreted	Complement pathway	2	0	0	0	(No p<0.05 hits)
SAA1	2	1	0.284135	0.284135	Weak	Secreted	Acute phase	9	0	0	0	(No p<0.05 hits)
NECTIN1	3	3	-0.283636	0.283636	Weak	Mem+Secreted	Other	4	0	0	0	(No p<0.05 hits)
GRAP2	2	1	-0.283547	0.283547	Weak	Intracellular	Other	5	0	0	0	(No p<0.05 hits)
NMT1	2	1	0.283359	0.283359	Weak	Intracellular	Other	17	1	0	1	Down (all sig)
PRRG1	2	1	0.283142	0.283142	Weak	Membrane	Other	20	0	0	0	(No p<0.05 hits)
CSH1|CSH2	2	1	-0.282404	0.282404	Weak	(Unspecified)	(Unspecified)	0	1	1	0	Up (all sig)
RNF43	2	1	0.282011	0.282011	Weak	Membrane	Other	9	0	0	0	(No p<0.05 hits)
ACBD6	2	1	0.281825	0.281825	Weak	Intracellular	Other	12	0	0	0	(No p<0.05 hits)
HEY1	2	1	0.281199	0.281199	Weak	Intracellular	Other	9	0	0	0	(No p<0.05 hits)
SIGLEC11	2	1	-0.277604	0.277604	Weak	Membrane	Other	5	2	1	1	Mixed (<80% same dir)
IGF2	2	1	0.277455	0.277455	Weak	Mem+Secreted	Other	10	0	0	0	(No p<0.05 hits)
PEX14	2	1	-0.2769	0.2769	Weak	Membrane	Other	7	0	0	0	(No p<0.05 hits)
CD79A	2	1	-0.275854	0.275854	Weak	Membrane	Other	3	1	1	0	Up (all sig)
ADM	2	1	0.273229	0.273229	Weak	Secreted	Hormone	14	0	0	0	(No p<0.05 hits)
MTCP1	2	1	0.273028	0.273028	Weak	Intracellular	Other	5	0	0	0	(No p<0.05 hits)
PRC1	2	1	0.27114	0.27114	Weak	Intracellular	Other	14	1	0	1	Down (all sig)
PFN2	2	1	-0.270057	0.270057	Weak	Membrane	Other	19	0	0	0	(No p<0.05 hits)
LIN7A	2	1	0.269959	0.269959	Weak	Intracellular	Other	6	1	1	0	Up (all sig)
PTK2B	2	1	-0.268296	0.268296	Weak	Intracellular	Other	39	1	0	1	Down (all sig)
TLR1	2	1	0.268228	0.268228	Weak	Membrane	Other	11	1	1	0	Up (all sig)
GPD1	2	1	-0.267248	0.267248	Weak	Intracellular	Other	14	0	0	0	(No p<0.05 hits)
MUL1	2	1	-0.26706	0.26706	Weak	Membrane	Other	3	1	0	1	Down (all sig)
HEPACAM2	2	1	0.267039	0.267039	Weak	Membrane	Other	6	0	0	0	(No p<0.05 hits)
BCL2L10	2	1	0.264721	0.264721	Weak	Membrane	Other	2	1	1	0	Up (all sig)
INHBB	2	1	-0.264714	0.264714	Weak	Secreted	Hormone	1	1	1	0	Up (all sig)
CES3	2	1	0.264408	0.264408	Weak	Secreted	Other	7	1	0	1	Down (all sig)
ALPG	2	1	0.263923	0.263923	Weak	Secreted	Other	1	0	0	0	(No p<0.05 hits)
RNF128	2	1	0.263255	0.263255	Weak	Membrane	Other	5	1	1	0	Up (all sig)
RPN1	2	1	0.262834	0.262834	Weak	Membrane	Other	14	1	1	0	Up (all sig)
NUDC	2	1	0.262364	0.262364	Weak	Membrane	Other	33	1	0	1	Down (all sig)
VSNL1	2	1	0.261356	0.261356	Weak	Intracellular	Other	51	0	0	0	(No p<0.05 hits)
SYTL4	2	1	0.260996	0.260996	Weak	Intracellular	Other	29	1	0	1	Down (all sig)
CD80	2	1	0.260756	0.260756	Weak	Secreted	Other	6	0	0	0	(No p<0.05 hits)
LGALS7	2	1	-0.25627	0.25627	Weak	Secreted	Other	4	0	0	0	(No p<0.05 hits)
TOR1AIP1	2	1	-0.255375	0.255375	Weak	Membrane	Other	9	0	0	0	(No p<0.05 hits)
DSG3	2	1	0.254999	0.254999	Weak	Membrane	Other	2	2	0	2	Down (all sig)
MELT	3	3	0.254568	0.254568	Weak	(Unspecified)	(Unspecified)	0	0	0	0	(No p<0.05 hits)
EFNB3	2	1	-0.253792	0.253792	Weak	Membrane	Other	1	1	0	1	Down (all sig)
APOL1	3	3	0.25379	0.25379	Weak	Mem+Secreted	Other	9	0	0	0	(No p<0.05 hits)
ULBP2	2	1	0.252624	0.252624	Weak	Mem+Secreted	Other	2	0	0	0	(No p<0.05 hits)
LECT2	2	1	0.252474	0.252474	Weak	Secreted	Other	5	0	0	0	(No p<0.05 hits)
OLFML3	2	1	-0.251957	0.251957	Weak	Secreted	Developmental protein	6	0	0	0	(No p<0.05 hits)
LRRC25	2	1	0.251274	0.251274	Weak	Membrane	Other	2	0	0	0	(No p<0.05 hits)
IFNA4	2	1	0.251254	0.251254	Weak	Secreted	Interferon	1	0	0	0	(No p<0.05 hits)
KLK14	3	3	-0.203442	0.25118	Weak	Secreted	Enzyme	5	0	0	0	(No p<0.05 hits)
DKK4	2	1	0.248698	0.248698	Weak	Secreted	Developmental protein	1	0	0	0	(No p<0.05 hits)
CD3E	2	1	-0.243744	0.243744	Weak	Membrane	Other	4	1	1	0	Up (all sig)
INHBA|INHBB	2	1	0.241786	0.241786	Weak	(Unspecified)	(Unspecified)	0	0	0	0	(No p<0.05 hits)
SNX1	2	1	-0.241063	0.241063	Weak	Intracellular	Other	19	0	0	0	(No p<0.05 hits)
HBQ1	2	1	-0.240707	0.240707	Weak	Intracellular	Other	1	0	0	0	(No p<0.05 hits)
EGF	2	1	-0.240542	0.240542	Weak	Membrane	Other	12	1	0	1	Down (all sig)
AMIGO2	2	1	0.240533	0.240533	Weak	Membrane	Other	12	0	0	0	(No p<0.05 hits)
FLRT1	2	1	0.240435	0.240435	Weak	Membrane	Other	4	0	0	0	(No p<0.05 hits)
EDA	2	1	-0.237296	0.237296	Weak	Secreted	Other	9	0	0	0	(No p<0.05 hits)
PARK7	3	3	0.23489	0.23489	Weak	Intracellular	Other	33	1	0	1	Down (all sig)
CD209	3	3	0.234759	0.234759	Weak	Secreted	Other	11	0	0	0	(No p<0.05 hits)
IL4	2	1	-0.234663	0.234663	Weak	Secreted	Interleukin	4	0	0	0	(No p<0.05 hits)
ACHE	2	1	0.231962	0.231962	Weak	Secreted	Other	28	0	0	0	(No p<0.05 hits)
POMC	3	3	0.231717	0.231717	Weak	Secreted	Hormone	6	0	0	0	(No p<0.05 hits)
EIF4EBP2	2	1	-0.228619	0.228619	Weak	Intracellular	Other	2	0	0	0	(No p<0.05 hits)
SIRPA	2	1	-0.228491	0.228491	Weak	Membrane	Other	40	0	0	0	(No p<0.05 hits)
CD70	2	1	0.228263	0.228263	Weak	Membrane	Other	4	0	0	0	(No p<0.05 hits)
CFHR1	2	1	0.227636	0.227636	Weak	Secreted	Complement pathway	25	1	1	0	Up (all sig)
IRAG2	2	1	-0.227429	0.227429	Weak	Membrane	Other	22	0	0	0	(No p<0.05 hits)
TMEM132C	2	1	-0.227422	0.227422	Weak	Membrane	Other	1	1	0	1	Down (all sig)
LGMN	2	1	0.227041	0.227041	Weak	Secreted	Other	40	0	0	0	(No p<0.05 hits)
RNF215	2	1	-0.226983	0.226983	Weak	Membrane	Other	12	1	1	0	Up (all sig)
BGN	2	1	0.22668	0.22668	Weak	Secreted	No annotated function	24	1	0	1	Down (all sig)
WIF1	2	1	0.226662	0.226662	Weak	Secreted	Developmental protein	11	0	0	0	(No p<0.05 hits)
PHGDH	2	1	0.226447	0.226447	Weak	Intracellular	Other	26	0	0	0	(No p<0.05 hits)
KLRF1	2	1	-0.223595	0.223595	Weak	Membrane	Other	8	0	0	0	(No p<0.05 hits)
CDH6	2	1	0.223328	0.223328	Weak	Membrane	Other	5	0	0	0	(No p<0.05 hits)
RAB2A	2	1	0.222417	0.222417	Weak	Intracellular	Other	14	0	0	0	(No p<0.05 hits)
EFNA2	3	3	-0.0569268	0.222073	Weak	Secreted	Other	1	2	2	0	Up (all sig)
UBE2Q1	2	1	-0.221996	0.221996	Weak	Intracellular	Other	8	1	0	1	Down (all sig)
GZMB	2	1	0.220917	0.220917	Weak	Secreted	Enzyme	8	0	0	0	(No p<0.05 hits)
CD84	2	1	0.219741	0.219741	Weak	Membrane	Other	9	1	0	1	Down (all sig)
MDM2	2	1	-0.217815	0.217815	Weak	Intracellular	Other	35	0	0	0	(No p<0.05 hits)
RBP1	2	1	-0.217247	0.217247	Weak	Intracellular	Other	10	2	1	1	Mixed (<80% same dir)
PCK2	2	1	-0.216956	0.216956	Weak	Intracellular	Other	36	0	0	0	(No p<0.05 hits)
PRSS8	2	1	-0.216932	0.216932	Weak	Mem+Secreted	Other	6	1	1	0	Up (all sig)
FAIM	2	1	-0.216817	0.216817	Weak	Intracellular	Other	13	0	0	0	(No p<0.05 hits)
FGFR3	2	1	-0.215188	0.215188	Weak	Membrane	Other	21	2	1	1	Mixed (<80% same dir)
PRSS3	2	1	0.215096	0.215096	Weak	Secreted	Enzyme	5	0	0	0	(No p<0.05 hits)
EGFR	2	1	-0.214897	0.214897	Weak	Mem+Secreted	Other	12	0	0	0	(No p<0.05 hits)
SMAD2	2	1	0.214777	0.214777	Weak	Membrane	Other	43	1	0	1	Down (all sig)
TEC	2	1	0.214698	0.214698	Weak	Intracellular	Other	8	2	0	2	Down (all sig)
APBB3	2	1	0.212192	0.212192	Weak	Intracellular	Other	12	0	0	0	(No p<0.05 hits)
PDCD1	2	1	0.209666	0.209666	Weak	Membrane	Other	10	0	0	0	(No p<0.05 hits)
RGS4	2	1	0.209335	0.209335	Weak	Intracellular	Other	8	0	0	0	(No p<0.05 hits)
LRRN1	2	1	0.209332	0.209332	Weak	Membrane	Other	15	0	0	0	(No p<0.05 hits)
CSNK2A1	2	1	0.208915	0.208915	Weak	Intracellular	Other	55	0	0	0	(No p<0.05 hits)
GZMA	2	1	0.208686	0.208686	Weak	Secreted	Enzyme	1	1	1	0	Up (all sig)
CDNF	2	1	0.208306	0.208306	Weak	Secreted	Growth factor	4	1	1	0	Up (all sig)
PGRMC2	3	3	0.206367	0.206367	Weak	Membrane	Other	8	0	0	0	(No p<0.05 hits)
CLN5	2	1	0.206022	0.206022	Weak	Secreted	Other	13	0	0	0	(No p<0.05 hits)
FGF16	2	1	-0.204996	0.204996	Weak	Secreted	Growth factor	1	1	0	1	Down (all sig)
MAPKAPK5	2	1	0.20479	0.20479	Weak	Membrane	Other	6	0	0	0	(No p<0.05 hits)
GDI1	2	1	0.204091	0.204091	Weak	Intracellular	Other	14	0	0	0	(No p<0.05 hits)
CA4	2	1	-0.203851	0.203851	Weak	Membrane	Other	14	0	0	0	(No p<0.05 hits)
MXRA8	2	1	-0.203752	0.203752	Weak	Membrane	Other	9	1	0	1	Down (all sig)
IGSF11	2	1	-0.203169	0.203169	Weak	Membrane	Other	13	0	0	0	(No p<0.05 hits)
NRXN1	3	3	0.202827	0.202827	Weak	(Unspecified)	(Unspecified)	30	1	1	0	Up (all sig)
MAPRE3	2	1	-0.202276	0.202276	Weak	Intracellular	Other	21	1	0	1	Down (all sig)
CD74	2	1	0.201942	0.201942	Weak	Membrane	Other	21	1	1	0	Up (all sig)
PTH	2	1	0.201151	0.201151	Weak	Secreted	Hormone	2	0	0	0	(No p<0.05 hits)
S100A14	2	1	0.201139	0.201139	Weak	Intracellular	Other	7	0	0	0	(No p<0.05 hits)
ARSA	2	1	0.199106	0.199106	Weak	Secreted	Other	16	0	0	0	(No p<0.05 hits)
KLK11	2	1	-0.198865	0.198865	Weak	Secreted	Enzyme	23	0	0	0	(No p<0.05 hits)
TNF	2	1	-0.198109	0.198109	Weak	Secreted	Cytokine	9	0	0	0	(No p<0.05 hits)
MMP16	2	1	-0.197364	0.197364	Weak	Mem+Secreted	Other	3	0	0	0	(No p<0.05 hits)
CTNNA1	2	1	0.197364	0.197364	Weak	Intracellular	Other	80	0	0	0	(No p<0.05 hits)
MMP20	2	1	-0.195308	0.195308	Weak	Secreted	Enzyme	2	0	0	0	(No p<0.05 hits)
WAS	2	1	-0.194619	0.194619	Weak	Intracellular	Other	16	1	0	1	Down (all sig)
SIGLEC12	2	1	0.193358	0.193358	Weak	Membrane	Other	4	0	0	0	(No p<0.05 hits)
MESD	2	1	0.19325	0.19325	Weak	Secreted	Other	9	0	0	0	(No p<0.05 hits)
DDR1	2	1	0.192253	0.192253	Weak	Secreted	Other	199	0	0	0	(No p<0.05 hits)
DLK1	3	3	-0.188634	0.192064	Weak	Membrane	Other	6	0	0	0	(No p<0.05 hits)
GRP	2	1	0.191987	0.191987	Weak	Secreted	No annotated function	5	0	0	0	(No p<0.05 hits)
MAGEA6	2	1	0.190795	0.190795	Weak	Intracellular	Other	9	1	1	0	Up (all sig)
CTHRC1	2	1	0.189832	0.189832	Weak	Secreted	No annotated function	5	0	0	0	(No p<0.05 hits)
PIN1	2	1	-0.189764	0.189764	Weak	Intracellular	Other	8	1	0	1	Down (all sig)
CRLF2	2	1	-0.188568	0.188568	Weak	Secreted	Other	6	0	0	0	(No p<0.05 hits)
ADAM17	2	1	0.188308	0.188308	Weak	Membrane	Other	20	0	0	0	(No p<0.05 hits)
TPSG1	2	1	-0.187959	0.187959	Weak	Membrane	Other	4	0	0	0	(No p<0.05 hits)
MCL1	2	1	-0.186398	0.186398	Weak	Membrane	Other	6	0	0	0	(No p<0.05 hits)
ICAM2	2	1	0.185187	0.185187	Weak	Membrane	Other	20	0	0	0	(No p<0.05 hits)
EDN3	2	1	0.18429	0.18429	Weak	Secreted	Other	10	0	0	0	(No p<0.05 hits)
FLT1	2	1	-0.184007	0.184007	Weak	Mem+Secreted	Other	10	0	0	0	(No p<0.05 hits)
RELT	2	1	-0.183832	0.183832	Weak	Membrane	Other	17	0	0	0	(No p<0.05 hits)
DKK2	2	1	0.183575	0.183575	Weak	Secreted	Developmental protein	5	1	1	0	Up (all sig)
SCGB2A1	2	1	0.18351	0.18351	Weak	Secreted	No annotated function	1	0	0	0	(No p<0.05 hits)
SPARC	2	1	0.182891	0.182891	Weak	Secreted	No annotated function	36	1	1	0	Up (all sig)
CASP10	3	3	-0.148749	0.182515	Weak	Intracellular	Other	15	1	0	1	Down (all sig)
EVA1C	2	1	-0.182226	0.182226	Weak	Membrane	Other	25	0	0	0	(No p<0.05 hits)
ZFYVE27	2	1	-0.182218	0.182218	Weak	Membrane	Other	28	1	0	1	Down (all sig)
CDH12	2	1	-0.182169	0.182169	Weak	Membrane	Other	6	0	0	0	(No p<0.05 hits)
CD300E	2	1	-0.1821	0.1821	Weak	Membrane	Other	3	1	1	0	Up (all sig)
KIRREL2	2	1	-0.181799	0.181799	Weak	Secreted	Other	9	0	0	0	(No p<0.05 hits)
HAT1	2	1	-0.181759	0.181759	Weak	Intracellular	Other	15	0	0	0	(No p<0.05 hits)
ENTPD1	2	1	-0.181319	0.181319	Weak	Membrane	Other	16	0	0	0	(No p<0.05 hits)
ST8SIA1	2	1	0.179979	0.179979	Weak	Membrane	Other	9	0	0	0	(No p<0.05 hits)
magainins	3	3	0.0707499	0.179544	Weak	(Unspecified)	(Unspecified)	0	0	0	0	(No p<0.05 hits)
TNC	8	28	0.178382	0.179405	Weak	Secreted	Cell adhesion	31	0	0	0	(No p<0.05 hits)
SPAST	2	1	-0.178045	0.178045	Weak	Membrane	Other	25	1	0	1	Down (all sig)
IL5	2	1	0.17637	0.17637	Weak	Secreted	Interleukin	4	0	0	0	(No p<0.05 hits)
IFNGR2	3	3	0.176043	0.176043	Weak	Membrane	Other	16	0	0	0	(No p<0.05 hits)
BTN3A3	2	1	0.176009	0.176009	Weak	Membrane	Other	24	0	0	0	(No p<0.05 hits)
SOST	2	1	0.176006	0.176006	Weak	Secreted	Other	1	0	0	0	(No p<0.05 hits)
JAG1	2	1	-0.175076	0.175076	Weak	Membrane	Other	9	1	0	1	Down (all sig)
NRG1	2	1	0.174865	0.174865	Weak	Mem+Secreted	Other	30	0	0	0	(No p<0.05 hits)
MAGEA4	2	1	-0.173384	0.173384	Weak	Membrane	Other	34	0	0	0	(No p<0.05 hits)
PKD2	2	1	0.173101	0.173101	Weak	Membrane	Other	8	0	0	0	(No p<0.05 hits)
PCSK2	2	1	-0.172442	0.172442	Weak	Secreted	Enzyme	7	0	0	0	(No p<0.05 hits)
STX1A	2	1	-0.172415	0.172415	Weak	Secreted	Other	8	1	1	0	Up (all sig)
AGO1	2	1	0.171041	0.171041	Weak	Intracellular	Other	13	1	0	1	Down (all sig)
IL17A	2	1	0.170993	0.170993	Weak	Secreted	Interleukin	1	0	0	0	(No p<0.05 hits)
CPE	2	1	0.170001	0.170001	Weak	Secreted	Other	9	0	0	0	(No p<0.05 hits)
REG1B	3	3	0.16986	0.16986	Weak	Secreted	No annotated function	4	0	0	0	(No p<0.05 hits)
CES1	2	1	0.169679	0.169679	Weak	Secreted	Other	65	0	0	0	(No p<0.05 hits)
NXPH1	2	1	-0.168799	0.168799	Weak	Secreted	No annotated function	5	1	1	0	Up (all sig)
GNS	2	1	0.168053	0.168053	Weak	Secreted	Other	18	1	0	1	Down (all sig)
KRAS	2	1	-0.167109	0.167109	Weak	Intracellular	Other	16	1	0	1	Down (all sig)
NT5E	2	1	0.165298	0.165298	Weak	Secreted	Other	10	1	1	0	Up (all sig)
PCNA	2	1	-0.163312	0.163312	Weak	Intracellular	Other	9	0	0	0	(No p<0.05 hits)
SAR1A	2	1	-0.162696	0.162696	Weak	Intracellular	Other	27	2	1	1	Mixed (<80% same dir)
CD200R1	2	1	0.16241	0.16241	Weak	Secreted	Other	5	0	0	0	(No p<0.05 hits)
MSR1	4	6	0.120653	0.161963	Weak	Membrane	Other	12	0	0	0	(No p<0.05 hits)
GFAP	2	1	0.161279	0.161279	Weak	Intracellular	Other	30	0	0	0	(No p<0.05 hits)
KLRK1	2	1	0.159974	0.159974	Weak	Membrane	Other	4	0	0	0	(No p<0.05 hits)
ANGPTL1	2	1	-0.159732	0.159732	Weak	Secreted	No annotated function	9	0	0	0	(No p<0.05 hits)
CA10	2	1	-0.159603	0.159603	Weak	Secreted	No annotated function	10	0	0	0	(No p<0.05 hits)
IL10RA	3	3	0.00604621	0.158065	Weak	Membrane	Other	6	0	0	0	(No p<0.05 hits)
LRP12	2	1	0.15753	0.15753	Weak	Membrane	Other	4	0	0	0	(No p<0.05 hits)
ROBO4	2	1	0.157379	0.157379	Weak	Membrane	Other	13	0	0	0	(No p<0.05 hits)
IL15RA	2	1	-0.156806	0.156806	Weak	Mem+Secreted	Other	29	1	0	1	Down (all sig)
FZD10	2	1	0.156496	0.156496	Weak	Membrane	Other	2	0	0	0	(No p<0.05 hits)
VSIR	2	1	0.15624	0.15624	Weak	Membrane	Other	10	1	0	1	Down (all sig)
VNN2	2	1	0.156073	0.156073	Weak	Membrane	Other	15	1	1	0	Up (all sig)
ADGRE5	2	1	0.15559	0.15559	Weak	Mem+Secreted	Other	17	0	0	0	(No p<0.05 hits)
CSNK1G2	2	1	0.154633	0.154633	Weak	Intracellular	Other	24	1	0	1	Down (all sig)
MAP3K3	2	1	0.154612	0.154612	Weak	Intracellular	Other	15	0	0	0	(No p<0.05 hits)
FAM171B	3	3	0.154073	0.154073	Weak	Membrane	Other	2	0	0	0	(No p<0.05 hits)
ADCYAP1	4	6	0.15381	0.15381	Weak	Secreted	Hormone	4	1	1	0	Up (all sig)
TMEM9	2	1	0.152887	0.152887	Weak	Membrane	Other	13	1	1	0	Up (all sig)
GSTP1	2	1	-0.152615	0.152615	Weak	Intracellular	Other	17	0	0	0	(No p<0.05 hits)
FOLH1	2	1	0.152036	0.152036	Weak	Membrane	Other	14	0	0	0	(No p<0.05 hits)
SLAMF7	2	1	-0.151325	0.151325	Weak	Membrane	Other	12	0	0	0	(No p<0.05 hits)
GPT	2	1	0.150212	0.150212	Weak	Intracellular	Other	24	0	0	0	(No p<0.05 hits)
PSMA1	2	1	-0.149147	0.149147	Weak	Intracellular	Other	16	0	0	0	(No p<0.05 hits)
TNFRSF14	3	3	-0.0270653	0.147812	Weak	Membrane	Other	30	0	0	0	(No p<0.05 hits)
SAR1B	2	1	0.146779	0.146779	Weak	Intracellular	Other	28	1	0	1	Down (all sig)
SULT1E1	2	1	-0.146162	0.146162	Weak	Intracellular	Other	13	0	0	0	(No p<0.05 hits)
CMPK1	2	1	-0.145972	0.145972	Weak	Secreted	Other	11	1	1	0	Up (all sig)
CD300C	2	1	0.145712	0.145712	Weak	Membrane	Other	3	0	0	0	(No p<0.05 hits)
KIR3DL3	2	1	0.144223	0.144223	Weak	(Unspecified)	(Unspecified)	44	0	0	0	(No p<0.05 hits)
CPA1	2	1	0.143488	0.143488	Weak	Secreted	Enzyme	6	0	0	0	(No p<0.05 hits)
ITGA6	2	1	0.142846	0.142846	Weak	Membrane	Other	15	0	0	0	(No p<0.05 hits)
MPIG6B	2	1	-0.141725	0.141725	Weak	Secreted	Other	39	2	1	1	Mixed (<80% same dir)
IFNAR1	2	1	0.141679	0.141679	Weak	Membrane	Other	29	1	1	0	Up (all sig)
CTF1	2	1	-0.141337	0.141337	Weak	Secreted	Cytokine	2	0	0	0	(No p<0.05 hits)
KCTD7	2	1	-0.140198	0.140198	Weak	Membrane	Other	11	0	0	0	(No p<0.05 hits)
HOMER1	2	1	-0.139686	0.139686	Weak	Intracellular	Other	8	0	0	0	(No p<0.05 hits)
FGF8	5	10	-0.00860709	0.139339	Weak	Secreted	Growth factor	7	1	1	0	Up (all sig)
CEBPB	2	1	0.136417	0.136417	Weak	Intracellular	Other	2	0	0	0	(No p<0.05 hits)
MAPK9	3	3	-0.0995201	0.136268	Weak	Intracellular	Other	13	0	0	0	(No p<0.05 hits)
GAGE2D	2	1	0.135634	0.135634	Weak	(Unspecified)	(Unspecified)	0	2	0	2	Down (all sig)
SPOCK1	2	1	-0.135272	0.135272	Weak	Secreted	No annotated function	4	0	0	0	(No p<0.05 hits)
GFP	3	3	0.13342	0.13342	Weak	(Unspecified)	(Unspecified)	0	0	0	0	(No p<0.05 hits)
COL6A1	2	1	0.13259	0.13259	Weak	Secreted	Cell adhesion	5	0	0	0	(No p<0.05 hits)
AHSG	2	1	-0.132352	0.132352	Weak	Secreted	Other	22	0	0	0	(No p<0.05 hits)
HPX	3	3	0.132233	0.132233	Weak	Secreted	Transport	33	0	0	0	(No p<0.05 hits)
GIPC1	2	1	-0.131882	0.131882	Weak	Intracellular	Other	25	2	0	2	Down (all sig)
KAT2A	2	1	-0.131841	0.131841	Weak	Intracellular	Other	16	0	0	0	(No p<0.05 hits)
UBXN4	2	1	-0.131734	0.131734	Weak	Membrane	Other	18	1	0	1	Down (all sig)
STIM1	2	1	0.130624	0.130624	Weak	Membrane	Other	26	1	1	0	Up (all sig)
HSPA6	2	1	-0.130212	0.130212	Weak	Intracellular	Other	1	1	0	1	Down (all sig)
EBAG9	2	1	-0.12786	0.12786	Weak	Secreted	Other	19	0	0	0	(No p<0.05 hits)
ABL2	2	1	-0.12765	0.12765	Weak	Intracellular	Other	8	1	0	1	Down (all sig)
BAMBI	3	3	-0.127537	0.127537	Weak	Membrane	Other	4	0	0	0	(No p<0.05 hits)
GSTM1	2	1	0.126577	0.126577	Weak	Intracellular	Other	13	2	2	0	Up (all sig)
CSF2RB	2	1	-0.125808	0.125808	Weak	Membrane	Other	5	0	0	0	(No p<0.05 hits)
EPOR	2	1	0.124996	0.124996	Weak	Secreted	Other	9	0	0	0	(No p<0.05 hits)
ITGAV|ITGB6	2	1	0.124898	0.124898	Weak	(Unspecified)	(Unspecified)	0	0	0	0	(No p<0.05 hits)
ATF5	2	1	0.124241	0.124241	Weak	Intracellular	Other	10	1	1	0	Up (all sig)
RNF148	2	1	-0.123869	0.123869	Weak	Membrane	Other	2	0	0	0	(No p<0.05 hits)
RRM2B	2	1	0.122553	0.122553	Weak	Membrane	Other	13	1	0	1	Down (all sig)
AZU1	2	1	0.12115	0.12115	Weak	Secreted	Defense	4	1	0	1	Down (all sig)
HAVCR2	3	3	-0.120636	0.120636	Weak	Membrane	Other	12	0	0	0	(No p<0.05 hits)
LRRTM1	2	1	0.119466	0.119466	Weak	Membrane	Other	9	0	0	0	(No p<0.05 hits)
mdh	3	3	0.119107	0.119107	Weak	(Unspecified)	(Unspecified)	0	2	1	1	Mixed (<80% same dir)
IRF4	2	1	0.118201	0.118201	Weak	Intracellular	Other	8	0	0	0	(No p<0.05 hits)
FLT3LG	2	1	0.117849	0.117849	Weak	Secreted	Other	22	1	1	0	Up (all sig)
CCL7	2	1	0.117088	0.117088	Weak	Mem+Secreted	Other	3	0	0	0	(No p<0.05 hits)
CLEC4G	2	1	0.115231	0.115231	Weak	Membrane	Other	5	0	0	0	(No p<0.05 hits)
GIP	2	1	0.115184	0.115184	Weak	Secreted	Hormone	1	0	0	0	(No p<0.05 hits)
ITM2C	2	1	-0.114852	0.114852	Weak	Membrane	Other	10	0	0	0	(No p<0.05 hits)
LRP1	3	3	0.114826	0.114826	Weak	Secreted	Other	7	0	0	0	(No p<0.05 hits)
ANKRD1	2	1	-0.114819	0.114819	Weak	Intracellular	Other	5	0	0	0	(No p<0.05 hits)
FAM3D	2	1	0.111868	0.111868	Weak	Mem+Secreted	Other	27	1	1	0	Up (all sig)
COL9A1	2	1	0.110032	0.110032	Weak	Secreted	No annotated function	8	0	0	0	(No p<0.05 hits)
DPEP1	2	1	-0.109774	0.109774	Weak	Secreted	Other	19	0	0	0	(No p<0.05 hits)
MAGEA3	2	1	-0.109482	0.109482	Weak	Intracellular	Other	7	1	1	0	Up (all sig)
PLA2G2E	2	1	-0.108686	0.108686	Weak	Secreted	Enzyme	1	0	0	0	(No p<0.05 hits)
CDH15	2	1	-0.108163	0.108163	Weak	Membrane	Other	5	1	0	1	Down (all sig)
RNGTT	2	1	0.107048	0.107048	Weak	Intracellular	Other	10	0	0	0	(No p<0.05 hits)
SH3GL3	2	1	-0.105925	0.105925	Weak	Intracellular	Other	9	1	0	1	Down (all sig)
CDH1	3	3	0.10541	0.10541	Weak	Membrane	Other	8	2	2	0	Up (all sig)
RGS21	2	1	-0.104749	0.104749	Weak	Intracellular	Other	1	0	0	0	(No p<0.05 hits)
LILRB3	2	1	0.103717	0.103717	Weak	Membrane	Other	23	0	0	0	(No p<0.05 hits)
FCRL4	2	1	0.103257	0.103257	Weak	Membrane	Other	2	1	1	0	Up (all sig)
RCN3	2	1	0.102877	0.102877	Weak	Secreted	Other	14	1	1	0	Up (all sig)
CCN4	2	1	-0.102273	0.102273	Weak	Secreted	Cell adhesion	5	0	0	0	(No p<0.05 hits)
SSB	2	1	0.102259	0.102259	Weak	Intracellular	Other	16	0	0	0	(No p<0.05 hits)
XCL1	2	1	-0.101709	0.101709	Weak	Secreted	Chemokine	1	0	0	0	(No p<0.05 hits)
TGFB1	3	3	0.100881	0.100881	Weak	(Unspecified)	(Unspecified)	7	1	0	1	Down (all sig)
KCNE5	2	1	0.0996464	0.0996464	Weak	Membrane	Other	1	0	0	0	(No p<0.05 hits)
FBXL4	2	1	0.0995562	0.0995562	Weak	Intracellular	Other	23	1	0	1	Down (all sig)
CST5	2	1	0.0990115	0.0990115	Weak	Secreted	Enzyme inhibitor	2	0	0	0	(No p<0.05 hits)
SQSTM1	2	1	-0.0985309	0.0985309	Weak	Intracellular	Other	22	0	0	0	(No p<0.05 hits)
TREML1	2	1	0.0963292	0.0963292	Weak	Membrane	Other	5	1	0	1	Down (all sig)
VAMP2	2	1	0.095932	0.095932	Weak	Membrane	Other	6	0	0	0	(No p<0.05 hits)
IL1R2	2	1	0.095091	0.095091	Weak	Mem+Secreted	Other	15	1	0	1	Down (all sig)
REG3A	2	1	0.0943283	0.0943283	Weak	Secreted	Acute phase	5	0	0	0	(No p<0.05 hits)
PROK1	2	1	-0.0940299	0.0940299	Weak	Secreted	Growth factor	1	0	0	0	(No p<0.05 hits)
CTSB	2	1	0.0929985	0.0929985	Weak	Secreted	Enzyme	248	0	0	0	(No p<0.05 hits)
NLGN3	2	1	0.0928594	0.0928594	Weak	Secreted	Other	21	0	0	0	(No p<0.05 hits)
ABRAXAS2	2	1	0.0925839	0.0925839	Weak	Intracellular	Other	3	0	0	0	(No p<0.05 hits)
OCIAD1	2	1	-0.0920754	0.0920754	Weak	Membrane	Other	75	0	0	0	(No p<0.05 hits)
GSK3B	2	1	0.0915396	0.0915396	Weak	Intracellular	Other	48	1	0	1	Down (all sig)
CD38	2	1	-0.0914317	0.0914317	Weak	Intracellular	Other	5	0	0	0	(No p<0.05 hits)
MVD	2	1	0.0914076	0.0914076	Weak	Membrane	Other	12	1	0	1	Down (all sig)
DTNA	2	1	0.090905	0.090905	Weak	Membrane	Other	81	0	0	0	(No p<0.05 hits)
PDIA4	3	3	0.0884039	0.0884039	Weak	Secreted	Other	15	1	0	1	Down (all sig)
ULBP1	2	1	0.0880731	0.0880731	Weak	Membrane	Other	2	0	0	0	(No p<0.05 hits)
FAM3B	2	1	-0.087414	0.087414	Weak	Mem+Secreted	Other	6	0	0	0	(No p<0.05 hits)
CTNNB1	3	3	0.0858468	0.0858468	Weak	Intracellular	Other	61	0	0	0	(No p<0.05 hits)
ACRV1	2	1	0.0856064	0.0856064	Weak	Secreted	Other	4	0	0	0	(No p<0.05 hits)
HSD17B7	2	1	0.0852145	0.0852145	Weak	Membrane	Other	10	0	0	0	(No p<0.05 hits)
PDGFC	2	1	-0.0847046	0.0847046	Weak	Secreted	Growth factor	6	0	0	0	(No p<0.05 hits)
MUC1	3	3	0.0846584	0.0846584	Weak	Mem+Secreted	Other	24	0	0	0	(No p<0.05 hits)
EMILIN3	2	1	-0.0834724	0.0834724	Weak	Secreted	No annotated function	1	0	0	0	(No p<0.05 hits)
SHANK1	2	1	0.0832636	0.0832636	Weak	Intracellular	Other	7	0	0	0	(No p<0.05 hits)
APBB1	2	1	0.0818413	0.0818413	Weak	Intracellular	Other	25	0	0	0	(No p<0.05 hits)
IBSP	2	1	-0.0816678	0.0816678	Weak	Secreted	Cell adhesion	2	0	0	0	(No p<0.05 hits)
TAF15	2	1	0.0816257	0.0816257	Weak	Membrane	Other	28	1	0	1	Down (all sig)
IL22	2	1	0.0804489	0.0804489	Weak	Secreted	Interleukin	2	1	1	0	Up (all sig)
MARCO	2	1	0.0803134	0.0803134	Weak	Membrane	Other	26	0	0	0	(No p<0.05 hits)
RAET1L	2	1	0.0798424	0.0798424	Weak	Membrane	Other	2	0	0	0	(No p<0.05 hits)
KLRB1	2	1	0.0792963	0.0792963	Weak	Membrane	Other	1	0	0	0	(No p<0.05 hits)
CLMP	2	1	0.079057	0.079057	Weak	Membrane	Other	9	1	1	0	Up (all sig)
TXLNA	2	1	0.0784899	0.0784899	Weak	Intracellular	Other	15	0	0	0	(No p<0.05 hits)
CCDC134	2	1	-0.0781124	0.0781124	Weak	Secreted	No annotated function	4	0	0	0	(No p<0.05 hits)
ACVRL1	2	1	-0.0776572	0.0776572	Weak	Secreted	Other	22	0	0	0	(No p<0.05 hits)
CTSC	2	1	0.0761764	0.0761764	Weak	Secreted	Other	31	0	0	0	(No p<0.05 hits)
IL18RAP	2	1	-0.0752884	0.0752884	Weak	Membrane	Other	6	0	0	0	(No p<0.05 hits)
MFAP2	2	1	-0.0752289	0.0752289	Weak	Secreted	No annotated function	23	1	1	0	Up (all sig)
SYK	2	1	0.0749131	0.0749131	Weak	Intracellular	Other	16	1	0	1	Down (all sig)
COL6A3	2	1	0.0734315	0.0734315	Weak	Secreted	Cell adhesion	16	1	1	0	Up (all sig)
SEMA3E	2	1	0.0734153	0.0734153	Weak	Secreted	Developmental protein	5	0	0	0	(No p<0.05 hits)
LRCH4	2	1	-0.0734078	0.0734078	Weak	Membrane	Other	20	1	0	1	Down (all sig)
KCTD6	2	1	-0.0727091	0.0727091	Weak	Intracellular	Other	14	0	0	0	(No p<0.05 hits)
CD226	2	1	0.0718517	0.0718517	Weak	Membrane	Other	11	0	0	0	(No p<0.05 hits)
CDCP1	3	3	0.0715846	0.0715846	Weak	Secreted	Other	8	0	0	0	(No p<0.05 hits)
CRH	2	1	-0.0713774	0.0713774	Weak	Secreted	Hormone	2	0	0	0	(No p<0.05 hits)
DYRK3	2	1	-0.0705299	0.0705299	Weak	Intracellular	Other	6	0	0	0	(No p<0.05 hits)
APBB2	2	1	0.0699181	0.0699181	Weak	Intracellular	Other	27	0	0	0	(No p<0.05 hits)
UBC	2	1	0.0697592	0.0697592	Weak	Intracellular	Other	18	0	0	0	(No p<0.05 hits)
SERPING1	2	1	0.0691984	0.0691984	Weak	Secreted	Blood coagulation	42	0	0	0	(No p<0.05 hits)
MYZAP	3	3	0.0527921	0.0691037	Weak	Intracellular	Other	26	0	0	0	(No p<0.05 hits)
PLTP	2	1	-0.0684702	0.0684702	Weak	Secreted	Transport	24	1	0	1	Down (all sig)
DNAJB14	2	1	0.0683154	0.0683154	Weak	Membrane	Other	12	0	0	0	(No p<0.05 hits)
CXCL9	2	1	0.0680674	0.0680674	Weak	Secreted	Chemokine	1	0	0	0	(No p<0.05 hits)
DNER	2	1	-0.0671452	0.0671452	Weak	Membrane	Other	14	1	0	1	Down (all sig)
SCARF2	2	1	-0.0669909	0.0669909	Weak	Membrane	Other	12	0	0	0	(No p<0.05 hits)
CXCL11	2	1	-0.0667032	0.0667032	Weak	Secreted	Chemokine	2	0	0	0	(No p<0.05 hits)
IL17RB	2	1	0.0661255	0.0661255	Weak	Secreted	Other	16	1	0	1	Down (all sig)
TP53	2	1	0.0655007	0.0655007	Weak	Intracellular	Other	37	0	0	0	(No p<0.05 hits)
TTC17	2	1	-0.06399	0.06399	Weak	Intracellular	Other	21	1	1	0	Up (all sig)
BIRC2	2	1	0.0639115	0.0639115	Weak	Intracellular	Other	19	0	0	0	(No p<0.05 hits)
C17orf78	2	1	0.0634182	0.0634182	Weak	Membrane	Other	4	1	1	0	Up (all sig)
EFNA3	2	1	0.0630039	0.0630039	Weak	Membrane	Other	4	0	0	0	(No p<0.05 hits)
IFNA10	2	1	-0.0628034	0.0628034	Weak	Secreted	Interferon	1	0	0	0	(No p<0.05 hits)
EEF1A1	3	3	0.025456	0.0625292	Weak	Intracellular	Other	32	2	0	2	Down (all sig)
OSM	2	1	0.0619242	0.0619242	Weak	Secreted	Cytokine	3	0	0	0	(No p<0.05 hits)
GHRH	2	1	0.0619238	0.0619238	Weak	Secreted	No annotated function	6	0	0	0	(No p<0.05 hits)
SEMA6C	2	1	0.0610741	0.0610741	Weak	Secreted	Other	33	0	0	0	(No p<0.05 hits)
CHST2	2	1	0.0607454	0.0607454	Weak	Membrane	Other	1	0	0	0	(No p<0.05 hits)
CTSF	2	1	0.0607101	0.0607101	Weak	Secreted	Other	30	1	1	0	Up (all sig)
ID2	2	1	0.0603593	0.0603593	Weak	Intracellular	Other	6	1	0	1	Down (all sig)
C11orf49	2	1	0.0600871	0.0600871	Weak	Intracellular	Other	0	0	0	0	(No p<0.05 hits)
WNT16	2	1	0.0599738	0.0599738	Weak	Secreted	Developmental protein	2	0	0	0	(No p<0.05 hits)
MIF	2	1	0.0596814	0.0596814	Weak	Secreted	Cytokine	6	1	1	0	Up (all sig)
DEFA1	2	1	-0.0596108	0.0596108	Weak	Secreted	Other	4	0	0	0	(No p<0.05 hits)
UNC45A	2	1	0.0596017	0.0596017	Weak	Membrane	Other	25	1	0	1	Down (all sig)
MYORG	2	1	-0.0592247	0.0592247	Weak	Membrane	Other	10	0	0	0	(No p<0.05 hits)
IGF1	2	1	-0.0586645	0.0586645	Weak	Secreted	Growth factor	11	0	0	0	(No p<0.05 hits)
SMPDL3A	2	1	0.0578761	0.0578761	Weak	Secreted	Enzyme	7	1	0	1	Down (all sig)
KLRG2	2	1	-0.0573735	0.0573735	Weak	Membrane	Other	5	0	0	0	(No p<0.05 hits)
HPCAL1	2	1	0.057159	0.057159	Weak	Intracellular	Other	99	0	0	0	(No p<0.05 hits)
BGLAP	2	1	0.0565401	0.0565401	Weak	Secreted	Other	2	0	0	0	(No p<0.05 hits)
S100A8	2	1	-0.0563914	0.0563914	Weak	Secreted	Immunity	7	2	1	1	Mixed (<80% same dir)
DAG1	2	1	0.0561166	0.0561166	Weak	Secreted	Other	69	0	0	0	(No p<0.05 hits)
LTA|LTB	2	1	0.0555536	0.0555536	Weak	(Unspecified)	(Unspecified)	0	0	0	0	(No p<0.05 hits)
MYL6B	2	1	-0.0544555	0.0544555	Weak	Intracellular	Other	30	1	0	1	Down (all sig)
FGFBP1	2	1	0.0541224	0.0541224	Weak	Secreted	Other	4	0	0	0	(No p<0.05 hits)
LMAN2	2	1	0.0535463	0.0535463	Weak	Membrane	Other	11	2	2	0	Up (all sig)
BCAR3	2	1	0.0522508	0.0522508	Weak	Intracellular	Other	19	1	0	1	Down (all sig)
AXIN2	2	1	-0.0521264	0.0521264	Weak	Intracellular	Other	15	0	0	0	(No p<0.05 hits)
MEP1A	2	1	-0.0517656	0.0517656	Weak	Membrane	Other	9	1	0	1	Down (all sig)
THSD7A	2	1	0.051692	0.051692	Weak	Mem+Secreted	Other	2	0	0	0	(No p<0.05 hits)
PGLYRP1	2	1	-0.0506857	0.0506857	Weak	Secreted	Immunity	1	1	0	1	Down (all sig)
ADAM10	2	1	-0.0504314	0.0504314	Weak	Secreted	Other	17	1	1	0	Up (all sig)
IL13	2	1	0.0500818	0.0500818	Weak	Secreted	Interleukin	2	0	0	0	(No p<0.05 hits)
TPM3	2	1	-0.0494991	0.0494991	Weak	Intracellular	Other	23	0	0	0	(No p<0.05 hits)
ATP5PB	2	1	0.0477373	0.0477373	Weak	Secreted	Other	8	0	0	0	(No p<0.05 hits)
FABP3	2	1	0.0476334	0.0476334	Weak	Intracellular	Other	10	1	1	0	Up (all sig)
RSPO2	2	1	0.046409	0.046409	Weak	Secreted	Developmental protein	12	0	0	0	(No p<0.05 hits)
HNRNPR	2	1	-0.0457519	0.0457519	Weak	Intracellular	Other	37	0	0	0	(No p<0.05 hits)
IL22RA1	2	1	0.0451438	0.0451438	Weak	Membrane	Other	4	1	0	1	Down (all sig)
IGDCC3	2	1	0.0442392	0.0442392	Weak	Membrane	Other	18	0	0	0	(No p<0.05 hits)
SNTA1	2	1	-0.0440959	0.0440959	Weak	Intracellular	Other	19	1	0	1	Down (all sig)
CDH11	3	3	0.0372077	0.0431721	Weak	Membrane	Other	12	1	1	0	Up (all sig)
PILRA	3	3	0.0430914	0.0430914	Weak	Mem+Secreted	Other	6	0	0	0	(No p<0.05 hits)
ELAPOR1	2	1	-0.042661	0.042661	Weak	Membrane	Other	15	0	0	0	(No p<0.05 hits)
NRG3	2	1	-0.0425657	0.0425657	Weak	Mem+Secreted	Other	9	0	0	0	(No p<0.05 hits)
NPPB	3	3	0.0425515	0.0425515	Weak	Secreted	Hormone	4	1	1	0	Up (all sig)
CD300LG	2	1	0.0423044	0.0423044	Weak	Membrane	Other	19	0	0	0	(No p<0.05 hits)
C1QTNF9	2	1	0.0411106	0.0411106	Weak	Secreted	Complement pathway	5	0	0	0	(No p<0.05 hits)
FAM189A2	2	1	0.0409293	0.0409293	Weak	Membrane	Other	0	0	0	0	(No p<0.05 hits)
TNFRSF18	2	1	0.0409207	0.0409207	Weak	Mem+Secreted	Other	4	0	0	0	(No p<0.05 hits)
TFF2	2	1	0.0404508	0.0404508	Weak	Secreted	No annotated function	2	0	0	0	(No p<0.05 hits)
IL12RB1	2	1	0.0395523	0.0395523	Weak	Secreted	Other	7	1	0	1	Down (all sig)
PARP1	2	1	0.0391886	0.0391886	Weak	Intracellular	Other	17	0	0	0	(No p<0.05 hits)
PRLR	2	1	-0.0391212	0.0391212	Weak	Secreted	Other	25	1	1	0	Up (all sig)
MEOX2	2	1	0.0390443	0.0390443	Weak	Intracellular	Other	2	0	0	0	(No p<0.05 hits)
BPIFA2	2	1	0.0385136	0.0385136	Weak	Secreted	Defense	2	0	0	0	(No p<0.05 hits)
BMP4	2	1	-0.0370028	0.0370028	Weak	Secreted	Cytokine	24	1	0	1	Down (all sig)
FOLR3	2	1	-0.0365701	0.0365701	Weak	Secreted	Receptor	9	1	1	0	Up (all sig)
KIR2DL5A	2	1	0.0360363	0.0360363	Weak	(Unspecified)	(Unspecified)	13	0	0	0	(No p<0.05 hits)
HTATIP2	2	1	0.0358426	0.0358426	Weak	Membrane	Other	11	0	0	0	(No p<0.05 hits)
NCR1	2	1	-0.0344226	0.0344226	Weak	Membrane	Other	53	1	1	0	Up (all sig)
GABBR2	2	1	-0.0340019	0.0340019	Weak	Membrane	Other	6	0	0	0	(No p<0.05 hits)
PCDH10	2	1	-0.0335627	0.0335627	Weak	Membrane	Other	3	0	0	0	(No p<0.05 hits)
DBNL	2	1	0.0333143	0.0333143	Weak	Intracellular	Other	43	1	0	1	Down (all sig)
SLITRK1	2	1	0.0323768	0.0323768	Weak	Mem+Secreted	Other	2	0	0	0	(No p<0.05 hits)
IRF1	2	1	-0.0314484	0.0314484	Weak	Intracellular	Other	34	0	0	0	(No p<0.05 hits)
COL1A1	2	1	-0.0311852	0.0311852	Weak	Secreted	No annotated function	17	0	0	0	(No p<0.05 hits)
DNAJC4	2	1	0.0311283	0.0311283	Weak	Membrane	Other	18	0	0	0	(No p<0.05 hits)
PHB2	2	1	-0.0306506	0.0306506	Weak	Intracellular	Other	13	1	1	0	Up (all sig)
THBS2	2	1	0.0304332	0.0304332	Weak	Secreted	Cell adhesion	22	0	0	0	(No p<0.05 hits)
LDHA	2	1	-0.03028	0.03028	Weak	Intracellular	Other	62	1	0	1	Down (all sig)
HEXB	2	1	-0.0300612	0.0300612	Weak	Secreted	Other	7	0	0	0	(No p<0.05 hits)
B2M	2	1	-0.0299058	0.0299058	Weak	Secreted	Other	17	0	0	0	(No p<0.05 hits)
CHEK2	2	1	0.0287329	0.0287329	Weak	Membrane	Other	40	1	0	1	Down (all sig)
LIN7B	3	3	-0.0284782	0.0284782	Weak	Intracellular	Other	7	0	0	0	(No p<0.05 hits)
OSCAR	2	1	-0.0261717	0.0261717	Weak	Secreted	Other	62	0	0	0	(No p<0.05 hits)
STUB1	2	1	-0.0253801	0.0253801	Weak	Intracellular	Other	14	0	0	0	(No p<0.05 hits)
PRSS27	2	1	-0.0250944	0.0250944	Weak	Secreted	Enzyme	5	0	0	0	(No p<0.05 hits)
ID1	2	1	-0.0246169	0.0246169	Weak	Secreted	Other	9	1	1	0	Up (all sig)
JAML	2	1	0.0239817	0.0239817	Weak	Membrane	Other	23	0	0	0	(No p<0.05 hits)
ALPI	2	1	0.0239198	0.0239198	Weak	Secreted	Other	2	0	0	0	(No p<0.05 hits)
CPTP	2	1	0.0225446	0.0225446	Weak	Intracellular	Other	10	1	0	1	Down (all sig)
BTC	2	1	-0.0224291	0.0224291	Weak	Mem+Secreted	Other	6	0	0	0	(No p<0.05 hits)
IL10	2	1	-0.0216152	0.0216152	Weak	Secreted	Interleukin	6	0	0	0	(No p<0.05 hits)
KIR2DL4	2	1	0.0210709	0.0210709	Weak	Secreted	Other	177	0	0	0	(No p<0.05 hits)
GDF7	2	1	0.0209622	0.0209622	Weak	Secreted	Cytokine	1	0	0	0	(No p<0.05 hits)
CSF3	2	1	-0.0205681	0.0205681	Weak	Secreted	Cytokine	9	1	1	0	Up (all sig)
AKT2	2	1	0.0188384	0.0188384	Weak	Intracellular	Other	52	1	0	1	Down (all sig)
BECN1	2	1	-0.018733	0.018733	Weak	Intracellular	Other	31	0	0	0	(No p<0.05 hits)
RIPK2	2	1	0.0184217	0.0184217	Weak	Intracellular	Other	6	0	0	0	(No p<0.05 hits)
KHDC1L	2	1	0.0179764	0.0179764	Weak	Intracellular	Other	2	0	0	0	(No p<0.05 hits)
SERPINA3	2	1	0.0169217	0.0169217	Weak	Secreted	Acute phase	28	1	0	1	Down (all sig)
KEAP1	2	1	-0.016389	0.016389	Weak	Intracellular	Other	18	0	0	0	(No p<0.05 hits)
AMIGO1	2	1	0.0163679	0.0163679	Weak	Membrane	Other	3	0	0	0	(No p<0.05 hits)
CTAG1A	2	1	0.0163123	0.0163123	Weak	Intracellular	Other	2	0	0	0	(No p<0.05 hits)
TNNI3	2	1	-0.0159369	0.0159369	Weak	Intracellular	Other	14	0	0	0	(No p<0.05 hits)
BCL6	2	1	-0.015306	0.015306	Weak	Intracellular	Other	8	0	0	0	(No p<0.05 hits)
ST6GALNAC3	2	1	-0.0152289	0.0152289	Weak	Membrane	Other	2	0	0	0	(No p<0.05 hits)
TNFSF11	2	1	0.015183	0.015183	Weak	Mem+Secreted	Other	2	0	0	0	(No p<0.05 hits)
CPNE1	2	1	-0.0145891	0.0145891	Weak	Intracellular	Other	23	1	0	1	Down (all sig)
UBE2L3|UBB	2	1	0.0144261	0.0144261	Weak	(Unspecified)	(Unspecified)	0	1	1	0	Up (all sig)
TNFRSF10B	3	3	-0.00878104	0.0143691	Weak	Membrane	Other	10	1	0	1	Down (all sig)
DMKN	2	1	-0.0139628	0.0139628	Weak	Secreted	No annotated function	50	1	1	0	Up (all sig)
LTF	2	1	0.0138483	0.0138483	Weak	Secreted	Transport	11	1	0	1	Down (all sig)
NEU1	2	1	0.013138	0.013138	Weak	Intracellular	Other	29	1	1	0	Up (all sig)
SDCBP2	2	1	-0.0129813	0.0129813	Weak	Intracellular	Other	14	1	0	1	Down (all sig)
JUP	2	1	-0.0128901	0.0128901	Weak	Intracellular	Other	43	0	0	0	(No p<0.05 hits)
NLGN2	2	1	0.0116232	0.0116232	Weak	Membrane	Other	7	0	0	0	(No p<0.05 hits)
CCNH	2	1	-0.0115093	0.0115093	Weak	Intracellular	Other	14	0	0	0	(No p<0.05 hits)
BMPER	2	1	-0.011355	0.011355	Weak	Secreted	No annotated function	21	0	0	0	(No p<0.05 hits)
ZNRF3	2	1	0.0103369	0.0103369	Weak	Membrane	Other	9	0	0	0	(No p<0.05 hits)
SFTPD	2	1	-0.0101988	0.0101988	Weak	Secreted	Immunity	32	1	0	1	Down (all sig)
PLXDC2	2	1	0.00997044	0.00997044	Weak	Membrane	Other	10	0	0	0	(No p<0.05 hits)
TNFSF14	2	1	0.00909636	0.00909636	Weak	Mem+Secreted	Other	6	1	0	1	Down (all sig)
EPHA10	2	1	-0.00861744	0.00861744	Weak	Secreted	Other	8	0	0	0	(No p<0.05 hits)
DDR2	2	1	0.0076377	0.0076377	Weak	Membrane	Other	24	1	1	0	Up (all sig)
BMP3	2	1	0.00740473	0.00740473	Weak	Secreted	Cytokine	2	0	0	0	(No p<0.05 hits)
SIRT2	2	1	-0.00655716	0.00655716	Weak	Intracellular	Other	36	1	1	0	Up (all sig)
CD247	2	1	0.00415145	0.00415145	Weak	Membrane	Other	27	0	0	0	(No p<0.05 hits)
FAM234B	2	1	-0.00385746	0.00385746	Weak	Membrane	Other	5	0	0	0	(No p<0.05 hits)
TCEA2	2	1	-0.00251801	0.00251801	Weak	Intracellular	Other	14	0	0	0	(No p<0.05 hits)
LCK	2	1	-0.00180148	0.00180148	Weak	Intracellular	Other	23	1	0	1	Down (all sig)
KLK13	2	1	-0.00141687	0.00141687	Weak	Secreted	Enzyme	9	0	0	0	(No p<0.05 hits)
