# Supplementary material for: Charting the circulating proteome in ME/CFS using cross-system profiling to uncover mechanistic insights
Source: Cell Rep Med. 2026 Mar 4;7(3):102647. doi: 10.1016/j.xcrm.2026.102647 (PMC13006441; doi:10.1016/j.xcrm.2026.102647)
Supplement: Supplemental data S2. Multivariate and covariate analyses [file mmc3.xlsx]

## Sheet: 1_Information
File name	SuppData2
File information	Multivariate and Covariate Analyses (SomaScan)
Annotation database	Annotations provided by Somascan
Sheets:	Technical Comment / Action
1_Information	Information about file contents
2_PCA_loadings	Variable contribution (loadings) for Principal Component (PC) 1 and PC2 in Principal Component Analysis (PCA)
3_Explained _variance	Fraction of variance for aptamer levels explained by age, sex, BMI and overnight fasting.
4_Correlation_network	Statistical results underlying the correlation network for ME/CFS diagnosis, physical function (SF-36PF), and metabotype (M1).
5_Correlation_steps	Correlations between Step Count 24h and aptamer-clusters related to ME, SF-36PF and metabotype (M1)

## Sheet: 2_PCA_loadings 
AptName	EntrezGeneSymbol	Target	TargetFullName	PC1	PC2
seq.10000.28	CRYBB2	CRBB2	Beta-crystallin B2	0.00713806	0.00304533
seq.10001.7	RAF1	c-Raf	RAF proto-oncogene serine/threonine-protein kinase	-0.01035	0.0211647
seq.10003.15	ZNF41	ZNF41	Zinc finger protein 41	0.00215559	-0.00556579
seq.10006.25	ELK1	ELK1	ETS domain-containing protein Elk-1	-0.00690116	0.0021336
seq.10008.43	GUCA1A	GUC1A	Guanylyl cyclase-activating protein 1	-0.0173935	-0.0054487
seq.10010.10	BECN1	BECN1	Beclin-1	-0.0101595	-0.0110666
seq.10011.65	OCRL	OCRL	Inositol polyphosphate 5-phosphatase OCRL-1	-0.0030969	-0.0227177
seq.10012.5	SPDEF	SPDEF	SAM pointed domain-containing Ets transcription factor	0.024035	-0.00402651
seq.10014.31	SNAI2	SLUG	Zinc finger protein SNAI2	0.00523929	0.00624922
seq.10015.119	KCNAB2	KCAB2	Voltage-gated potassium channel subunit beta-2	0.0012509	-0.00160889
seq.10022.207	POLH	POLH	DNA polymerase eta	-0.00896704	-0.000172305
seq.10023.32	VDR	VDR	Vitamin D3 receptor	0.023684	-0.0112239
seq.10024.44	HOGA1	HOGA1	4-hydroxy-2-oxoglutarate aldolase, mitochondrial	0.014485	-0.00477486
seq.10025.1	DLD	DLDH	Dihydrolipoyl dehydrogenase, mitochondrial	-0.0166793	0.0114272
seq.10030.8	MUTYH	MutY homolog	Adenine DNA glycosylase	-0.015435	-0.00404486
seq.10035.6	DUSP4	DUS4	Dual specificity protein phosphatase 4	0.0061567	-0.0239962
seq.10036.201	ZHX3	ZHX3	Zinc fingers and homeoboxes protein 3	0.0231902	-0.00276677
seq.10037.98	SIGLEC12	SIG12	Sialic acid-binding Ig-like lectin 12	0.00495183	0.00503884
seq.10039.32	PNP	PNP	Purine nucleoside phosphorylase	0.00955087	0.0210569
seq.10040.63	TP63	P73L	Tumor protein 63	-0.00364282	0.00212926
seq.10041.3	HNF4A	HNF4A	Hepatocyte nuclear factor 4-alpha	1.61595e-05	-0.0168361
seq.10042.8	SGK3	SGK3	Serine/threonine-protein kinase Sgk3	-0.00512694	0.0126141
seq.10043.31	BRD4	BRD4	Bromodomain-containing protein 4	-0.0133527	0.00927889
seq.10044.12	WNT10A	WN10A	Protein Wnt-10a	0.0214963	-0.0133264
seq.10045.47	CUL3	CUL3	Cullin-3	0.00194053	-0.00226895
seq.10046.55	BIRC2	cIAP-1	Baculoviral IAP repeat-containing protein 2	-0.00317539	-0.00658961
seq.10047.12	NCF2	NCF-2	Neutrophil cytosol factor 2	0.000440184	0.0035915
seq.10048.7	CBFB	PEBB	Core-binding factor subunit beta	-0.012149	0.000898611
seq.10049.112	TERF1	TERF1	Telomeric repeat-binding factor 1	-0.0164019	-0.00115486
seq.10053.5	ILK	ILK1	Integrin-linked protein kinase	0.00639583	0.0291659
seq.10054.3	GAN	GAN	Gigaxonin	0.0180688	-0.0113907
seq.10056.5	FOXM1	FOXM1	Forkhead box protein M1	-0.00364258	0.0188744
seq.10058.1	RAD23A	RD23A	UV excision repair protein RAD23 homolog A	0.0098901	0.0158867
seq.10063.10	FANCL	FANCL	E3 ubiquitin-protein ligase FANCL	-0.00441505	-0.0108271
seq.10064.12	RBBP9	RBBP9	Putative hydrolase RBBP9	0.0192035	-0.00725335
seq.10069.2	PIN1	PIN1	Peptidyl-prolyl cis-trans isomerase NIMA-interacting 1	0.00238544	-0.0062413
seq.10070.22	PLCG2	PLCG2	1-phosphatidylinositol 4,5-bisphosphate phosphodiesterase gamma-2	0.00195043	0.0258324
seq.10073.22	TDP1	TYDP1	Tyrosyl-DNA phosphodiesterase 1	-0.00508525	-0.00193915
seq.10074.128	BRD2	BRD2	Bromodomain-containing protein 2	0.0126178	-0.00772276
seq.10075.75	ACBD6	ACBD6	Acyl-CoA-binding domain-containing protein 6	-0.00233008	0.0222312
seq.10076.1	AP4M1	AP4M1	AP-4 complex subunit mu-1	0.00206527	0.0105869
seq.10078.5	BAG3	BAG3	BAG family molecular chaperone regulator 3	-0.00804345	-0.00886714
seq.10080.9	EIF2B1	EI2BA	Translation initiation factor eIF-2B subunit alpha	0.00160495	0.0270682
seq.10081.17	SATB2	SATB2	DNA-binding protein SATB2	0.0202228	-0.0107161
seq.10082.251	NEFL	NFL	Neurofilament light polypeptide	0.0228301	-0.00298724
seq.10085.25	STAR	STAR	Steroidogenic acute regulatory protein, mitochondrial	0.00632618	-0.00299133
seq.10086.39	CBS	CBS	Cystathionine beta-synthase	-0.00354334	-0.0185667
seq.10087.10	CRYAA	Alpha crystallin A chain	Alpha-crystallin A chain	-0.0129919	0.000531647
seq.10088.37	APRT	APT	Adenine phosphoribosyltransferase	0.00743967	0.00997751
seq.10089.7	ASMTL	ASML	N-acetylserotonin O-methyltransferase-like protein	-0.00496137	0.0126508
seq.10336.3	STUB1	CHIP	E3 ubiquitin-protein ligase CHIP	-0.00112257	-0.000145715
seq.10339.48	ENO2	NSE	Gamma-enolase	-0.00449883	-0.0017917
seq.10342.55	PIAS4	PIAS4	E3 SUMO-protein ligase PIAS4	0.0148183	-0.00913571
seq.10344.334	IL10RA	IL-10 Ra	Interleukin-10 receptor subunit alpha	0.00176258	-0.0136269
seq.10346.5	STAT3	STAT3	Signal transducer and activator of transcription 3	0.00384893	0.0308182
seq.10351.51	IRF1	IRF1	Interferon regulatory factor 1	0.00558248	-0.00992749
seq.10354.57	STAT3	STAT3	Signal transducer and activator of transcription 3	0.00220191	0.0206811
seq.10356.21	JUN	c-Jun	Transcription factor AP-1	0.0224227	-0.0132933
seq.10361.25	OAS1	OAS1	2'-5'-oligoadenylate synthase 1	0.00454166	0.00757988
seq.10362.35	MYC	c-Myc	Myc proto-oncogene protein	-0.00467166	-0.0104798
seq.10363.13	SMAD3	SMAD3	Mothers against decapentaplegic homolog 3	0.021569	0.00869813
seq.10364.6	SMAD2	SMAD2	Mothers against decapentaplegic homolog 2	0.0155752	0.0269655
seq.10365.132	IL12B|IL23A	IL-23	Interleukin-23	2.39376e-05	-0.010095
seq.10366.11	PDGFRA	PDGFRA	Platelet-derived growth factor receptor alpha	-0.00553897	-0.000157832
seq.10367.62	IL12A|IL12B	IL-12	Interleukin-12	-0.0135666	-0.00918909
seq.10370.21	STAT1	STAT1	Signal transducer and activator of transcription 1-alpha/beta	-0.0047742	0.0248878
seq.10372.18	STAT6	STAT6	Signal transducer and activator of transcription 6	-0.000246897	0.0274954
seq.10382.1	ANGPTL3	ANGL3	Angiopoietin-related protein 3	-0.0132686	-0.00736012
seq.10390.21	ZNRF3	ZNRF3	E3 ubiquitin-protein ligase ZNRF3	-0.0102721	0.00441394
seq.10391.1	ANGPTL3	ANGL3	Angiopoietin-related protein 3	-0.00359977	-0.0033748
seq.10396.6	MCL1	Mcl-1	Induced myeloid leukemia cell differentiation protein Mcl-1	-0.010592	0.00351582
seq.10398.110	ANKRD1	ANKR1	Ankyrin repeat domain-containing protein 1	-0.00585858	-0.0145407
seq.10418.36	STX12	STX12	Syntaxin-12	0.0126186	0.0260054
seq.10419.1	SCARA5	SCAR5	Scavenger receptor class A member 5	-0.00916563	-0.000418682
seq.10420.30	FAIM	FAIM1	Fas apoptotic inhibitory molecule 1	0.0194569	-0.0162515
seq.10424.31	NPDC1	NPDC1	Neural proliferation differentiation and control protein 1	0.0109068	-0.0133326
seq.10425.3	B4GALT5	B4GT5	Beta-1,4-galactosyltransferase 5	0.021409	-0.00483218
seq.10426.21	GOSR2	GOSR2	Golgi SNAP receptor complex member 2	0.0194022	-0.0148085
seq.10428.1	KIR2DS2	KI2S2	Killer cell immunoglobulin-like receptor 2DS2	-0.00182208	0.00753009
seq.10430.31	SLC3A2	4F2	4F2 cell-surface antigen heavy chain	0.00465445	-0.0170909
seq.10432.3	SHISAL1	K1644	Uncharacterized protein KIAA1644	-0.0150108	-0.0017233
seq.10435.2	AGA	ASPG	N(4)-(beta-N-acetylglucosaminyl)-L-asparaginase	0.00420678	-0.018305
seq.10438.19	CSF2RA	CSF2R	Granulocyte-macrophage colony-stimulating factor receptor subunit alpha	0.0099079	-0.00354678
seq.10439.57	AMY2B	Alpha-amylase 2B	Alpha-amylase 2B	-0.0125379	-0.00545052
seq.10440.26	CLMP	ACAM	CXADR-like membrane protein	0.00295286	-0.0193157
seq.10442.1	TMEM190	TM190	Transmembrane protein 190	-0.00109241	-0.00185147
seq.10445.20	APOM	ApoM	Apolipoprotein M	0.0070185	-0.00756885
seq.10447.18	PABPC3	PABP3	Polyadenylate-binding protein 3	0.00620532	0.0160083
seq.10449.31	SHISA2	TMM46	Protein shisa-2 homolog	0.0251739	-0.00723092
seq.10451.11	NUCB1	NUCB1	Nucleobindin-1	0.021645	-0.00978558
seq.10453.7	CEACAM20	CEA20	Carcinoembryonic antigen-related cell adhesion molecule 20	0.0009529	-0.00294592
seq.10454.99	DNAJC16	DJC16	DnaJ homolog subfamily C member 16	0.0100682	0.0154577
seq.10455.196	IL31	IL-31	Interleukin-31	0.00833525	-0.00876623
seq.10457.3	IL18RAP	IL-18 Rb	Interleukin-18 receptor accessory protein	0.0117317	-0.0144699
seq.10460.1	CHIT1	Chitotriosidase-1	Chitotriosidase-1	-0.000850573	-0.00415162
seq.10462.14	INSL5	INSL5	Insulin-like peptide INSL5	-0.00380231	-0.00537863
seq.10463.23	ALPI	Alkaline phosphatase, intestine	Intestinal-type alkaline phosphatase	0.0061658	-0.0108014
seq.10464.6	ANTXR1	ANTR1	Anthrax toxin receptor 1	-0.0119656	0.0164871
seq.10470.34	TXNDC11	TXD11	Thioredoxin domain-containing protein 11	0.0148554	-0.016444
seq.10472.53	TNFRSF14	HVEM	Tumor necrosis factor receptor superfamily member 14	0.0174715	-0.0151285
seq.10473.2	TFF2	Trefoil factor 2	Trefoil factor 2	-0.00548491	-0.00607358
seq.10479.18	MMP10	MMP-10	Stromelysin-2	3.03416e-05	-0.0117955
seq.10480.33	CD59	CD59	CD59 glycoprotein	-0.00398859	-0.0132567
seq.10485.56	MAGEA4	MAGE-4	Melanoma-associated antigen 4	0.00906834	-0.0154971
seq.10490.3	RPN1	RPN1	Dolichyl-diphosphooligosaccharide--protein glycosyltransferase subunit 1	-0.00332454	-0.00990416
seq.10496.11	CLCA1	CaCC	Calcium-activated chloride channel regulator 1	-0.00147472	-0.00432287
seq.10499.1	TMEM106A	T106A	Transmembrane protein 106A	0.00886846	0.0088964
seq.10505.12	RNF43	RNF43	E3 ubiquitin-protein ligase RNF43	0.00538405	-0.00183175
seq.10506.53	PGRMC2	PGRC2	Membrane-associated progesterone receptor component 2	0.00455875	-0.00422833
seq.10507.166	ACRV1	sperm protein 10	Acrosomal protein SP-10	0.00615017	-0.00277408
seq.10510.62	SCIMP	SCIMP	SLP adapter and CSK-interacting membrane protein	-0.0170789	-0.00818228
seq.10511.10	COL6A3	Collagen alpha-3(VI)	Collagen alpha-3(VI) chain	0.010809	-0.0143356
seq.10512.13	CSF2RB	IL3RB	Cytokine receptor common subunit beta	-0.00752495	-0.00492242
seq.10513.13	KCNIP3	CSEN	Calsenilin	0.00194529	-0.00122221
seq.10514.5	PTGDS	PGD2 synthase	Prostaglandin-H2 D-isomerase	-0.00957813	-0.0109913
seq.10521.10	MXRA8	MXRA8	Matrix-remodeling-associated protein 8	-0.0137408	0.0102546
seq.10527.22	DHX9	DHX9	ATP-dependent RNA helicase A	0.0191808	-0.0123092
seq.10528.2	DPEP1	DPEP1	Dipeptidase 1	0.0089644	-0.00261212
seq.10530.8	PSMB6	PSB6	Proteasome subunit beta type-6	0.00608739	-0.00992445
seq.10531.18	NRAS	RASN	GTPase NRas	0.00451122	0.0307414
seq.10534.40	PARP1	PARP	Poly [ADP-ribose] polymerase 1	0.0149225	-0.00277002
seq.10535.25	COX6A2	CX6A2	Cytochrome c oxidase subunit 6A2, mitochondrial	9.00672e-05	-0.00331895
seq.10539.30	CD99L2	C99L2	CD99 antigen-like protein 2	0.0195599	-0.00367198
seq.10546.2	TSPEAR	TSEAR	Thrombospondin-type laminin G domain and EAR repeat-containing protein	0.0102799	-0.0062367
seq.10550.37	BMPR1B	BMP RIB	Bone morphogenetic protein receptor type-1B	0.0202545	-0.0176862
seq.10551.7	LAT	LAT	Linker for activation of T-cells family member 1	-0.00094058	-0.0014726
seq.10552.88	KLRC4	NKG2F	NKG2-F type II integral membrane protein	-0.00322807	0.00340629
seq.10553.8	TOR1AIP2	TOIP2	Torsin-1A-interacting protein 2	-0.00213624	-0.0080972
seq.10554.23	GLB1	BGAL	Beta-galactosidase	0.0132982	-0.0130923
seq.10557.6	TEX29	TEX29	Testis-expressed sequence 29 protein	0.022229	0.00617318
seq.10558.26	PCDH9	PCDH9	Protocadherin-9	-0.00999558	-0.00680592
seq.10560.1	ITM2C	ITM2C	Integral membrane protein 2C	0.0153996	-0.0145239
seq.10561.5	PGLYRP3	PGRP-I-alpha	Peptidoglycan recognition protein 3	0.0203019	-0.0170028
seq.10562.42	NETO2	NETO2	Neuropilin and tolloid-like protein 2	-0.00506077	0.000762336
seq.10563.13	LYSMD3	LYSM3	LysM and putative peptidoglycan-binding domain-containing protein 3	-0.0058928	-0.0160084
seq.10565.19	SLITRK3	SLIK3	SLIT and NTRK-like protein 3	-0.00813157	-0.00200097
seq.10569.28	MFAP2	MFAP2	Microfibrillar-associated protein 2	0.0220025	-0.00445785
seq.10571.14	MGAT1	MGAT1	Alpha-1,3-mannosyl-glycoprotein 2-beta-N-acetylglucosaminyltransferase	-0.00346757	-0.00872168
seq.10572.65	CST8	CST8	Cystatin-8	0.00361876	-0.0141118
seq.10574.10	B2M	b2-Microglobulin	Beta-2-microglobulin	-0.00444464	0.00427888
seq.10575.31	PUF60	PUF60	Poly(U)-binding-splicing factor PUF60	0.000924292	0.00695478
seq.10576.7	PLXDC2	PXDC2	Plexin domain-containing protein 2	-0.0180902	0.00881374
seq.10580.14	SFTA2	SFTA2	Surfactant-associated protein 2	0.00427867	-0.0183631
seq.10582.36	POMK	SG196	Protein O-mannose kinase	0.0130662	0.0110093
seq.10583.1	TMEM108	TM108	Transmembrane protein 108	-0.00336723	-0.01196
seq.10584.7	NDUFS4	NDUS4	NADH dehydrogenase [ubiquinone] iron-sulfur protein 4, mitochondrial	0.00422293	-0.0070239
seq.10588.39	ST3GAL5	SIAT9	Lactosylceramide alpha-2,3-sialyltransferase	0.0110525	-0.00844273
seq.10589.7	RAET1L	RET1L	Retinoic acid early transcript 1L protein	0.00363175	-0.00800243
seq.10600.24	CLGN	CLGN	Calmegin	0.00176617	-0.0150438
seq.10603.1	HTN3	HIS3	Histatin-3	-0.0107589	-0.0145694
seq.10605.22	APMAP	APMAP	Adipocyte plasma membrane-associated protein	-0.0158904	-0.011194
seq.10606.34	TOR1AIP1	TOIP1	Torsin-1A-interacting protein 1	-0.00869336	0.00466677
seq.10608.9	HTN1	HIS1	Histatin-1	-0.00260222	-0.00104249
seq.10612.18	PLOD3	PLOD3	Procollagen-lysine,2-oxoglutarate 5-dioxygenase 3	0.00535593	0.00517814
seq.10613.33	GOLM2	CASC4	Protein CASC4	-0.0205024	-0.0073242
seq.10615.18	MPZ	MYP0	Myelin protein P0	-0.0171003	-0.00515786
seq.10616.67	PODXL2	PDXL2	Podocalyxin-like protein 2	0.00340902	2.32e-05
seq.10618.190	LRP2	megalin	Low-density lipoprotein receptor-related protein 2	0.0213332	-0.00820011
seq.10620.21	MSMB	PSP-94	Beta-microseminoprotein	0.00243105	0.000294465
seq.10621.26	PRR16	PRR16	Protein Largen	-0.00693602	0.00146396
seq.10623.19	MUC1	MUC1	Mucin-1	-0.00162836	-0.00493512
seq.10624.45	SPINK13	ISK13	Serine protease inhibitor Kazal-type 13	0.00161972	-0.00433704
seq.10626.116	ST6GALNAC3	SIA7C	Alpha-N-acetylgalactosaminide alpha-2,6-sialyltransferase 3	-0.00970698	-0.000472731
seq.10627.87	APLP2	APLP2	Amyloid-like protein 2	7.46959e-05	0.000972867
seq.10630.5	HTATIP2	HTAI2	Oxidoreductase HTATIP2	-0.00115754	-0.00929275
seq.10631.9	PGRMC2	PGRC2	Membrane-associated progesterone receptor component 2	0.0206584	-0.0174834
seq.10636.1	CD200R1	MO2R1	Cell surface glycoprotein CD200 receptor 1	0.000928104	-0.00993739
seq.10637.50	ELAPOR1	K1324	UPF0577 protein KIAA1324	-0.020949	-0.00274923
seq.10638.1	TINF2	TINF2	TERF1-interacting nuclear factor 2	-0.00130551	-0.0045124
seq.10643.16	OLFM3	NOE3	Noelin-3	0.00992788	-0.00639948
seq.10647.18	ASCC1	ASCC1	Activating signal cointegrator 1 complex subunit 1	-0.0121184	-0.00145338
seq.10663.42	INSIG1	INSI1	Insulin-induced gene 1 protein	-0.00138475	-0.00830066
seq.10666.7	GNPTG	GNPTG	N-acetylglucosamine-1-phosphotransferase subunit gamma	-0.00899111	0.00309269
seq.10667.78	C1orf185	CA185	Uncharacterized protein C1orf185	-0.0157757	-0.00199789
seq.10668.5	STX4	STX4	Syntaxin-4	0.00983198	0.0296076
seq.10670.26	SEMA3E	Semaphorin 3E	Semaphorin-3E	0.0115297	-0.0160188
seq.10672.75	SFTPB	SP-B	Pulmonary surfactant-associated protein B	0.000540192	-0.0123458
seq.10675.223	TMX2	TMX2	Thioredoxin-related transmembrane protein 2	0.0126988	-0.0223082
seq.10677.9	NDUFB4	NDUB4	NADH dehydrogenase [ubiquinone] 1 beta subcomplex subunit 4	0.00701091	-0.0156177
seq.10693.43	KLRG2	KLRG2	Killer cell lectin-like receptor subfamily G member 2	-0.00327203	4.16883e-05
seq.10695.12	WFDC10B	WF10B	Protein WFDC10B	-0.00139565	-0.00142669
seq.10699.52	LRP1	LRP1	Prolow-density lipoprotein receptor-related protein 1	-0.00869453	-0.00914979
seq.10700.10	IGSF11	IGS11	Immunoglobulin superfamily member 11	-0.00172141	0.00561055
seq.10702.1	COL28A1	COSA1	Collagen alpha-1(XXVIII) chain	-0.0113439	-0.00584745
seq.10703.203	SUDS3	SDS3	Sin3 histone deacetylase corepressor complex component SDS3	0.00746681	-0.00727241
seq.10704.91	IRAG2	LRMP	Lymphoid-restricted membrane protein	-0.00510882	0.00456268
seq.10705.14	ST6GALNAC3	SIA7C	Alpha-N-acetylgalactosaminide alpha-2,6-sialyltransferase 3	-0.00588901	0.00373044
seq.10708.3	GNRH2	GON2	Progonadoliberin-2	0.000299837	-0.010177
seq.10710.23	ZPBP2	ZPBP2	Zona pellucida-binding protein 2	-0.0123736	-0.00423593
seq.10713.151	CD300LB	CLM7	CMRF35-like molecule 7	-0.00735105	-0.00649536
seq.10714.7	ACE	ACE	Angiotensin-converting enzyme	-0.00886011	0.0101789
seq.10716.35	PSMD5	PSMD5	26S proteasome non-ATPase regulatory subunit 5	-0.00926283	-0.00284045
seq.10721.76	HSPA1A	HSP 70	Heat shock 70 kDa protein 1A	-0.0105973	0.00119465
seq.10722.13	SYK	KSYK	Tyrosine-protein kinase SYK	-0.00310513	0.0165528
seq.10731.10	HS3ST5	HS3S5	Heparan sulfate glucosamine 3-O-sulfotransferase 5	0.0192613	0.00101809
seq.10734.339	GAL3ST2	G3ST2	Galactose-3-O-sulfotransferase 2	0.0159019	-0.0184543
seq.10737.96	SERPINB1	Serpin B1	Leukocyte elastase inhibitor	0.0140832	0.0241917
seq.10738.11	FBLN5	fibulin 5	Fibulin-5	-0.00776976	0.0035803
seq.10741.22	CSF1	CSF-1	Macrophage colony-stimulating factor 1	0.0051913	-0.00826518
seq.10743.13	SLITRK1	SLIK1	SLIT and NTRK-like protein 1	-0.00269689	-0.00739972
seq.10746.24	DKK3	DKK3	Dickkopf-related protein 3	-0.018592	0.00170485
seq.10748.216	PCDHB2	PCDB2	Protocadherin beta-2	0.00388851	-0.00797417
seq.10749.18	HSPA1A	HSP 70	Heat shock 70 kDa protein 1A	-0.00147148	0.0202654
seq.10752.8	CDYL2	CDYL2	Chromodomain Y-like protein 2	-0.00501255	-0.0159221
seq.10753.31	ADAM7	ADAM7	Disintegrin and metalloproteinase domain-containing protein 7	0.003559	0.00637564
seq.10754.113	PROK2	Prokineticin-2	Prokineticin-2	0.00534358	0.00050443
seq.10756.34	UCN3	UCN3	Urocortin-3	-5.99171e-05	0.0183143
seq.10758.2	KERA	KERA	Keratocan	-0.00796292	3.76044e-05
seq.10760.107	GRIA4	GRIA4	Glutamate receptor 4	-0.0110217	-0.0138384
seq.10761.5	TMED2	TMED2	Transmembrane emp24 domain-containing protein 2	0.0125051	-0.0159286
seq.10762.2	KLRG2	KLRG2	Killer cell lectin-like receptor subfamily G member 2	-0.016614	-0.00917188
seq.10767.52	ADGRG2	GPR64	G-protein coupled receptor 64	0.000465743	-0.00400282
seq.10772.21	CSGALNACT2	CGAT2	Chondroitin sulfate N-acetylgalactosaminyltransferase 2	0.0101678	-0.0169028
seq.10780.10	RAB3D	RAB3D	Ras-related protein Rab-3D	-0.00769794	-0.0130274
seq.10781.19	CLEC4G	CLC4G	C-type lectin domain family 4 member G	0.0248091	0.00261961
seq.10785.8	LRRC52	LRC52	Leucine-rich repeat-containing protein 52	-0.00246338	-0.00464105
seq.10798.4	CD300E	CLM2	CMRF35-like molecule 2	0.00615118	-0.0120687
seq.10800.15	SERPINH1	Collagen-binding protein	Serpin H1	0.0162246	0.0102475
seq.10801.11	EFNA2	Ephrin-A2	Ephrin-A2	-0.00845148	-0.0129013
seq.10803.22	HSPA1A	HSP 70	Heat shock 70 kDa protein 1A	3.23911e-05	0.0164159
seq.10809.14	KLRB1	KLRB1	Killer cell lectin-like receptor subfamily B member 1	-0.0038639	-0.0136108
seq.10814.7	CD1A	CD1A	T-cell surface glycoprotein CD1a	0.00105111	-0.0121761
seq.10815.2	HABP4	HABP4	Intracellular hyaluronan-binding protein 4	-0.00912519	-0.00384034
seq.10816.150	PILRA	PILRA isoform FDF03-M14	Paired immunoglobulin-like type 2 receptor alpha isoform FDF03-M14	0.000448572	-0.00540422
seq.10817.26	TOMM20L	TO20L	TOMM20-like protein 1	0.0131909	-0.0220736
seq.10818.36	SMPD1	ASM	Sphingomyelin phosphodiesterase	-0.00343566	-0.00621523
seq.10819.108	FBLN1	fibulin 1	Fibulin-1	-0.00299191	0.00195903
seq.10825.12	VSIG10	VSI10	V-set and immunoglobulin domain-containing protein 10	-0.00246009	0.0012127
seq.10827.67	LINGO3	LIGO3	Leucine-rich repeat and immunoglobulin-like domain-containing nogo receptor-interacting protein 3	-0.0185553	0.000810945
seq.10830.5	EFCAB14	K0494	EF-hand calcium-binding domain-containing protein 14	-0.018372	-0.00239791
seq.10832.24	B4GALT6	B4GT6	Beta-1,4-galactosyltransferase 6	-0.0185892	-0.00337747
seq.10833.64	HHIP	HHIP	Hedgehog-interacting protein	-0.0122781	-0.0113456
seq.10835.25	A4GNT	A4GCT	Alpha-1,4-N-acetylglucosaminyltransferase	-0.00375275	-0.00438878
seq.10842.7	GCNT4	GCNT4	Beta-1,3-galactosyl-O-glycosyl-glycoprotein beta-1,6-N-acetylglucosaminyltransferase 4	0.0139187	-0.0157105
seq.10847.1	SIGLEC15	SIG15	Sialic acid-binding Ig-like lectin 15	0.00968658	-0.0148553
seq.10848.137	BTNL3	BTNL3	Butyrophilin-like protein 3	-0.0192236	0.00187021
seq.10851.77	EBI3	IL27B	Interleukin-27 subunit beta	-0.0104646	-0.00841654
seq.10852.114	HNRNPDL	HNRDL	Heterogeneous nuclear ribonucleoprotein D-like	0.0116159	0.0311134
seq.10854.15	GCNT4	GCNT4	Beta-1,3-galactosyl-O-glycosyl-glycoprotein beta-1,6-N-acetylglucosaminyltransferase 4	0.0165786	-0.017387
seq.10855.55	PLXNB2	PLXB2	Plexin-B2	0.00170171	-0.00311909
seq.10866.60	PPP4R3A	P4R3A	Serine/threonine-protein phosphatase 4 regulatory subunit 3A	-0.00643541	0.0102488
seq.10870.32	SPAST	Spastin	Spastin	0.00930303	0.030986
seq.10876.300	BRAT1	BRAT1	BRCA1-associated ATM activator 1	0.0010871	-0.00858806
seq.10880.38	FAM163B	F163B	Protein FAM163B	0.00554324	0.00386352
seq.10882.12	DSC1	Desmocollin-1	Desmocollin-1	0.0117195	-0.0131724
seq.10885.36	C6orf89	CF089	Bombesin receptor-activated protein C6orf89	-0.0155086	-0.0134936
seq.10889.2	MRAP2	MRAP2	Melanocortin-2 receptor accessory protein 2	0.00315373	-0.00648643
seq.10890.135	LCTL	LCTL	Lactase-like protein	0.00958296	-0.010894
seq.10892.8	OSMR	OSMR	Oncostatin-M-specific receptor subunit beta	0.0176863	-0.00385648
seq.10894.25	SCGN	Secretagogin	Secretagogin	-0.0021627	-0.00772509
seq.10895.28	TMPRSS11B	TM11B	Transmembrane protease serine 11B	0.000339825	-0.00695457
seq.10900.272	STMN2	STMN2	Stathmin-2	-0.00265082	0.0141252
seq.10902.53	ASPRV1	APRV1	Retroviral-like aspartic protease 1	-0.000524861	0.00153283
seq.10903.50	STX8	STX8	Syntaxin-8	0.0122161	0.0271141
seq.10907.116	NTM	NTRI	Neurotrimin	-0.0194644	0.000932372
seq.10908.2	GALNT13	GLT13	Polypeptide N-acetylgalactosaminyltransferase 13	-0.00841626	0.000737546
seq.10910.6	CEACAM4	CEAM4	Carcinoembryonic antigen-related cell adhesion molecule 4	-0.00399454	-0.017088
seq.10916.44	PLA2R1	PLA2R	Secretory phospholipase A2 receptor	-0.0124202	0.0135291
seq.10917.40	GNGT2	GBGT2	Guanine nucleotide-binding protein G(I)/G(S)/G(O) subunit gamma-T2	-0.00938432	-0.00293141
seq.10924.258	CYB5D2	NEUFC	Neuferricin	-0.0136236	-0.0041906
seq.10933.107	CALN1	CABP8	Calcium-binding protein 8	0.0111892	-0.011348
seq.10938.13	CD58	sLFA-3	Lymphocyte function-associated antigen 3	0.0228681	-0.00946483
seq.10939.16	PLEKHA4	PKHA4	Pleckstrin homology domain-containing family A member 4	0.010059	-0.00639679
seq.10940.25	SRL	SRCA	Sarcalumenin	-0.00407595	-0.0093651
seq.10945.11	STX6	Syntaxin-6	Syntaxin-6	0.0170446	-0.00667949
seq.10948.14	PLD3	PLD3	Phospholipase D3	-0.00965995	0.00022178
seq.10949.59	RPLP2	RLA2	60S acidic ribosomal protein P2	-0.00474332	-0.000292868
seq.10953.14	CLEC2A	CLC2A	C-type lectin domain family 2 member A	-0.0150238	-0.0145095
seq.10955.4	CLEC10A	CLC10	C-type lectin domain family 10 member A	-0.0133433	-0.00685135
seq.10956.82	GCSH	GCSH	Glycine cleavage system H protein, mitochondrial	-0.00149708	-0.00271141
seq.10959.125	BET1L	BET1L	BET1-like protein	-0.0119542	0.00866989
seq.10961.15	PLAAT4	TIG3	Retinoic acid receptor responder protein 3	-0.00709414	-0.00826818
seq.10966.1	AHSG	a2-HS-Glycoprotein	Alpha-2-HS-glycoprotein	0.00528102	-0.00453718
seq.10967.12	PRL	PRL	Prolactin	-0.000559765	-0.0164287
seq.10970.3	ART3	NAR3	Ecto-ADP-ribosyltransferase 3	-0.00605676	-0.000932416
seq.10974.20	SPINK7	ISK7	Serine protease inhibitor Kazal-type 7	-0.0147191	-0.000206657
seq.10975.59	MUCL1	MUCL1	Mucin-like protein 1	0.00230174	-0.0121803
seq.10976.44	MUC1	MUC1	Mucin-1	0.00934063	-0.0166457
seq.10977.55	UCMA	UCMA	Unique cartilage matrix-associated protein	-0.000289498	-0.00122894
seq.10978.39	GH2	SOM2	Growth hormone variant	-0.0040114	0.00516782
seq.10980.11	ACHE	ACES	Acetylcholinesterase	-0.0141607	0.00302705
seq.10981.56	NRG3	NRG3	Pro-neuregulin-3, membrane-bound isoform	-0.0112421	0.000555736
seq.10990.21	LRRK2	LRRK2	Leucine-rich repeat serine/threonine-protein kinase 2	0.0190922	-0.00318639
seq.11067.13	BGLAP	Osteocalcin	Osteocalcin	-5.60825e-05	0.00133124
seq.11071.1	IL5	IL-5	Interleukin-5	-0.00110287	-0.0131438
seq.11081.1	GPD1	GPDA	Glycerol-3-phosphate dehydrogenase [NAD(+)], cytoplasmic	0.00687115	-0.00119845
seq.11083.23	ENO2	NSE	Gamma-enolase	-0.01198	-0.00380671
seq.11089.7	IGHA1|IGHA2	IgA	Immunoglobulin A	-0.00409725	-0.000240374
seq.11094.104	CLC	LPPL	Galectin-10	0.0196812	-0.00788565
seq.11096.57	N6AMT1	HEMK2	HemK methyltransferase family member 2	-0.0140505	-0.00602883
seq.11098.1	PDXK	PDXK	Pyridoxal kinase	-0.00335317	0.0151973
seq.11101.18	TLR4	TLR4	Toll-like receptor 4	-0.000846828	0.00125524
seq.11102.22	REG4	REG4	Regenerating islet-derived protein 4	-0.0123893	-5.80546e-05
seq.11103.24	HSPB1	HSP 27	Heat shock protein beta-1	0.0109821	0.00577247
seq.11104.13	CHI3L1	YKL-40	Chitinase-3-like protein 1	0.00217416	-0.00309496
seq.11105.171	ENO1	Alpha enolase	Alpha-enolase	0.00280948	0.00963708
seq.11107.25	TENM3	TEN3	Teneurin-3	-0.0194259	0.0033361
seq.11109.56	SVEP1	SVEP1	Sushi, von Willebrand factor type A, EGF and pentraxin domain-containing protein 1	-0.00189075	-0.0011199
seq.11110.4	TMEM119	TM119	Transmembrane protein 119	0.0229095	-0.00960274
seq.11112.18	TMEM167A	KISHA	Protein kish-A	-0.020479	-0.00700108
seq.11116.16	C11orf87	CK087	Uncharacterized protein C11orf87	-0.0142145	-0.0134943
seq.11117.2	SPATA20	SPT20	Spermatogenesis-associated protein 20	0.0019482	-0.0119605
seq.11118.107	RAB17	RAB17	Ras-related protein Rab-17	0.0208285	-0.0109254
seq.11120.49	NAT14	NAT14	N-acetyltransferase 14	0.00995952	-0.00205691
seq.11121.56	VWC2	VWC2	Brorin	-0.0124019	-0.0116671
seq.11122.97	SPG21	SPG21	Maspardin	0.00855883	0.0230187
seq.11126.102	TRIO	TRIO	Triple functional domain protein	0.0115314	-0.00117555
seq.11128.29	TMEM132C	T132C	Transmembrane protein 132C	0.00596571	0.00216098
seq.11129.66	BMP15	BMP15	Bone morphogenetic protein 15	0.0223152	-0.00739123
seq.11130.158	CACNB4	CACB4	Voltage-dependent L-type calcium channel subunit beta-4	-0.0117533	0.00450339
seq.11134.30	MTRF1L	RF1ML	Peptide chain release factor 1-like, mitochondrial	0.0121279	0.00760395
seq.11135.5	MRPL55	RM55	39S ribosomal protein L55, mitochondrial	-0.0123235	-0.00166973
seq.11137.43	CSF2RB	IL3RB	Cytokine receptor common subunit beta	0.0153773	-0.0161134
seq.11138.16	RUNX3	RUNX3	Runt-related transcription factor 3	0.0146677	0.0098448
seq.11140.56	COL1A1	CO1A1	Collagen alpha-1(I) chain	-0.00339054	0.00222945
seq.11142.11	ANGPTL1	ANGL1	Angiopoietin-related protein 1	-0.0115044	0.00114831
seq.11143.32	OLFM3	NOE3	Noelin-3	0.00492024	-0.0172747
seq.11144.10	DEFB116	DB116	Beta-defensin 116	0.00396092	0.00258771
seq.11145.72	KIAA1549L	K154L	UPF0606 protein KIAA1549L	-0.00452419	-0.00297392
seq.11146.4	TBX22	TBX22	T-box transcription factor TBX22	-0.0157333	0.0011807
seq.11147.17	TREML1	TRML1	Trem-like transcript 1 protein	-0.00805824	0.00791883
seq.11149.3	TLR1	TLR1	Toll-like receptor 1	0.00706238	-0.0171055
seq.11150.3	COL6A1	Collagen a1(VI)	Collagen alpha-1(VI) chain	0.00595223	0.00518287
seq.11152.46	KLK13	kallikrein 13	Kallikrein-13	-0.0084648	-0.00653529
seq.11154.3	NFE2L1	NF2L1	Nuclear factor erythroid 2-related factor 1	-0.00572414	0.0136359
seq.11155.16	COL6A5	CO6A5	Collagen alpha-5(VI) chain	-0.00343567	0.00593626
seq.11157.35	HSPA1A	HSP 70	Heat shock 70 kDa protein 1A	0.0182105	0.00882788
seq.11158.40	BICDL1	BICR1	Bicaudal D-related protein 1	-0.0117729	-0.00360358
seq.11159.14	MUL1	MUL1	Mitochondrial ubiquitin ligase activator of NFKB 1	-0.0144315	-0.014457
seq.11160.56	RNF122	RN122	RING finger protein 122	0.0276352	-0.00539027
seq.11161.5	SPART	SPG20	Spartin	0.01436	0.0244934
seq.11162.37	EQTN	EQTN	Equatorin	-0.00281181	-0.0169153
seq.11163.7	FAM162B	F162B	Protein FAM162B	0.0196558	-0.0030655
seq.11164.7	TENM2	TEN2	Teneurin-2	0.0274398	-0.00297511
seq.11167.6	MTMR1	MTMR1	Myotubularin-related protein 1	0.0275047	-0.00553567
seq.11168.3	MEGF10	MEG10	Multiple epidermal growth factor-like domains protein 10	0.0194867	-0.00662287
seq.11171.25	FLNA	filamin A	Filamin-A	0.00878429	0.0293328
seq.11173.29	MILR1	MILR1	Allergin-1	-0.00473022	-0.00754223
seq.11174.8	THSD7A	THS7A	Thrombospondin type-1 domain-containing protein 7A	-0.00500334	-0.0061003
seq.11175.45	LPCAT2	PCAT2	Lysophosphatidylcholine acyltransferase 2	-0.000832696	-0.00389223
seq.11177.16	KRT5	K2C5	Keratin, type II cytoskeletal 5	-0.00182554	-0.00463223
seq.11178.21	SVEP1	SVEP1	Sushi, von Willebrand factor type A, EGF and pentraxin domain-containing protein 1	-0.0144284	0.00270458
seq.11179.7	TSSK1B	TSSK1	Testis-specific serine/threonine-protein kinase 1	-0.00181061	-0.0058038
seq.11180.17	SMARCC1	SMRC1	SWI/SNF complex subunit SMARCC1	0.0203502	-0.00612436
seq.11184.51	CHGA	CgA	Chromogranin-A	0.00565032	0.00819879
seq.11185.145	GCH1	GCH1	GTP cyclohydrolase 1	0.0168259	-0.0126766
seq.11186.12	TMEM52	TMM52	Transmembrane protein 52	-0.00592041	-0.00931262
seq.11187.11	CLEC12A	CL12A	C-type lectin domain family 12 member A	-0.00280193	-0.000448082
seq.11190.129	YME1L1	YMEL1	ATP-dependent zinc metalloprotease YME1L1	0.0168384	-0.00311452
seq.11192.168	TINAGL1	TINAL	Tubulointerstitial nephritis antigen-like	-0.0192291	0.00499803
seq.11193.27	HNF1A	HNF1A	Hepatocyte nuclear factor 1-alpha	-0.00752841	-0.00387125
seq.11194.6	SIT1	SIT1	Signaling threshold-regulating transmembrane adapter 1	0.00212445	-0.00855225
seq.11196.31	COL6A3	Collagen alpha-3(VI)	Collagen alpha-3(VI) chain	-0.00234298	-0.00724113
seq.11198.37	CREB3L1	CR3L1	Cyclic AMP-responsive element-binding protein 3-like protein 1	0.0119875	-0.00844211
seq.11200.52	CD93	C1QR1	Complement component C1q receptor	-0.0109401	-0.00140548
seq.11201.19	PUS1	TRUA	tRNA pseudouridine synthase A, mitochondrial	0.0130317	-0.00878812
seq.11202.70	TBX5	TBX5	T-box transcription factor TBX5	0.0194527	-0.00781583
seq.11203.97	PKLR	KPYR	Pyruvate kinase PKLR	0.00985737	0.000799632
seq.11204.80	CXADR	CXAR	Coxsackievirus and adenovirus receptor	0.00704305	0.0190554
seq.11205.10	ITGB7	Integrin beta-7	Integrin beta-7	-0.000532923	0.0134431
seq.11207.3	MSR1	Macrophage scavenger receptor	Macrophage scavenger receptor types I and II	-0.00253332	-0.0131324
seq.11208.15	NAGPA	NAGPA	N-acetylglucosamine-1-phosphodiester alpha-N-acetylglucosaminidase	-0.015406	-0.00703607
seq.11211.7	TBCE	TBCE	Tubulin-specific chaperone E	0.0114195	0.0288404
seq.11212.7	TXNDC5	TXND5	Thioredoxin domain-containing protein 5	-0.00956139	-0.00744184
seq.11214.40	DNAJB9	DNJB9	DnaJ homolog subfamily B member 9	-0.000266852	-0.0108791
seq.11215.6	CDH15	CAD15	Cadherin-15	-0.00155627	-0.00167291
seq.11217.16	CTBP1	CTBP1	C-terminal-binding protein 1	-0.00755725	0.0260645
seq.11218.84	TPMT	TPMT	Thiopurine S-methyltransferase	0.0156742	-0.00882154
seq.11219.95	FGFBP3	FGFP3	Fibroblast growth factor-binding protein 3	-0.0132686	-0.0066307
seq.11220.53	C10orf105	CJ105	Uncharacterized protein C10orf105	-0.0016517	0.00137689
seq.11223.1	TMEM154	TM154	Transmembrane protein 154	-0.0152805	0.00305681
seq.11226.16	UBE3A	UBE3A	Ubiquitin-protein ligase E3A	0.0181031	0.0215046
seq.11227.31	TBL2	TBL2	Transducin beta-like protein 2	0.0139379	0.00680499
seq.11228.37	RIC3	RIC3	Protein RIC-3	0.0195681	0.000423033
seq.11229.16	ERN1	ERN1	Serine/threonine-protein kinase/endoribonuclease IRE1	0.00490668	-0.000488508
seq.11231.12	FDX2	ADXL	Adrenodoxin-like protein, mitochondrial	-0.0149021	-0.00311442
seq.11232.46	TCN1	Holo-TC I	Transcobalamin-1	-0.00566343	0.00604648
seq.11237.49	PCOLCE	PCOC1	Procollagen C-endopeptidase enhancer 1	-0.00543122	0.010454
seq.11239.49	TMPRSS6	TMPS6	Transmembrane protease serine 6	0.0142789	-0.00716308
seq.11241.8	ASL	ARLY	Argininosuccinate lyase	0.0060316	-0.0040924
seq.11242.33	TGM1	TGM1	Protein-glutamine gamma-glutamyltransferase K	-0.00940562	-0.00320126
seq.11243.90	ADGRF1	GPR110	Adhesion G-protein coupled receptor F1	0.0198558	0.00621798
seq.11245.43	FLNA	filamin A	Filamin-A	0.00542779	0.0241258
seq.11246.3	BPIFB1	LPLC1	BPI fold-containing family B member 1	-0.00868635	0.0100552
seq.11247.20	NAGS	NAGS	N-acetylglutamate synthase, mitochondrial	0.0030743	-0.015673
seq.11248.43	UROS	HEM4	Uroporphyrinogen-III synthase	0.00679445	0.0134828
seq.11252.30	LRCH4	LRCH4	Leucine-rich repeat and calponin homology domain-containing protein 4	0.0176272	0.000521046
seq.11254.13	PAPLN	PPN	Papilin	0.0106484	0.00161289
seq.11257.1	QDPR	DHPR	Dihydropteridine reductase	0.0134881	0.00572152
seq.11258.41	MADCAM1	MAdCAM-1	Mucosal addressin cell adhesion molecule 1	0.0240044	-0.00252377
seq.11260.47	SUN5	SPA4L	SUN domain-containing protein 5	-0.0166388	-0.011939
seq.11262.39	TRABD	TRABD	TraB domain-containing protein	0.0234085	-0.0026589
seq.11263.57	CASQ1	CASQ1	Calsequestrin-1	0.0183197	-0.00611841
seq.11264.33	XDH	XDH	Xanthine dehydrogenase/oxidase	-0.00980991	-0.0109784
seq.11265.8	ALDH1A1	Retinal dehydrogenase 1	Retinal dehydrogenase 1	0.0157691	-0.00244182
seq.11266.8	SELPLG	SELPL	P-selectin glycoprotein ligand 1	-0.0140777	-0.00206942
seq.11270.17	CHCHD10	CHC10	Coiled-coil-helix-coiled-coil-helix domain-containing protein 10, mitochondrial	0.0155109	-0.00788338
seq.11273.176	GSTT2B	GSTT2	Glutathione S-transferase theta-2B	-0.00623025	-0.00710965
seq.11275.94	LRP1B	LRP1B	Low-density lipoprotein receptor-related protein 1B	0.0150271	0.0073059
seq.11277.23	ATF6	ATF6A	Cyclic AMP-dependent transcription factor ATF-6 alpha	1.43682e-06	0.00646267
seq.11278.4	COL11A2	COL11A2	Collagen alpha-2(XI) chain	-0.0104167	-0.00163188
seq.11279.42	GABBR1	GABR1	Gamma-aminobutyric acid type B receptor subunit 1	-0.00890117	-0.00284069
seq.11280.6	GAD1	DCE1	Glutamate decarboxylase 1	0.00509367	-0.00138055
seq.11281.6	GRB7	GRB7	Growth factor receptor-bound protein 7	0.0218492	-0.0114281
seq.11282.16	MSR1	Macrophage scavenger receptor	Macrophage scavenger receptor types I and II	-0.00934666	-0.00974036
seq.11283.13	DCAF5	DCAF5	DDB1- and CUL4-associated factor 5	0.0247311	-0.0105656
seq.11284.24	LAIR1	LAIR1	Leukocyte-associated immunoglobulin-like receptor 1	-0.000579135	-0.00735295
seq.11285.8	CD34	CD34	Hematopoietic progenitor cell antigen CD34	0.0254229	-0.00519988
seq.11286.78	SELENOS	SELS	Selenoprotein S	0.0240255	0.00648542
seq.11287.14	CYB5A	Cytochrome b5	Cytochrome b5	0.000486482	-0.00344893
seq.11288.26	NT5C2	5NTC	Cytosolic purine 5'-nucleotidase	0.0138307	0.0130473
seq.11289.31	CSNK1D	KC1D	Casein kinase I isoform delta	0.0131477	-0.00783135
seq.11292.13	SCARA3	SCAR3	Scavenger receptor class A member 3	0.0267153	0.000209566
seq.11293.14	LRRN1	LRRN1	Leucine-rich repeat neuronal protein 1	0.000822948	-0.00503625
seq.11294.7	TMCC3	TMCC3	Transmembrane and coiled-coil domains protein 3	0.0239875	-0.00693647
seq.11297.54	NOTCH2	NOTC2	Neurogenic locus notch homolog protein 2	-0.0201951	-0.00351438
seq.11300.32	SORT1	SORT	Sortilin	0.00733717	-0.00640291
seq.11302.237	TNR	TENR	Tenascin-R	0.0174447	-0.0114874
seq.11303.7	SAMHD1	SAMH1	Deoxynucleoside triphosphate triphosphohydrolase SAMHD1	0.0126093	-0.0155508
seq.11307.33	WWP1	WWP1	NEDD4-like E3 ubiquitin-protein ligase WWP1	0.0118378	0.0285702
seq.11308.8	CREB3L4	CR3L4	Cyclic AMP-responsive element-binding protein 3-like protein 4	0.00367997	-0.00990478
seq.11310.8	DSG3	Desmoglein-3	Desmoglein-3	0.00761135	0.00962036
seq.11311.79	RAG1	RAG-1	V(D)J recombination-activating protein 1	0.014939	-0.00718038
seq.11312.40	PMS2	PMS2	Mismatch repair endonuclease PMS2	0.0131965	-0.00850352
seq.11313.100	PCBD1	PHS	Pterin-4-alpha-carbinolamine dehydratase	0.00285127	0.00108593
seq.11315.148	PPM1D	PPM1D	Protein phosphatase 1D	0.0226937	-0.000727877
seq.11318.20	APOA5	Apo A-V	Apolipoprotein A-V	0.000704861	-0.011449
seq.11319.106	MRE11	MRE11	Double-strand break repair protein MRE11	0.0228294	0.00267935
seq.11320.29	CHFR	CHFR	E3 ubiquitin-protein ligase CHFR	0.000235428	-0.00942769
seq.11324.3	PXDNL	PXDNL	Peroxidasin-like protein	0.0074225	-0.0002634
seq.11325.8	BTG2	BTG2	Protein BTG2	0.0164569	-0.0051657
seq.11327.56	CLK2	CLK2	Dual specificity protein kinase CLK2	0.0146688	-0.0134776
seq.11328.9	USB1	USB1	U6 snRNA phosphodiesterase	-0.0201153	-0.00184627
seq.11330.15	CSNK2B	CSK2B	Casein kinase II subunit beta	-0.00268817	-0.0052335
seq.11333.82	ARHGAP25	RHG25	Rho GTPase-activating protein 25	0.000155694	0.0245261
seq.11334.7	LILRB3	LIRB3	Leukocyte immunoglobulin-like receptor subfamily B member 3	0.0185319	-0.00715853
seq.11336.9	FANCF	FANCF	Fanconi anemia group F protein	-0.0102047	0.00372748
seq.11338.49	BLK	BLK	Tyrosine-protein kinase BLK	0.0120022	-0.016574
seq.11342.59	PLXDC2	PXDC2	Plexin domain-containing protein 2	-0.0024138	-0.00590059
seq.11347.9	TALDO1	Transaldolase	Transaldolase	-0.00740178	0.0156805
seq.11348.132	P4HA2	P4HA2	Prolyl 4-hydroxylase subunit alpha-2	0.0166556	-0.00497337
seq.11350.30	STUB1	CHIP	E3 ubiquitin-protein ligase CHIP	0.00858093	0.00392774
seq.11351.233	NHEJ1	NHEJ1	Non-homologous end-joining factor 1	-0.0101212	0.00254325
seq.11352.42	TTN	TITIN	Titin	-0.0121223	-0.000709163
seq.11353.143	SMAD2	SMAD2	Mothers against decapentaplegic homolog 2	0.0239028	-0.0104985
seq.11354.21	PLCB1	Phospholipase C-beta-1	1-phosphatidylinositol 4,5-bisphosphate phosphodiesterase beta-1	-0.0150328	0.0135664
seq.11355.10	EIF5A2	IF5A2	Eukaryotic translation initiation factor 5A-2	0.0152219	0.0245439
seq.11356.19	ESS2	DGC14	Protein DGCR14	0.00938896	-0.0106838
seq.11358.15	GRB10	GRB10	Growth factor receptor-bound protein 10	0.0141787	0.026764
seq.11360.39	RRM1	RRM1	Ribonucleoside-diphosphate reductase large subunit	0.000123857	0.00332344
seq.11361.73	TYMP	TP	Thymidine phosphorylase	0.0143689	0.018354
seq.11363.58	AQP4	AQP4	Aquaporin-4	0.0255097	-0.00926279
seq.11364.18	MFN1	MFN1	Mitofusin-1	-0.000980775	-0.0036194
seq.11365.17	TENM4	TEN4	Teneurin-4	-0.0102885	-0.00127173
seq.11368.32	AK2	KAD2	Adenylate kinase 2, mitochondrial	0.00620071	0.0302896
seq.11369.23	ADH5	ADHX	Alcohol dehydrogenase class-3	0.0174138	0.012029
seq.11370.20	INPP5E	INP5E	72 kDa inositol polyphosphate 5-phosphatase	0.000986243	-0.00733694
seq.11371.1	GPR101	GP101	Probable G-protein coupled receptor 101	0.0206787	-0.0148303
seq.11372.2	ZNF18	ZNF18	Zinc finger protein 18	0.0202431	-0.000166815
seq.11375.49	FOXL2	FOXL2	Forkhead box protein L2	-0.0120986	-0.00965728
seq.11377.19	ADH7	ADH7	Alcohol dehydrogenase class 4 mu/sigma chain	-0.00259708	-0.00498101
seq.11378.37	SYK	KSYK	Tyrosine-protein kinase SYK	0.000697753	0.0143277
seq.11380.84	RBM24	RBM24	RNA-binding protein 24	0.0221238	-0.00914767
seq.11381.56	PRPS1	PRPS1	Ribose-phosphate pyrophosphokinase 1	-0.00247056	-0.00236125
seq.11382.5	BLVRA	BIEA	Biliverdin reductase A	0.0175875	0.0161818
seq.11383.41	KRT7	Keratin 7	Keratin, type II cytoskeletal 7	0.0241844	-0.00955082
seq.11387.3	ATF6B	ATF6B	Cyclic AMP-dependent transcription factor ATF-6 beta	-0.0063443	-0.00539131
seq.11388.75	WFDC2	HE4	WAP four-disulfide core domain protein 2	-0.0117635	-0.0131931
seq.11390.24	CA8	Carbonic Anhydrase VIII	Carbonic anhydrase-related protein	-0.010571	0.00691515
seq.11391.69	MVK	MVK	Mevalonate kinase	0.0173386	-0.00764038
seq.11395.5	PTK2B	FAK2	Protein-tyrosine kinase 2-beta	-0.00852892	0.0132913
seq.11396.39	DNAI1	DNAI1	Dynein intermediate chain 1, axonemal	0.0244748	-0.0157168
seq.11401.181	RNF146	RN146	E3 ubiquitin-protein ligase RNF146	0.00855123	-0.00551122
seq.11402.17	KMT2C	KMT2C	Histone-lysine N-methyltransferase 2C	-0.00174264	-0.00544459
seq.11405.150	CARD9	CARD9	Caspase recruitment domain-containing protein 9	0.0231771	-0.00654141
seq.11406.82	ACAD8	ACAD8	Isobutyryl-CoA dehydrogenase, mitochondrial	0.0107859	-0.00798088
seq.11407.57	PLSCR3	PLS3	Phospholipid scramblase 3	0.0159789	-0.00133554
seq.11416.23	FBXL4	FBXL4	F-box/LRR-repeat protein 4	0.00962314	0.0114599
seq.11421.10	EHD4	EHD4	EH domain-containing protein 4	0.0163961	0.00852186
seq.11422.2	DLX3	DLX3	Homeobox protein DLX-3	-0.0144041	-0.00909324
seq.11424.4	FAH	FAAA	Fumarylacetoacetase	-0.00125359	-0.0031462
seq.11425.31	RUFY1	RUFY1	RUN and FYVE domain-containing protein 1	0.0176003	-0.00939853
seq.11428.31	PDLIM1	PDLI1	PDZ and LIM domain protein 1	0.0107321	0.0265688
seq.11429.80	HNRNPC	hnRNP C1/C2	Heterogeneous nuclear ribonucleoproteins C1/C2	0.0211867	-0.00962073
seq.11430.49	DTX1	DTX1	E3 ubiquitin-protein ligase DTX1	0.0136392	-0.0121818
seq.11431.235	RECQL	RECQ1	ATP-dependent DNA helicase Q1	0.00828861	0.0171314
seq.11432.11	PQBP1	PQBP1	Polyglutamine-binding protein 1	0.0156348	-0.0136875
seq.11433.11	TCTN2	TECT2	Tectonic-2	0.0123854	-0.0168732
seq.11436.6	INA	AINX	Alpha-internexin	-0.00659882	0.0106306
seq.11438.6	DNAJB2	DNJB2	DnaJ homolog subfamily B member 2	0.0230463	0.0122138
seq.11439.88	RHPN2	RHPN2	Rhophilin-2	0.0106537	-0.0128187
seq.11440.58	SOCS3	SOCS-3	Suppressor of cytokine signaling 3	0.016366	0.00199901
seq.11441.11	PYGL	PYGL	Glycogen phosphorylase, liver form	0.00415439	0.012905
seq.11442.1	DNER	DNER	Delta and Notch-like epidermal growth factor-related receptor	0.00245597	0.00161425
seq.11444.49	POLR3F	RPC6	DNA-directed RNA polymerase III subunit RPC6	-0.00641718	-0.00162207
seq.11448.34	GALK1	GALK1	Galactokinase	0.00890081	0.0188792
seq.11449.22	CAPZA1	CAZA1	F-actin-capping protein subunit alpha-1	0.00299183	0.0294139
seq.11450.110	P4HB	Protein disulfide-isomerase	Protein disulfide-isomerase	-0.00800544	0.00113022
seq.11454.87	EIF3G	EIF3G	Eukaryotic translation initiation factor 3 subunit G	0.013222	0.0283824
seq.11456.2	MAGEB10	MAGBA	Melanoma-associated antigen B10	0.0233188	-0.0137252
seq.11457.53	GALE	GALE	UDP-glucose 4-epimerase	0.0238442	-0.0031999
seq.11458.30	PCBP1	PCBP1	Poly(rC)-binding protein 1	0.0100685	0.0308642
seq.11459.81	ELL	ELL	RNA polymerase II elongation factor ELL	0.00812411	-0.0118211
seq.11462.8	RBFOX2	RBM9	RNA binding protein fox-1 homolog 2	-0.019064	0.00407673
seq.11464.9	RELB	RELB	Transcription factor RelB	0.0111014	-0.0195111
seq.11465.4	GPR135	GP135	Probable G-protein coupled receptor 135	0.000534258	-0.00784228
seq.11468.15	RBM19	RBM19	Probable RNA-binding protein 19	0.00129721	0.0146417
seq.11476.43	VPS4A	VPS4A	Vacuolar protein sorting-associated protein 4A	0.0119653	0.0290137
seq.11480.1	ALDH3A1	Aldehyde dehydrogenase, class 3	Aldehyde dehydrogenase, dimeric NADP-preferring	-0.0121953	0.000691763
seq.11481.25	HAVCR2	TIMD3	Hepatitis A virus cellular receptor 2	0.0022798	-2.0909e-06
seq.11486.26	ZNF174	ZN174	Zinc finger protein 174	6.46468e-05	-0.00163804
seq.11487.4	SPOCK1	Testican-1	Testican-1	0.00636577	0.00520044
seq.11490.42	UBL4A	UBL4A	Ubiquitin-like protein 4A	0.0138579	0.0250008
seq.11493.169	DYNLL2	DYL2	Dynein light chain 2, cytoplasmic	0.0137689	0.0289101
seq.11494.4	ELL2	ELL2	RNA polymerase II elongation factor ELL2	0.00747195	-0.00748181
seq.11510.31	APOL1	Apo L1	Apolipoprotein L1	0.0119519	-0.00782171
seq.11510.51	APOL1	Apo L1	Apolipoprotein L1	0.0131912	-0.00756183
seq.11513.92	CD38	CD38	ADP-ribosyl cyclase/cyclic ADP-ribose hydrolase 1	0.00170152	-0.0240615
seq.11514.196	CD59	CD59	CD59 glycoprotein	-0.0157372	-0.00445554
seq.11516.7	FABP1	FABPL	Fatty acid-binding protein, liver	-0.00292828	-0.00483725
seq.11530.37	HMBS	HEM3	Porphobilinogen deaminase	0.00281219	0.00562109
seq.11531.24	VSIR	GI24	V-type immunoglobulin domain-containing suppressor of T-cell activation	-0.000890304	0.0164944
seq.11534.6	LRIT3	LRIT3	Leucine-rich repeat, immunoglobulin-like domain and transmembrane domain-containing protein 3	-0.0099933	-0.00355517
seq.11536.9	MYSM1	MYSM1	Histone H2A deubiquitinase MYSM1	0.0104542	-0.0137784
seq.11537.12	TFR2	TFR2	Transferrin receptor protein 2	0.0108987	-0.00863283
seq.11538.216	MLYCD	DCMC	Malonyl-CoA decarboxylase, mitochondrial	-0.00428493	-0.00778597
seq.11539.4	ATP5MF	ATPK	ATP synthase subunit f, mitochondrial	0.0276322	-0.00866411
seq.11540.37	FOXO3	FOXO3A	Forkhead box protein O3	0.0195079	-0.00358234
seq.11542.11	TMEM230	TM230	Transmembrane protein 230	0.0055119	-0.0084266
seq.11543.84	LIMA1	LIMA1	LIM domain and actin-binding protein 1	0.0167151	-0.00737482
seq.11544.39	PHF3	PHF3	PHD finger protein 3	-0.00584947	0.0201363
seq.11545.9	TNFRSF14	HVEM	Tumor necrosis factor receptor superfamily member 14	0.0250351	-0.0077201
seq.11546.7	CYGB	CYGB	Cytoglobin	-0.0132678	0.00422125
seq.11547.84	MUSK	MUSK	Muscle, skeletal receptor tyrosine-protein kinase	-0.0054395	-0.00401158
seq.11548.84	CDC25A	MPIP1	M-phase inducer phosphatase 1	-0.00237772	0.000317633
seq.11549.6	ISL1	ISL1	Insulin gene enhancer protein ISL-1	-0.00490757	-0.000503025
seq.11551.16	HMG20B	HM20B	SWI/SNF-related matrix-associated actin-dependent regulator of chromatin subfamily E member 1-related	-0.00602657	-0.00336683
seq.11556.19	ARFGAP1	ARFG1	ADP-ribosylation factor GTPase-activating protein 1	0.0216772	-0.0100976
seq.11557.3	SMURF1	SMUF1	E3 ubiquitin-protein ligase SMURF1	0.00982398	0.00062778
seq.11560.76	NFATC4	NFAC4	Nuclear factor of activated T-cells, cytoplasmic 4	-0.00212295	-0.00271244
seq.11562.9	POLE2	DPOE2	DNA polymerase epsilon subunit 2	-0.00081507	-0.00524812
seq.11563.51	SYTL4	SYTL4	Synaptotagmin-like protein 4	0.0261521	-0.00394863
seq.11565.58	ZNF23	ZNF23	Zinc finger protein 23	0.003529	0.000498049
seq.11566.48	KRT72	Keratin 72	Keratin, type II cytoskeletal 72	-0.0194016	-0.00402101
seq.11567.23	ZNF10	ZNF10	Zinc finger protein 10	0.0140609	-0.00559437
seq.11568.2	FKBP1B	FKB1B	Peptidyl-prolyl cis-trans isomerase FKBP1B	0.00729284	0.0218145
seq.11570.94	BCAP29	BAP29	B-cell receptor-associated protein 29	0.023747	-0.00987209
seq.11571.75	KLRC3	NKG2E	NKG2-E type II integral membrane protein	-0.00394006	-0.0119812
seq.11572.4	DNM2	DYN2	Dynamin-2	-7.81728e-06	0.0255354
seq.11573.3	SRSF6	SRSF6	Serine/arginine-rich splicing factor 6	-0.00320901	0.00720664
seq.11582.63	DNAJA2	DNJA2	DnaJ homolog subfamily A member 2	-0.000564607	0.019497
seq.11586.2	LRRN1	LRRN1	Leucine-rich repeat neuronal protein 1	0.0236177	0.00160485
seq.11587.5	MGA	MGAP	MAX gene-associated protein	0.0246051	-0.00174968
seq.11590.5	RBM23	RBM23	Probable RNA-binding protein 23	-0.00907395	0.00342658
seq.11591.43	PRC1	PRC1	Protein regulator of cytokinesis 1	-0.000910492	-0.00890808
seq.11592.1	ELAVL1	ELAV1	ELAV-like protein 1	0.0199505	0.0109217
seq.11593.21	CXCL9	MIG	C-X-C motif chemokine 9	-0.0150744	0.00614179
seq.11596.47	ZNF75D	ZN75D	Zinc finger protein 75D	-0.00596524	0.000677751
seq.11601.26	DHX8	DHX8	ATP-dependent RNA helicase DHX8	0.0147055	0.000336636
seq.11602.12	CPNE1	CPNE1	Copine-1	0.0236615	-0.00807847
seq.11606.22	DNAJB6	DNJB6	DnaJ homolog subfamily B member 6	0.00304312	0.0249417
seq.11607.15	BRD1	BRD1	Bromodomain-containing protein 1	-0.00862866	0.0159063
seq.11608.5	MAP1LC3B	MLP3B	Microtubule-associated proteins 1A/1B light chain 3B	0.0121975	0.0249332
seq.11614.29	ERH	ERH	Enhancer of rudimentary homolog	0.00609622	0.021781
seq.11615.16	DAPP1	DAPP1	Dual adapter for phosphotyrosine and 3-phosphotyrosine and 3-phosphoinositide	0.0126037	0.026505
seq.11616.9	HSF1	HSF1	Heat shock factor protein 1	0.00757907	0.0202699
seq.11617.1	ITGAL	LFA-1 alpha-L chain	Integrin alpha-L	0.0192449	0.00677485
seq.11618.83	MYB	MYB	Transcriptional activator Myb	0.0187526	-0.0131596
seq.11626.7	UBE2V1	UB2V1	Ubiquitin-conjugating enzyme E2 variant 1	0.0139686	0.0252844
seq.11629.36	TRAF4	TRAF4	TNF receptor-associated factor 4	-0.0206129	-0.00703617
seq.11633.89	AHSA1	AHSA1	Activator of 90 kDa heat shock protein ATPase homolog 1	0.020691	0.0141525
seq.11634.32	RGS10	RGS10	Regulator of G-protein signaling 10	0.0131476	0.0270758
seq.11636.33	TAGLN2	Transgelin-2	Transgelin-2	0.0124179	0.0243459
seq.11638.42	B3GALT2	B3GT2	Beta-1,3-galactosyltransferase 2	0.00287104	-0.0103532
seq.11643.73	DTX3L	DTX3L	E3 ubiquitin-protein ligase DTX3L	0.0109586	0.0242547
seq.11645.9	P4HA1	P4HA1	Prolyl 4-hydroxylase subunit alpha-1	-0.00604074	0.00252246
seq.11646.4	CHST9	Carbohydrate sulfotransferase 9	Carbohydrate sulfotransferase 9	-0.00497027	-0.00260638
seq.11647.6	FZD10	Frizzled-10	Frizzled-10	0.0246375	-8.80862e-05
seq.11649.3	SMAP1	SMAP1	Stromal membrane-associated protein 1	0.0132129	0.0257564
seq.11651.24	AGO1	AGO1	Protein argonaute-1	-0.00462964	0.00260742
seq.11653.69	SLC6A9	SC6A9	Sodium- and chloride-dependent glycine transporter 1	-0.0172405	-0.0122801
seq.11654.77	NRSN1	NRSN1	Neurensin-1	0.0138943	-0.00465158
seq.11656.110	EVL	EVL	Ena/VASP-like protein	0.0269758	-0.00558498
seq.11657.86	SOCS7	SOCS7	Suppressor of cytokine signaling 7	-0.0084133	0.00477325
seq.11659.31	CLINT1	EPN4	Clathrin interactor 1	0.0119897	0.0271052
seq.11661.11	NLRP1	NALP1	NACHT, LRR and PYD domains-containing protein 1	-0.0112686	0.00189603
seq.11664.32	ARFGAP2	ARFG2	ADP-ribosylation factor GTPase-activating protein 2	0.0125712	0.0272889
seq.11666.72	RGS8	RGS8	Regulator of G-protein signaling 8	0.0220145	-0.0144338
seq.11667.29	TNS2	TENC1	Tensin-2	-0.0157335	0.00319761
seq.11669.39	SLCO5A1	SO5A1	Solute carrier organic anion transporter family member 5A1	-0.00153205	-0.0131746
seq.11670.18	GPR101	GP101	Probable G-protein coupled receptor 101	0.0250022	-0.00797715
seq.11671.19	BRPF1	BRPF1	Peregrin	0.0250422	-0.000672894
seq.11672.17	KIF16B	KI16B	Kinesin-like protein KIF16B	0.0282	-0.000889212
seq.11677.17	ZDHHC14	ZDH14	Probable palmitoyltransferase ZDHHC14	0.00545433	-0.00879596
seq.11678.105	GJD2	CXD2	Gap junction delta-2 protein	0.0167242	-0.0133498
seq.11681.8	AGFG1	NUPL	Arf-GAP domain and FG repeat-containing protein 1	0.0109372	0.0289148
seq.11682.7	TXNIP	TXNIP	Thioredoxin-interacting protein	0.0261357	-0.0114667
seq.11683.19	GGA3	GGA3	ADP-ribosylation factor-binding protein GGA3	0.012381	0.0299588
seq.11690.47	ANAPC7	APC7	Anaphase-promoting complex subunit 7	-0.00313851	0.00443952
seq.11692.21	SHC4	SHC4	SHC-transforming protein 4	0.0155906	-0.00255529
seq.11696.7	CRABP2	RABP2	Cellular retinoic acid-binding protein 2	-0.00506876	-0.0144677
seq.11699.16	PTP4A2	TP4A2	Protein tyrosine phosphatase type IVA 2	0.00187349	0.0248526
seq.11708.2	LCN1	LCN1	Lipocalin-1	0.000236073	-0.00573285
seq.11709.29	CPT1B	CPT1B	Carnitine O-palmitoyltransferase 1, muscle isoform	0.00574622	0.00397041
seq.11712.207	UNC45A	UN45A	Protein unc-45 homolog A	-0.0184643	0.00555012
seq.11715.1	POU2F1	PO2F1	POU domain, class 2, transcription factor 1	-0.0179529	-0.0129131
seq.11716.28	LRIT2	LRIT2	Leucine-rich repeat, immunoglobulin-like domain and transmembrane domain-containing protein 2	-0.00482254	-4.2089e-05
seq.11814.29	MET	Met	Hepatocyte growth factor receptor	-0.0169078	0.00649365
seq.11816.84	JAK2	JAK2	Tyrosine-protein kinase JAK2	0.0102195	0.0232717
seq.11817.1	RPS6KB1	KS6B1	Ribosomal protein S6 kinase beta-1	-0.00844592	0.0183723
seq.11825.27	PPARGC1A	PRGC1	Peroxisome proliferator-activated receptor gamma coactivator 1-alpha	0.020481	-0.0113774
seq.11827.7	RORC	RORG	Nuclear receptor ROR-gamma	-0.0091313	0.000222986
seq.11830.48	PTPN11	SHP-2	Tyrosine-protein phosphatase non-receptor type 11	0.00916853	0.0263895
seq.11833.83	FXN	FRDA	Frataxin, mitochondrial	0.0129134	-0.00876174
seq.11836.144	DDR1	discoidin domain receptor 1	Epithelial discoidin domain-containing receptor 1	-0.0185537	0.00664466
seq.11837.7	TNFRSF18	GITR	Tumor necrosis factor receptor superfamily member 18	-0.00967345	-0.00970943
seq.11838.130	PIEZO1	FA38A	Piezo-type mechanosensitive ion channel component 1	-0.0062617	-0.0113135
seq.11851.21	TREM2	TREM2	Triggering receptor expressed on myeloid cells 2	0.0186261	-0.00756009
seq.11872.9	PCDHGB1	PCDGD	Protocadherin gamma-B1	-0.00180141	-0.00278123
seq.11910.27	DLX4	DLX4	Homeobox protein DLX-4	0.00798015	0.0257384
seq.11911.13	LRRC4B	LRC4B	Leucine-rich repeat-containing protein 4B	-0.00970504	-0.00254797
seq.11926.23	AAGAB	P34	Alpha- and gamma-adaptin-binding protein p34	0.000108831	0.0191813
seq.11934.9	INTS3	INT3	Integrator complex subunit 3	-0.00587845	-0.000623489
seq.11949.25	EGF	EGF	Epidermal growth factor	-0.00501607	-0.0102815
seq.11952.1	IGDCC3	IGDC3	Immunoglobulin superfamily DCC subclass member 3	-0.00403146	0.00731731
seq.11955.1	ARHGAP1	RHG01	Rho GTPase-activating protein 1	-0.00149731	0.00930375
seq.11967.23	CRABP1	RABP1	Cellular retinoic acid-binding protein 1	0.00381234	-0.021315
seq.11969.5	S100A2	S100A2	Protein S100-A2	-0.0142846	0.00118711
seq.11988.24	PTPRH	PTPRH	Receptor-type tyrosine-protein phosphatase H	0.00257955	-0.00911328
seq.11989.35	EMC1	EMC1	ER membrane protein complex subunit 1	-0.00562069	-0.00679049
seq.12001.7	TJP1	ZO1	Tight junction protein ZO-1	0.001551	-0.0143043
seq.12008.3	CD7	CD7	T-cell antigen CD7	-0.0107509	-0.00951742
seq.12014.19	PTS	PTPS	6-pyruvoyl tetrahydrobiopterin synthase	0.000967698	0.0130535
seq.12016.60	CBL	CBL	E3 ubiquitin-protein ligase CBL	0.000635823	0.0285199
seq.12018.84	TPK1	TPK1	Thiamin pyrophosphokinase 1	0.00510494	-0.00891898
seq.12020.39	BPGM	PMGE	Bisphosphoglycerate mutase	0.00745632	0.00492333
seq.12022.12	SMAD4	SMAD4	Mothers against decapentaplegic homolog 4	-0.00342521	0.0119326
seq.12030.82	DES	Desmin	Desmin	0.00500221	-0.0197142
seq.12033.3	BUB1	BUB1	Mitotic checkpoint serine/threonine-protein kinase BUB1	-5.2086e-05	0.00172023
seq.12034.28	CAP1	CAP 1	Adenylyl cyclase-associated protein 1	0.0119138	-0.00392522
seq.12041.33	HSPA1L	HS71L	Heat shock 70 kDa protein 1-like	-0.00317899	-0.0108113
seq.12046.51	TARDBP	TADBP	TAR DNA-binding protein 43	-0.0114562	-0.00207542
seq.12077.32	MSTN	Myostatin	Growth/differentiation factor 8	0.0106856	0.00315907
seq.12329.21	RPS6KA1	KS6A1	Ribosomal protein S6 kinase alpha-1	0.0168224	-0.00035568
seq.12332.7	EEF2K	EF2K	Eukaryotic elongation factor 2 kinase	7.08348e-05	-0.00922017
seq.12333.87	RPIA	RPIA	Ribose-5-phosphate isomerase	0.0109479	0.00493519
seq.12334.25	SHMT1	cSHMT	Serine hydroxymethyltransferase, cytosolic	0.000877753	0.00770619
seq.12338.27	EGFLAM	EGFLA	Pikachurin	-0.0104312	-0.000891106
seq.12340.17	AARS1	SYAC	Alanine--tRNA ligase, cytoplasmic	0.0145064	0.0221825
seq.12341.8	DUSP6	DUS6	Dual specificity protein phosphatase 6	0.0158039	-0.00242289
seq.12343.14	ACAP2	CENB2	Arf-GAP with coiled-coil, ANK repeat and PH domain-containing protein 2	0.0102587	0.026014
seq.12345.4	ANAPC10	APC10	Anaphase-promoting complex subunit 10	0.000862315	0.0145247
seq.12347.29	CCM2	CCM2	Cerebral cavernous malformations 2 protein	0.0176653	0.0204878
seq.12348.46	SARS2	SYSM	Serine--tRNA ligase, mitochondrial	0.00701495	0.0220913
seq.12350.86	ETS2	ETS2	Protein C-ets-2	0.00159241	-0.00162125
seq.12351.25	STAT1	STAT1	Signal transducer and activator of transcription 1-alpha/beta	0.000708625	0.0251032
seq.12352.70	ARRDC3	ARRD3	Arrestin domain-containing protein 3	0.00177331	-0.00699284
seq.12355.223	MRRF	RRFM	Ribosome-recycling factor, mitochondrial	0.0252905	-0.00715914
seq.12356.65	SRI	Sorcin	Sorcin	0.0113188	0.0120397
seq.12357.41	SNAP29	SNP29	Synaptosomal-associated protein 29	0.00660006	0.00149803
seq.12358.6	IGBP1	IGBP1	Immunoglobulin-binding protein 1	0.00740794	0.0125407
seq.12361.102	RRAS2	RRAS2	Ras-related protein R-Ras2	-0.0128723	0.00434781
seq.12363.70	TRIB2	TRIB2	Tribbles homolog 2	0.0166135	-0.00249492
seq.12365.108	RUVBL1	RUVB1	RuvB-like 1	-0.00367542	0.00194658
seq.12366.16	CRYGD	CRGD	Gamma-crystallin D	-0.0092267	-0.00248021
seq.12367.52	MACO1	MACOI	Macoilin	-0.0144667	-0.00371835
seq.12368.18	KAT2B	PCAF	Histone acetyltransferase KAT2B	-0.0199964	0.00942601
seq.12370.30	APOF	Apo F	Apolipoprotein F	-0.00808047	0.00300737
seq.12372.50	TPM3	Tropomyosin alpha-3 chain	Tropomyosin alpha-3 chain	-0.00244344	-0.00774563
seq.12373.73	TRA2B	TRA2B	Transformer-2 protein homolog beta	-0.00685353	0.00444593
seq.12374.8	PAFAH1B3	PA1B3	Platelet-activating factor acetylhydrolase IB subunit gamma	0.00891228	0.00465512
seq.12376.85	CDKN2D	p19-INK4d	Cyclin-dependent kinase 4 inhibitor D	0.016631	0.0217162
seq.12378.71	TAPBP	TPSN	Tapasin	-0.00618585	0.00315259
seq.12381.26	CBR1	CBR1	Carbonyl reductase [NADPH] 1	-0.00814259	0.0126318
seq.12382.2	DDX58	DDX58	Probable ATP-dependent RNA helicase DDX58	0.0149599	-0.006011
seq.12384.92	COPS7B	CSN7B	COP9 signalosome complex subunit 7b	0.00852457	-0.00363485
seq.12385.4	CAPN3	CAN3	Calpain-3	0.0151807	-0.00923458
seq.12386.11	RNPEP	AMPB	Aminopeptidase B	-0.0112206	0.00296136
seq.12387.7	PDLIM4	PDLI4	PDZ and LIM domain protein 4	-0.0120863	-0.00798437
seq.12389.4	ORC6	ORC6	Origin recognition complex subunit 6	0.0180978	-0.0039678
seq.12391.27	PDZD7	PDZD7	PDZ domain-containing protein 7	0.0188781	-0.0134115
seq.12392.30	ARL1	ARL1	ADP-ribosylation factor-like protein 1	0.0163296	-0.00117779
seq.12394.53	C16orf54	CP054	Transmembrane protein C16orf54	-0.00251886	-0.00105684
seq.12395.86	DARS2	SYDM	Aspartate--tRNA ligase, mitochondrial	0.0106986	0.0282929
seq.12396.19	HIBCH	HIBCH	3-hydroxyisobutyryl-CoA hydrolase, mitochondrial	0.0095091	0.0230516
seq.12398.15	PAX4	PAX4	Paired box protein Pax-4	-0.0107179	0.000664523
seq.12399.194	CCDC50	CCD50	Coiled-coil domain-containing protein 50	0.0124924	-0.000731976
seq.12400.25	UBE2T	UBE2T	Ubiquitin-conjugating enzyme E2 T	0.0222909	-0.00989538
seq.12401.3	STAMBPL1	STALP	AMSH-like protease	0.0165251	0.0171488
seq.12403.30	RAB39B	RB39B	Ras-related protein Rab-39B	0.0232298	-0.00471965
seq.12406.119	DIRAS3	ARHI	GTP-binding protein Di-Ras3	0.0035918	0.012145
seq.12408.333	RAB22A	RB22A	Ras-related protein Rab-22A	0.0184231	0.000180212
seq.12409.90	RAB7B	RAB7B	Ras-related protein Rab-7b	-0.00551524	-0.00244026
seq.12411.60	MAX	MAX	Protein max	-0.00242228	0.0106121
seq.12414.31	YWHAB	14-3-3 protein beta/alpha	14-3-3 protein beta/alpha	0.0251821	0.0160001
seq.12415.122	EDF1	EDF1	Endothelial differentiation-related factor 1	0.0251414	-0.00540192
seq.12417.46	TPRKB	TPRKB	EKC/KEOPS complex subunit TPRKB	0.0226636	-0.00320149
seq.12420.10	GPD1L	GPD1L	Glycerol-3-phosphate dehydrogenase 1-like protein	0.0190042	-0.0124631
seq.12422.143	ALOX15B	LX15B	Arachidonate 15-lipoxygenase B	0.00331586	-0.0108861
seq.12423.38	A1CF	A1CF	APOBEC1 complementation factor	0.00120123	-0.00896887
seq.12424.107	THYN1	THYN1	Thymocyte nuclear protein 1	-0.00614191	0.00834299
seq.12425.104	ARF6	ARF6	ADP-ribosylation factor 6	0.00704434	0.0184704
seq.12426.19	MOB1A	MOL1B	MOB kinase activator 1A	0.0122915	0.00656511
seq.12427.8	CDC25B	MPIP2	M-phase inducer phosphatase 2	0.0184893	-0.0158756
seq.12428.2	LYPLAL1	LYPL1	Lysophospholipase-like protein 1	0.00912278	0.007965
seq.12430.78	PAIP1	PAIP1	Polyadenylate-binding protein-interacting protein 1	-0.00253339	-0.0167279
seq.12431.13	PELO	PELO	Protein pelota homolog	0.00671687	-0.00429601
seq.12432.23	CACYBP	CYBP	Calcyclin-binding protein	0.0110481	0.0294386
seq.12433.8	ARL11	ARL11	ADP-ribosylation factor-like protein 11	0.0037624	0.00566855
seq.12434.25	IST1	K0174	IST1 homolog	0.019184	0.025598
seq.12436.84	GSTO1	GST omega-1	Glutathione S-transferase omega-1	0.00213471	0.00983601
seq.12437.18	ULK3	ULK3	Serine/threonine-protein kinase ULK3	-0.0115916	0.00322632
seq.12438.127	MPG	3MG	DNA-3-methyladenine glycosylase	-0.00116018	0.0198987
seq.12439.67	IRF9	ISGF3	Interferon regulatory factor 9	-0.0116608	0.00336765
seq.12442.4	RHOD	RHOD	Rho-related GTP-binding protein RhoD	-0.00100656	-0.00475392
seq.12444.39	NR5A2	NR5A2	Nuclear receptor subfamily 5 group A member 2	-0.00624616	7.51769e-05
seq.12445.50	ANKRD27	ANR27	Ankyrin repeat domain-containing protein 27	0.0139946	-0.00925614
seq.12446.49	GSTA1	GST A1-1	Glutathione S-transferase A1	0.0086491	-0.0064981
seq.12448.246	NMT1	NMT1	Glycylpeptide N-tetradecanoyltransferase 1	0.0065637	0.0319236
seq.12449.16	PPIH	PPIH	Peptidyl-prolyl cis-trans isomerase H	0.0104877	0.026277
seq.12450.42	PMVK	PMVK	Phosphomevalonate kinase	0.0212861	0.0128373
seq.12451.62	BACH1	BACH1	Transcription regulator protein BACH1	0.023266	-0.0115537
seq.12452.32	KMT5C	SV422	Histone-lysine N-methyltransferase SUV420H2	0.0179562	-0.00682267
seq.12453.161	NXF1	NXF1	Nuclear RNA export factor 1	-0.00447789	0.0138368
seq.12454.105	NTMT1	NTM1A	N-terminal Xaa-Pro-Lys N-methyltransferase 1	-0.0159939	0.00370315
seq.12455.48	MYNN	MYNN	Myoneurin	0.000592145	-0.00637431
seq.12456.5	PFKFB3	F263	6-phosphofructo-2-kinase/fructose-2,6-bisphosphatase 3	0.00171457	-0.0025757
seq.12457.10	ADI1	MTND	1,2-dihydroxy-3-keto-5-methylthiopentene dioxygenase	0.0146836	-0.00598328
seq.12458.79	CHP1	CHP1	Calcineurin B homologous protein 1	0.0181235	-5.35164e-05
seq.12459.13	PLEKHA1	PKHA1	Pleckstrin homology domain-containing family A member 1	-0.0155403	0.00883545
seq.12460.18	PSMA7	PSA7	Proteasome subunit alpha type-7	-0.00100845	0.00650388
seq.12461.8	SIRT5	SIRT5	NAD-dependent protein deacylase sirtuin-5, mitochondrial	-0.00708415	0.00329102
seq.12462.20	SETMAR	SETMR	Histone-lysine N-methyltransferase SETMAR	-0.00398961	0.00403968
seq.12463.7	KLHL13	KLH13	Kelch-like protein 13	0.0140619	-0.0172228
seq.12466.7	HNRNPA1	ROA1	Heterogeneous nuclear ribonucleoprotein A1	0.00916866	0.0242286
seq.12469.19	MAPRE1	MARE1	Microtubule-associated protein RP/EB family member 1	0.0120539	0.0282829
seq.12471.47	STAU1	STAU1	Double-stranded RNA-binding protein Staufen homolog 1	0.0107974	0.00737048
seq.12473.48	KCTD5	KCTD5	BTB/POZ domain-containing protein KCTD5	0.020308	-0.0140544
seq.12475.48	CLIC5	CLIC5	Chloride intracellular channel protein 5	-0.00400756	-0.00904929
seq.12476.50	TIGAR	TIGAR	Fructose-2,6-bisphosphatase TIGAR	-0.000257253	-0.01331
seq.12477.42	TSN	TSN	Translin	0.0039503	0.0137578
seq.12478.15	RPL30	RL30	60S ribosomal protein L30	0.00592206	0.0151308
seq.12479.50	PRKAR1B	KAP1	cAMP-dependent protein kinase type I-beta regulatory subunit	0.00309165	0.00573959
seq.12480.9	OTUD5	OTUD5	OTU domain-containing protein 5	0.0228697	-0.0144109
seq.12482.5	BPTF	BPTF	Nucleosome-remodeling factor subunit BPTF	0.00574861	0.000447417
seq.12483.62	RORB	RORB	Nuclear receptor ROR-beta	-0.00615399	-0.00360653
seq.12484.67	PITPNB	PIPNB	Phosphatidylinositol transfer protein beta isoform	0.0225926	-0.00235203
seq.12486.8	GLRX2	GLRX2	Glutaredoxin-2, mitochondrial	0.0082113	0.00695155
seq.12488.9	MCTS1	MCTS1	Malignant T-cell-amplified sequence 1	-0.0046263	-0.0190969
seq.12490.92	LAMTOR3	LTOR3	Ragulator complex protein LAMTOR3	-0.00999077	-0.0108924
seq.12491.23	CLIC4	CLIC4	Chloride intracellular channel protein 4	0.00964942	0.0262199
seq.12493.42	OTUB2	OTUB2	Ubiquitin thioesterase OTUB2	0.00177477	-0.00693112
seq.12494.99	GABARAPL2	GBRL2	Gamma-aminobutyric acid receptor-associated protein-like 2	0.0117923	0.0283987
seq.12497.29	NUDT16L1	SDOS	Tudor-interacting repair regulator protein	0.00364563	-0.00496599
seq.12498.12	TAX1BP3	TX1B3	Tax1-binding protein 3	0.00968349	0.015548
seq.12499.108	SH3GL2	SH3G2	Endophilin-A1	0.0102029	0.0325468
seq.12500.88	UBA2	SAE2	SUMO-activating enzyme subunit 2	0.0135582	-0.0154648
seq.12501.10	TBCA	TBCA	Tubulin-specific chaperone A	-0.00380087	0.00621866
seq.12503.5	GPR68	SPR1	Ovarian cancer G-protein coupled receptor 1	0.0119155	0.00105128
seq.12504.26	LMOD1	LMOD1	Leiomodin-1	0.00762461	0.00466171
seq.12507.16	ITPKC	IP3KC	Inositol-trisphosphate 3-kinase C	-0.00668823	-0.010172
seq.12508.9	CHMP3	CHMP3	Charged multivesicular body protein 3	0.00809344	0.0320994
seq.12509.115	COMMD1	COMD1	COMM domain-containing protein 1	-0.00175598	-0.00472177
seq.12510.3	STAP1	STAP1	Signal-transducing adaptor protein 1	0.00414274	-2.58548e-05
seq.12511.83	SLC41A2	S41A2	Solute carrier family 41 member 2	0.0229316	-0.0128061
seq.12513.8	GLTP	GLTP	Glycolipid transfer protein	0.00633361	-0.00579761
seq.12514.16	METTL1	METTL1	tRNA (guanine-N(7)-)-methyltransferase	0.0113291	-0.00698693
seq.12515.45	UCK2	UCK2	Uridine-cytidine kinase 2	0.00497042	-0.00147674
seq.12516.13	TEAD4	TEAD4	Transcriptional enhancer factor TEF-3	0.0076909	-0.0053622
seq.12517.52	PDCD5	TFAR19	Programmed cell death protein 5	0.00503876	0.0133457
seq.12518.289	PBRM1	PB1	Protein polybromo-1	-0.0059121	0.0227911
seq.12521.3	CDKN2C	CDN2C	Cyclin-dependent kinase 4 inhibitor C	0.0131698	-0.0177821
seq.12522.6	RAD23B	RD23B	UV excision repair protein RAD23 homolog B	0.00645689	0.0254111
seq.12524.18	SAT2	SAT2	Diamine acetyltransferase 2	0.0115281	-0.00482292
seq.12527.50	THRA	THA	Thyroid hormone receptor alpha	0.0216166	-0.0063882
seq.12528.40	WRNIP1	WRIP1	ATPase WRNIP1	0.0180055	-0.00277865
seq.12529.32	FKBP6	FKBP6	Inactive peptidyl-prolyl cis-trans isomerase FKBP6	0.0137576	-0.000486689
seq.12530.14	CKS1B	CKS-1	Cyclin-dependent kinases regulatory subunit 1	0.0166107	-0.0138493
seq.12531.5	ERVV-1	ERVV1	Endogenous retrovirus group V member 1 Env polyprotein	0.0190228	-0.0105568
seq.12532.28	CDC34	UB2R1	Ubiquitin-conjugating enzyme E2 R1	-0.00452719	-0.00664177
seq.12533.135	CYTH2	CYH2	Cytohesin-2	0.010986	-0.0023206
seq.12534.10	CALCOCO2	CACO2	Calcium-binding and coiled-coil domain-containing protein 2	0.0191848	-0.0102327
seq.12535.2	XRCC1	XRCC1	DNA repair protein XRCC1	-0.00657634	0.00186347
seq.12536.46	MTMR6	MTMR6	Myotubularin-related protein 6	-0.0155055	0.0110654
seq.12537.88	PURA	PURA	Transcriptional activator protein Pur-alpha	0.00849725	0.010218
seq.12538.19	RGS7	RGS7	Regulator of G-protein signaling 7	0.0108706	-0.00141924
seq.12540.25	RHOG	RHOG	Rho-related GTP-binding protein RhoG	0.00887118	0.01376
seq.12543.76	ZNF560	ZN560	Zinc finger protein 560	0.00600055	-2.66975e-05
seq.12546.1	SMTN	SMTN	Smoothelin	0.0109763	0.0225884
seq.12548.75	RRAGC	RRAGC	Ras-related GTP-binding protein C	-0.0131673	0.0115047
seq.12549.33	HPGDS	PTGD2	Hematopoietic prostaglandin D synthase	-0.00871243	0.00368593
seq.12551.3	ITCH	ITCH	E3 ubiquitin-protein ligase Itchy homolog	-0.000843518	-0.00140854
seq.12553.5	VRK1	VRK1	Serine/threonine-protein kinase VRK1	0.0148334	-0.00171527
seq.12554.10	RAD51D	RA51D	DNA repair protein RAD51 homolog 4	-0.00509957	0.0101077
seq.12556.7	UBE2C	UBE2C	Ubiquitin-conjugating enzyme E2 C	-0.0042497	0.000487714
seq.12557.18	NOVA1	NOVA1	RNA-binding protein Nova-1	-0.00719258	-0.00293429
seq.12558.3	UBASH3B	UBS3B	Ubiquitin-associated and SH3 domain-containing protein B	0.00880732	0.0275795
seq.12560.9	NT5C	NT5C	5'(3')-deoxyribonucleotidase, cytosolic type	0.000371881	0.00629866
seq.12562.1	PKN1	PKN1	Serine/threonine-protein kinase N1	0.0168575	-0.00243561
seq.12563.2	TNFAIP8	TFIP8	Tumor necrosis factor alpha-induced protein 8	0.0015834	0.0285311
seq.12564.9	NIP7	NIP7	60S ribosome subunit biogenesis protein NIP7 homolog	0.00642499	0.00630572
seq.12568.14	KEAP1	KEAP1	Kelch-like ECH-associated protein 1	-0.0114872	-0.0063732
seq.12569.25	CCT5	TCP-1-epsilon	T-complex protein 1 subunit epsilon	0.00148266	0.00916797
seq.12571.14	ARL3	ARL3	ADP-ribosylation factor-like protein 3	0.00659029	0.0275219
seq.12572.236	EFS	EFS	Embryonal Fyn-associated substrate	0.0179937	-0.00999792
seq.12573.80	TRIM3	TRIM3	Tripartite motif-containing protein 3	0.00636731	0.0271074
seq.12574.36	EDN2	Endothelin 2	Endothelin-2	-0.00242353	-0.0032369
seq.12575.30	MTHFD1	C1TC	C-1-tetrahydrofolate synthase, cytoplasmic	0.00613441	0.0166812
seq.12576.21	MAGEA3	MAGE-3	Melanoma-associated antigen 3	0.000253532	-0.017995
seq.12577.100	FEN1	FLAP endonuclease-1	Flap endonuclease 1	0.00813604	-0.00630721
seq.12578.13	ARF3	ARF3	ADP-ribosylation factor 3	0.0108233	0.0236503
seq.12580.7	PSMB5	PSB5	Proteasome subunit beta type-5	0.0230372	-0.00127366
seq.12581.39	IMPA2	IMPA2	Inositol monophosphatase 2	0.0107792	-0.00869038
seq.12583.77	ARAF	ARAF	Serine/threonine-protein kinase A-Raf	-0.00803177	0.0112923
seq.12585.39	ERCC1	ERCC1	DNA excision repair protein ERCC-1	0.010169	-0.0103001
seq.12587.65	ARL2	ARL2	ADP-ribosylation factor-like protein 2	0.0169482	-0.00941733
seq.12591.27	OPHN1	Oligophrenin-1	Oligophrenin-1	0.0100643	0.02839
seq.12593.33	PDRG1	PDRG1	p53 and DNA damage-regulated protein 1	0.0174017	0.00925506
seq.12594.5	GCA	GRAN	Grancalcin	-0.00113081	0.0176684
seq.12595.11	TMOD1	TMOD1	Tropomodulin-1	0.00301478	0.011634
seq.12597.68	ATG5	Autophagy protein 5	Autophagy protein 5	0.00760953	0.00786774
seq.12599.10	FERMT3	URP2	Fermitin family homolog 3	0.00265262	0.0287163
seq.12603.87	PABPC4	PABP4	Polyadenylate-binding protein 4	0.00689206	0.0271357
seq.12604.16	SCMH1	SCMH1	Polycomb protein SCMH1	-0.00304816	-0.000620934
seq.12605.1	EXOSC3	Exosome component 3	Exosome complex component RRP40	-0.00186474	-0.00313381
seq.12612.37	PSMB1	PSB1	Proteasome subunit beta type-1	-0.0140193	-0.00199226
seq.12616.45	NRBP1	NRBP	Nuclear receptor-binding protein	0.0241278	-0.00402966
seq.12617.2	STK24	STK24	Serine/threonine-protein kinase 24	0.0120691	0.0284512
seq.12618.50	AKR1C1	Aldo-keto reductase 1C1	Aldo-keto reductase family 1 member C1	0.0242227	-0.0105996
seq.12619.14	PPM1A	Protein phophatase 2Ca	Protein phosphatase 1A	-0.00924441	0.00694069
seq.12620.3	SEPTIN11	Septin-11	Septin-11	0.00646152	-0.00939366
seq.12621.55	PPP2R1A	PP2AAA	Serine/threonine-protein phosphatase 2A 65 kDa regulatory subunit A alpha isoform	0.0123911	0.0102526
seq.12622.96	ASH1L	ASH1L	Histone-lysine N-methyltransferase ASH1L	-0.01028	0.00175484
seq.12623.84	JARID2	JARD2	Protein Jumonji	0.0163624	-0.0143398
seq.12625.138	KLHL7	KLHL7	Kelch-like protein 7	0.0189545	-0.00435663
seq.12626.6	SENP7	SENP7	Sentrin-specific protease 7	0.0035685	-0.0173111
seq.12627.97	ATG7	ATG7	Ubiquitin-like modifier-activating enzyme ATG7	-0.0119529	-0.000156617
seq.12628.31	LANCL2	LANC2	LanC-like protein 2	0.00515708	0.00812063
seq.12630.8	ARFIP2	ARFP2	Arfaptin-2	-0.00521756	-0.00384654
seq.12632.14	NAT1	ARY1	Arylamine N-acetyltransferase 1	0.0260132	-0.00937506
seq.12633.3	PTPN9	PTN9	Tyrosine-protein phosphatase non-receptor type 9	0.00385707	0.00640249
seq.12634.79	BCAR3	BCAR3	Breast cancer anti-estrogen resistance protein 3	0.013316	0.00645774
seq.12635.9	TRDMT1	TRDMT	tRNA (cytosine(38)-C(5))-methyltransferase	-0.0123928	0.0137652
seq.12636.113	SMYD2	SMYD2	N-lysine methyltransferase SMYD2	-0.00982906	0.00373601
seq.12637.7	CRAT	CACP	Carnitine O-acetyltransferase	0.00120951	0.0282082
seq.12641.3	INPP5B	I5P2	Type II inositol 1,4,5-trisphosphate 5-phosphatase	0.0085258	0.0319537
seq.12643.4	ARRB1	ARRB1	Beta-arrestin-1	0.011085	0.0305728
seq.12644.63	ADSS2	PURA2	Adenylosuccinate synthetase isozyme 2	-0.0114486	0.00750587
seq.12646.2	RPE	RPE	Ribulose-phosphate 3-epimerase	0.00278297	0.0219206
seq.12647.52	SETD2	SETD2	Histone-lysine N-methyltransferase SETD2	-0.00960154	-0.00520424
seq.12649.80	MDH2	Malate dehydrogenase 2	Malate dehydrogenase, mitochondrial	0.00975034	0.0286806
seq.12650.43	GNAI3	GNAI3	Guanine nucleotide-binding protein G(k) subunit alpha	-0.00669139	-0.0107293
seq.12651.21	PDK2	PDK2	[Pyruvate dehydrogenase (acetyl-transferring)] kinase isozyme 2, mitochondrial	0.000259847	-0.00988475
seq.12652.37	AHCYL1	SAHH2	Adenosylhomocysteinase 2	0.0179375	0.0105176
seq.12653.13	CSNK1G2	CSNK1G2	Casein kinase I isoform gamma-2	0.00922501	0.00182668
seq.12655.30	NAPB	SNAB	Beta-soluble NSF attachment protein	0.0112366	-0.0109499
seq.12656.1	KLC1	KLC1	Kinesin light chain 1	0.0160413	0.0230022
seq.12657.2	TSTA3	FCL	GDP-L-fucose synthase	0.010681	-0.00869678
seq.12658.72	PANK3	PANK3	Pantothenate kinase 3	0.0168335	0.0122915
seq.12659.13	OLA1	GTPB9	Obg-like ATPase 1	0.0143626	0.023749
seq.12661.44	GABARAPL1	GBRL1	Gamma-aminobutyric acid receptor-associated protein-like 1	-0.00526989	0.0144701
seq.12662.82	ECH1	ECH1	Delta(3,5)-Delta(2,4)-dienoyl-CoA isomerase, mitochondrial	0.0142203	-0.00440759
seq.12663.1	TST	THTR	Thiosulfate sulfurtransferase	-0.00423771	-0.000679786
seq.12664.19	PTPN13	PTN13	Tyrosine-protein phosphatase non-receptor type 13	0.00636813	0.00846775
seq.12665.16	ILF2	ILF2	Interleukin enhancer-binding factor 2	-0.0141954	-0.0119557
seq.12667.2	GDA	GUAD	Guanine deaminase	0.0199158	0.00838997
seq.12668.7	VPS4B	VPS4B	Vacuolar protein sorting-associated protein 4B	0.028922	-0.00578195
seq.12669.30	HECW1	HECW1	E3 ubiquitin-protein ligase HECW1	-0.00467934	-0.00901045
seq.12670.15	RAD1	RAD1	Cell cycle checkpoint protein RAD1	0.0140778	-0.00894045
seq.12671.35	SULT1B1	ST1B1	Sulfotransferase family cytosolic 1B member 1	-0.00823594	0.00870643
seq.12675.14	DARS1	SYDC	Aspartate--tRNA ligase, cytoplasmic	0.011571	0.0302214
seq.12676.1	PACSIN1	PACN1	Protein kinase C and casein kinase substrate in neurons protein 1	-0.00559578	0.0116212
seq.12677.164	FLII	FLII	Protein flightless-1 homolog	0.00963527	0.0295202
seq.12678.66	SNRPA	SNRPA	U1 small nuclear ribonucleoprotein A	0.00028546	0.0178652
seq.12681.63	USP21	UBP21	Ubiquitin carboxyl-terminal hydrolase 21	0.0191694	-0.0101633
seq.12682.5	KYAT3	KAT3	Kynurenine--oxoglutarate transaminase 3	-0.0011279	-0.00274562
seq.12683.156	DPYSL5	DPYL5	Dihydropyrimidinase-related protein 5	0.0194081	-0.0112834
seq.12684.5	SCIN	ADSV	Adseverin	-0.00608195	-0.0099687
seq.12685.57	HOMER2	HOME2	Homer protein homolog 2	0.00470423	0.013981
seq.12686.15	MPST	THTM	3-mercaptopyruvate sulfurtransferase	0.00703271	0.0146606
seq.12687.2	DECR1	DECR	2,4-dienoyl-CoA reductase, mitochondrial	0.0123295	0.0258832
seq.12688.115	RPS6KA6	KS6A6	Ribosomal protein S6 kinase alpha-6	0.00561333	0.0170983
seq.12689.56	ARPC1B	ARC1B	Actin-related protein 2/3 complex subunit 1B	0.00395486	0.0215872
seq.12690.33	SEPTIN10	SEP10	Septin-10	0.00197611	-0.0124255
seq.12691.44	SHMT2	GLYM	Serine hydroxymethyltransferase, mitochondrial	0.0086323	0.0263541
seq.12692.56	DOT1L	DOT1L	Histone-lysine N-methyltransferase, H3 lysine-79 specific	0.00643729	-0.0149937
seq.12693.2	SH3BGRL	SH3L1	SH3 domain-binding glutamic acid-rich-like protein	0.0239059	0.0120944
seq.12694.28	DIMT1	DIM1	Probable dimethyladenosine transferase	-0.0051033	0.00273645
seq.12695.62	KLHL12	KLH12	Kelch-like protein 12	-0.00697139	-0.00449614
seq.12696.166	PRMT3	ANM3	Protein arginine N-methyltransferase 3	-0.010651	0.00629227
seq.12697.30	PIP4K2A	PI42A	Phosphatidylinositol 5-phosphate 4-kinase type-2 alpha	0.00601396	0.0297585
seq.12698.72	KPNA4	IMA4	Importin subunit alpha-3	0.00781962	0.0217868
seq.12699.28	CCT8	TCP-1-theta	T-complex protein 1 subunit theta	-0.000205749	0.0118792
seq.12700.9	ACLY	ACLY	ATP-citrate synthase	0.00975758	-0.000440633
seq.12701.1	EIF1B	EIF1B	Eukaryotic translation initiation factor 1b	0.0148491	0.0253292
seq.12702.13	PELI2	PELI2	E3 ubiquitin-protein ligase pellino homolog 2	-0.00261104	-0.00680139
seq.12703.6	NEK7	NEK7	Serine/threonine-protein kinase Nek7	0.00488912	0.0168266
seq.12704.26	SH2D3C	SH2D3	SH2 domain-containing protein 3C	0.0257547	0.00128912
seq.12705.9	HERC1	HERC1	Probable E3 ubiquitin-protein ligase HERC1	0.00630165	-0.00433801
seq.12706.2	CDC42BPA	MRCKA	Serine/threonine-protein kinase MRCK alpha	-0.000484873	0.00802864
seq.12707.26	DPYSL3	DPYL3	Dihydropyrimidinase-related protein 3	0.00662649	0.0180531
seq.12708.91	L3MBTL2	LMBL2	Lethal(3)malignant brain tumor-like protein 2	-0.0119473	0.0147889
seq.12709.63	H1-10	H1X	Histone H1x	0.0076591	0.0253308
seq.12711.19	GJA8	CXA8	Gap junction alpha-8 protein	-0.00885216	-0.00115393
seq.12712.9	HMG20A	HM20A	High mobility group protein 20A	0.00897936	-0.0044406
seq.12713.365	RGS19	RGS19	Regulator of G-protein signaling 19	0.0225684	-0.0109591
seq.12714.38	AP1G2	AP1G2	AP-1 complex subunit gamma-like 2	0.0105265	0.0305108
seq.12715.30	DCP1B	DCP1B	mRNA-decapping enzyme 1B	-0.0114524	-0.000380292
seq.12716.3	ZNF175	ZN175	Zinc finger protein 175	0.0267158	-0.00170086
seq.12717.65	TOX3	TOX3	TOX high mobility group box family member 3	-0.0160655	0.00968148
seq.12718.43	PIN4	PIN4	Peptidyl-prolyl cis-trans isomerase NIMA-interacting 4	0.00878308	0.0294858
seq.12720.71	UBQLN4	UBQL4	Ubiquilin-4	0.0105956	0.0285732
seq.12721.4	TAX1BP1	TAXB1	Tax1-binding protein 1	0.0180863	-0.00753203
seq.12724.81	CIRBP	CIRBP	Cold-inducible RNA-binding protein	0.00862026	0.0151533
seq.12726.3	RFXAP	RFXAP	Regulatory factor X-associated protein	-0.00684893	0.00859559
seq.12727.7	PTGFRN	FPRP	Prostaglandin F2 receptor negative regulator	-0.00773351	-0.00209343
seq.12729.12	PSMG3	PSMG3	Proteasome assembly chaperone 3	-0.00167061	0.00532111
seq.12730.3	NDC80	KNTC2	Kinetochore protein NDC80 homolog	0.0276991	-0.00236973
seq.12731.12	PLEKHA7	PKHA7	Pleckstrin homology domain-containing family A member 7	0.00257238	0.0107532
seq.12732.13	MPP7	MPP7	MAGUK p55 subfamily member 7	0.0170178	-0.0191994
seq.12734.112	KIF22	KIF22	Kinesin-like protein KIF22	-0.000207749	-0.0119856
seq.12735.39	CSDE1	CSDE1	Cold shock domain-containing protein E1	0.00920799	-0.000524245
seq.12737.12	PLS1	PLSI	Plastin-1	0.00192501	-0.00994936
seq.12738.43	NISCH	NISCH	Nischarin	0.0255478	-0.00485946
seq.12740.55	FEV	FEV	Protein FEV	0.00423429	0.0330089
seq.12742.160	TMEM8B	TMM8B	Transmembrane protein 8B	-0.00254761	-0.00996695
seq.12743.18	BAG5	BAG5	BAG family molecular chaperone regulator 5	-0.013802	0.00577091
seq.12746.4	CYTH4	CYH4	Cytohesin-4	-0.000110794	0.00439775
seq.12747.89	RBM3	RBM3	RNA-binding protein 3	0.000918428	-0.0024837
seq.12748.6	BRDT	BRDT	Bromodomain testis-specific protein	0.0199824	-0.0103822
seq.12750.9	ITGB2	LFA-1 beta-2	Integrin beta-2	0.0234758	-0.00116043
seq.12751.26	ZHX1	ZHX1	Zinc fingers and homeoboxes protein 1	-0.00396616	-0.00713291
seq.12753.6	APBB2	APBB2	Amyloid beta A4 precursor protein-binding family B member 2	-0.0116191	0.00257768
seq.12754.14	CSDC2	CSDC2	Cold shock domain-containing protein C2	0.0211719	-0.00763943
seq.12756.3	BACH2	BACH2	Transcription regulator protein BACH2	0.00754775	-0.0113563
seq.12758.47	GRID2	GRID2	Glutamate receptor ionotropic, delta-2	-0.0142121	-0.00347955
seq.12759.47	ILF3	DRBP76	Interleukin enhancer-binding factor 3	0.00233891	0.00607428
seq.12760.34	ZNF774	ZN774	Zinc finger protein 774	0.00128337	-0.00397413
seq.12761.12	APBB2	APBB2	Amyloid beta A4 precursor protein-binding family B member 2	-0.00944286	-0.00491521
seq.12763.69	ZNF334	ZN334	Zinc finger protein 334	-0.0185106	-0.00555508
seq.12764.3	ELMO1	ELMO1	Engulfment and cell motility protein 1	-0.00569452	0.00304691
seq.12766.33	GPR142	GP142	Probable G-protein coupled receptor 142	0.000870302	-0.00137024
seq.12768.3	PPP1R3B	PPR3B	Protein phosphatase 1 regulatory subunit 3B	-0.00276443	0.0102004
seq.12771.19	ZNF180	ZN180	Zinc finger protein 180	-0.00883904	-0.00422463
seq.12772.8	NUP98	NUP98	Nuclear pore complex protein Nup98-Nup96	-0.00187619	-0.00268617
seq.12774.12	HCN1	HCN1	Potassium/sodium hyperpolarization-activated cyclic nucleotide-gated channel 1	0.000567864	-0.00616806
seq.12775.6	HMGB3	HMGB3	High mobility group protein B3	0.0159533	0.0117873
seq.12777.11	SF1	SF01	Splicing factor 1	0.00413856	0.0184133
seq.12779.30	PRDM4	PRDM4	PR domain zinc finger protein 4	0.0258847	-0.00463765
seq.12781.2	TARBP2	TRBP2	RISC-loading complex subunit TARBP2	0.0141595	0.00144359
seq.12783.29	HNRNPM	HNRPM	Heterogeneous nuclear ribonucleoprotein M	-0.00400832	0.0223617
seq.12784.10	APBB3	APBB3	Amyloid beta A4 precursor protein-binding family B member 3	0.0139826	-0.00251922
seq.12785.49	ZBTB33	KAISO	Transcriptional regulator Kaiso	-0.0182726	0.00701152
seq.12786.61	GPCPD1	GDE5	Glycerophosphocholine phosphodiesterase GPCPD1	0.00129243	0.0169237
seq.12787.47	ZNF134	ZN134	Zinc finger protein 134	-0.00718486	-0.0107579
seq.12788.6	SGF29	SGF29	SAGA-associated factor 29 homolog	-0.0102451	0.00685531
seq.12790.10	CCDC51	CCD51	Coiled-coil domain-containing protein 51	-0.012168	-0.000196505
seq.12793.4	PIWIL1	PIWL1	Piwi-like protein 1	0.00995497	-0.00500525
seq.12794.6	NLRP4	NALP4	NACHT, LRR and PYD domains-containing protein 4	0.0124814	-0.00120624
seq.12795.2	ZNF566	ZN566	Zinc finger protein 566	0.0173376	-0.00151652
seq.12796.44	NUDT3	NUDT3	Diphosphoinositol polyphosphate phosphohydrolase 1	0.0043469	0.0205659
seq.12798.46	SLC4A8	S4A8	Electroneutral sodium bicarbonate exchanger 1	0.0164217	-0.0151614
seq.12799.65	DNAJC27	DJC27	DnaJ homolog subfamily C member 27	0.00888821	0.00590263
seq.12800.5	TPPP2	TPPP2	Tubulin polymerization-promoting protein family member 2	-0.0154971	0.00267046
seq.12801.33	IRF2	IRF2	Interferon regulatory factor 2	0.000448045	0.00518756
seq.12803.9	ZNF329	ZN329	Zinc finger protein 329	0.00438801	-0.00421391
seq.12804.5	GMEB2	GMEB2	Glucocorticoid modulatory element-binding protein 2	0.00101644	0.0312108
seq.12807.89	ARHGAP30	RHG30	Rho GTPase-activating protein 30	0.00796196	-0.0112352
seq.12808.103	CARHSP1	CHSP1	Calcium-regulated heat-stable protein 1	0.00313297	-0.00440212
seq.12811.55	ZNF415	ZN415	Zinc finger protein 415	0.0198402	-0.0110023
seq.12812.25	ACYP2	ACYP2	Acylphosphatase-2	0.00739918	0.0244499
seq.12813.18	EHBP1	EHBP1	EH domain-binding protein 1	-0.0079241	0.000841014
seq.12814.17	RNPC3	RBM40	RNA-binding protein 40	-0.00677318	0.00747385
seq.12815.9	IARS1	SYIC	Isoleucine--tRNA ligase, cytoplasmic	-0.00996727	-0.0089213
seq.12817.1	GEM	GEM	GTP-binding protein GEM	0.0180373	-0.00470711
seq.12818.159	SLC14A2	UT2	Urea transporter 2	0.00264306	-0.00513829
seq.12820.1	GRAP	GRAP	GRB2-related adapter protein	0.0223767	-0.00205731
seq.12821.6	NLRP10	NAL10	NACHT, LRR and PYD domains-containing protein 10	-0.000674106	0.000356787
seq.12822.34	APBB1	APBB1	Amyloid beta A4 precursor protein-binding family B member 1	0.00439654	-0.00239734
seq.12825.18	APPL1	DP13A	DCC-interacting protein 13-alpha	-0.0101168	0.00160181
seq.12826.5	SLC5A5	SC5A5	Sodium/iodide cotransporter	-0.00248337	-0.00266552
seq.12827.37	RGS3	RGS3	Regulator of G-protein signaling 3	0.0225937	-0.00623919
seq.12830.4	SAP18	SAP18	Histone deacetylase complex subunit SAP18	0.0157882	0.00724947
seq.12831.21	TESC	TESC	Calcineurin B homologous protein 3	-0.0055279	0.0142739
seq.12832.10	ASH2L	ASH2L	Set1/Ash2 histone methyltransferase complex subunit ASH2	-0.0125611	0.00685502
seq.12834.3	KCNF1	KCNF1	Potassium voltage-gated channel subfamily F member 1	0.0133168	-0.0085088
seq.12835.101	PYDC1	PYDC1	Pyrin domain-containing protein 1	0.00138007	-0.0147572
seq.12838.28	DUSP15	DUS15	Dual specificity protein phosphatase 15	-0.00718436	-0.00474302
seq.12842.43	STX10	STX10	Syntaxin-10	-0.00633837	-0.00630407
seq.12843.6	ZNF410	ZN410	Zinc finger protein 410	-0.0134724	0.00379141
seq.12844.10	BAG4	BAG4	BAG family molecular chaperone regulator 4	-0.0121856	0.00718163
seq.12845.18	SNX17	SNX17	Sorting nexin-17	0.0280394	-0.00771665
seq.12846.3	FBXL5	FBXL5	F-box/LRR-repeat protein 5	-0.00359719	-0.00587392
seq.12847.27	RNGTT	MCE1	mRNA-capping enzyme	0.00523387	0.00286189
seq.12848.9	ARHGEF2	ARHG2	Rho guanine nucleotide exchange factor 2	0.0211079	-0.00567417
seq.12849.25	GSKIP	GSKIP	GSK3-beta interaction protein	-0.0173947	-0.00395558
seq.12851.5	POLM	DPOLM	DNA-directed DNA/RNA polymerase mu	0.00213474	0.00129856
seq.12853.112	TMOD2	TMOD2	Tropomodulin-2	0.0101133	0.02955
seq.12854.3	TEAD3	TEAD3	Transcriptional enhancer factor TEF-5	-0.00543019	-0.00415773
seq.12855.16	CASS4	CT032	Cas scaffolding protein family member 4	-0.00362565	0.0198326
seq.12856.14	TMEM237	TM237	Transmembrane protein 237	-0.00195306	-0.00533706
seq.12859.33	ECI2	PECI	Enoyl-CoA delta isomerase 2, mitochondrial	0.0137319	0.00944483
seq.12860.7	ARPP21	cAMP-regulated phosphoprotein 21	cAMP-regulated phosphoprotein 21	0.00688595	-0.00616593
seq.12861.13	TMOD3	TMOD3	Tropomodulin-3	0.0124189	0.0288636
seq.12862.14	NEDD9	CASL	Enhancer of filamentation 1	-0.00379985	0.00720617
seq.12864.9	NIPAL4	NIPA4	Magnesium transporter NIPA4	0.0244802	-0.0107015
seq.12867.40	DYNLT3	DYLT3	Dynein light chain Tctex-type 3	-0.00856938	-0.00896134
seq.12869.68	DDX6	DDX6	Probable ATP-dependent RNA helicase DDX6	0.0080833	0.0305469
seq.12871.10	TWF1	TWF1	Twinfilin-1	-0.00378812	0.00673289
seq.12872.35	CNGA2	CNGA2	Cyclic nucleotide-gated olfactory channel	0.00666684	-0.0137676
seq.12873.11	SPN	LEUK	Leukosialin	-0.00785451	0.00349756
seq.12875.28	UBTD2	UBTD2	Ubiquitin domain-containing protein 2	-0.00067984	0.0207249
seq.12876.39	SPEF1	SPEF1	Sperm flagellar protein 1	-0.0212073	-0.00311045
seq.12878.60	OSBPL11	OSB11	Oxysterol-binding protein-related protein 11	0.00378298	0.00781541
seq.12879.5	RBL1	p107	Retinoblastoma-like protein 1	-0.00739897	0.000339107
seq.12880.1	SV2A	SV2A	Synaptic vesicle glycoprotein 2A	-0.0138054	0.00360335
seq.12881.17	RDH16	RDH16	Retinol dehydrogenase 16	0.0174065	-0.0043256
seq.12882.7	PARP11	PAR11	Poly [ADP-ribose] polymerase 11	0.00880257	0.0142684
seq.12885.42	NR1D2	NR1D2	Nuclear receptor subfamily 1 group D member 2	-0.0156264	0.000795532
seq.12888.18	SAP30	SAP30	Histone deacetylase complex subunit SAP30	0.00197878	0.00468919
seq.12891.1	MICALL2	MILK2	MICAL-like protein 2	0.0104694	-0.00897625
seq.12892.10	SYTL1	SYTL1	Synaptotagmin-like protein 1	0.0231241	-0.012581
seq.12893.159	IFI16	IP16	Gamma-interferon-inducible protein 16	0.0060018	0.0190864
seq.12894.3	PAXIP1	PAXI1	PAX-interacting protein 1	0.0204569	-0.0120789
seq.12895.28	DGKB	DGKB	Diacylglycerol kinase beta	-0.000845732	-0.0143603
seq.12904.180	CUBN	cubilin	cubilin	0.0146445	-0.0134608
seq.12916.3	MTCP1	MTCP1	Protein p13 MTCP-1	0.0117449	-0.0175138
seq.12923.51	KRT17	Keratin 17	Keratin, type I cytoskeletal 17	-0.0153331	-0.0109712
seq.12925.105	AXIN2	AXIN2	Axin-2	0.00424659	-0.0100289
seq.12931.16	NR3C2	MCR	Mineralocorticoid receptor	-0.00383071	0.00238019
seq.12933.17	ENOX1	ENOX1	Ecto-NOX disulfide-thiol exchanger 1	0.0153094	-0.0209917
seq.12934.1	HERC5	HERC5	E3 ISG15--protein ligase HERC5	0.0227988	-0.0095445
seq.12936.38	RLBP1	RLBP1	Retinaldehyde-binding protein 1	0.0141268	-0.00725842
seq.12939.1	POLR1C	RPAC1	DNA-directed RNA polymerases I and III subunit RPAC1	0.00913311	-0.0197718
seq.12940.35	ALDH3B1	AL3B1	Aldehyde dehydrogenase family 3 member B1	0.00411824	0.0144776
seq.12945.33	RAB18	RAB18	Ras-related protein Rab-18	0.0191269	0.00905501
seq.12954.71	PPARA	PPARa	Peroxisome proliferator-activated receptor alpha	0.0149687	-0.00777285
seq.12956.40	KIFBP	KBP	KIF1-binding protein	0.00831033	0.03138
seq.12957.62	UQCRB	UCR6	Cytochrome b-c1 complex subunit 7	0.0044063	-0.0185727
seq.12960.9	GCK	HXK4	Glucokinase	0.0113002	0.00316191
seq.12963.1	GPR107	GP107	Protein GPR107	-0.0159443	-0.00342738
seq.12968.2	CSRP2	CSRP2	Cysteine and glycine-rich protein 2	0.0177339	-0.0108705
seq.12970.35	STAU2	STAU2	Double-stranded RNA-binding protein Staufen homolog 2	0.0172351	-0.0110897
seq.12975.11	KRT20	Keratin 20	Keratin, type I cytoskeletal 20	0.000332196	-0.00658276
seq.12976.49	SORBS3	Vinexin b	Vinexin b	-0.0114936	-0.0148166
seq.12980.31	RBM22	RBM22	Pre-mRNA-splicing factor RBM22	0.00157074	-0.00349915
seq.12986.12	LIN7C	LIN7C	Protein lin-7 homolog C	0.0141198	-0.0202552
seq.12987.12	SRSF7	SRSF7	Serine/arginine-rich splicing factor 7	0.0185743	0.000744265
seq.12988.49	EWSR1	EWS	RNA-binding protein EWS	-0.00386877	0.00399584
seq.12990.39	MAP3K3	MAP3K3	Mitogen-activated protein kinase kinase kinase 3	-0.0077081	0.00323641
seq.12991.49	CUL9	CUL9	Cullin-9	0.0115192	-0.0138403
seq.12993.21	NPLOC4	NPL4	Nuclear protein localization protein 4 homolog	0.0132843	0.0258305
seq.13007.66	LCN10	LCN10	Epididymal-specific lipocalin-10	0.0199661	-0.0195027
seq.13011.20	RPS10	RS10	40S ribosomal protein S10	0.0137264	-0.0206992
seq.13013.41	PRKN	PRKN2	E3 ubiquitin-protein ligase parkin	0.0254889	-0.00737141
seq.13022.20	TP53I11	P5I11	Tumor protein p53-inducible protein 11	0.0150058	-0.0140587
seq.13025.4	FRS2	FRS2	Fibroblast growth factor receptor substrate 2	-0.00827169	-0.00275227
seq.13027.20	CBX7	CBX7	Chromobox protein homolog 7	0.00793687	0.00644819
seq.13032.1	BECN1	BECN1	Beclin-1	0.00430091	-0.0134577
seq.13039.1	PPP1R8	PP1R8	Nuclear inhibitor of protein phosphatase 1	0.0137478	-0.0160639
seq.13041.47	TRAF4	TRAF4	TNF receptor-associated factor 4	-0.00907606	-0.00674369
seq.13042.7	KCNA10	KCA10	Potassium voltage-gated channel subfamily A member 10	0.0190996	-2.32923e-06
seq.13043.157	ATAD2	ATAD2	ATPase family AAA domain-containing protein 2	0.0178158	-0.0182709
seq.13044.5	TSG101	TS101	Tumor susceptibility gene 101 protein	0.0124179	0.0281979
seq.13053.6	SLC6A14	S6A14	Sodium- and chloride-dependent neutral and basic amino acid transporter B(0+)	0.0175721	-0.00887814
seq.13054.87	PFN2	Profilin II	Profilin-2	0.0251923	-9.57597e-05
seq.13055.53	PSD	PSD1	PH and SEC7 domain-containing protein 1	0.0188696	-0.0143695
seq.13056.18	SLC6A16	S6A16	Orphan sodium- and chloride-dependent neurotransmitter transporter NTT5	0.00427408	-0.00791335
seq.13059.33	RFK	RIFK	Riboflavin kinase	0.0176901	0.0149774
seq.13062.4	GMFG	GMFG	Glia maturation factor gamma	0.00261229	0.0251121
seq.13066.42	EDC4	EDC4	Enhancer of mRNA-decapping protein 4	0.0166396	-0.000645913
seq.13067.5	PRKG1	KGP1B	cGMP-dependent protein kinase 1, beta isozyme	0.00961873	-0.0127749
seq.13068.139	CCS	CCS	Copper chaperone for superoxide dismutase	0.0115145	-0.0128072
seq.13073.14	ANP32A	AN32A	Acidic leucine-rich nuclear phosphoprotein 32 family member A	0.0138474	-0.012469
seq.13076.4	FXR1	FXR1	Fragile X mental retardation syndrome-related protein 1	0.00870963	0.0107335
seq.13078.3	CETN2	CETN2	Centrin-2	0.0218858	-0.00506812
seq.13082.9	UNC45A	UN45A	Protein unc-45 homolog A	0.0133205	0.0180936
seq.13083.18	VARS1	SYVC	Valine--tRNA ligase	0.00850429	-0.0119204
seq.13085.18	GLP1R	GLP1R	Glucagon-like peptide 1 receptor	0.0156656	-0.00985991
seq.13088.397	BTC	BTC	Betacellulin	0.00234632	0.00308833
seq.13089.6	HIF1A	HIF-1a	Hypoxia-inducible factor 1-alpha	0.0183723	-0.0153302
seq.13090.17	S100A6	S100A6	Protein S100-A6	0.0125003	0.0205014
seq.13093.6	SECTM1	SECTM1	Secreted and transmembrane protein 1	0.0191273	0.00300373
seq.13094.75	RSPO3	RSPO3	R-spondin-3	-0.00875652	0.00819016
seq.13095.51	REG1A	PSP	Lithostathine-1-alpha	-0.0130901	0.00405254
seq.13097.11	BCL2L2	Apoptosis regulator Bcl-W	Bcl-2-like protein 2	0.000187416	-0.0209271
seq.13098.93	VEGFD	VEGF-D	Vascular endothelial growth factor D	-0.0163931	-0.00185376
seq.13101.60	SOST	SOST	Sclerostin	0.00123696	0.00358991
seq.13102.1	FAM3D	FAM3D	Protein FAM3D	0.000410685	-0.00387672
seq.13103.125	CSH1|CSH2	CSH	Chorionic somatomammotropin hormone	0.025308	-0.0064831
seq.13104.32	EFNB1	EFNB1	Ephrin-B1	0.0105004	0.0129438
seq.13105.7	SNAP25	SNP25	Synaptosomal-associated protein 25	0.0146966	-0.0138823
seq.13107.9	LYPD3	LYPD3	Ly6/PLAUR domain-containing protein 3	0.00203146	-0.0193036
seq.13109.82	NEGR1	NEGR1	Neuronal growth regulator 1	-0.0153161	0.00470242
seq.13111.79	BCL6	BCL6	B-cell lymphoma 6 protein	-0.00254998	-0.00115712
seq.13112.179	FSTL1	FSTL1	Follistatin-related protein 1	-0.0110687	0.00726954
seq.13113.7	SPP1	Osteopontin	Osteopontin	0.00170817	-0.0131305
seq.13114.50	LUM	Lumican	Lumican	-0.00491528	0.0102097
seq.13116.25	CD177	CD177	CD177 antigen	-0.00454865	0.00808777
seq.13117.232	CHKB	CHKB	Choline/ethanolamine kinase	0.00895321	-0.0152115
seq.13118.5	SMOC1	SMOC1	SPARC-related modular calcium-binding protein 1	-0.0062617	-0.00940212
seq.13119.26	SERPINA10	protein Z inhibitor	Protein Z-dependent protease inhibitor	-0.00900222	-0.0046796
seq.13122.19	FLRT2	FLRT2	Leucine-rich repeat transmembrane protein FLRT2	-0.0177285	-0.00323311
seq.13123.3	FLRT3	FLRT3	Leucine-rich repeat transmembrane protein FLRT3	-0.012157	-0.00566613
seq.13124.20	ISLR2	ISLR2	Immunoglobulin superfamily containing leucine-rich repeat protein 2	-0.0153668	0.0031739
seq.13125.45	VTN	Vitronectin	Vitronectin	0.0146223	-0.00197944
seq.13126.52	DSC2	DSC2	Desmocollin-2	-0.0139477	-0.00537466
seq.13129.40	LDLR	LDLR	Low-density lipoprotein receptor	-0.00683837	-0.0116031
seq.13130.150	HK2	HXK2	Hexokinase-2	-0.0059346	0.0175229
seq.13131.5	HK1	HXK1	Hexokinase-1	0.0274308	-0.010234
seq.13132.14	SEMA5A	SEM5A	Semaphorin-5A	-0.00758809	-0.00138093
seq.13133.73	LTBP4	LTBP4	Latent-transforming growth factor beta-binding protein 4	-0.0192546	0.00154311
seq.13228.75	MDM2	MDM2	E3 ubiquitin-protein ligase Mdm2	-0.00456599	0.000979664
seq.13229.20	MDM4	MDM4	Protein Mdm4	0.012493	-0.0142005
seq.13230.174	IGHG2	IgG2, Kappa	Ig gamma-2, Kappa	-0.00904625	-0.00658608
seq.13231.90	IGHG4	IgG4, Kappa	Ig gamma-4, Kappa	-0.0118142	-0.00510401
seq.13236.25	WNT3A	WNT3A	Protein Wnt-3a	0.0192303	-0.0132986
seq.13240.170	SHANK1	SHAN1	SH3 and multiple ankyrin repeat domains protein 1	-0.0086862	-0.00203569
seq.13242.134	SHANK3	SHAN3	SH3 and multiple ankyrin repeat domains protein 3	0.0068711	0.0173242
seq.13256.21	SHANK1	SHAN1	SH3 and multiple ankyrin repeat domains protein 1	-0.0122103	-0.00651601
seq.13268.45	WNT5A	WNT5A	Protein Wnt-5a	0.00933172	-0.0172914
seq.13374.4	DEFB113	DB113	Beta-defensin 113	-0.00560123	0.00465769
seq.13375.48	SYNGR3	SNG3	Synaptogyrin-3	0.0217191	-0.0100143
seq.13377.3	CYB561D1	C56D1	Cytochrome b561 domain-containing protein 1	0.00470825	-0.0148999
seq.13378.80	C5orf63	YD286	Glutaredoxin-like protein C5orf63	0.025391	-0.0102892
seq.13381.49	B4GALT1	B4GT1	Beta-1,4-galactosyltransferase 1	-0.0088705	-0.0105321
seq.13384.110	FH	FUMH	Fumarate hydratase, mitochondrial	0.000693882	0.0092485
seq.13386.248	RNF34	RNF34	E3 ubiquitin-protein ligase RNF34	0.00530386	-0.00542177
seq.13387.55	EHF	EHF	ETS homologous factor	0.000526129	0.00329155
seq.13388.57	PCSK1	NEC1	Neuroendocrine convertase 1	-0.00932562	-0.00789466
seq.13392.13	ATP1B1	AT1B1	Sodium/potassium-transporting ATPase subunit beta-1	0.0216352	0.00485018
seq.13393.46	DERL1	DERL1	Derlin-1	0.0119842	0.00901558
seq.13397.88	DEFB4A	HBD-2	Beta-defensin 4A	-0.00613674	-0.00415432
seq.13399.33	RELL1	RELL1	RELT-like protein 1	-0.00365898	-0.00614726
seq.13403.5	ETV5	ETV5	ETS translocation variant 5	-0.01436	0.00705777
seq.13405.61	SPINK2	ISK2	Serine protease inhibitor Kazal-type 2	-0.00146148	-0.0114952
seq.13406.161	CD300C	CLM6	CMRF35-like molecule 6	-0.00145477	0.000585558
seq.13408.23	WFIKKN2	WFKN2	WAP, Kazal, immunoglobulin, Kunitz and NTR domain-containing protein 2	-0.00263343	0.00194295
seq.13411.21	RNF41	RNF41	E3 ubiquitin-protein ligase NRDP1	-0.00469239	-0.00112625
seq.13412.5	WFDC6	WFDC6	WAP four-disulfide core domain protein 6	0.000996103	-0.00860092
seq.13416.8	TMEM132D	T132D	Transmembrane protein 132D	-0.0196981	0.0057061
seq.13421.17	TMEM167B	KISHB	Protein kish-B	-0.00609304	-0.0104141
seq.13422.66	ENOX2	ENOX2	Ecto-NOX disulfide-thiol exchanger 2	0.0170616	-0.0164174
seq.13423.94	PRXL2A	CJ058	Redox-regulatory protein FAM213A	0.0118388	-0.00699638
seq.13427.66	MAN1C1	MA1C1	Mannosyl-oligosaccharide 1,2-alpha-mannosidase IC	-0.012841	-0.00878023
seq.13429.3	WFDC10A	WF10A	WAP four-disulfide core domain protein 10A	0.00705835	-0.0110275
seq.13430.50	SLC14A1	UT1	Urea transporter 1	0.0240966	-0.00225977
seq.13431.74	SHISAL2A	F159A	Membrane protein FAM159A	-0.00415597	-0.00403661
seq.13432.9	ZFYVE27	ZFY27	Protrudin	-0.00740936	-0.00447631
seq.13434.172	PARVA	PARVA	Alpha-parvin	-0.0110687	0.00605791
seq.13435.31	IL20RB	IL-20 Rb	Interleukin-20 receptor subunit beta	0.00448481	-0.00192185
seq.13436.54	MAZ	MAZ	Myc-associated zinc finger protein	0.0044085	-0.00438313
seq.13438.115	CHRD	CHRD	Chordin	-0.00268177	-0.00119607
seq.13439.6	IQCF3	IQCF3	IQ domain-containing protein F3	0.0255964	-0.0100618
seq.13441.30	DIXDC1	DIXC1	Dixin	0.00979549	0.00684522
seq.13447.42	SPRN	SPRN	Shadow of prion protein	0.00737613	-0.00587275
seq.13449.25	SF3B4	SF3B4	Splicing factor 3B subunit 4	-0.00116078	-0.00126864
seq.13450.49	USP8	UBP8	Ubiquitin carboxyl-terminal hydrolase 8	0.0104166	0.0305395
seq.13451.2	FNDC4	FNDC4	Fibronectin type III domain-containing protein 4	0.022946	-0.00839075
seq.13452.113	SMIM13	SIM13	Small integral membrane protein 13	-0.00817734	0.00778033
seq.13453.2	MRPL33	RM33	39S ribosomal protein L33, mitochondrial	0.0110187	-0.0080406
seq.13457.33	ELF5	ELF5	ETS-related transcription factor Elf-5	-0.0155992	-0.00624774
seq.13459.30	TOR4A	CI167	Torsin-4A	-0.0116367	0.00321269
seq.13460.4	CHAD	CHAD	Chondroadherin	-0.0105168	-0.0028262
seq.13463.1	PXDN	PXDN	Peroxidasin homolog	0.00133471	-0.015459
seq.13464.8	NRAC	NRAC	Nutritionally-regulated adipose and cardiac enriched protein homolog	0.0215693	-0.00937671
seq.13465.5	RCAN1	CCP1	Calcipressin-1	0.00165486	-0.0142267
seq.13468.5	NEURL4	NEUL4	Neuralized-like protein 4	0.0153291	-0.00681782
seq.13470.43	PTH1R	PTH1R	Parathyroid hormone/parathyroid hormone-related peptide receptor	0.013424	0.000277271
seq.13472.35	HDHD2	HDHD2	Haloacid dehalogenase-like hydrolase domain-containing protein 2	0.0107868	0.0230725
seq.13473.55	ITPKA	IP3KA	Inositol-trisphosphate 3-kinase A	0.0201183	-0.00322001
seq.13474.40	GSTK1	GSTK1	Glutathione S-transferase kappa 1	0.0134738	0.021965
seq.13475.10	UBE2D4	UB2D4	Ubiquitin-conjugating enzyme E2 D4	0.0106979	0.0294085
seq.13476.16	KIN	KIN17	DNA/RNA-binding protein KIN17	-0.00909279	-0.00772944
seq.13477.65	LTB4R	LT4R1	Leukotriene B4 receptor 1	0.0127385	0.0237972
seq.13479.8	FAM171A2	F1712	Protein FAM171A2	0.0251538	0.00386103
seq.13481.24	TCEA2	TCEA2	Transcription elongation factor A protein 2	0.0200728	-0.000612167
seq.13482.14	CNOT1	CNOT1	CCR4-NOT transcription complex subunit 1	0.0169424	0.0226999
seq.13484.69	COL1A1	CO1A1	Collagen alpha-1(I) chain	0.00600072	-0.0180188
seq.13485.20	TMEM87B	TM87B	Transmembrane protein 87B	0.00556574	-0.00981517
seq.13486.9	PKD2	PKD2	Polycystin-2	-0.00275619	-0.011399
seq.13487.24	UNC93B1	UN93B	Protein unc-93 homolog B1	-0.00588941	-0.000240753
seq.13488.3	ARFIP1	ARFP1	Arfaptin-1	0.0153924	0.0182742
seq.13490.1	MPP6	MPP6	MAGUK p55 subfamily member 6	0.00436606	-0.00124749
seq.13491.40	PDE6D	PDE6D	Retinal rod rhodopsin-sensitive cGMP 3',5'-cyclic phosphodiesterase subunit delta	-0.00500091	0.000101624
seq.13492.44	HSPA9	HSPA9B	Stress-70 protein, mitochondrial	0.00248651	-0.000681655
seq.13493.5	GRID1	GRID1	Glutamate receptor ionotropic, delta-1	0.00541754	-0.00727688
seq.13494.6	CERS5	CERS5	Ceramide synthase 5	0.0203318	-0.00234407
seq.13495.48	HCAR2	HCAR2	Hydroxycarboxylic acid receptor 2	-0.00463302	-0.000304373
seq.13496.19	HMGCS1	HMCS1	Hydroxymethylglutaryl-CoA synthase, cytoplasmic	0.00819529	0.000315694
seq.13497.34	EIF3J	EIF3J	Eukaryotic translation initiation factor 3 subunit J	0.0222291	0.0184652
seq.13498.1	MIOX	MIOX	Inositol oxygenase	0.00119144	-0.00619846
seq.13499.30	F8	Coagulation Factor VIII	Coagulation Factor VIII	-0.0120898	-0.0124426
seq.13501.10	SLC35G2	S35G2	Solute carrier family 35 member G2	0.02029	-0.00561437
seq.13502.2	SLC26A11	S2611	Sodium-independent sulfate anion transporter	0.00986643	-0.00764537
seq.13503.19	ARL6IP5	PRAF3	PRA1 family protein 3	0.0135601	0.0240551
seq.13504.147	HNRNPR	HNRPR	Heterogeneous nuclear ribonucleoprotein R	0.0237658	0.00319692
seq.13506.10	DUS2	DUS2L	tRNA-dihydrouridine(20) synthase [NAD(P)+]-like	0.0190918	-0.0169397
seq.13507.51	TRADD	TRADD	Tumor necrosis factor receptor type 1-associated DEATH domain protein	0.0164725	-0.0198973
seq.13509.5	SCAMP5	SCAM5	Secretory carrier-associated membrane protein 5	0.0205358	-0.00440598
seq.13510.7	ATP2A3	AT2A3	Sarcoplasmic/endoplasmic reticulum calcium ATPase 3	-0.00897992	-0.00630723
seq.13511.29	SATB1	SATB1	DNA-binding protein SATB1	0.016487	-0.00686477
seq.13512.28	HNRNPR	HNRPR	Heterogeneous nuclear ribonucleoprotein R	0.00183163	0.00109361
seq.13513.174	PIAS3	PIAS3	E3 SUMO-protein ligase PIAS3	0.0177377	-0.00633264
seq.13514.121	RAB35	Rab-1C	Ras-related protein Rab-35	-0.000426267	-0.000931753
seq.13515.8	RPRD1A	RPR1A	Regulation of nuclear pre-mRNA domain-containing protein 1A	0.0114763	-0.00142946
seq.13516.46	EMC4	TMM85	ER membrane protein complex subunit 4	0.0104735	-0.000182796
seq.13517.3	PTCHD3	PTHD3	Patched domain-containing protein 3	-0.00484788	-0.00678184
seq.13518.5	ASAP2	ASAP2	Arf-GAP with SH3 domain, ANK repeat and PH domain-containing protein 2	0.0146892	-0.00136833
seq.13519.112	ARHGEF25	ARHGP	Rho guanine nucleotide exchange factor 25	-0.0100288	0.00434218
seq.13522.20	VSNL1	VISL1	Visinin-like protein 1	-0.0090821	-0.0098215
seq.13524.25	HS6ST2	H6ST2	Heparan-sulfate 6-O-sulfotransferase 2	-0.0138738	0.00868023
seq.13525.17	KCNG4	KCNG4	Potassium voltage-gated channel subfamily G member 4	0.0252393	-0.0106613
seq.13526.5	SSB	LA	Lupus La protein	-0.0169092	0.0147971
seq.13529.39	NAP1L2	NP1L2	Nucleosome assembly protein 1-like 2	0.0202027	0.00661595
seq.13530.5	UTS2R	UR2R	Urotensin-2 receptor	0.00664219	-0.00217424
seq.13532.25	CNEP1R1	NEPR1	Nuclear envelope phosphatase-regulatory subunit 1	0.0040622	-0.0122328
seq.13534.20	MYOM2	MYOM2	Myomesin-2	-8.74148e-05	0.00368819
seq.13535.2	CERT1	C43BP	Collagen type IV alpha-3-binding protein	0.00336262	0.0217089
seq.13536.56	POLI	POLI	DNA polymerase iota	-0.014657	0.00142906
seq.13539.131	KCNN1	KCNN1	Small conductance calcium-activated potassium channel protein 1	0.0184416	-0.00449201
seq.13540.1	GPR26	GPR26	G-protein coupled receptor 26	0.0226108	-0.00850851
seq.13541.1	MYCT1	MYCT1	Myc target protein 1	0.0199874	0.00108467
seq.13543.7	PTGR1	LTB4DH	Prostaglandin reductase 1	0.00242479	3.75532e-05
seq.13544.9	ARHGAP45	HMHA1	Rho GTPase-activating protein 45	0.00961099	0.0304434
seq.13545.97	EIF1AD	EIF1A	Probable RNA-binding protein EIF1AD	-0.00870444	0.00291467
seq.13547.5	HTR7	5HT7R	5-hydroxytryptamine receptor 7	-0.0113776	-0.0125713
seq.13548.53	PLPP4	PPC1A	Phosphatidate phosphatase PPAPDC1A	0.0158562	-0.020458
seq.13549.15	ADAM29	ADA29	Disintegrin and metalloproteinase domain-containing protein 29	0.00334154	0.00154291
seq.13552.7	SWAP70	SWP70	Switch-associated protein 70	-0.00409392	0.012684
seq.13553.4	DCUN1D3	DCNL3	DCN1-like protein 3	-0.016717	0.0143206
seq.13554.78	REPIN1	REPI1	Replication initiator 1	-0.00167541	-0.00694178
seq.13556.28	HTR2A	5HT2A	5-hydroxytryptamine receptor 2A	0.00290655	0.00822777
seq.13557.3	NECTIN3	Nectin 3	Nectin-3	0.0263631	-0.00970525
seq.13561.5	HTR6	5HT6R	5-hydroxytryptamine receptor 6	0.0038178	-0.00984958
seq.13563.259	ACBD7	ACBD7	Acyl-CoA-binding domain-containing protein 7	0.00809125	-0.000346146
seq.13565.2	RBL2	p130	Retinoblastoma-like protein 2	-0.0101753	-0.00622692
seq.13566.2	SSU72	SSU72	RNA polymerase II subunit A C-terminal domain phosphatase SSU72	0.000832431	0.00745808
seq.13567.1	DPYSL2	DPYL2	Dihydropyrimidinase-related protein 2	-0.00154919	0.00645826
seq.13568.30	PSMD4	PSMD4	26S proteasome non-ATPase regulatory subunit 4	-0.00936429	0.00477169
seq.13570.43	HDLBP	VIGLN	Vigilin	0.00704865	0.0126027
seq.13572.43	PSMD11	PSD11	26S proteasome non-ATPase regulatory subunit 11	0.0102892	0.0168857
seq.13573.5	ARPC3	p21-ARC	Actin-related protein 2/3 complex subunit 3	0.0139322	0.0180839
seq.13574.50	RND1	RND1	Rho-related GTP-binding protein Rho6	0.0111345	-0.00870321
seq.13575.40	DVL2	DVL2	Segment polarity protein dishevelled homolog DVL-2	-0.0120812	-0.00700705
seq.13576.15	GSTP1	Glutathione S-transferase Pi	Glutathione S-transferase P	-0.001457	-0.00288245
seq.13577.25	U2AF2	U2AF2	Splicing factor U2AF 65 kDa subunit	-0.0063236	-0.00784406
seq.13578.98	ABLIM3	ABLM3	Actin-binding LIM protein 3	0.0103625	0.02199
seq.13580.2	UAP1	Sperm-associated antigen 2	UDP-N-acetylhexosamine pyrophosphorylase	0.00387904	-0.00740167
seq.13583.19	APAF1	Apaf-1	Apoptotic protease-activating factor 1	-0.00151138	-0.00325118
seq.13587.10	RACGAP1	RGAP1	Rac GTPase-activating protein 1	-0.0145481	-0.00655214
seq.13588.11	ANXA9	ANXA9	Annexin A9	0.00363564	-0.000272763
seq.13589.10	APBB3	APBB3	Amyloid beta A4 precursor protein-binding family B member 3	0.00662348	-0.00332417
seq.13590.1	REXO2	ORN	Oligoribonuclease, mitochondrial	0.00250077	0.0139655
seq.13591.31	PRIM1	PRI1	DNA primase small subunit	-0.00421253	-0.0119476
seq.13594.158	GGA1	GGA1	ADP-ribosylation factor-binding protein GGA1	0.0108763	0.0304169
seq.13595.20	THTPA	THTPA	Thiamine-triphosphatase	-0.000192145	-0.00393002
seq.13596.3	RAB27B	RB27B	Ras-related protein Rab-27B	0.013947	0.0215322
seq.13597.20	RAB31	RAB31	Ras-related protein Rab-31	0.00672436	0.029275
seq.13599.15	RABEPK	RABEK	Rab9 effector protein with kelch motifs	0.0124362	-0.0140722
seq.13602.6	SNU13	NH2L1	NHP2-like protein 1	0.0045082	0.0153514
seq.13603.7	RFESD	RFESD	Rieske domain-containing protein	-0.00886393	0.00429503
seq.13604.27	NEURL1	NEUL1	E3 ubiquitin-protein ligase NEURL1	0.00138142	-0.0183993
seq.13605.16	ANXA10	ANX10	Annexin A10	0.00460155	-0.00654029
seq.13609.11	GTF2I	GTF2I	General transcription factor II-I	-0.0156358	0.0056317
seq.13610.9	MAGEA10	MAGE-10	Melanoma-associated antigen 10	0.00816133	-0.00759376
seq.13612.7	CYTIP	CYTIP	Cytohesin-interacting protein	-0.00273987	-0.010902
seq.13613.23	AK5	Adenylate kinase isoenzyme 5	Adenylate kinase isoenzyme 5	0.0157495	-0.0122598
seq.13614.6	CREBBP	CREB-binding protein	CREB-binding protein	0.0207463	-0.00955593
seq.13615.60	NCK2	NCK2	Cytoplasmic protein NCK2	0.0122876	0.0261044
seq.13618.15	MAD1L1	MD1L1	Mitotic spindle assembly checkpoint protein MAD1	0.00894975	-0.0127758
seq.13620.10	GET3	ASNA	ATPase ASNA1	-0.0031386	0.0200554
seq.13621.31	AP2A2	AP2A2	AP-2 complex subunit alpha-2	0.0111662	0.0302316
seq.13622.16	PPP2R5A	2A5A	Serine/threonine-protein phosphatase 2A 56 kDa regulatory subunit alpha isoform	-0.00129334	0.0287565
seq.13623.4	KMT2D	MLL2	Histone-lysine N-methyltransferase 2D	0.017321	-0.00482603
seq.13624.17	NADK	NADK	NAD kinase	-0.00890319	0.00244876
seq.13625.19	SSB	LA	Lupus La protein	-0.00460998	-0.00149567
seq.13628.58	GRB14	GRB14	Growth factor receptor-bound protein 14	0.01322	-0.00217678
seq.13629.25	ATG4B	ATG4B	Cysteine protease ATG4B	-0.0023436	-0.00508981
seq.13631.1	RBBP5	RB binding protein 5	Retinoblastoma-binding protein 5	0.0120339	0.00502635
seq.13632.10	ZYX	Zyxin	Zyxin	0.0029507	0.0121788
seq.13634.209	PIR	PIR	Pirin	-0.00489784	-0.00616753
seq.13636.20	NAP1L1	NP1L1	Nucleosome assembly protein 1-like 1	0.0106424	0.030223
seq.13639.101	USO1	USO1	General vesicular transport factor p115	0.00691062	0.0316732
seq.13640.5	BCL6	BCL6	B-cell lymphoma 6 protein	-0.00985441	-0.00404274
seq.13642.90	IFIT3	CIG49	Interferon-induced protein with tetratricopeptide repeats 3	-0.00586142	-0.00587061
seq.13644.30	HGS	HGS	Hepatocyte growth factor-regulated tyrosine kinase substrate	0.0118436	0.0243084
seq.13645.14	DHX38	PRP16	Pre-mRNA-splicing factor ATP-dependent RNA helicase PRP16	0.0198255	-0.012548
seq.13650.11	KCNIP1	KCIP1	Kv channel-interacting protein 1	0.00888674	-0.0185386
seq.13651.54	ZFP91	ZFP91	E3 ubiquitin-protein ligase ZFP91	-0.00949851	-0.00253399
seq.13652.2	TOM1L1	TM1L1	TOM1-like protein 1	0.0150671	-0.000306557
seq.13653.335	MACROD1	MACD1	O-acetyl-ADP-ribose deacetylase MACROD1	0.0149114	-0.0193631
seq.13654.1	ROCK2	ROCK2	Rho-associated protein kinase 2	0.0063117	0.0301226
seq.13655.34	NCL	Nucleolin	Nucleolin	0.00767691	0.0019664
seq.13657.2	PNKP	PNKP	Bifunctional polynucleotide phosphatase/kinase	0.00218002	0.0247347
seq.13658.31	PDGFC	PDGF-CC	Platelet-derived growth factor C	0.00401609	-0.014053
seq.13659.36	ATP13A1	AT131	Manganese-transporting ATPase 13A1	-0.00240752	-0.00335799
seq.13660.76	ANGPT2	Angiopoietin-2	Angiopoietin-2	-0.0141524	0.0116335
seq.13661.193	CST5	CYTD	Cystatin-D	-0.00350973	0.00055306
seq.13663.2	IL4	IL-4	Interleukin-4	0.0189236	-0.0139295
seq.13665.35	PPP2R3A	PP2A, subunit B	Serine/threonine-protein phosphatase 2A regulatory subunit B'' subunit alpha	-0.00148219	-0.00829833
seq.13666.222	CA10	Carbonic Anhydrase X	Carbonic anhydrase-related protein 10	-0.0146554	0.00176801
seq.13668.44	TYRO3	Dtk	Tyrosine-protein kinase receptor TYRO3	-0.018269	-0.00164328
seq.13669.6	FGFR3	FGFR-3	Fibroblast growth factor receptor 3	-0.0142265	0.00275668
seq.13670.81	PLA2G2E	GIIE	Group IIE secretory phospholipase A2	0.00141123	-0.0011787
seq.13671.40	ELANE	Elastase	Neutrophil elastase	0.00276971	0.0154153
seq.13672.3	HSPA6	HSP76	Heat shock 70 kDa protein 6	0.0232777	-0.00602917
seq.13673.21	CCT7	TCPH	T-complex protein 1 subunit eta	0.0010553	0.00808172
seq.13676.46	INHBB	Inhibin bB chain	Inhibin beta B chain	-0.0109215	-0.00532475
seq.13678.169	CFD	Factor D	Complement factor D	-0.0106576	-0.0162841
seq.13680.3	NAB2	NAB2	NGFI-A-binding protein 2	-0.00472761	-0.00659992
seq.13681.173	CSNK2A2	CSK22	Casein kinase II subunit alpha'	0.00710924	-0.00240064
seq.13682.47	CSF1R	M-CSF R	Macrophage colony-stimulating factor 1 receptor	-0.0132623	0.00327343
seq.13683.18	CLCNKB	CLCKB	Chloride channel protein ClC-Kb	0.0027627	-0.01323
seq.13686.2	IL5RA	IL-5 Ra	Interleukin-5 receptor subunit alpha	-0.00455462	-0.0128509
seq.13687.5	CCL1	I-309	C-C motif chemokine 1	0.0208425	-0.0152824
seq.13688.2	CAPSL	CAPSL	Calcyphosin-like protein	-0.0115375	-0.012268
seq.13689.2	ODC1	Ornithine decarboxylase	Ornithine decarboxylase	-0.00510112	-0.0246583
seq.13690.26	BGN	BGN	Biglycan	-0.00079728	0.00727943
seq.13691.10	SLC5A8	SC5A8	Sodium-coupled monocarboxylate transporter 1	-0.00317325	-0.0169753
seq.13692.154	CCN4	WISP-1	WNT1-inducible-signaling pathway protein 1	0.000812446	-0.00469921
seq.13693.5	CDNF	ARMEL	Cerebral dopamine neurotrophic factor	-0.0159123	-0.00725208
seq.13694.24	CRLF2	TSLP R	Cytokine receptor-like factor 2	-0.00370707	-0.00777734
seq.13697.51	GPD1	GPDA	Glycerol-3-phosphate dehydrogenase [NAD(+)], cytoplasmic	0.000979545	-0.00216423
seq.13698.28	KIAA0319L	K319L	Dyslexia-associated protein KIAA0319-like protein	0.0219334	-0.00972331
seq.13699.6	KLK3	PSA	Prostate-specific antigen	0.00493464	-0.0034306
seq.13700.10	ANXA2	annexin II	Annexin A2	-0.00819139	0.00623443
seq.13701.2	CXCL13	BLC	C-X-C motif chemokine 13	-0.00622552	-0.00120056
seq.13704.5	HMGCS2	HMCS2	Hydroxymethylglutaryl-CoA synthase, mitochondrial	-0.00378727	0.000151756
seq.13706.12	IL12RB1	IL-12 Rb1	Interleukin-12 receptor subunit beta-1	0.0142244	-0.0187709
seq.13707.27	SPARCL1	SPARCL1	SPARC-like protein 1	-0.0112386	-0.00578128
seq.13708.56	KLK8	kallikrein 8	Kallikrein-8	-0.00807533	-0.000246622
seq.13710.6	SERPING1	C1-Esterase Inhibitor	Plasma protease C1 inhibitor	-0.00586723	0.00254855
seq.13711.10	CLTC	CLH1	Clathrin heavy chain 1	0.0028152	-0.0070771
seq.13712.104	GZMA	granzyme A	Granzyme A	-0.0118051	-0.00598795
seq.13713.164	SEC22A	SC22A	Vesicle-trafficking protein SEC22a	0.00306887	0.0207036
seq.13717.15	FCN2	FCN2	Ficolin-2	0.00324809	-0.00893605
seq.13719.19	PAK4	PAK4	Serine/threonine-protein kinase PAK 4	0.00631147	0.022191
seq.13720.95	PRTN3	Proteinase-3	Myeloblastin	-0.00338148	0.00570546
seq.13722.105	C9	C9	Complement component C9	-0.00739624	-0.0033924
seq.13723.6	IL10	IL-10	Interleukin-10	0.00931189	-0.00526855
seq.13724.27	FGF19	FGF-19	Fibroblast growth factor 19	0.00483586	-0.00533447
seq.13725.3	FGF16	FGF-16	Fibroblast growth factor 16	0.0168286	-0.0117679
seq.13726.4	CD80	B7	T-lymphocyte activation antigen CD80	0.0148931	-0.0121738
seq.13727.44	SPOP	SPOP	Speckle-type POZ protein	0.0141814	-0.00831375
seq.13728.19	ERP29	ERP29	Endoplasmic reticulum resident protein 29	0.0142986	0.0284803
seq.13729.26	SFXN5	SFXN5	Sideroflexin-5	0.00674828	-0.0202067
seq.13730.18	CTSC	CATC	Dipeptidyl peptidase 1	0.00544005	0.00545401
seq.13731.14	C7	C7	Complement component C7	-0.0105933	0.00933816
seq.13732.79	CTF1	Cardiotrophin-1	Cardiotrophin-1	-0.000307024	-0.00856253
seq.13733.5	IL12B	IL-12 p40	Interleukin-12 subunit beta	-0.00397513	-0.00594909
seq.13734.22	IFNL1	IFN-lambda 1	Interferon lambda-1	-0.0162696	0.00885993
seq.13735.1	RAP1GAP	RPGP1	Rap1 GTPase-activating protein 1	-0.011557	-0.0141431
seq.13738.8	INHBA	Inhibin bA chain	Inhibin beta A chain	-0.00231783	-0.0119468
seq.13739.3	FLRT1	FLRT1	Leucine-rich repeat transmembrane protein FLRT1	0.00780262	-0.00899431
seq.13740.51	FRZB	sFRP-3	Secreted frizzled-related protein 3	-0.0090786	-0.00440258
seq.13741.36	IGFBP1	IGFBP-1	Insulin-like growth factor-binding protein 1	-0.0107877	0.000600262
seq.13742.66	IL22	IL-22	Interleukin-22	0.00257034	-0.0222215
seq.13743.56	CUL4B	CUL4B	Cullin-4B	-0.013164	0.00479692
seq.13744.37	IL3RA	IL-3 Ra	Interleukin-3 receptor subunit alpha	-0.011373	-0.00185591
seq.13745.10	PKD2	PKD2	Polycystin-2	-0.0153897	-0.0126838
seq.13747.9	CA6	Carbonic anhydrase 6	Carbonic anhydrase 6	-0.00520242	0.0103172
seq.13748.4	CCL8	MCP-2	C-C motif chemokine 8	-0.0155252	0.000692253
seq.13924.13	MYZAP	MYZAP	Myocardial zonula adherens protein	0.0121458	-0.0180816
seq.13926.1	RMI1	RMI1	RecQ-mediated genome instability protein 1	0.0180663	-0.000665219
seq.13929.27	CROT	OCTC	Peroxisomal carnitine O-octanoyltransferase	-0.000348636	0.0078935
seq.13930.3	APOBEC3G	ABC3G	DNA dC->dU-editing enzyme APOBEC-3G	0.0104529	0.0254438
seq.13931.22	PSMD9	PSMD9	26S proteasome non-ATPase regulatory subunit 9	0.0108329	0.00431834
seq.13932.45	ARHGEF7	COOL-1	Rho guanine nucleotide exchange factor 7	0.0230163	-0.00751078
seq.13933.276	NAB1	NAB1	NGFI-A-binding protein 1	0.0222178	0.00861035
seq.13934.3	MCF2L	MCF2L	Guanine nucleotide exchange factor DBS	0.0225836	-0.0107704
seq.13936.24	PGK2	PGK2	Phosphoglycerate kinase 2	-0.0031782	0.0028027
seq.13937.75	CAND1	CAND1	Cullin-associated NEDD8-dissociated protein 1	0.0111553	0.00839987
seq.13939.14	UGP2	UGPA1	UTP--glucose-1-phosphate uridylyltransferase	-0.00326126	0.00919784
seq.13940.19	IFI16	IP16	Gamma-interferon-inducible protein 16	0.000839668	0.0196404
seq.13941.82	FARS2	SYFM	Phenylalanine--tRNA ligase, mitochondrial	0.00376505	-0.00871742
seq.13942.140	SPSB1	SPSB1	SPRY domain-containing SOCS box protein 1	0.0210595	-0.00482529
seq.13943.38	DPY30	DPY30	Protein dpy-30 homolog	0.00716812	0.00120961
seq.13944.3	SULT1A3	SULT 1A3	Sulfotransferase 1A3	0.00959582	0.0105289
seq.13946.8	DDX23	DDX23	Probable ATP-dependent RNA helicase DDX23	0.0236071	-0.00152602
seq.13947.371	NUDT12	NUD12	Peroxisomal NADH pyrophosphatase NUDT12	0.0141176	-0.00413593
seq.13948.50	GABBR2	GABR2	Gamma-aminobutyric acid type B receptor subunit 2	-0.00121458	0.00375274
seq.13950.9	CERT1	C43BP	Collagen type IV alpha-3-binding protein	0.0107961	0.0320429
seq.13954.9	GNPNAT1	GNA1	Glucosamine 6-phosphate N-acetyltransferase	0.0118187	0.0252999
seq.13955.33	DAPK1	DAPK1	Death-associated protein kinase 1	-0.00548492	0.0186721
seq.13958.5	RBM46	RBM46	Probable RNA-binding protein 46	-0.0104974	-0.00766933
seq.13959.7	LAP3	LAP	Cytosol aminopeptidase	0.005561	0.0130697
seq.13960.15	AGAP3	AGAP3	Arf-GAP with GTPase, ANK repeat and PH domain-containing protein 3	0.0227714	-0.0133148
seq.13961.18	KIF3A	KIF3A	Kinesin-like protein KIF3A	0.0203686	-0.00739586
seq.13963.7	TOLLIP	tollip	Toll-interacting protein	0.012531	0.0289219
seq.13966.30	MYOM3	MYOM3	Myomesin-3	0.0133922	-0.00804943
seq.13967.14	TXNRD1	Thioredoxin reductase 1	Thioredoxin reductase 1, cytoplasmic	-0.00120752	0.0179867
seq.13969.24	KPNA6	IMA7	Importin subunit alpha-7	0.0140021	0.0151322
seq.13972.4	HSD17B14	DHB14	17-beta-hydroxysteroid dehydrogenase 14	-0.00728772	0.00372437
seq.13973.62	TTL	TTL	Tubulin--tyrosine ligase	-0.00830164	0.000520416
seq.13975.56	PPFIA1	LIPA1	Liprin-alpha-1	0.0121386	0.0274128
seq.13976.9	ARHGEF1	ARHG1	Rho guanine nucleotide exchange factor 1	0.00363076	0.0185313
seq.13977.28	BARD1	BARD1	BRCA1-associated RING domain protein 1	0.00858815	-0.00510595
seq.13978.122	TBX3	Tbx3	T-box transcription factor TBX3	-0.0176227	-0.000591349
seq.13979.3	SLC26A7	S26A7	Anion exchange transporter	0.012048	0.0128178
seq.13982.33	RGS18	RGS18	Regulator of G-protein signaling 18	3.4169e-05	0.020444
seq.13983.27	CRYZ	QOR	Quinone oxidoreductase	0.000322236	0.000401932
seq.13984.23	DDX25	DDX25	ATP-dependent RNA helicase DDX25	0.00449335	-0.0162048
seq.13985.12	SMURF2	SMUF2	E3 ubiquitin-protein ligase SMURF2	0.0111163	-0.00189212
seq.13986.6	LANCL1	LANC1	LanC-like protein 1	0.00819154	0.0167665
seq.13988.67	NMRAL1	NMRL1	NmrA-like family domain-containing protein 1	0.0190888	-0.0047865
seq.13990.1	PC	pyruvate carboxylase	Pyruvate carboxylase, mitochondrial	-0.00287261	-0.00979411
seq.13991.47	EIF4G3	IF4G3	Eukaryotic translation initiation factor 4 gamma 3	0.014896	-0.00292821
seq.13992.12	NSF	NSF	Vesicle-fusing ATPase	0.0160638	-0.00240974
seq.13993.20	EPB41L1	E41L1	Band 4.1-like protein 1	0.00254803	0.0138943
seq.13994.1	FBL	FBRL	rRNA 2'-O-methyltransferase fibrillarin	0.0261913	-0.00164497
seq.13996.16	PPCDC	COAC	Phosphopantothenoylcysteine decarboxylase	-0.00643221	0.0104166
seq.13998.26	ADSS1	PURA1	Adenylosuccinate synthetase isozyme 1	0.0022894	0.00262598
seq.14002.18	DOCK9	DOCK9	Dedicator of cytokinesis protein 9	0.0194458	-0.0037896
seq.14005.2	CHD7	CHD7	Chromodomain-helicase-DNA-binding protein 7	-0.019419	-0.0116825
seq.14006.36	GNMT	GNMT	Glycine N-methyltransferase	-0.00268515	-0.000474702
seq.14007.22	PAPSS1	PAPS1	Bifunctional 3'-phosphoadenosine 5'-phosphosulfate synthase 1	0.018739	0.0042149
seq.14008.22	DCP1A	DCP1A	mRNA-decapping enzyme 1A	-0.00856759	-0.0188464
seq.14009.65	TNFAIP3	TNFAIP3	Tumor necrosis factor alpha-induced protein 3	-0.000635289	0.00430857
seq.14011.17	S100A11	S100A11	Protein S100-A11	-0.00357611	-0.00965475
seq.14012.17	DHX58	LGP2	Probable ATP-dependent RNA helicase DHX58	-0.00116028	-0.00139948
seq.14013.11	TANK	TANK	TRAF family member-associated NF-kappa-B activator	0.00968492	0.0271744
seq.14019.73	EVPL	EVPL	Envoplakin	0.00036593	-0.00123854
seq.14021.81	MED4	MED4	Mediator of RNA polymerase II transcription subunit 4	0.00278181	-0.00876281
seq.14022.17	IL17B	IL-17B	Interleukin-17B	-0.00528163	-0.00615513
seq.14023.84	IBSP	BSP	Bone sialoprotein 2	0.00375702	-0.00456284
seq.14024.196	EDA	EDA	Ectodysplasin-A, secreted form	0.0220309	-0.0187257
seq.14025.18	TNFRSF9	4-1BB	Tumor necrosis factor receptor superfamily member 9	-0.0125793	-0.0133546
seq.14026.24	IL17F	IL-17F	Interleukin-17F	0.0152371	0.000808213
seq.14028.22	PIK3C2A	P3C2A	Phosphatidylinositol 4-phosphate 3-kinase C2 domain-containing subunit alpha	0.0132777	-0.0186911
seq.14029.42	COPS2	CSN2	COP9 signalosome complex subunit 2	0.0259124	-0.00123504
seq.14030.21	TNFSF4	OX40 Ligand	Tumor necrosis factor ligand superfamily member 4	0.0219039	-0.0165099
seq.14031.18	FGF7	FGF7	Fibroblast growth factor 7	-0.0248601	0.00156513
seq.14032.2	VEGFA	VEGF121	Vascular endothelial growth factor A, isoform 121	-0.00214093	0.00149955
seq.14034.22	TACSTD2	GA733-1 protein	Tumor-associated calcium signal transducer 2	-0.0190417	-0.000364558
seq.14035.13	TIAM1	TIAM1	T-lymphoma invasion and metastasis-inducing protein 1	-0.014373	-0.0092703
seq.14036.116	MPDZ	MPDZ	Multiple PDZ domain protein	-0.00633848	-0.00605664
seq.14037.18	RANBP3	RANB3	Ran-binding protein 3	0.00447596	0.0266221
seq.14038.130	CST7	CYTF	Cystatin-F	0.00136456	0.00331305
seq.14039.33	KLK5	kallikrein 5	Kallikrein-5	-0.0140033	-0.00624424
seq.14041.13	GZMB	Granzyme B	Granzyme B	-0.00652272	-0.00235662
seq.14042.11	SFRP1	SARP-2	Secreted frizzled-related protein 1	-0.0131555	-0.00722613
seq.14043.12	EEA1	EEA1	Early endosome antigen 1	0.0274343	-0.00547624
seq.14045.12	NCOA2	NCOA2	Nuclear receptor coactivator 2	0.0127699	-0.0113414
seq.14047.78	BDNF	BDNF	Brain-derived neurotrophic factor	-0.00207556	-0.00938962
seq.14048.7	IL1RAP	IL-1 R AcP	Interleukin-1 Receptor accessory protein	-0.00575953	0.00140656
seq.14049.17	IL7	IL-7	Interleukin-7	-0.0170786	-0.010458
seq.14050.61	EFNA4	Ephrin-A4	Ephrin-A4	0.00995214	-0.0136334
seq.14051.54	FOXC2	FOXC2	Forkhead box protein C2	-0.0146242	0.000963886
seq.14052.26	UNC13A	UN13A	Protein unc-13 homolog A	-0.00453218	0.000151395
seq.14054.17	IL15RA	IL-15 Ra	Interleukin-15 receptor subunit alpha	-0.00876849	-0.00616368
seq.14056.4	CGA	Glycoprotein hormones a-chain	Glycoprotein hormones alpha chain	-0.00221753	0.00135168
seq.14057.68	TNFSF15	TNFSF15	Tumor necrosis factor ligand superfamily member 15	0.0136007	-0.0124298
seq.14060.67	NCF4	NCF4	Neutrophil cytosol factor 4	0.0213051	-0.0159252
seq.14061.48	TNFSF11	sRANKL	Tumor necrosis factor ligand superfamily member 11	0.00207573	-0.00173003
seq.14063.17	OSM	OSM	Oncostatin-M	0.0147	-0.00400497
seq.14064.21	PGLYRP1	PGRP-S	Peptidoglycan recognition protein 1	-0.015269	-0.00424532
seq.14065.11	CD5	CD5	T-cell surface glycoprotein CD5	-0.0201284	-0.00159843
seq.14066.49	MAGI2	MAGI2	Membrane-associated guanylate kinase, WW and PDZ domain-containing protein 2	-0.00508045	0.00743504
seq.14067.6	PKP2	PKP2	Plakophilin-2	0.00843107	0.0249232
seq.14068.29	CCL25	TECK	C-C motif chemokine 25	0.00656822	-0.00869035
seq.14069.61	CA4	Carbonic Anhydrase IV	Carbonic anhydrase 4	-0.0107027	-0.00867522
seq.14070.56	ITSN1	ITSN1	Intersectin-1	0.0134635	0.0106155
seq.14072.9	TPT1	TCTP	Translationally-controlled tumor protein	0.0264145	-0.00270139
seq.14073.31	HPX	Hemopexin	Hemopexin	-0.00278103	0.00882295
seq.14074.2	SHC2	SHC2	SHC-transforming protein 2	0.000461144	-0.0048298
seq.14076.74	CST4	Cystatin-S	Cystatin-S	-0.00793984	-0.00454695
seq.14077.6	FCN3	Ficolin-3	Ficolin-3	0.00261587	-0.0135997
seq.14078.69	XCL1	Lymphotactin	Lymphotactin	0.00461387	-0.00101976
seq.14079.14	IL18R1	IL-18 Ra	Interleukin-18 receptor 1	-0.00199014	-0.00830264
seq.14081.5	ULBP1	ULBP-1	NKG2D ligand 1	-0.00218524	0.00369921
seq.14082.56	TLN2	TLN2	Talin-2	0.0138816	0.0188383
seq.14083.25	SEPHS1	SPS1	Selenide, water dikinase 1	-0.00045987	0.0207405
seq.14085.28	IL13	IL-13	Interleukin-13	-0.000259607	-0.0110425
seq.14086.11	SMPDL3A	ASM3A	Acid sphingomyelinase-like phosphodiesterase 3a	-0.00758556	-0.00115884
seq.14088.38	IGFBP6	IGFBP-6	Insulin-like growth factor-binding protein 6	-0.0107372	-0.00969631
seq.14090.23	DEF6	DEFI6	Differentially expressed in FDCP 6 homolog	-0.000734794	0.0114185
seq.14091.42	CBR3	Carbonyl reductase 3	Carbonyl reductase [NADPH] 3	-0.0015488	-0.00530389
seq.14093.10	FLT3LG	Flt3 ligand	Fms-related tyrosine kinase 3 ligand	-0.00125453	-0.014817
seq.14094.29	HBEGF	HB-EGF	Heparin-binding EGF-like growth factor	0.00314246	-0.00278471
seq.14095.1	KLRK1	NKG2D	NKG2-D type II integral membrane protein	0.00269298	0.00114858
seq.14097.86	CHST15	ST4S6	Carbohydrate sulfotransferase 15	-0.0161179	0.00200169
seq.14098.28	CARS1	SYCC	Cysteine--tRNA ligase, cytoplasmic	0.00905298	0.0120006
seq.14099.20	PSMA4	PSA4	Proteasome subunit alpha type-4	-0.0137121	-0.00282881
seq.14100.63	C1QC	C1QC	Complement C1q subcomponent subunit C	-0.00798277	-0.00699873
seq.14101.2	CNTFR	CNTFR alpha	Ciliary neurotrophic factor receptor subunit alpha	-0.0197879	-0.00262661
seq.14102.6	GNLY	Granulysin	Granulysin	-0.0079559	-0.00477414
seq.14103.12	TPSG1	TPSG1	Tryptase gamma	0.0232113	-0.0100547
seq.14104.1	TRIL	TRIL	TLR4 interactor with leucine rich repeats	0.0244514	0.00161483
seq.14105.5	SERPINA4	Kallistatin	Kallistatin	0.00251257	-0.0015285
seq.14106.46	RAP1GDS1	GDP/GTP exchange protein	Rap1 GTPase-GDP dissociation stimulator 1	-0.0201633	0.000786764
seq.14107.1	MTHFS	MTHFS	5-formyltetrahydrofolate cyclo-ligase	0.0113416	0.0293735
seq.14108.15	TGFB1	TGF-b1	Transforming growth factor beta-1	-0.0152731	-0.00437119
seq.14109.15	CCL15	MIP-5	C-C motif chemokine 15	0.00369083	-0.0033438
seq.14110.200	SPARC	ON	SPARC	0.0151506	-0.00984824
seq.14111.15	THBS2	TSP2	Thrombospondin-2	-0.00693652	-0.00569164
seq.14112.40	RELT	RELT	Tumor necrosis factor receptor superfamily member 19L	0.0247864	-0.00889984
seq.14114.18	PIANP	PIANP	PILR alpha-associated neural protein	-0.0121057	0.000764168
seq.14115.34	ADM	Adrenomedullin	Adrenomedullin	-0.00382853	-0.00142568
seq.14116.129	S100A4	S100A4	Protein S100-A4	-0.00850562	0.0208724
seq.14120.2	RNF43	RNF43	E3 ubiquitin-protein ligase RNF43	0.0241204	-0.0142613
seq.14121.24	TNFRSF10D	TRAIL R4	Tumor necrosis factor receptor superfamily member 10D	0.0199358	-0.015077
seq.14122.132	ZNRF3	ZNRF3	E3 ubiquitin-protein ligase ZNRF3	-7.95346e-05	-0.0010256
seq.14123.34	VSIR	GI24	V-type immunoglobulin domain-containing suppressor of T-cell activation	0.00692768	0.0151341
seq.14124.6	EFNA2	Ephrin-A2	Ephrin-A2	-0.0124402	-0.015728
seq.14125.5	APOM	ApoM	Apolipoprotein M	-0.00113732	-0.00257859
seq.14127.240	IFNB1	IFN-b	Interferon beta	-0.00857313	-0.000799953
seq.14128.121	IFNA10	IFN10	Interferon alpha-10	-0.00621342	-0.0137788
seq.14129.1	IFNA7	IFNA7	Interferon alpha-7	-0.00477691	6.05245e-05
seq.14131.37	EFNB2	EFNB2	Ephrin-B2	-0.0138222	-0.00835673
seq.14132.21	HHLA2	HHLA2	HERV-H LTR-associating protein 2	0.0187358	-0.00413646
seq.14133.93	IL1R2	IL-1 sRII	Interleukin-1 receptor type 2	-0.0126874	0.00637512
seq.14134.49	AMIGO2	AMGO2	Amphoterin-induced protein 2	0.00198419	-0.0084256
seq.14135.3	RXFP1	RXFP1	Relaxin receptor 1	0.010624	-0.00867522
seq.14136.234	CD93	C1QR1	Complement component C1q receptor	-0.0125638	0.00564641
seq.14139.16	NRG4	NRG4	Neuregulin-4	0.00022583	-0.00437518
seq.14143.8	H2BC21	H2B2E	Histone H2B type 2-E	0.00725687	0.025115
seq.14144.3	H2AW	H2A3	Histone H2A type 3	0.00800449	0.0221316
seq.14146.92	H3C1	H31	Histone H3.1	0.00264274	0.0187562
seq.14148.2	ISG15	UCRP	Ubiquitin-like protein ISG15	0.004371	0.00263904
seq.14149.9	IL36B	IL-1F8	Interleukin-36 beta	0.00379399	-0.00219537
seq.14150.7	IL36A	IL-1F6	Interleukin-36 alpha	-0.00461529	-0.00936439
seq.14151.4	ISG15	UCRP	Ubiquitin-like protein ISG15	0.0059099	0.0114357
seq.14153.8	EFNA3	Ephrin-A3	Ephrin-A3	-0.0132727	-0.00158886
seq.14156.33	YWHAB	14-3-3 protein beta/alpha	14-3-3 protein beta/alpha	0.00869911	0.0315927
seq.14157.21	YWHAE	14-3-3E	14-3-3 protein epsilon	-0.00998846	-0.00325462
seq.14158.17	ANXA5	Annexin V	Annexin A5	-0.00522439	0.00102193
seq.14175.78	SCP2D1	SCP2D	SCP2 sterol-binding domain-containing protein 1	-0.0129076	-0.00856288
seq.14178.18	CDKN3	CDKN3	Cyclin-dependent kinase inhibitor 3	-0.0078234	-0.000932867
seq.14186.13	RFFL	RFFL	E3 ubiquitin-protein ligase rififylin	-0.00225298	-0.00324066
seq.14192.31	PDCL2	PDCL2	Phosducin-like protein 2	0.0130086	-0.00793736
seq.14197.2	PRDM1	PRDM1	PR domain zinc finger protein 1	0.0119045	-0.0160874
seq.14203.3	ANXA7	ANXA7	Annexin A7	0.00367325	0.0293077
seq.14204.55	FOXJ2	FOXJ2	Forkhead box protein J2	-0.00509669	0.00186717
seq.14205.6	HEXIM2	HEXI2	Protein HEXIM2	-0.00890955	0.0168279
seq.14206.28	APBB1	APBB1	Amyloid beta A4 precursor protein-binding family B member 1	-0.00537843	-0.00914144
seq.14208.3	RBP7	RET7	Retinoid-binding protein 7	0.00901076	0.00250199
seq.14216.35	DDX46	DDX46	Probable ATP-dependent RNA helicase DDX46	0.00358529	-0.021299
seq.14226.120	BHMT2	BHMT2	S-methylmethionine--homocysteine S-methyltransferase BHMT2	-0.0118214	-0.0157153
seq.14227.21	MYL6B	MYL6B	Myosin light chain 6B	-0.00503314	0.0008407
seq.14229.5	MOCS3	MOCS3	Adenylyltransferase and sulfurtransferase MOCS3	0.0165127	-0.0220534
seq.14237.1	HSPA1A	HSP 70	Heat shock 70 kDa protein 1A	-0.00408709	0.00288864
seq.14245.195	SNX7	SNX7	Sorting nexin-7	0.0178274	-0.0156373
seq.14246.50	DOK2	DOK2	Docking protein 2	0.0114882	0.0260304
seq.14249.68	MID2	TRIM1	Probable E3 ubiquitin-protein ligase MID2	0.000584471	-0.0188877
seq.14250.115	BLMH	BLMH	Bleomycin hydrolase	-0.00959915	0.00438265
seq.14254.27	PTPN4	PTN4	Tyrosine-protein phosphatase non-receptor type 4	0.00172091	-0.0136056
seq.14260.112	NET1	ARHG8	Neuroepithelial cell-transforming gene 1 protein	-0.00639519	0.00966259
seq.14268.4	SRXN1	SRXN1	Sulfiredoxin-1	0.00339274	0.0116462
seq.14271.23	RAB6B	RAB6B	Ras-related protein Rab-6B	0.0124266	0.0266175
seq.14273.19	PREP	PPCE	Prolyl endopeptidase	-0.000482306	0.00699867
seq.14283.12	RAB14	RAB14	Ras-related protein Rab-14	0.0109652	0.00903303
seq.14284.23	EIF2AK4	E2AK4	eIF-2-alpha kinase GCN2	0.00888195	-0.013096
seq.14286.2	NFATC1	NF-ATc1	Nuclear factor of activated T-cells, cytoplasmic 1	0.0238225	-0.0175331
seq.14287.6	RAB5C	RAB5C	Ras-related protein Rab-5C	0.0175158	0.0216794
seq.14291.53	AGAP2	AGAP2	Arf-GAP with GTPase, ANK repeat and PH domain-containing protein 2	-0.00100681	0.0158527
seq.14294.61	MBD1	MBD1	Methyl-CpG-binding domain protein 1	-0.000328921	-0.00527814
seq.14309.8	HNRNPH1	HNRH1	Heterogeneous nuclear ribonucleoprotein H	0.00788327	-0.0144504
seq.14314.6	PPIL2	PPIL2	Peptidyl-prolyl cis-trans isomerase-like 2	0.0169372	-0.0190043
seq.14318.1	VPS29	VPS29	Vacuolar protein sorting-associated protein 29	0.016293	-0.00382222
seq.14324.52	SMC3	CSPG6	Structural maintenance of chromosomes protein 3	0.00386055	0.0216349
seq.14326.4	UBE2E1	UB2E1	Ubiquitin-conjugating enzyme E2 E1	0.0120494	0.024786
seq.14329.4	DIDO1	DIDO1	Death-inducer obliterator 1	0.01322	-0.0116305
seq.14331.262	DYNLT1	DYLT1	Dynein light chain Tctex-type 1	0.00878403	-0.00992779
seq.14332.3	RALA	RALA	Ras-related protein Ral-A	0.00744183	0.0184184
seq.14334.3	RCVRN	RECO	Recoverin	-0.00798546	-0.0102281
seq.14337.1	TRAPPC3	TPPC3	Trafficking protein particle complex subunit 3	-0.00470681	-0.017493
seq.14341.8	DIPK1C	FA69C	Protein FAM69C	0.0247711	0.000759455
seq.14583.49	MSTN	Myostatin	Growth/differentiation factor 8	0.015734	0.00797238
seq.14587.16	GDF11	GDF-11	Growth/differentiation factor 11	-0.00330219	-0.00375118
seq.14593.152	FAM210A	F210A	Protein FAM210A	0.0234271	-0.00704058
seq.14597.5	SEMA6C	SEM6C	Semaphorin-6C, cytoplasmic	-0.00255674	-0.0112273
seq.14599.18	STAB1	STAB1	Stabilin-1	-0.000705366	-0.0106875
seq.14603.51	KIAA0040	KIAA0040	Uncharacterized protein KIAA0040	-0.0102606	-0.00955704
seq.14614.41	NCMAP	CA130	Noncompact myelin-associated protein	-0.00560126	-0.0148849
seq.14615.46	KRTAP2-4	KRA24	Keratin-associated protein 2-4	-0.00354767	-0.00930665
seq.14616.16	ZNF382	ZN382	Zinc finger protein 382	-0.0185417	-0.00634422
seq.14618.26	VOPP1	ECOP	Vesicular, overexpressed in cancer, prosurvival protein 1	-0.0149108	0.00536924
seq.14619.8	ZNF526	ZN526	Zinc finger protein 526	-0.00874529	0.0148034
seq.14623.26	SUMO3	SUMO3	Small ubiquitin-related modifier 3	0.0109987	0.0299531
seq.14624.51	CTCF	CTCF	Transcriptional repressor CTCF	-0.0119084	-0.00702081
seq.14628.72	FBXO3	FBX3	F-box only protein 3	-0.00349098	-0.00900773
seq.14631.22	DUSP16	DUS16	Dual specificity protein phosphatase 16	0.0132271	-0.0072186
seq.14633.26	TMEM185A	T185A	Transmembrane protein 185A	0.0219678	-0.0180503
seq.14634.13	LHCGR	LSHR	Lutropin-choriogonadotropic hormone receptor	-0.0024943	0.00372554
seq.14636.25	RIDA	Ribonuclease UK114	Ribonuclease UK114	0.00487726	-0.00920691
seq.14645.253	GSTA4	GSTA4	Glutathione S-transferase A4	0.0160843	-0.0140666
seq.14655.1	DNAJC17	DJC17	DnaJ homolog subfamily C member 17	0.00246973	0.0184556
seq.14662.6	MZF1	MZF1	Myeloid zinc finger 1	-0.00583058	-0.0211915
seq.14663.44	RNF8	RNF8	E3 ubiquitin-protein ligase RNF8	0.0257889	-0.00243404
seq.14670.1	SKIL	SKIL	Ski-like protein	0.0239864	0.00313567
seq.14674.63	PACSIN3	PACN3	Protein kinase C and casein kinase substrate in neurons protein 3	-0.00299339	-0.00498783
seq.14675.20	EIF4B	IF4B	Eukaryotic translation initiation factor 4B	0.0124883	0.0280131
seq.14684.17	CAPN2	CAN2	Calpain-2 catalytic subunit	-0.00970815	-0.00235556
seq.14685.17	AKT2	PKB beta	RAC-beta serine/threonine-protein kinase	0.0107123	-0.00407729
seq.14687.6	PLIN3	M6PBP	Perilipin-3	0.010239	-0.0244173
seq.14688.6	PTPN7	PTN7	Tyrosine-protein phosphatase non-receptor type 7	-0.000973272	-0.00194934
seq.14689.3	SEC13	SEC13	Protein SEC13 homolog	-0.000912078	0.0177148
seq.14692.3	ZNF276	ZN276	Zinc finger protein 276	0.0159154	-0.0166915
seq.14696.45	TPSB2	TPSB2	Tryptase beta-2	0.00908427	-0.0118743
seq.14703.6	PROK1	EG-VEGF	Prokineticin-1	0.00484538	-0.00853684
seq.14705.1	VEGFD	VEGF-D	Vascular endothelial growth factor D	-0.0133147	-0.00142786
seq.14708.59	C8G	CO8G	Complement component C8 gamma chain	-0.0125533	-0.0061044
seq.14711.27	CST6	Cystatin M	Cystatin-M	-0.0119642	-0.00451874
seq.14713.46	AZU1	Azurocidin	Azurocidin	-0.0146781	0.000955367
seq.14747.9	CRLF1	CRLF1	Cytokine receptor-like factor 1	-0.00535335	0.00486669
seq.14748.31	ARHGAP5	RHG05	Rho GTPase-activating protein 5	0.00924372	0.020775
seq.14755.4	LTF	Lactoferrin	Lactotransferrin	0.00161847	-0.00904432
seq.14756.29	ICAM2	sICAM-2	Intercellular adhesion molecule 2	-0.00855722	-0.00195275
seq.14757.144	FGF8	FGF-8B	Fibroblast growth factor 8 isoform B	0.0131484	-0.0153252
seq.14759.149	CDH1	Cadherin E	Cadherin-1	0.00980578	-0.00733618
seq.15295.81	IGF2	IGF-II	Insulin-like growth factor II	0.00513251	-0.0186039
seq.15297.3	S100A3	S100A3	Protein S100-A3	0.0219149	-0.0163406
seq.15298.199	NETO1	NETO1	Neuropilin and tolloid-like protein 1	-0.0218883	-0.00352776
seq.15299.102	MESD	MESD2	LDLR chaperone MESD	0.00707835	0.0240912
seq.15300.66	CCDC134	CC134	Coiled-coil domain-containing protein 134	0.00199204	0.000597211
seq.15301.24	ACRV1	sperm protein 10	Acrosomal protein SP-10	-0.0171352	0.00143554
seq.15303.63	S100A5	S100A5	Protein S100-A5	-0.00653909	0.00343075
seq.15304.1	REG3A	PAP1	Regenerating islet-derived protein 3-alpha	-0.00644741	0.000376584
seq.15305.7	SCGN	Secretagogin	Secretagogin	-0.0111203	0.000532485
seq.15306.20	JCHAIN	IgJ	Immunoglobulin J chain	0.00288792	-0.0155737
seq.15308.108	VWC2	VWC2	Brorin	-0.0095593	-0.0142763
seq.15310.61	PRC1	PRC1	Protein regulator of cytokinesis 1	0.020103	0.000553548
seq.15312.14	AGO1	AGO1	Protein argonaute-1	-8.48656e-05	0.0268865
seq.15313.28	MAD2L1	MD2L1	Mitotic spindle assembly checkpoint protein MAD2A	0.0191155	-0.00821803
seq.15314.49	CLIC4	CLIC4	Chloride intracellular channel protein 4	0.0107566	0.0257896
seq.15315.64	CUTC	CUTC	Copper homeostasis protein cutC homolog	0.0144415	0.000285074
seq.15316.262	TXNL4B	TXN4B	Thioredoxin-like protein 4B	0.0134754	0.0260039
seq.15318.75	S100A10	Calpactin I light chain	Protein S100-A10	0.024578	-0.00942306
seq.15319.226	CCNA1	CCNA1	Cyclin-A1	-0.00316451	-0.00810093
seq.15321.8	CPLX2	CPLX2	Complexin-2	-0.0174242	-0.00205596
seq.15322.35	CRADD	CRADD	Death domain-containing protein CRADD	0.0119286	0.0154114
seq.15323.112	AGO3	AGO3	Protein argonaute-3	-0.00106488	0.0176426
seq.15324.58	FTL	Ferritin light chain	Ferritin light chain	-0.000614863	0.00312023
seq.15325.14	GAP43	NEUM	Neuromodulin	0.00591336	0.00369689
seq.15326.64	GBP1	GBP1	Guanylate-binding protein 1	-0.0104286	0.0022751
seq.15329.167	LAMTOR2	MAPIP	Ragulator complex protein LAMTOR2	0.020418	-0.00793541
seq.15331.47	RBBP4	RBBP4	Histone-binding protein RBBP4	0.0213415	0.000242928
seq.15333.11	SDF2	SDF2	Stromal cell-derived factor 2	0.0101059	0.00377081
seq.15336.7	SELENOM	SELM	Selenoprotein M	-0.0168049	-0.00601742
seq.15339.32	CFL2	COF2	Cofilin-2	-0.00593753	-0.00309905
seq.15343.337	KNG1	Kininogen, HMW, Two Chain	Kininogen, HMW, Two Chain	0.00790731	-0.00447579
seq.15346.31	IFNG	IFN-g	Interferon gamma	0.0244917	-0.0126754
seq.15347.12	HPX	Hemopexin	Hemopexin	0.000295725	0.00122761
seq.15358.28	SCG5	7B2	Neuroendocrine protein 7B2	0.0185322	-0.00823665
seq.15361.37	ANKRD1	ANKR1	Ankyrin repeat domain-containing protein 1	0.0110523	-0.00429401
seq.15363.32	APOA5	Apo A-V	Apolipoprotein A-V	-0.000743277	-0.00792343
seq.15364.101	APOC1	Apo C-I	Apolipoprotein C-I	0.0010607	0.0011526
seq.15365.41	ADGRB3	BAI3	Adhesion G protein-coupled receptor B3	-0.0135651	0.00842772
seq.15367.38	BPIFB1	LPLC1	BPI fold-containing family B member 1	-0.00564723	0.00918109
seq.15368.3	BMPER	BMPER	BMP-binding endothelial regulator protein	-0.0120745	-0.00156704
seq.15370.5	BOLA1	BOLA1	BolA-like protein 1	0.00093494	0.00470225
seq.15372.43	BRD2	BRD2	Bromodomain-containing protein 2	0.0100222	0.0072723
seq.15374.15	GKN1	CA11 protein	Gastrokine-1	-0.00989954	-0.00532933
seq.15375.49	CPB1	Carboxypeptidase B1	Carboxypeptidase B	-0.00461909	-0.00836003
seq.15376.134	CTSE	CATE	Cathepsin E	-0.00554699	0.00251528
seq.15381.45	DDR2	Discoidin domain receptor 2	Discoidin domain-containing receptor 2	-0.0137185	-0.0181376
seq.15383.200	EDN3	Endothelin 3	Endothelin-3	0.0047952	-0.00591006
seq.15384.15	KL	KLOTHO	Klotho	-0.0146791	0.00269643
seq.15385.116	FABP2	FABP2	Fatty acid-binding protein, intestinal	0.00593966	-0.00391616
seq.15386.7	FABP4	FABPA	Fatty acid-binding protein, adipocyte	-0.0027783	-0.00915013
seq.15387.44	NRP2	Neuropilin-2	Neuropilin-2	-0.0211756	-0.00725891
seq.15388.24	FCGR3A	FcRIIIa	Low affinity immunoglobulin gamma Fc region receptor III-A	-0.00308281	-0.00464004
seq.15389.1	FXN	FRDA	Frataxin, mitochondrial	0.0158465	-0.00661527
seq.15390.3	GAL	Galanin	Galanin	0.0265037	-0.00658439
seq.15391.114	GAS6	GAS-6	Growth arrest-specific protein 6	-0.0166427	0.00595664
seq.15394.79	UNC5B	UNC5B	Netrin receptor UNC5B	-0.0172448	-0.0077969
seq.15395.15	GSTM1	GST M1-1	Glutathione S-transferase Mu 1	0.00278129	0.00245806
seq.15398.2	GFER	HERV1	FAD-linked sulfhydryl oxidase ALR	0.00464204	-0.00501137
seq.15402.2	ID1	ID-1	DNA-binding protein inhibitor ID-1	-0.00316856	0.0034377
seq.15403.53	ID2	ID2	DNA-binding protein inhibitor ID-2	0.00313226	0.0187444
seq.15404.3	IFNA21	IFN21	Interferon alpha-21	-0.00602	0.000365851
seq.15405.23	IFNA4	IFNA4	Interferon alpha-4	-0.00902998	-0.0082609
seq.15412.40	BIRC7	KIAP	Baculoviral IAP repeat-containing protein 7	-0.00568389	-0.00630564
seq.15413.3	LCAT	LCAT	Phosphatidylcholine-sterol acyltransferase	0.00782796	-0.0138173
seq.15414.316	LDHA	LDHA	L-lactate dehydrogenase A chain	-5.60002e-05	0.0138508
seq.15416.54	LYG2	LYG2	Lysozyme g-like protein 2	0.00105107	-0.0126401
seq.15417.3	SERPINB5	Maspin	Serpin B5	-0.0118647	-0.00198927
seq.15418.25	MAPK10	MK10	Mitogen-activated protein kinase 10	0.00791049	0.0237824
seq.15419.15	MMP20	MMP20	Matrix metalloproteinase-20	0.0111865	-0.0119932
seq.15422.12	PMP2	MYP2	Myelin P2 protein	-0.00929622	-0.000768196
seq.15426.5	NEU1	NEUR1	Sialidase-1	0.00554441	-0.0117713
seq.15427.35	LOXL3	LOXL3	Lysyl oxidase homolog 3	0.00238807	0.00256613
seq.15430.165	OPTC	OPT	Opticin	0.0264722	-0.00727748
seq.15431.31	OTC	OTCase	Ornithine carbamoyltransferase, mitochondrial	0.0037942	-0.00101523
seq.15432.1	OTOR	Otoraplin	Otoraplin	-0.00235389	0.00108149
seq.15433.4	SRC	p60-Src	Proto-oncogene tyrosine-protein kinase Src	0.0100803	0.0190397
seq.15434.5	PNOC	PNOC	Prepronociceptin	0.015853	-0.0129213
seq.15435.4	PNP	PNP	Purine nucleoside phosphorylase	0.0087339	0.0213822
seq.15436.40	RAMP1	RAMP1	Receptor activity-modifying protein 1	-0.0126447	-0.00686016
seq.15437.11	RAMP3	RAMP3	Receptor activity-modifying protein 3	-0.000846694	-0.0100774
seq.15439.21	RND3	RND3	Rho-related GTP-binding protein RhoE	0.0135598	-0.00508209
seq.15440.57	PCSK2	NEC2	Neuroendocrine convertase 2	0.011575	-0.00901202
seq.15441.6	GM2A	SAP3	Ganglioside GM2 activator	-0.0116006	-0.00820424
seq.15444.45	SERPINB4	SCCA2	Serpin B4	0.000493793	-0.00203426
seq.15446.25	NRG1	SMDF	Neuregulin-1, sensory and motor neuron-derived factor isoform	0.00539324	0.00116964
seq.15447.45	SORD	Sorbitol dehydrogenase	Sorbitol dehydrogenase	0.0106417	-0.00438933
seq.15448.47	SQSTM1	SQSTM	Sequestosome-1	-0.00901488	-0.00759342
seq.15449.33	TIMD4	TIM-4	T-cell immunoglobulin and mucin domain-containing protein 4	-0.00206135	0.0044136
seq.15452.5	NT5E	5'-Nucleotidase	5'-Nucleotidase	-0.0117346	-0.00653998
seq.15453.3	AMBP	a1-Microglobulin	Alpha-1-microglobulin	0.00268612	-0.0130672
seq.15455.40	ADAM15	ADA15	Disintegrin and metalloproteinase domain-containing protein 15	-0.00868424	0.00234953
seq.15457.14	ANPEP	Aminopeptidase N	Aminopeptidase N	-0.00996303	-0.0124375
seq.15460.9	DPP4	CD26	Dipeptidyl peptidase 4	0.0184526	-0.0127735
seq.15462.28	CD8A	CD8A	T-cell surface glycoprotein CD8 alpha chain	-0.00567454	-0.00438776
seq.15465.79	CNPY4	CNPY4	Protein canopy homolog 4	0.00167079	0.0104994
seq.15466.30	COL9A1	CO9A1	Collagen alpha-1(IX) chain	-0.00141921	0.00599499
seq.15467.10	CTHRC1	CTHR1	Collagen triple helix repeat-containing protein 1	-0.013868	0.00476882
seq.15468.14	CFHR1	FHR1	Complement factor H-related protein 1	0.00608633	-0.00324026
seq.15470.11	HEXB	Hexosaminidase B	Beta-hexosaminidase subunit beta	-0.000752418	-0.00816634
seq.15471.29	PNLIPRP2	LIPR2	Pancreatic lipase-related protein 2	0.00558466	-0.00182669
seq.15472.16	LRP11	LRP11	Low-density lipoprotein receptor-related protein 11	-0.00849507	-0.0115971
seq.15474.7	PIN1	PIN1	Peptidyl-prolyl cis-trans isomerase NIMA-interacting 1	0.0127241	0.0229181
seq.15475.4	PLTP	PLTP	Phospholipid transfer protein	-0.0036048	-0.000579398
seq.15476.6	REG3G	REG3G	Regenerating islet-derived protein 3-gamma	-0.0053885	-0.00324837
seq.15480.2	VNN2	VNN2	Vascular non-inflammatory molecule 2	0.00148835	0.00106189
seq.15481.45	CAMP	LL-37	Antibacterial protein LL-37	0.00152995	-0.00331123
seq.15482.12	A2ML1	A2ML1	Alpha-2-macroglobulin-like protein 1	0.00108238	0.00170498
seq.15483.377	AGRN	Agrin	Agrin	-0.00595274	-0.0100335
seq.15486.126	AOC1	ABP1	Amiloride-sensitive amine oxidase [copper-containing]	-0.00108744	0.00748951
seq.15487.164	CES1	carboxylesterase, liver	Liver carboxylesterase 1	0.0161217	-0.0105004
seq.15491.20	CD248	CD248	Endosialin	-0.0112806	0.0046109
seq.15492.1	CRIM1	CRIM1	Cysteine-rich motor neuron 1 protein	-0.023545	0.00598232
seq.15494.11	FGFBP1	FGFP1	Fibroblast growth factor-binding protein 1	-0.00532555	0.000971
seq.15495.9	FOLR3	FOLR3	Folate receptor gamma	-0.00395999	-0.00435371
seq.15497.9	HS3ST1	HS3S1	Heparan sulfate glucosamine 3-O-sulfotransferase 1	-0.00191146	-0.00497853
seq.15499.11	ATRN	Attractin	Attractin	-8.72326e-05	-0.00325767
seq.15503.15	LEFTY2	Lefty-A	Left-right determination factor 2	-0.0113557	-0.0162064
seq.15503.20	LEFTY2	Lefty-A	Left-right determination factor 2	-0.0135398	0.00143038
seq.15504.39	BIRC7	Livin B	Baculoviral IAP repeat-containing protein 7 Isoform beta	-0.0142622	-0.00708893
seq.15506.34	LRP12	LRP12	Low-density lipoprotein receptor-related protein 12	-0.00888271	-0.00487132
seq.15509.2	NAGLU	NAG	Alpha-N-acetylglucosaminidase	-0.00581501	-0.00673642
seq.15511.37	NPTXR	NPTXR	Neuronal pentraxin receptor	-0.0146516	-0.000502993
seq.15513.108	PRSS8	Prostasin	Prostasin	-0.00391779	-0.0154308
seq.15514.26	BCHE	Pseudocholinesterase	Cholinesterase	-0.00251086	-0.00354295
seq.15515.2	SAA1	SAA	Serum amyloid A-1 protein	0.00534189	-0.00415842
seq.15516.12	SAA4	SAA-4	Serum amyloid A-4 protein	0.00547596	-0.00809167
seq.15521.4	CLSTN1	Alcadein alpha-1	Calsyntenin-1	-0.0108296	-0.00108665
seq.15522.2	GLIPR2	GAPR1	Golgi-associated plant pathogenesis-related protein 1	-0.0143901	0.00136685
seq.15523.9	ALAD	HEM2	Delta-aminolevulinic acid dehydratase	0.0053994	0.00253765
seq.15524.30	PGAM2	PGAM2	Phosphoglycerate mutase 2	-3.26329e-05	0.0114585
seq.15525.294	ADH1C	ADH1G	Alcohol dehydrogenase 1C	0.00663612	-0.00663785
seq.15526.33	GSS	GSHB	Glutathione synthetase	-0.00781294	0.00468591
seq.15527.90	DLD	DLDH	Dihydrolipoyl dehydrogenase, mitochondrial	-0.0124134	0.00780535
seq.15529.33	CSRP1	Cysteine-rich protein 1	Cysteine and glycine-rich protein 1	0.0117219	0.0243439
seq.15530.33	EPHB4	EphB4	Ephrin type-B receptor 4	-0.0167591	-0.00435774
seq.15533.97	MSR1	Macrophage scavenger receptor	Macrophage scavenger receptor types I and II	-0.0124742	-0.00201659
seq.15534.26	MDH2	Malate dehydrogenase 2	Malate dehydrogenase, mitochondrial	0.0102481	0.0289111
seq.15535.3	PRSS27	Marapsin	Serine protease 27	-0.00479747	-0.00604244
seq.15539.15	SLITRK1	SLIK1	SLIT and NTRK-like protein 1	-0.0170439	-0.000488152
seq.15540.6	VIM	Vimentin	Vimentin	0.00498985	0.0251303
seq.15542.19	CKMT1A	KCRU	Creatine kinase U-type, mitochondrial	0.00227433	0.00487084
seq.15544.25	KLK14	kallikrein 14	Kallikrein-14	-0.0163731	0.00336922
seq.15545.13	PPP3R1	Calcineurin B a	Calcineurin subunit B type 1	-0.00532181	-0.00349648
seq.15548.35	PHGDH	SERA	D-3-phosphoglycerate dehydrogenase	0.00684542	-0.0017675
seq.15553.22	ACHE	ACES	Acetylcholinesterase	-0.0193983	0.00148744
seq.15556.49	AMY2B	Alpha-amylase 2B	Alpha-amylase 2B	-0.010623	-0.00563591
seq.15558.63	ENPEP	AMPE	Glutamyl aminopeptidase	-0.0103297	-0.00293911
seq.15559.5	ANTXR2	ANTR2	Anthrax toxin receptor 2	-0.00846076	0.0178518
seq.15560.52	TCN2	Apo-TC II	Transcobalamin-2	0.0012588	0.00374363
seq.15562.24	GUSB	BGLR	Beta-glucuronidase	0.0113476	0.00352069
seq.15565.102	MUC16	CA125	Mucin-16	-0.00853667	-0.00697836
seq.15566.10	CNN1	Calponin-1	Calponin-1	0.0121319	0.00535725
seq.15567.2	CD247	CD3-zeta	T-cell surface glycoprotein CD3 zeta chain	-0.00293085	-0.00691896
seq.15569.15	COL2A1	Collagen II	Collagen Type II	-0.00525679	0.00301704
seq.15570.99	CR2	Complement receptor type 2	Complement receptor type 2	-0.00564084	-0.000202798
seq.15573.110	NCAN	CSPG3	Neurocan core protein	-0.015654	-0.00277594
seq.15574.37	CCNA2	Cyclin A	Cyclin-A2	-0.0199014	0.00906553
seq.15576.158	RNASE3	ECP	Eosinophil cationic protein	0.00304119	0.01668
seq.15579.26	ENPP6	ENPP6	Ectonucleotide pyrophosphatase/phosphodiesterase family member 6	0.0139696	-0.00736494
seq.15580.2	EPHA7	EPHA7	Ephrin type-A receptor 7	-0.0100136	-0.00369161
seq.15581.16	FANK1	FANK1	Fibronectin type 3 and ankyrin repeat domains protein 1	-0.00655559	-0.00319125
seq.15582.25	FCN1	FCN1	Ficolin-1	-0.000125463	-0.00358062
seq.15583.18	FCRLB	FCRLB	Fc receptor-like B	-0.00481163	-0.00645871
seq.15584.9	CFHR2	FHR2	Complement factor H-related protein 2	-0.000259137	-0.00175319
seq.15585.304	FBLN5	fibulin 5	Fibulin-5	0.00140299	0.0077123
seq.15587.20	FOLR2	FOLR2	Folate receptor beta	-0.0145442	-0.00530464
seq.15588.17	GLA	galactosidase, alpha	Alpha-galactosidase A	0.00779038	0.00648523
seq.15589.1	GC	Gc-Globulin, Mixed Type	Vitamin D-binding protein	-0.0026698	0.00197796
seq.15591.28	GPX1	Glutathione peroxidase	Glutathione peroxidase 1	0.00493758	0.0182447
seq.15594.47	HTRA1	HTRA1	Serine protease HTRA1	0.00238983	-0.0117222
seq.15596.7	HEXIM1	HEXI1	Protein HEXIM1	0.00909763	0.0218318
seq.15602.43	IL6R	IL-6 sRa	Interleukin-6 receptor subunit alpha	-0.0091635	-0.0125322
seq.15603.20	ITGA2	Integrin alpha-2	Integrin alpha-2	-0.00945479	-0.00319023
seq.15604.18	MAPK9	JNK2	Mitogen-activated protein kinase 9	-0.00146608	0.0162483
seq.15606.19	KRT19	Keratin 19	Keratin, type I cytoskeletal 19	0.00599866	-0.0181967
seq.15607.56	PKLR	KPYR	Pyruvate kinase PKLR	0.00862869	0.00282897
seq.15608.5	RPS6KB1	KS6B1	Ribosomal protein S6 kinase beta-1	-0.00242519	0.0150153
seq.15610.72	LAP3	LAP	Cytosol aminopeptidase	-0.00230212	0.0139612
seq.15612.5	LIN7B	LIN7B	Protein lin-7 homolog B	0.00117005	0.0114101
seq.15613.16	PNLIP	LIPP	Pancreatic triacylglycerol lipase	-0.00962661	-0.00372976
seq.15614.168	LILRA2	LIRA2	Leukocyte immunoglobulin-like receptor subfamily A member 2	-0.012944	-0.00581488
seq.15615.8	LILRB3	LIRB3	Leukocyte immunoglobulin-like receptor subfamily B member 3	-0.000309243	-0.003419
seq.15617.8	XCL2	lymphotactin beta	Cytokine SCM-1 beta	0.0102759	-4.83016e-05
seq.15619.49	MOG	MOG	Myelin-oligodendrocyte glycoprotein	-0.0253943	0.000308884
seq.15620.4	NLGN1	NLGN1	Neuroligin-1	-0.0195667	3.09952e-05
seq.15622.13	OPCML	OBCAM	Opioid-binding protein/cell adhesion molecule	-0.0210742	0.00445224
seq.15623.1	PDCD1	PD-1	Programmed cell death protein 1	-0.0015551	-0.0109086
seq.15626.223	HSPG2	Perlecan	Basement membrane-specific heparan sulfate proteoglycan core protein	-0.013856	0.00529782
seq.15627.83	AKT1	PKB	RAC-alpha serine/threonine-protein kinase	0.0068414	0.0294471
seq.15631.18	PSG1	PSG1	Pregnancy-specific beta-1-glycoprotein 1	-0.00259393	-0.0140803
seq.15633.6	RBP4	RBP	Retinol-binding protein 4	0.00892822	-0.00294114
seq.15634.139	SLIT1	SLIT1	Slit homolog 1 protein	-0.0100811	0.00324427
seq.15635.4	SMOC2	SMOC2	SPARC-related modular calcium-binding protein 2	-0.00311969	-0.00434068
seq.15636.49	SORCS1	SORC1	VPS10 domain-containing receptor SorCS1	-0.0198567	0.00212431
seq.15637.38	SORCS3	SORC3	VPS10 domain-containing receptor SorCS3	-0.0205496	0.0103953
seq.15640.54	TAGLN	TAGL	Transgelin	-0.00774628	0.00348049
seq.15641.20	TMEFF1	TEFF1	Tomoregulin-1	0.00811063	0.0111835
seq.15644.1	BTD	Biotinidase	Biotinidase	0.00818458	-0.000320216
seq.15653.9	COL10A1	COAA1	Collagen alpha-1(X) chain	-0.00104512	-0.00437571
seq.15666.21	BMP2	BMP-2	Bone morphogenetic protein 2	-0.0118736	0.000222245
seq.15667.39	BMP4	BMP-4	Bone morphogenetic protein 4	-0.0127278	0.00892915
seq.15668.19	BMP8B	BMP-8	Bone morphogenetic protein 8B	0.0154181	-0.0171781
seq.15669.7	BRAF	BRAF1	Serine/threonine-protein kinase B-raf	0.014634	0.000414457
seq.15670.15	C1QL2	C1QL2	Complement C1q-like protein 2	0.0179281	-0.0108198
seq.15674.3	CD79A	CD79A	B-cell antigen receptor complex-associated protein alpha chain	-0.00431147	-0.00318132
seq.15675.3	CEBPB	CEBPB	CCAAT/enhancer-binding protein beta	0.0162643	-0.0157547
seq.15678.71	DKK2	DKK2	Dickkopf-related protein 2	-0.0120377	-0.00885438
seq.15686.49	INHBC	INHBC	Inhibin beta C chain	0.00248242	-0.00296648
seq.15688.30	LMAN1	Mannose-binding lectin	Protein ERGIC-53	-0.0113511	-0.0151696
seq.15692.300	NODAL	NODAL	Nodal homolog	-0.0216769	-0.00201392
seq.15693.9	PGR	PgR	Progesterone receptor	0.000590841	0.0205272
seq.15698.6	TXLNA	TXLNA	Alpha-taxilin	0.00348169	-0.00778272
seq.16015.19	GPT	ALT	Alanine aminotransferase 1	0.0148988	-0.0199112
seq.16021.30	CDH8	Cadherin-8	Cadherin-8	0.00781152	-0.0217987
seq.16035.8	FLT4	VEGF sR3	Vascular endothelial growth factor receptor 3	-0.00558542	-0.00367961
seq.16043.30	SHC1	SHC1	SHC-transforming protein 1	0.0133708	0.0267813
seq.16049.43	OLR1	OLR1	Oxidized low-density lipoprotein receptor 1	0.0149386	-0.00482136
seq.16055.3	CFHR5	complement factor H-related 5	Complement factor H-related protein 5	-0.00178417	-0.00512121
seq.16057.6	IGF2R	IGF-II receptor	Cation-independent mannose-6-phosphate receptor	0.00838223	-0.00994793
seq.16060.99	NID2	NID2	Nidogen-2	-0.00117266	-0.00319151
seq.16070.7	WIF1	WIF-1	Wnt inhibitory factor 1	-0.00612167	-0.00995744
seq.16074.12	GRAP2	GRB2-related adapter protein 2	GRB2-related adapter protein 2	0.0133192	0.0227177
seq.16079.2	TEC	TEC	Tyrosine-protein kinase Tec	0.0210909	0.0158366
seq.16081.38	AKR1B10	Aldose reductase-like	Aldo-keto reductase family 1 member B10	0.00363445	-0.00535738
seq.16288.17	EPHA4	EPHA4	Ephrin type-A receptor 4	-0.0169778	-0.00387485
seq.16292.288	GIP	GIP	Gastric inhibitory polypeptide	0.0251695	-0.00267408
seq.16293.1	GHRH	Growth hormone-releasing factor	Somatoliberin	0.00344327	-0.00479602
seq.16296.43	LGR5	LGR5	Leucine-rich repeat-containing G-protein coupled receptor 5	0.0154672	-0.0150808
seq.16297.14	ROBO4	ROBO4	Roundabout homolog 4	-0.00304603	-0.0025724
seq.16298.84	PLA2G2D	sPLA(2)-IID	Group IID secretory phospholipase A2	-0.00521828	-0.0163942
seq.16299.13	TIGIT	TIGIT	T-cell immunoreceptor with Ig and ITIM domains	0.0176375	-0.0138471
seq.16300.4	TREM2	TREM2	Triggering receptor expressed on myeloid cells 2	-0.00214906	-0.0111632
seq.16302.11	BPIFA2	SPLC2	BPI fold-containing family A member 2	0.0249921	-0.0101439
seq.16304.6	LGR4	LGR4	Leucine-rich repeat-containing G-protein coupled receptor 4	0.00939182	-0.00304417
seq.16305.10	CDH11	Cadherin-11	Cadherin-11	0.00637301	-0.0042212
seq.16307.22	UNC5D	UNC5H4	Netrin receptor UNC5D	-0.0164334	-0.0075503
seq.16308.14	BTLA	BTLA	B- and T-lymphocyte attenuator	0.0241206	-0.0121773
seq.16309.30	DKKL1	Soggy-1	Dickkopf-like protein 1	0.015	-0.0187119
seq.16312.45	CDH6	Cadherin-6	Cadherin-6	0.0248121	-0.0109787
seq.16315.105	FLT1	VEGF sR1	Vascular endothelial growth factor receptor 1	0.0208663	-0.00433709
seq.16317.20	DSG3	Desmoglein-3	Desmoglein-3	0.00952163	0.0107728
seq.16318.12	ACVRL1	ALK-1	Serine/threonine-protein kinase receptor R3	-0.00848587	-0.0161907
seq.16320.139	CD320	CD320	CD320 antigen	0.00130919	-0.00521012
seq.16322.10	MZB1	PACAP	Marginal zone B- and B1-cell-specific protein	-0.00877532	0.00232461
seq.16323.8	NRXN3	NRX3A	Neurexin-3	-0.0176072	-0.00270417
seq.16324.38	TLR1	TLR1	Toll-like receptor 1	0.0243822	-0.009382
seq.16535.61	GFP	GFP_AEQVI	Green fluorescent protein_AEQVI	-0.0136875	-0.00986534
seq.16536.3	HMGA1	HMGA1	High mobility group protein HMG-I/HMG-Y	-0.0114848	-0.0146621
seq.16551.14	STAT5B	STA5B	Signal transducer and activator of transcription 5B	0.0065163	-0.0227529
seq.16558.2	MYOC	MYOC	Myocilin	-0.0059952	-0.00334877
seq.16561.9	A1BG	Alpha-1B-glycoprotein	Alpha-1B-glycoprotein	-0.00771046	-0.00455367
seq.16583.8	NUDT2	AP4A	Bis(5'-nucleosyl)-tetraphosphatase [asymmetrical]	0.0101821	0.0287189
seq.16585.16	B3GNT4	B3GN4	N-acetyllactosaminide beta-1,3-N-acetylglucosaminyltransferase 4	0.0220895	-0.0142653
seq.16587.1	CSN2	Beta-casein	Beta-casein	0.0164858	-0.0143118
seq.16588.10	HSPA5	BiP	78 kDa glucose-regulated protein	-0.011721	-0.0122547
seq.16591.71	CHIA	CHIA	Acidic mammalian chitinase	0.0188909	-0.0149485
seq.16593.3	FADD	FADD	FAS-associated death domain protein	-0.000802781	-0.00988135
seq.16594.44	FAIM	FAIM1	Fas apoptotic inhibitory molecule 1	-0.00666848	0.000863722
seq.16596.25	GLRX3	GLRX3	Glutaredoxin-3	0.0110072	0.0223721
seq.16597.11	GLRX5	GLRX5	Glutaredoxin-related protein 5, mitochondrial	-0.00185011	0.00399346
seq.16599.38	GPN1	GPN1	GPN-loop GTPase 1	0.00608444	-0.0028646
seq.16605.2	C1QTNF9	C1T9A	Complement C1q and tumor necrosis factor-related protein 9A	0.00218378	-0.0070111
seq.16606.85	AKR1B1	Aldose reductase	Aldose reductase	-0.00630277	0.00459992
seq.16607.78	GSN	Gelsolin	Gelsolin	-0.00722471	0.00621446
seq.16609.106	KIRREL2	KIRR2	Kin of IRRE-like protein 2	-0.0101503	-0.00231876
seq.16610.13	LRP10	LRP10	Low-density lipoprotein receptor-related protein 10	-0.0178114	-0.00710406
seq.16612.28	SDC3	SDC3	Syndecan-3	0.0166396	-0.0151926
seq.16613.3	CDH17	CAD17	Cadherin-17	-0.00854149	0.00409956
seq.16614.27	RSPO1	RSPO1	R-spondin-1	-0.0162638	0.00123439
seq.16616.137	ENO3	ENOB	Beta-enolase	0.00212629	-0.00466049
seq.16617.14	CASP14	Caspase-14	Caspase-14	0.0143267	0.000218721
seq.16618.7	CD69	CD69	Early activation antigen CD69	-0.00738559	0.0105711
seq.16620.26	LY75	LY75	Lymphocyte antigen 75	-0.00884019	0.000789439
seq.16621.77	NAXE	AIBP	NAD(P)H-hydrate epimerase	0.000582517	0.00678839
seq.16746.12	INHBB	Activin B	Activin B	0.0128397	-0.00633991
seq.16748.1	BMP3	BMP-3	Bone morphogenetic protein 3	0.020974	-0.0098884
seq.16749.79	GDF10	BMP-3b	Growth/differentiation factor 10	0.025457	-0.00443961
seq.16751.15	NPPB	BNP	Natriuretic peptides B	-0.019865	-0.00868235
seq.16753.46	COL6A2	CO6A2	Collagen alpha-2(VI) chain	-0.0145138	-0.00567427
seq.16754.40	CASK	CSKP	Peripheral plasma membrane protein CASK	0.016067	-0.0120771
seq.16755.195	GDF3	GDF-3	Growth/differentiation factor 3	0.0117603	-0.00665647
seq.16756.30	GDF7	GDF7	Growth/differentiation factor 7	-0.00817428	0.0044723
seq.16758.96	HDGF	HDGF	Hepatoma-derived growth factor	0.00537998	0.0253072
seq.16760.2	IL26	IL-26	Interleukin-26	-0.00655416	-0.0158065
seq.16763.11	LECT2	LECT2	Leukocyte cell-derived chemotaxin-2	0.0054374	-0.0129801
seq.16765.52	PPBP	PBP	Platelet basic protein	-0.0109593	-0.00212556
seq.16768.3	JUP	PLAK	Junction plakoglobin	0.00659115	0.00277486
seq.16769.20	RAC3	RAC3	Ras-related C3 botulinum toxin substrate 3	0.0178626	0.0081525
seq.16770.3	REG1B	REG1B	Lithostathine-1-beta	-0.0108341	-0.00216553
seq.16773.29	SCUBE3	SCUB3	Signal peptide, CUB and EGF-like domain-containing protein 3	-0.00626081	0.0061906
seq.16780.6	HSPA1A	HSP 70	Heat shock 70 kDa protein 1A	-0.00227016	0.0176846
seq.16781.2	ENGASE	ENASE	Cytosolic endo-beta-N-acetylglucosaminidase	0.00314543	0.000980972
seq.16785.45	DEFA5	HD-5	Defensin-5	-0.00941007	0.00512002
seq.16792.4	SIGLEC5	Siglec-5	Sialic acid-binding Ig-like lectin 5	-0.00890869	-0.00101041
seq.16802.31	OCIAD1	OCAD1	OCIA domain-containing protein 1	0.00801328	-0.0172229
seq.16803.4	CALB2	CALB2	Calretinin	0.00341443	-0.00780427
seq.16805.5	PDE5A	PDE5A	cGMP-specific 3',5'-cyclic phosphodiesterase	0.0147449	0.0234461
seq.16807.35	TNNT3	TNNT3	Troponin T, fast skeletal muscle	0.0243347	-0.00221375
seq.16809.1	NME4	NDKM	Nucleoside diphosphate kinase, mitochondrial	0.00217709	0.00532172
seq.16810.3	GDI1	RhoGDI	Rab GDP dissociation inhibitor alpha	-0.000148784	0.0137506
seq.16814.13	FHL1	SLIM 1	Four and a half LIM domains protein 1	0.012604	-0.0123904
seq.16818.200	CDCP1	CDCP1	CUB domain-containing protein 1	-0.00439887	-0.00546526
seq.16823.75	APOL3	APOL3	Apolipoprotein L3	0.00254947	-0.0046573
seq.16825.20	ATXN3	ATX3	Ataxin-3	0.00642022	0.0214495
seq.16828.8	COL6A1	Collagen a1(VI)	Collagen alpha-1(VI) chain	-0.00201094	-0.00110865
seq.16831.7	DOK1	DOK1	Docking protein 1	0.0185015	0.0126745
seq.16836.1	CFHR3	FHR3	Complement factor H-related protein 3	0.000118217	0.000333063
seq.16837.20	CFLAR	FLIP	CASP8 and FADD-like apoptosis regulator	0.0108086	-0.0117409
seq.16845.15	MPZL1	MPZL1	Myelin protein zero-like protein 1	-0.0177679	0.00041025
seq.16847.39	RAB3B	RAB3B	Ras-related protein Rab-3B	-0.011841	0.0111669
seq.16850.5	RGS5	RGS5	Regulator of G-protein signaling 5	0.0127775	0.00267406
seq.16851.50	SCO2	SCO2	Protein SCO2 homolog, mitochondrial	-0.0139226	0.0214439
seq.16852.10	PDZK1	NHRF3	Na(+)/H(+) exchange regulatory cofactor NHE-RF3	0.0212754	-0.00309728
seq.16853.5	NMRK1	NRK1	Nicotinamide riboside kinase 1	-0.00886374	0.00171521
seq.16854.17	LSM4	LSM4	U6 snRNA-associated Sm-like protein LSm4	0.0174502	-0.00944097
seq.16856.79	MAPRE2	MARE2	Microtubule-associated protein RP/EB family member 2	-0.0156062	0.00532298
seq.16857.2	RAB2A	RAB2A	Ras-related protein Rab-2A	0.00564733	0.00533227
seq.16858.384	RCN3	RCN3	Reticulocalbin-3	-0.0102694	-0.00772335
seq.16859.100	SH3GLB1	SHLB1	Endophilin-B1	0.00362537	-0.0108849
seq.16863.47	NANP	NANP	N-acylneuraminate-9-phosphatase	-0.0019409	0.00337895
seq.16865.62	TAF15	RBP56	TATA-binding protein-associated factor 2N	0.00073417	0.0244527
seq.16867.76	CDK16	PCTK1	Cyclin-dependent kinase 16	0.00212663	0.0061644
seq.16872.248	GSTZ1	MAAI	Maleylacetoacetate isomerase	0.00248806	0.00134852
seq.16875.13	MAGOHB	MGN2	Protein mago nashi homolog 2	0.00370032	0.0155881
seq.16877.19	MSRB2	MSRB2	Methionine-R-sulfoxide reductase B2, mitochondrial	-0.0081133	-0.00453373
seq.16882.27	PHPT1	PHP14	14 kDa phosphohistidine phosphatase	0.00639295	0.0165613
seq.16883.57	RAB4A	RAB4A	Ras-related protein Rab-4A	0.0257479	0.0098086
seq.16885.49	MAPRE3	MARE3	Microtubule-associated protein RP/EB family member 3	0.0114601	0.0256804
seq.16887.29	PTRH2	PTH2	Peptidyl-tRNA hydrolase 2, mitochondrial	-0.00275385	0.00559737
seq.16890.37	ADAMTSL1	ATL1	ADAMTS-like protein 1	-0.0197278	-0.00338717
seq.16892.23	ENPP2	ENPP2	Ectonucleotide pyrophosphatase/phosphodiesterase family member 2	-0.006131	0.0075035
seq.16899.59	OSBPL9	OSBL9	Oxysterol-binding protein-related protein 9	-0.00834098	-0.0137542
seq.16900.29	MDGA1	MDGA1	MAM domain-containing glycosylphosphatidylinositol anchor protein 1	-0.0126596	0.0011579
seq.16902.17	LAMP1	LAMP1	Lysosome-associated membrane glycoprotein 1	-0.00229579	0.00790425
seq.16907.3	CADM2	Nectin-like protein 3	Cell adhesion molecule 2	-0.0209451	-0.00209501
seq.16908.5	OMG	OMGP	Oligodendrocyte-myelin glycoprotein	-0.0148981	0.00633664
seq.16913.8	RNASET2	RNT2	Ribonuclease T2	-0.0112256	0.00517653
seq.16914.104	CD14	sCD14	Monocyte differentiation antigen CD14, soluble	-0.0166681	-0.00659611
seq.16915.153	SEMA4A	SEM4A	Semaphorin-4A	-0.00811835	-3.09887e-05
seq.16916.19	SLITRK6	SLIK6	SLIT and NTRK-like protein 6	-0.015254	-0.00394797
seq.16918.198	TLR3	TLR3	Toll-like receptor 3	-0.00943595	0.00485836
seq.16919.1	DBI	ACBP	Acyl-CoA-binding protein	0.0107293	0.0192902
seq.16922.53	PLXNB3	PLXB3	Plexin-B3	-0.00418566	0.0078814
seq.16923.20	PFN2	Profilin II	Profilin-2	-0.0101531	0.0109712
seq.16926.44	ALPL	Alkaline phosphatase, liver	Alkaline phosphatase, tissue-nonspecific isozyme	0.00557698	0.00648144
seq.16927.9	F13A1|F13B	Coagulation factor XIII	Coagulation factor XIII	0.000162414	-0.001977
seq.16932.5	SULT1E1	SULT 1E	Estrogen sulfotransferase	0.000123262	0.00504168
seq.17137.160	HBB	Beta-globin	Hemoglobin subunit beta	0.02241	-0.00454274
seq.17138.8	GSTA1	GST A1-1	Glutathione S-transferase A1	0.00753721	-0.00270257
seq.17140.57	PDGFD	PDGFD	Platelet-derived growth factor D	-0.0087019	0.00396482
seq.17145.1	S100A8|S100A9	S100A8/S100A9	Protein S100-A8/A9 heterodimer	-0.0138601	0.00192053
seq.17148.7	BLVRB	BLVRB	Flavin reductase (NADPH)	0.00443071	0.00579486
seq.17150.8	HSPE1	HSP 10	10 kDa heat shock protein, mitochondrial	0.00913245	0.0217715
seq.17151.84	IRF3	IRF-3	Interferon regulatory factor 3	0.00965163	0.0322025
seq.17152.10	KIR2DS4	KI2S4	Killer cell immunoglobulin-like receptor 2DS4	-0.0158827	-0.0128199
seq.17153.46	KIR2DL3	KI2L3	Killer cell immunoglobulin-like receptor 2DL3	-0.00196715	-0.00267433
seq.17154.2	PTGES3	TEBP	Prostaglandin E synthase 3	0.0136197	-0.0216852
seq.17155.1	VPS28	VPS28 protein homolog	Vacuolar protein sorting-associated protein 28 homolog	0.00644306	-0.0186801
seq.17156.72	DCLK1	DCAK1	Serine/threonine-protein kinase DCLK1	0.00328237	-0.0148682
seq.17158.17	UBE2G1	UB2G1	Ubiquitin-conjugating enzyme E2 G1	-0.00559929	0.0165434
seq.17161.1	DDOST	OST48	Dolichyl-diphosphooligosaccharide--protein glycosyltransferase 48 kDa subunit	-0.00674116	-0.00978377
seq.17163.117	ANXA3	Annexin III	Annexin A3	-0.00604531	-0.00863389
seq.17164.15	ANXA4	annexin IV	Annexin A4	-0.00211266	0.0224085
seq.17165.1	PPBP	BTG	Beta-thromboglobulin	0.00360944	-0.000908797
seq.17166.4	FGF8	FGF-8F	Fibroblast growth factor 8 isoform F	0.00736281	-0.00793508
seq.17170.15	CALCB	CALCB	Calcitonin gene-related peptide 2	-0.0116175	-0.00905808
seq.17172.19	STATH	STAT	Statherin	-0.00488217	-0.00454907
seq.17175.5	MAP2K6	MP2K6	Dual specificity mitogen-activated protein kinase kinase 6	0.0111032	-0.00202278
seq.17176.13	PSIP1	PSIP1	PC4 and SFRS1-interacting protein	0.00620522	0.0243413
seq.17195.43	BAG1	BAG-1	BAG family molecular chaperone regulator 1	0.0107925	-0.00375374
seq.17196.5	CLPP	ClpP endopeptidase	ATP-dependent Clp protease proteolytic subunit, mitochondrial	-0.00175716	0.00662946
seq.17199.43	HIF1AN	HIF1N	Hypoxia-inducible factor 1-alpha inhibitor	0.0196291	-0.00881508
seq.17200.50	KIR2DL1	KI2L1	Killer cell immunoglobulin-like receptor 2DL1	0.0208293	-0.00638094
seq.17202.37	PDCD4	PDCD4	Programmed cell death protein 4	-0.0198949	0.00666092
seq.17204.17	PNMT	PNMT	Phenylethanolamine N-methyltransferase	-0.00793112	-0.00211321
seq.17205.21	RAB5A	RAB5A	Ras-related protein Rab-5A	0.0105657	0.0313909
seq.17209.27	SULT2B1	ST2B1	Sulfotransferase family cytosolic 2B member 1	0.0152895	-0.0140915
seq.17210.2	TCL1A	TCL1A	T-cell leukemia/lymphoma protein 1A	-0.0119246	0.00701201
seq.17224.12	OGN	MIME	Mimecan	-0.00212784	0.0158584
seq.17231.1	LCP1	L-plastin	Plastin-2	-0.0115217	-0.00311224
seq.17319.1	SELENOH	SELH	Selenoprotein H	3.79655e-05	0.00313086
seq.17320.19	AASDHPPT	ADPPT	L-aminoadipate-semialdehyde dehydrogenase-phosphopantetheinyl transferase	0.013444	0.0211328
seq.17325.10	GUK1	KGUA	Guanylate kinase	0.0110983	0.0221423
seq.17326.44	DUSP23	DUS23	Dual specificity protein phosphatase 23	0.000605018	-0.00144853
seq.17327.3	CNPY3	CNPY3	Protein canopy homolog 3	-0.000903975	0.00623495
seq.17329.2	BDH2	BDH2	3-hydroxybutyrate dehydrogenase type 2	-0.00369533	0.00663641
seq.17331.138	KREMEN1	KREM1	Kremen protein 1	-0.0184031	0.00087272
seq.17332.3	ADPRS	ARHL2	Poly(ADP-ribose) glycohydrolase ARH3	0.00608082	0.0173326
[truncated: 5,327 more rows]

## Sheet: 3_Explained _variance
AptName	TargetFullName	EntrezGeneSymbol	Covariate	VarFrac
seq.4163.5	Histone H2A.z	H2AZ1	Group	0.43442
seq.3032.11	Follicle stimulating hormone	CGA|FSHB	Age	0.425949
seq.12709.63	Histone H1x	H1-10	Group	0.414742
seq.7245.2	CUGBP Elav-like family member 2	CELF2	Group	0.411234
seq.12475.48	Chloride intracellular channel protein 5	CLIC5	Sex	0.408558
seq.8312.139	UMP-CMP kinase	CMPK1	Group	0.394698
seq.12707.26	Dihydropyrimidinase-related protein 3	DPYSL3	Group	0.393417
seq.19755.38	ATPase inhibitor, mitochondrial	ATP5IF1	Group	0.391912
seq.2987.37	Histone H1.2	H1-2	Group	0.374366
seq.5864.10	Fructose-bisphosphate aldolase A	ALDOA	Group	0.37381
seq.15540.6	Vimentin	VIM	Group	0.363775
seq.22403.13	Histone H2B type 1-K	H2BC12	Group	0.361781
seq.18823.52	Histone H2B type 3-B	H2BU1	Group	0.352787
seq.12488.9	Malignant T-cell-amplified sequence 1	MCTS1	Group	0.341028
seq.4983.6	Endoplasmic reticulum resident protein 29	ERP29	Group	0.338626
seq.23923.26	Protein phosphatase 1F	PPM1F	Group	0.327977
seq.10760.107	Glutamate receptor 4	GRIA4	Group	0.324783
seq.3890.8	L-lactate dehydrogenase B chain	LDHB	Group	0.323487
seq.2953.31	Luteinizing hormone	CGA|LHB	Age	0.321678
seq.22974.25	Histone H2B type 2-E	H2BC21	Group	0.32119
seq.15559.5	Anthrax toxin receptor 2	ANTXR2	Group	0.320835
seq.2575.5	Leptin	LEP	BMI	0.320152
seq.3848.14	Glyceraldehyde-3-phosphate dehydrogenase	GAPDH	Group	0.319852
seq.12893.159	Gamma-interferon-inducible protein 16	IFI16	Group	0.312773
seq.14143.8	Histone H2B type 2-E	H2BC21	Group	0.31226
seq.17337.1	Transcriptional repressor protein YY1	YY1	Group	0.30868
seq.8480.29	EGF-containing fibulin-like extracellular matrix protein 1	EFEMP1	Sex	0.307286
seq.8043.153	Cartilage oligomeric matrix protein	COMP	Group	0.306738
seq.21236.12	Transmembrane emp24 domain-containing protein 9	TMED9	Group	0.305303
seq.17775.8	Transgelin-3	TAGLN3	Group	0.303213
seq.6626.81	Carbohydrate sulfotransferase 12	CHST12	Group	0.300567
seq.4914.10	Human Chorionic Gonadotropin	CGA|CGB3|CGB7	Age	0.298172
seq.22402.12	Histone H2A type 1-A	H2AC1	Group	0.296505
seq.15403.53	DNA-binding protein inhibitor ID-2	ID2	Group	0.29411
seq.11307.33	NEDD4-like E3 ubiquitin-protein ligase WWP1	WWP1	Group	0.291047
seq.23659.2	Basic leucine zipper and W2 domain-containing protein 2	BZW2	Group	0.290752
seq.8484.24	Leptin	LEP	BMI	0.290143
seq.20934.13	Ras-related protein Rab-24	RAB24	Group	0.289076
seq.8866.53	Glutaminyl-peptide cyclotransferase-like protein	QPCTL	BMI	0.288564
seq.6267.51	Stathmin-4	STMN4	Group	0.287899
seq.11204.80	Coxsackievirus and adenovirus receptor	CXADR	Group	0.282605
seq.17176.13	PC4 and SFRS1-interacting protein	PSIP1	Group	0.2802
seq.4240.31	Pyruvate kinase PKM	PKM	Group	0.280199
seq.2838.53	Matrix metalloproteinase-17	MMP17	Group	0.279911
seq.18883.4	Destrin	DSTN	Group	0.279175
seq.9855.10	Transforming protein RhoA	RHOA	Group	0.277972
seq.4775.34	Gelsolin	GSN	Group	0.275874
seq.10346.5	Signal transducer and activator of transcription 3	STAT3	Group	0.275342
seq.11237.49	Procollagen C-endopeptidase enhancer 1	PCOLCE	Age	0.273296
seq.11696.7	Cellular retinoic acid-binding protein 2	CRABP2	Group	0.271621
seq.17364.8	U2 small nuclear ribonucleoprotein B''	SNRPB2	Group	0.2713
seq.10011.65	Inositol polyphosphate 5-phosphatase OCRL-1	OCRL	Group	0.27021
seq.4127.75	Complement component C6	C6	Group	0.268642
seq.9851.9	Fatty acid-binding protein, adipocyte	FABP4	Group	0.2665
seq.18348.89	Heterogeneous nuclear ribonucleoprotein D0	HNRNPD	Group	0.266182
seq.3412.7	Apoptosis regulator Bcl-2	BCL2	Group	0.264875
seq.12643.4	Beta-arrestin-1	ARRB1	Group	0.264589
seq.24707.6	Uncharacterized protein CXorf38	CXorf38	Group	0.263788
seq.8484.24	Leptin	LEP	Sex	0.263466
seq.11468.15	Probable RNA-binding protein 19	RBM19	Group	0.263152
seq.21430.4	Cytosolic phospholipase A2 alpha	PLA2G4A	Age	0.262463
seq.12804.5	Glucocorticoid modulatory element-binding protein 2	GMEB2	Group	0.261693
seq.2431.17	Cathepsin G	CTSG	Group	0.261594
seq.9742.59	Spliceosome RNA helicase DDX39B	DDX39B	Group	0.261379
seq.13940.19	Gamma-interferon-inducible protein 16	IFI16	Group	0.259437
seq.6480.1	Soluble calcium-activated nucleotidase 1	CANT1	Group	0.258947
seq.17706.4	Protein phosphatase 1 regulatory subunit 1A	PPP1R1A	BMI	0.258647
seq.4414.69	Pulmonary surfactant-associated protein D	SFTPD	Group	0.257406
seq.18224.11	Charged multivesicular body protein 1a	CHMP1A	Group	0.256897
seq.25256.153	Elongation factor 1-alpha 1	EEF1A1	Group	0.256622
seq.2751.16	Azurocidin	AZU1	Group	0.25565
seq.9849.13	DNA-(apurinic or apyrimidinic site) lyase	APEX1	Group	0.255611
seq.25284.47	Ubiquitin-like modifier-activating enzyme 6	UBA6	Group	0.254521
seq.22783.40	Transcription factor PU.1	SPI1	Group	0.253921
seq.16758.96	Hepatoma-derived growth factor	HDGF	Group	0.253636
seq.21827.7	Rho-related GTP-binding protein RhoQ	RHOQ	Group	0.252629
seq.13979.3	Anion exchange transporter	SLC26A7	Group	0.251575
seq.11458.30	Poly(rC)-binding protein 1	PCBP1	Group	0.251275
seq.2794.60	Superoxide dismutase [Cu-Zn]	SOD1	Group	0.251056
seq.21754.5	Ubiquitin thioesterase ZRANB1	ZRANB1	Group	0.25098
seq.12875.28	Ubiquitin domain-containing protein 2	UBTD2	Group	0.250778
seq.12466.7	Heterogeneous nuclear ribonucleoprotein A1	HNRNPA1	Group	0.250631
seq.19163.26	Leucine-rich repeat-containing protein 59	LRRC59	Group	0.250606
seq.2575.5	Leptin	LEP	Sex	0.250452
seq.9468.8	Vesicular integral-membrane protein VIP36	LMAN2	Group	0.24985
seq.22041.26	Dual specificity mitogen-activated protein kinase kinase 5	MAP2K5	Group	0.249128
seq.24235.2	EH domain-containing protein 1	EHD1	Group	0.24897
seq.12573.80	Tripartite motif-containing protein 3	TRIM3	Group	0.248529
seq.9391.60	ProSAAS	PCSK1N	Group	0.2479
seq.14156.33	14-3-3 protein beta/alpha	YWHAB	Group	0.246529
seq.3585.54	Basigin	BSG	Group	0.246351
seq.22468.54	Histone H2A type 1	H2AC11	Group	0.246096
seq.12869.68	Probable ATP-dependent RNA helicase DDX6	DDX6	Group	0.245999
seq.8337.65	Receptor-type tyrosine-protein phosphatase U	PTPRU	Sex	0.245824
seq.14337.1	Trafficking protein particle complex subunit 3	TRAPPC3	Group	0.245648
seq.21237.24	Protein-arginine deiminase type-4	PADI4	Group	0.244068
seq.11122.97	Maspardin	SPG21	Group	0.242777
seq.20076.7	Myeloid cell nuclear differentiation antigen	MNDA	Group	0.241079
seq.7147.35	WAP four-disulfide core domain protein 8	WFDC8	Group	0.24083
seq.8314.71	N-acetylglucosamine-6-sulfatase	GNS	Group	0.239926
seq.20243.26	Profilin-1	PFN1	Group	0.239644
seq.6546.41	Dickkopf-related protein 2	DKK2	Age	0.238151
seq.10970.3	Ecto-ADP-ribosyltransferase 3	ART3	Sex	0.237812
seq.24436.23	Disks large-associated protein 4	DLGAP4	Group	0.237715
seq.2780.35	Lactotransferrin	LTF	Group	0.237442
seq.5245.40	AMP Kinase (alpha2beta2gamma1)	PRKAA2|PRKAB2|PRKAG1	Group	0.236542
seq.3202.28	Kremen protein 2	KREMEN2	Group	0.235782
seq.8346.9	Dipeptidyl peptidase 2	DPP7	Group	0.235567
seq.14324.52	Structural maintenance of chromosomes protein 3	SMC3	Group	0.234979
seq.21971.47	Friend leukemia integration 1 transcription factor	FLI1	Group	0.234629
seq.18207.6	Charged multivesicular body protein 1b	CHMP1B	Group	0.232755
seq.13090.17	Protein S100-A6	S100A6	Group	0.232293
seq.9846.32	Rho GDP-dissociation inhibitor 2	ARHGDIB	Group	0.231974
seq.6433.57	Pseudokinase FAM20A	FAM20A	Group	0.231891
seq.3469.74	Ribosomal protein S6 kinase alpha-3	RPS6KA3	Group	0.231779
seq.12448.246	Glycylpeptide N-tetradecanoyltransferase 1	NMT1	Group	0.23159
seq.13728.19	Endoplasmic reticulum resident protein 29	ERP29	Group	0.231451
seq.17794.6	Phosphomannomutase 2	PMM2	Group	0.229899
seq.21271.53	Aldo-keto reductase family 1 member C2	AKR1C2	BMI	0.229808
seq.24957.6	Espin	None	Group	0.229737
seq.16825.20	Ataxin-3	ATXN3	Group	0.229734
seq.14603.51	Uncharacterized protein KIAA0040	KIAA0040	Sex	0.229446
seq.11387.3	Cyclic AMP-dependent transcription factor ATF-6 beta	ATF6B	Sex	0.228663
seq.2580.83	Myeloperoxidase	MPO	Group	0.227631
seq.9830.109	Guanine nucleotide exchange factor VAV3	VAV3	Group	0.227627
seq.3329.14	Peptidoglycan recognition protein 1	PGLYRP1	Group	0.227114
seq.7893.19	Oxidized low-density lipoprotein receptor 1	OLR1	Group	0.226733
seq.8953.47	Hepatoma-derived growth factor	HDGF	Group	0.226685
seq.18174.79	Programmed cell death 6-interacting protein	PDCD6IP	Group	0.226459
seq.20137.49	Heterogeneous nuclear ribonucleoprotein A1	HNRNPA1	Group	0.226226
seq.20576.71	Frizzled-7	FZD7	Group	0.225882
seq.7863.50	Membrane-associated progesterone receptor component 1	PGRMC1	Group	0.225547
seq.9764.79	Heterogeneous nuclear ribonucleoprotein F	HNRNPF	Group	0.225296
seq.4126.22	Bactericidal permeability-increasing protein	BPI	Group	0.225161
seq.20577.5	Frizzled-8	FZD8	Group	0.224904
seq.25266.14	Oxysterol-binding protein-related protein 1	OSBPL1A	Group	0.224778
seq.13678.169	Complement factor D	CFD	Group	0.224501
seq.2846.24	Ubiquitin+1, truncated mutation for UbB	RPS27A	Group	0.2245
seq.2645.54	Protein kinase C zeta type	PRKCZ	Group	0.224241
seq.18193.165	Mortality factor 4-like protein 1	MORF4L1	Group	0.224189
seq.19177.7	MOB kinase activator 1B	MOB1B	Group	0.224146
seq.3079.62	Retinoic acid receptor responder protein 2	RARRES2	Group	0.223923
seq.21163.21	TBC1 domain family member 13	TBC1D13	Group	0.223399
seq.3336.50	Tissue factor pathway inhibitor	TFPI	Sex	0.222857
seq.6990.44	Stromal cell-derived factor 2-like protein 1	SDF2L1	Group	0.222394
seq.2823.7	COMM domain-containing protein 7	COMMD7	Group	0.221388
seq.16760.2	Interleukin-26	IL26	Group	0.220596
seq.21141.9	Protein FAM84B	LRATD2	Sex	0.220541
seq.3514.49	Myeloblastin	PRTN3	Group	0.22049
seq.19250.50	C-Myc-binding protein	MYCBP	Group	0.220322
seq.9755.19	Drebrin-like protein	DBNL	Group	0.219916
seq.23696.256	tRNA (adenine(58)-N(1))-methyltransferase non-catalytic subunit TRM6	TRMT6	Group	0.219692
seq.20167.6	Ras-related protein Rab-8B	RAB8B	Group	0.219332
seq.4292.5	Alpha-soluble NSF attachment protein	NAPA	Group	0.218988
seq.6213.10	Choriogonadotropin subunit beta variant 2	CGB2	Group	0.218535
seq.18943.4	Prostaglandin reductase 2	PTGR2	Group	0.218504
seq.5715.4	Protein ABHD14A	ABHD14A	Group	0.218363
seq.6281.51	CMP-N-acetylneuraminate-beta-galactosamide-alpha-2,3-sialyltransferase 2	ST3GAL2	Group	0.218242
seq.6398.12	Lon protease homolog, mitochondrial	LONP1	Group	0.217409
seq.12882.7	Poly [ADP-ribose] polymerase 11	PARP11	Group	0.216333
seq.25484.120	AT-rich interactive domain-containing protein 3C	ARID3C	Group	0.215878
seq.3210.1	Methionine aminopeptidase 1	METAP1	Group	0.215408
seq.5437.63	Fatty acid-binding protein, heart	FABP3	Group	0.214988
seq.5029.3	Prolyl endopeptidase FAP	FAP	Group	0.214745
seq.23361.20	RNA-binding protein 4	RBM4	Group	0.214703
seq.11143.32	Noelin-3	OLFM3	Group	0.214629
seq.23378.29	CGG triplet repeat-binding protein 1	CGGBP1	Group	0.214572
seq.15418.25	Mitogen-activated protein kinase 10	MAPK10	Group	0.214502
seq.3423.59	Chymase	CMA1	Group	0.214333
seq.18339.207	Proteasome subunit beta type-3	PSMB3	Group	0.214205
seq.3636.37	Oxidized low-density lipoprotein receptor 1	OLR1	Group	0.213788
seq.23148.100	Endothelial cell-derived lipase	LIPG	Group	0.213763
seq.21351.8	Glycyl t-RNA synthetase	GARS1	Group	0.213516
seq.18403.25	AMP deaminase 2	AMPD2	Group	0.213092
seq.22142.4	Putative protein N-methyltransferase FAM86B1	FAM86B1	Group	0.212785
seq.15453.3	Alpha-1-microglobulin	AMBP	Group	0.212223
seq.21188.38	RWD domain-containing protein 4	RWDD4	Group	0.211584
seq.20958.13	Ras-related protein Rab-23	RAB23	Group	0.211519
seq.17728.61	Charged multivesicular body protein 2a	CHMP2A	Group	0.210225
seq.20512.2	Melanoma-associated antigen MUC18	MCAM	Age	0.21002
seq.2579.17	Matrix metalloproteinase-9	MMP9	Group	0.209546
seq.25070.18	Protein-methionine sulfoxide oxidase MICAL1	MICAL1	Group	0.209472
seq.20374.41	Ubiquinone biosynthesis protein COQ9, mitochondrial	COQ9	Group	0.209027
seq.6256.9	Lymphocyte antigen 6 complex locus protein G6c	LY6G6C	Group	0.208645
seq.22824.53	V-type proton ATPase subunit C 2	ATP6V1C2	Group	0.208312
seq.21747.8	UBE2N (Ubc13)/Uev1a Complex	UBE2N|UBE2V1	Group	0.207944
seq.3204.2	Leukotriene A-4 hydrolase	LTA4H	Group	0.207893
seq.7154.92	Protein LEG1 homolog	LEG1	Group	0.207868
seq.13622.16	Serine/threonine-protein phosphatase 2A 56 kDa regulatory subunit alpha isoform	PPP2R5A	Group	0.207612
seq.2514.65	Ephrin-B3	EFNB3	Group	0.207534
seq.8921.139	Polyadenylate-binding protein 2	PABPN1	Group	0.207202
seq.23281.29	ADP-ribosylation factor-like protein 8A	ARL8A	Group	0.207172
seq.17769.28	PEST proteolytic signal-containing nuclear protein	PCNP	Group	0.206967
seq.25043.74	Succinyl-CoA:3-ketoacid-coenzyme A transferase 1, mitochondrial	OXCT1	Group	0.206656
seq.25248.28	Protein numb homolog	NUMB	Group	0.206478
seq.11614.29	Enhancer of rudimentary homolog	ERH	Group	0.206435
seq.7090.17	Polypeptide N-acetylgalactosaminyltransferase 1	GALNT1	Group	0.206289
seq.5355.69	Tumor necrosis factor ligand superfamily member 14	TNFSF14	Group	0.206243
seq.9840.2	Cell division control protein 42 homolog	CDC42	Group	0.205608
seq.9758.17	40S ribosomal protein S4, X isoform	RPS4X	Group	0.205501
seq.14144.3	Histone H2A type 3	H2AW	Group	0.20543
seq.19242.21	Prefoldin subunit 1	PFDN1	Group	0.204404
seq.5351.52	Heterogeneous nuclear ribonucleoproteins A2/B1	HNRNPA2B1	Group	0.203874
seq.3347.9	beta-adrenergic receptor kinase 1	GRK2	Group	0.203445
seq.5843.60	Histone-lysine N-methyltransferase EHMT2	EHMT2	Group	0.203171
seq.8264.43	Delta-like protein 1	DLL1	Group	0.203158
seq.6382.17	Beta-mannosidase	MANBA	Group	0.202908
seq.8040.9	LEM domain-containing protein 1	LEMD1	Group	0.202905
seq.9843.5	Alpha-actinin-1	ACTN1	Group	0.202546
seq.3809.1	Fibroblast growth factor receptor 3	FGFR3	Group	0.201947
seq.21008.113	Protein mago nashi homolog	MAGOH	Group	0.201843
seq.14124.6	Ephrin-A2	EFNA2	Group	0.201774
seq.23396.21	Twinfilin-2	TWF2	Group	0.201766
seq.3363.31	Tyrosine-protein kinase CSK	CSK	Group	0.20111
seq.21756.5	UBE2N/UBE2V2 Complex	UBE2N|UBE2V2	Group	0.201042
seq.17350.13	Charged multivesicular body protein 2b	CHMP2B	Group	0.200274
seq.9578.263	MANSC domain-containing protein 4	MANSC4	Group	0.200133
seq.7970.315	Ecto-ADP-ribosyltransferase 3	ART3	Sex	0.199583
seq.11431.235	ATP-dependent DNA helicase Q1	RECQL	Group	0.199311
seq.12783.29	Heterogeneous nuclear ribonucleoprotein M	HNRNPM	Group	0.199092
seq.5061.27	ICOS ligand	ICOSLG	Group	0.198905
seq.11196.31	Collagen alpha-3(VI) chain	COL6A3	BMI	0.198785
seq.11214.40	DnaJ homolog subfamily B member 9	DNAJB9	Group	0.198784
seq.13463.1	Peroxidasin homolog	PXDN	BMI	0.198511
seq.20512.2	Melanoma-associated antigen MUC18	MCAM	Group	0.198335
seq.10041.3	Hepatocyte nuclear factor 4-alpha	HNF4A	Group	0.198277
seq.19333.4	Heterogeneous nuclear ribonucleoprotein K	HNRNPK	Group	0.19771
seq.2666.53	Decorin	DCN	Group	0.197688
seq.18950.13	Ras-related C3 botulinum toxin substrate 2	RAC2	Group	0.197646
seq.6280.11	Protocadherin-8	PCDH8	Group	0.197264
seq.12351.25	Signal transducer and activator of transcription 1-alpha/beta	STAT1	Group	0.196905
seq.23575.58	Cytochrome c oxidase assembly protein COX19	COX19	Group	0.196477
seq.3887.90	Importin subunit beta-1	KPNB1	Group	0.196459
seq.19124.9	Ubiquitin-like domain-containing CTD phosphatase 1	UBLCP1	Group	0.196296
seq.20999.12	60S ribosomal protein L5	RPL5	Group	0.195084
seq.5691.2	Cysteine-rich secretory protein LCCL domain-containing 2	CRISPLD2	Group	0.194422
seq.21862.145	LIM and SH3 domain protein 1	LASP1	Group	0.194388
seq.13944.3	Sulfotransferase 1A3	SULT1A3	Group	0.194282
seq.9187.2	Non-histone chromosomal protein HMG-14	HMGN1	Group	0.193662
seq.10615.18	Myelin protein P0	MPZ	Sex	0.192485
seq.8048.9	Ferritin, mitochondrial	FTMT	Group	0.191539
seq.15627.83	RAC-alpha serine/threonine-protein kinase	AKT1	Group	0.191447
seq.2212.69	Tissue-type plasminogen activator	PLAT	Age	0.191193
seq.4309.59	Triosephosphate isomerase	TPI1	Group	0.191163
seq.19504.22	Thymidylate kinase	DTYMK	Group	0.190733
seq.11431.235	ATP-dependent DNA helicase Q1	RECQL	Sex	0.190491
seq.13544.9	Rho GTPase-activating protein 45	ARHGAP45	Group	0.190439
seq.21796.43	Glutathione peroxidase 3	GPX3	BMI	0.190343
seq.12701.1	Eukaryotic translation initiation factor 1b	EIF1B	Group	0.190116
seq.9867.23	Fructose-1,6-bisphosphatase isozyme 2	FBP2	Sex	0.190068
seq.12438.127	DNA-3-methyladenine glycosylase	MPG	Group	0.18921
seq.3554.24	Adiponectin	ADIPOQ	Sex	0.188698
seq.23212.8	Protein EURL homolog	EURL	Group	0.188532
seq.2877.3	SUMO-conjugating enzyme UBC9	UBE2I	Group	0.188211
seq.2211.9	Metalloproteinase inhibitor 1	TIMP1	Group	0.18819
seq.18318.98	Endophilin-A3	SH3GL3	Group	0.187939
seq.25042.3	NAD-dependent malic enzyme, mitochondrial	ME2	Group	0.187276
seq.20231.23	Uridine phosphorylase 2	UPP2	Group	0.186788
seq.7648.9	Myosin-binding protein C, slow-type	MYBPC1	Group	0.186616
seq.8357.43	Sulfotransferase 4A1	SULT4A1	Group	0.186343
seq.6315.58	Phospholipase B-like 1	PLBD1	Group	0.186055
seq.19808.26	Ras-related protein Rab-3D	RAB3D	Group	0.185738
seq.4230.1	Eukaryotic translation initiation factor 4 gamma 2	EIF4G2	Group	0.185332
seq.24469.10	Phosphatidate phosphatase LPIN1	LPIN1	Group	0.185164
seq.25472.12	Brain-enriched guanylate kinase-associated protein	BEGAIN	Fasting_baseline	0.184873
seq.21583.14	60S ribosomal protein L26-like 1	RPL26L1	Group	0.184663
seq.21925.15	Transforming growth factor beta-1	TGFB1	Group	0.184529
seq.20091.138	Ephrin-A1	EFNA1	Group	0.184493
seq.5036.50	Tumor necrosis factor-inducible gene 6 protein	TNFAIP6	Fasting_baseline	0.184437
seq.5741.55	Eosinophil cationic protein	RNASE3	Group	0.184426
seq.19448.104	Uridine phosphorylase 1	UPP1	Group	0.184339
seq.17757.86	Calcium-binding protein 39	CAB39	Group	0.184155
seq.22826.2	Von Hippel-Lindau-like protein	VHLL	Group	0.184131
seq.4306.4	Transketolase	TKT	Group	0.184094
seq.9864.38	Tetratricopeptide repeat protein 1	TTC1	Group	0.18376
seq.22978.13	High mobility group protein B2	HMGB2	Group	0.183699
seq.18873.8	Carcinoembryonic antigen-related cell adhesion molecule 8	CEACAM8	Group	0.183676
seq.3170.6	Methionine aminopeptidase 2	METAP2	Sex	0.183526
seq.20553.2	Phosphoinositide-3-kinase-interacting protein 1	PIK3IP1	Group	0.183524
seq.10086.39	Cystathionine beta-synthase	CBS	Group	0.183485
seq.10852.114	Heterogeneous nuclear ribonucleoprotein D-like	HNRNPDL	Group	0.182867
seq.19262.219	Very long-chain specific acyl-CoA dehydrogenase, mitochondrial	ACADVL	Group	0.182152
seq.5256.86	cGMP-specific 3',5'-cyclic phosphodiesterase	PDE5A	Group	0.181796
seq.21933.7	Ubiquitin-like modifier-activating enzyme 7	UBA7	Group	0.181749
seq.16907.3	Cell adhesion molecule 2	CADM2	BMI	0.181733
seq.10370.21	Signal transducer and activator of transcription 1-alpha/beta	STAT1	Group	0.181133
seq.18214.2	Glutamate--cysteine ligase regulatory subunit	GCLM	Group	0.181122
seq.6556.5	Ectonucleotide pyrophosphatase/phosphodiesterase family member 5	ENPP5	Group	0.180979
seq.3714.49	Creatine kinase M-type:Creatine kinase B-type heterodimer	CKB|CKM	Sex	0.180903
seq.8080.24	Prostate-associated microseminoprotein	MSMP	Group	0.180174
seq.20943.14	N-alpha-acetyltransferase 50	NAA50	Group	0.180069
seq.16899.59	Oxysterol-binding protein-related protein 9	OSBPL9	Group	0.180011
seq.24655.23	RILP-like protein 2	RILPL2	Group	0.179992
seq.17514.48	Ras-related protein Rab-21	RAB21	Group	0.179248
seq.24455.2	Arf-GAP with SH3 domain, ANK repeat and PH domain-containing protein 3	ASAP3	Group	0.179021
seq.20073.22	GTPase KRas	KRAS	Group	0.178614
seq.13986.6	LanC-like protein 1	LANCL1	Sex	0.17844
seq.19365.11	Branched-chain-amino-acid aminotransferase, mitochondrial	BCAT2	Group	0.178373
seq.5476.66	Protein kinase C gamma type	PRKCG	Group	0.178267
seq.7266.4	Serpin A9	SERPINA9	Group	0.177904
seq.19188.21	nucleosome assembly protein 1-like 4	NAP1L4	Group	0.177717
seq.24318.13	FYVE, RhoGEF and PH domain-containing protein 2	FGD2	Age	0.177574
seq.23320.11	Multivesicular body subunit 12B	MVB12B	Group	0.17686
seq.17686.27	Tubulin-folding cofactor B	TBCB	Group	0.176826
seq.8262.20	Apolipoprotein D	APOD	BMI	0.176742
seq.2867.52	RAC-alpha serine/threonine-protein kinase	AKT1	Group	0.176582
seq.24414.3	Glycogen phosphorylase, brain form	PYGB	Group	0.176483
seq.6291.55	Calsyntenin-3	CLSTN3	Group	0.176479
seq.4910.21	Phospholipase A2	PLA2G1B	BMI	0.176361
seq.21507.48	COMM domain-containing protein 8	COMMD8	BMI	0.176361
seq.13618.15	Mitotic spindle assembly checkpoint protein MAD1	MAD1L1	Sex	0.176323
seq.23686.44	CWF19-like protein 1	CWF19L1	Group	0.176309
seq.3441.64	Glycogen synthase kinase-3 alpha	GSK3A	Group	0.176268
seq.11382.5	Biliverdin reductase A	BLVRA	Group	0.176264
seq.21406.25	Mitogen-activated protein kinase kinase kinase 11	MAP3K11	Group	0.176249
seq.9839.148	Toll/interleukin-1 receptor domain-containing adapter protein	TIRAP	Group	0.175835
seq.19231.22	Protein tyrosine phosphatase type IVA 3	PTP4A3	Group	0.175565
seq.24474.12	Tetratricopeptide repeat protein 9A	TTC9	Group	0.175474
seq.15386.7	Fatty acid-binding protein, adipocyte	FABP4	Group	0.175401
seq.8458.111	Alpha-synuclein	SNCA	Group	0.175221
seq.20939.113	H/ACA ribonucleoprotein complex subunit 2	NHP2	Group	0.175181
seq.15693.9	Progesterone receptor	PGR	Group	0.174953
seq.5598.3	Gremlin-2	GREM2	Age	0.174947
seq.22958.6	Destrin	DSTN	Group	0.174859
seq.17380.2	Ubiquitin-conjugating enzyme E2 K	UBE2K	Group	0.174794
seq.18347.15	Laminin-2	LAMA2|LAMB1|LAMC1	Group	0.174639
seq.11683.19	ADP-ribosylation factor-binding protein GGA3	GGA3	Group	0.174569
seq.9172.69	Neutrophil collagenase	MMP8	Group	0.174323
seq.6408.2	Inhibin beta C chain	INHBC	BMI	0.174287
seq.13671.40	Neutrophil elastase	ELANE	Group	0.174257
seq.8239.223	Cholinesterase	BCHE	Group	0.174098
seq.9931.20	Keratin, type II cytoskeletal 1	KRT1	Group	0.173865
seq.19614.8	Transcobalamin-1	TCN1	Group	0.173744
seq.19379.154	Ras-related protein Rab-3D	RAB3D	Group	0.173533
seq.15433.4	Proto-oncogene tyrosine-protein kinase Src	SRC	Group	0.173143
seq.17151.84	Interferon regulatory factor 3	IRF3	Group	0.173017
seq.22984.10	Eukaryotic initiation factor 4A-II	EIF4A2	Group	0.172717
seq.5007.1	Mitogen-activated protein kinase 14	MAPK14	Group	0.172396
seq.23967.8	PAXIP1-associated protein 1	PAGR1	Group	0.172163
seq.3232.28	Tartrate-resistant acid phosphatase type 5	ACP5	Sex	0.171983
seq.2870.29	Ras-related C3 botulinum toxin substrate 1	RAC1	Group	0.17197
seq.6294.11	B melanoma antigen 2	BAGE2	Group	0.171721
seq.12558.3	Ubiquitin-associated and SH3 domain-containing protein B	UBASH3B	Group	0.17172
seq.19563.3	Seizure 6-like protein	SEZ6L	BMI	0.171585
seq.18331.3	Glucosylceramidase	GBA	Group	0.17148
seq.22796.17	Transcriptional adapter 1	TADA1	Group	0.171474
seq.11626.7	Ubiquitin-conjugating enzyme E2 variant 1	UBE2V1	Group	0.171351
seq.5437.63	Fatty acid-binding protein, heart	FABP3	BMI	0.171275
seq.5637.81	Netrin-G1	NTNG1	Group	0.171194
seq.19281.86	Transcription factor MafG	MAFG	Group	0.171149
seq.12975.11	Keratin, type I cytoskeletal 20	KRT20	Group	0.171138
seq.20187.10	Integrin alpha V beta 3	ITGAV|ITGB3	Age	0.170628
seq.3708.62	Alpha-2-macroglobulin	A2M	BMI	0.170431
seq.17345.12	Prostaglandin reductase 3	ZADH2	Group	0.170415
seq.17224.12	Mimecan	OGN	Group	0.170303
seq.17773.26	Gamma-soluble NSF attachment protein	NAPG	Group	0.170244
seq.10372.18	Signal transducer and activator of transcription 6	STAT6	Group	0.169758
seq.10464.6	Anthrax toxin receptor 1	ANTXR1	Group	0.169724
seq.8099.42	Spondin-2	SPON2	Group	0.169711
seq.11358.15	Growth factor receptor-bound protein 10	GRB10	Group	0.169339
seq.14583.49	Growth/differentiation factor 8	MSTN	Age	0.169327
seq.5858.6	14-3-3 protein zeta/delta	YWHAZ	Group	0.169314
seq.3685.53	Membrane frizzled-related protein	MFRP	Group	0.169235
seq.14065.11	T-cell surface glycoprotein CD5	CD5	Group	0.168749
seq.20139.57	Endophilin-A1	SH3GL2	Group	0.1686
seq.25286.33	Rab GTPase-activating protein 1-like	RABGAP1L	Group	0.168324
seq.12499.108	Endophilin-A1	SH3GL2	Group	0.168321
seq.9296.15	Receptor-type tyrosine-protein phosphatase delta	PTPRD	BMI	0.167992
seq.2851.63	C5a anaphylatoxin	C5	Group	0.167685
seq.13657.2	Bifunctional polynucleotide phosphatase/kinase	PNKP	Group	0.167573
seq.20086.5	Ras-related protein Rab-11B	RAB11B	Group	0.167549
seq.12563.2	Tumor necrosis factor alpha-induced protein 8	TNFAIP8	Group	0.167522
seq.12656.1	Kinesin light chain 1	KLC1	Group	0.167346
seq.2855.49	Mitogen-activated protein kinase 3	MAPK3	Group	0.167285
seq.17411.55	Ubiquitin recognition factor in ER-associated degradation protein 1	UFD1	Group	0.166891
seq.2961.1	Vitamin K-dependent protein C	PROC	Group	0.166856
seq.15381.45	Discoidin domain-containing receptor 2	DDR2	Group	0.166716
seq.3822.54	MAP kinase-activated protein kinase 3	MAPKAPK3	Group	0.166458
seq.25048.30	Protein kinase C and casein kinase substrate in neurons protein 2	PACSIN2	Group	0.166353
seq.22805.18	THAP domain-containing protein 11	THAP11	Group	0.166215
seq.24027.32	Interferon epsilon-1	IFNE	Group	0.166149
seq.3836.51	Ubiquitin-fold modifier 1	UFM1	Group	0.166032
seq.13690.26	Biglycan	BGN	Group	0.165719
seq.12490.92	Ragulator complex protein LAMTOR3	LAMTOR3	Group	0.165693
seq.12016.60	E3 ubiquitin-protein ligase CBL	CBL	Group	0.165662
seq.3758.63	Activated Protein C	PROC	Group	0.165594
seq.21760.22	Ubiquitin-activating enzyme E1	UBA1	Group	0.16559
seq.21681.10	ADAM 28	ADAM28	Group	0.165461
seq.25902.27	Glutamate dehydrogenase 1, mitochondrial	GLUD1	Group	0.165457
seq.13621.31	AP-2 complex subunit alpha-2	AP2A2	Group	0.165269
seq.5340.24	Caspase-10	CASP10	Group	0.165208
seq.12345.4	Anaphase-promoting complex subunit 10	ANAPC10	Group	0.165037
seq.12714.38	AP-1 complex subunit gamma-like 2	AP1G2	Group	0.164862
seq.14603.51	Uncharacterized protein KIAA0040	KIAA0040	Age	0.164778
seq.13594.158	ADP-ribosylation factor-binding protein GGA1	GGA1	Group	0.164678
seq.12617.2	Serine/threonine-protein kinase 24	STK24	Group	0.164651
seq.18309.18	Citrate synthase, mitochondrial	CS	Group	0.164567
seq.10833.64	Hedgehog-interacting protein	HHIP	Age	0.164457
seq.17819.30	Acylpyruvase FAHD1, mitochondrial	FAHD1	Sex	0.164287
seq.11606.22	DnaJ homolog subfamily B member 6	DNAJB6	Group	0.164179
seq.2501.51	Cadherin-1	CDH1	Group	0.164042
seq.21857.26	Guanine nucleotide-binding protein subunit beta-2-like 1	RACK1	Group	0.163544
seq.5315.22	Troponin T, cardiac muscle	TNNT2	Sex	0.163513
seq.19278.19	Ras-related protein Rab-1B	RAB1B	Group	0.163506
seq.20994.37	Pleckstrin homology domain-containing family F member 2	PLEKHF2	Group	0.163291
seq.3593.72	Caspase-3	CASP3	Group	0.163248
seq.7861.9	Tyrosine-protein kinase transmembrane receptor ROR2	ROR2	Group	0.162817
seq.9265.10	Glioma pathogenesis-related protein 1	GLIPR1	Group	0.162771
seq.21752.10	Mitochondrial Rho GTPase 1	RHOT1	Group	0.162705
seq.12747.89	RNA-binding protein 3	RBM3	Sex	0.16262
seq.21577.35	FK506-binding protein 5	FKBP5	Group	0.162427
seq.5717.2	Cartilage intermediate layer protein 1	CILP	Group	0.162393
seq.9315.16	Mitochondrial ubiquitin ligase activator of NFKB 1	MUL1	Group	0.162374
seq.19297.4	Glucose-6-phosphate 1-dehydrogenase	G6PD	Group	0.162294
seq.21727.15	Ubiquitin-conjugating enzyme E2 Q1	UBE2Q1	Group	0.162059
seq.5843.60	Histone-lysine N-methyltransferase EHMT2	EHMT2	BMI	0.162031
seq.2605.49	Tumor necrosis factor receptor superfamily member 8	TNFRSF8	Group	0.161927
seq.6060.2	Prolactin-inducible protein	PIP	Group	0.161907
seq.15513.108	Prostasin	PRSS8	Group	0.161534
seq.4280.47	Proteasome subunit alpha type-2	PSMA2	Group	0.16123
seq.17760.128	WD repeat-containing protein 5	WDR5	Group	0.161225
seq.20386.15	Putative peptidyl-tRNA hydrolase PTRHD1	PTRHD1	Group	0.161142
seq.12675.14	Aspartate--tRNA ligase, cytoplasmic	DARS1	Group	0.161116
seq.21996.28	NEDD8 ultimate buster 1	NUB1	Group	0.160993
seq.2670.67	Creatine kinase M-type	CKM	Sex	0.160842
seq.21153.5	Chromatin complexes subunit BAP18	BAP18	Group	0.160655
seq.23292.1	Centrosomal protein of 112 kDa	CEP112	Group	0.160604
seq.14083.25	Selenide, water dikinase 1	SEPHS1	Group	0.160365
seq.3866.7	Ribosome maturation protein SBDS	SBDS	Group	0.16032
seq.2647.66	Rab GDP dissociation inhibitor beta	GDI2	Group	0.160247
seq.15534.26	Malate dehydrogenase, mitochondrial	MDH2	Group	0.159643
seq.6361.49	Receptor-type tyrosine-protein phosphatase R	PTPRR	Group	0.159597
seq.9211.19	Pigment epithelium-derived factor	SERPINF1	Sex	0.159492
seq.4220.39	Tyrosine-protein kinase Fer	FER	Group	0.159479
seq.3420.21	Carbonic anhydrase 13	CA13	Group	0.159429
seq.15527.90	Dihydrolipoyl dehydrogenase, mitochondrial	DLD	Group	0.159326
seq.10440.26	CXADR-like membrane protein	CLMP	Group	0.159182
seq.23705.42	CTP synthase 1	CTPS1	Sex	0.159146
seq.5460.60	ATP-dependent RNA helicase DDX19B	DDX19B	Group	0.158895
seq.4960.72	Annexin A1	ANXA1	Group	0.158889
seq.24938.7	AP-2 complex subunit beta-1	AP2B1	Group	0.158811
seq.21378.7	Polyribonucleotide nucleotidyltransferase 1, mitochondrial	PNPT1	Group	0.158554
seq.12434.25	IST1 homolog	IST1	Group	0.158399
seq.23265.15	Tumor protein D54	TPD52L2	Group	0.158342
seq.22506.25	N-acetyltransferase 5	NAA20	Group	0.158233
seq.3813.3	Tyrosine-protein kinase Fyn	FYN	Group	0.158108
seq.3853.56	Malate dehydrogenase, cytoplasmic	MDH1	Group	0.157898
seq.15596.7	Protein HEXIM1	HEXIM1	Group	0.157787
seq.18819.21	Peptidyl-prolyl cis-trans isomerase C	PPIC	Group	0.157725
seq.21548.20	Gamma-glutamyltransferase 5	GGT5	BMI	0.15761
seq.20433.19	39S ribosomal protein L1, mitochondrial	MRPL1	Group	0.1575
seq.19290.5	Hypoxanthine-guanine phosphoribosyltransferase	HPRT1	Group	0.157235
seq.19260.4	PDZ domain-containing protein GIPC1	GIPC1	Group	0.157031
seq.2670.67	Creatine kinase M-type	CKM	Group	0.156931
seq.21221.67	Serpin B9	SERPINB9	Group	0.156769
seq.20960.47	Far upstream element-binding protein 1	FUBP1	Group	0.156744
seq.3066.12	Galectin-3	LGALS3	Group	0.156714
seq.16043.30	SHC-transforming protein 1	SHC1	Group	0.156645
seq.25216.8	Calgranulin A	S100A8	Group	0.156607
seq.13597.20	Ras-related protein Rab-31	RAB31	Group	0.15657
seq.13742.66	Interleukin-22	IL22	Group	0.15642
seq.22589.3	Frizzled-2	FZD2	Group	0.15639
seq.12641.3	Type II inositol 1,4,5-trisphosphate 5-phosphatase	INPP5B	Group	0.156378
seq.15576.158	Eosinophil cationic protein	RNASE3	Group	0.156329
seq.11333.82	Rho GTPase-activating protein 25	ARHGAP25	Group	0.156101
seq.24694.158	Ezrin-radixin-moesin-binding phosphoprotein 50	SLC9A3R1	Group	0.156003
seq.14226.120	S-methylmethionine--homocysteine S-methyltransferase BHMT2	BHMT2	Group	0.155872
seq.2652.15	Urokinase plasminogen activator surface receptor	PLAUR	Sex	0.155649
seq.7953.20	Signaling lymphocytic activation molecule	SLAMF1	Group	0.155578
seq.21387.64	Meprin A subunit alpha	MEP1A	Group	0.15546
seq.11493.169	Dynein light chain 2, cytoplasmic	DYNLL2	Group	0.155421
seq.18934.50	Protein-glutamine gamma-glutamyltransferase 2	TGM2	Group	0.155299
seq.4294.16	Sphingosine kinase 1	SPHK1	Group	0.155104
seq.23329.52	Ras-related protein Rab-4B	RAB4B	Group	0.154979
seq.10582.36	Protein O-mannose kinase	POMK	Group	0.154841
seq.17739.1	Hydroxyacyl-coenzyme A dehydrogenase, mitochondrial	HADH	Group	0.15478
seq.2686.67	Insulin-like growth factor-binding protein 6	IGFBP6	Group	0.154745
seq.20541.73	T-cell surface glycoprotein CD1b	CD1B	Group	0.154537
seq.19224.5	Eukaryotic translation initiation factor 1A, Y-chromosomal	EIF1AY	Group	0.154499
seq.2686.67	Insulin-like growth factor-binding protein 6	IGFBP6	Sex	0.154391
seq.23523.14	Protein FAM49A	CYRIA	Group	0.154319
seq.12740.55	Protein FEV	FEV	Group	0.154115
seq.2212.69	Tissue-type plasminogen activator	PLAT	Sex	0.153879
seq.17849.6	Developmentally-regulated GTP-binding protein 1	DRG1	Group	0.153861
seq.5140.56	Netrin receptor UNC5D	UNC5D	BMI	0.153795
seq.14133.93	Interleukin-1 receptor type 2	IL1R2	Sex	0.153758
seq.15336.7	Selenoprotein M	SELENOM	BMI	0.153711
seq.4876.32	Coagulation factor IX	F9	BMI	0.15363
seq.17450.51	Histidine--tRNA ligase, cytoplasmic	HARS1	Group	0.153423
seq.11328.9	U6 snRNA phosphodiesterase	USB1	Group	0.153168
seq.22003.4	Paraoxonase 2	PON2	Group	0.153062
seq.10572.65	Cystatin-8	CST8	Sex	0.152887
seq.10521.10	Matrix-remodeling-associated protein 8	MXRA8	Age	0.152788
seq.25412.53	FXYD domain-containing ion transport regulator 6	FXYD6	Group	0.15263
seq.5764.4	Polypeptide N-acetylgalactosaminyltransferase 2	GALNT2	Group	0.152625
seq.24904.121	Syntaxin-binding protein 4	STXBP4	Group	0.152505
seq.19259.176	Eukaryotic translation initiation factor 2 subunit 1	EIF2S1	Group	0.152411
seq.5657.28	CMP-N-acetylneuraminate-beta-galactosamide-alpha-2,3-sialyltransferase 1	ST3GAL1	Group	0.152334
seq.19277.4	Thiosulfate sulfurtransferase/rhodanese-like domain-containing protein 1	TSTD1	Group	0.152221
seq.24937.7	Rho GTPase-activating protein 26	ARHGAP26	Group	0.152164
seq.12395.86	Aspartate--tRNA ligase, mitochondrial	DARS2	Group	0.152133
seq.15594.47	Serine protease HTRA1	HTRA1	Group	0.151933
seq.8006.12	DnaJ homolog subfamily B member 12	DNAJB12	Group	0.151919
seq.23644.19	Dihydroxyacetone kinase	TKFC	Sex	0.15191
seq.25036.10	Ran GTPase-activating protein 1	RANGAP1	Sex	0.151829
seq.5467.15	Heat shock protein HSP 90-beta	HSP90AB1	Group	0.1518
seq.2836.68	Neutrophil gelatinase-associated lipocalin	LCN2	Group	0.151784
seq.5708.1	Liver-expressed antimicrobial peptide 2	LEAP2	Group	0.15162
seq.10039.32	Purine nucleoside phosphorylase	PNP	Group	0.151305
seq.4450.26	Heterogeneous nuclear ribonucleoprotein A/B	HNRNPAB	Group	0.151292
seq.2683.1	Complement C3b, inactivated	C3	Group	0.151191
seq.3736.60	Bone morphogenetic protein 6	BMP6	Group	0.15113
seq.23646.5	Aryl-hydrocarbon-interacting protein-like 1	AIPL1	Group	0.151027
seq.8866.53	Glutaminyl-peptide cyclotransferase-like protein	QPCTL	Sex	0.150967
seq.4282.3	GTP-binding nuclear protein Ran	RAN	Group	0.150828
seq.12332.7	Eukaryotic elongation factor 2 kinase	EEF2K	Group	0.150807
seq.17799.9	6-phosphogluconolactonase	PGLS	Group	0.15059
seq.2634.2	Cytokine receptor common subunit gamma	IL2RG	Group	0.15055
seq.18191.23	Ran-specific GTPase-activating protein	RANBP1	Group	0.150509
seq.18871.24	Allograft inflammatory factor 1-like	AIF1L	Age	0.150425
seq.17680.12	Ephrin type-B receptor 1	EPHB1	Group	0.150208
seq.6520.87	Matrix Gla protein	MGP	Group	0.150129
seq.13950.9	Collagen type IV alpha-3-binding protein	CERT1	Group	0.150078
seq.24670.1	PIH1 domain-containing protein 1	PIH1D1	Group	0.150071
seq.16831.7	Docking protein 1	DOK1	Group	0.149912
seq.21991.79	Neurabin-2	PPP1R9B	Group	0.14974
seq.19193.18	Prefoldin subunit 3	VBP1	Group	0.149627
seq.23640.10	EH domain-containing protein 2	EHD2	Group	0.149526
seq.13636.20	Nucleosome assembly protein 1-like 1	NAP1L1	Group	0.149393
seq.19586.89	Ras-related protein Rab-3C	RAB3C	Group	0.149345
seq.8255.34	Protein MRVI1	IRAG1	Group	0.14934
seq.8913.22	Sialic acid-binding Ig-like lectin 11	SIGLEC11	Group	0.149211
seq.18897.31	Histone deacetylase 2	HDAC2	Group	0.149147
seq.10575.31	Poly(U)-binding-splicing factor PUF60	PUF60	Sex	0.149012
seq.11368.32	Adenylate kinase 2, mitochondrial	AK2	Group	0.14899
seq.11572.4	Dynamin-2	DNM2	Group	0.148908
seq.5730.60	C-X-C motif chemokine 14	CXCL14	Group	0.148786
seq.11286.78	Selenoprotein S	SELENOS	Group	0.148747
seq.25479.8	Leucine-rich repeat flightless-interacting protein 2	LRRFIP2	Group	0.148437
seq.14150.7	Interleukin-36 alpha	IL36A	Group	0.147827
seq.23705.42	CTP synthase 1	CTPS1	Group	0.147796
seq.2835.1	X-ray repair cross-complementing protein 6	XRCC6	Group	0.14757
seq.5078.82	Ephrin type-B receptor 6	EPHB6	Sex	0.147452
seq.3392.68	Protein kinase B gamma	AKT3	Group	0.14722
seq.25116.11	Coiled-coil domain-containing protein 9	CCDC9	Group	0.147126
seq.12747.89	RNA-binding protein 3	RBM3	Group	0.146999
seq.13492.44	Stress-70 protein, mitochondrial	HSPA9	Sex	0.146912
seq.10364.6	Mothers against decapentaplegic homolog 2	SMAD2	Group	0.146874
seq.21104.37	Ubiquitin-like protein 5	UBL5	Group	0.146732
seq.13975.56	Liprin-alpha-1	PPFIA1	Group	0.146611
seq.12940.35	Aldehyde dehydrogenase family 3 member B1	ALDH3B1	Group	0.146538
seq.20187.10	Integrin alpha V beta 3	ITGAV|ITGB3	Group	0.146511
seq.13639.101	General vesicular transport factor p115	USO1	Group	0.146502
seq.9244.27	Palmitoyl-protein thioesterase 1	PPT1	Group	0.146303
seq.5509.7	Epidermal growth factor	EGF	Group	0.146285
seq.21985.61	Integrin beta-1-binding protein 2	ITGB1BP2	Group	0.146237
seq.4913.78	C-C motif chemokine 16	CCL16	Sex	0.146186
seq.14088.38	Insulin-like growth factor-binding protein 6	IGFBP6	Group	0.146162
seq.17205.21	Ras-related protein Rab-5A	RAB5A	Group	0.145908
seq.19150.20	Phosphoribosyl pyrophosphate synthase-associated protein 2	PRPSAP2	Group	0.145508
seq.17346.61	Follicular dendritic cell secreted peptide	FDCSP	Group	0.145482
seq.3390.72	PIK3CA/PIK3R1	PIK3CA|PIK3R1	Group	0.145476
seq.13093.6	Secreted and transmembrane protein 1	SECTM1	Fasting_baseline	0.145137
seq.20376.64	Putative deoxyribonuclease TATDN1	TATDN1	Group	0.145122
seq.9844.138	Alpha-actinin-2	ACTN2	Group	0.144979
seq.14107.1	5-formyltetrahydrofolate cyclo-ligase	MTHFS	Group	0.144899
seq.20111.5	Brain acid soluble protein 1	BASP1	Group	0.144688
seq.21939.6	ULA1/ UBA3	NAE1|UBA3	Group	0.144653
seq.22486.58	Keratin, type II cytoskeletal 6A	KRT6A	Group	0.144544
seq.15503.15	Left-right determination factor 2	LEFTY2	Group	0.144317
seq.20463.315	Protein IMPACT	IMPACT	Group	0.144208
seq.12649.80	Malate dehydrogenase, mitochondrial	MDH2	Group	0.14417
seq.24459.15	Coatomer subunit beta'	COPB2	Group	0.143951
seq.9234.8	Twisted gastrulation protein homolog 1	TWSG1	Group	0.143846
seq.11544.39	PHD finger protein 3	PHF3	Group	0.143712
seq.5307.12	Coagulation factor IXab	F9	BMI	0.143591
seq.20915.68	Adaptin ear-binding coat-associated protein 2	NECAP2	Group	0.143485
seq.9038.12	Protein JTB	JTB	Group	0.143416
seq.12591.27	Oligophrenin-1	OPHN1	Group	0.143275
seq.9952.57	Transcription factor A, mitochondrial	TFAM	Group	0.143094
seq.21235.11	Importin subunit alpha-6	KPNA5	Group	0.143081
seq.12518.289	Protein polybromo-1	PBRM1	Group	0.143016
seq.11161.5	Spartin	SPART	Group	0.142897
seq.20219.25	Neprilysin	MME	Group	0.14288
seq.4834.61	Ephrin type-A receptor 2	EPHA2	Group	0.142461
seq.7211.2	Ribonuclease pancreatic	RNASE1	Group	0.142268
seq.12603.87	Polyadenylate-binding protein 4	PABPC4	Group	0.142043
seq.8275.31	Platelet endothelial aggregation receptor 1	PEAR1	BMI	0.142004
seq.10870.32	Spastin	SPAST	Group	0.141883
seq.21883.17	Bone morphogenetic protein 5	BMP5	Group	0.1418
seq.16899.59	Oxysterol-binding protein-related protein 9	OSBPL9	BMI	0.141797
seq.23521.29	Nucleoside diphosphate kinase 7	NME7	Group	0.141743
seq.24979.17	Eukaryotic translation initiation factor 3 subunit B	EIF3B	Group	0.141564
seq.25256.23	Elongation factor 1-alpha 1	EEF1A1	Group	0.141282
seq.20439.14	Proline synthase co-transcribed bacterial homolog protein	PLPBP	Group	0.141273
seq.2571.12	Insulin-like growth factor-binding protein 3	IGFBP3	Sex	0.141139
seq.9211.19	Pigment epithelium-derived factor	SERPINF1	BMI	0.141059
seq.15667.39	Bone morphogenetic protein 4	BMP4	Group	0.14099
seq.12348.46	Serine--tRNA ligase, mitochondrial	SARS2	Group	0.140898
seq.2682.68	60 kDa heat shock protein, mitochondrial	HSPD1	Group	0.140887
seq.12923.51	Keratin, type I cytoskeletal 17	KRT17	Age	0.140852
seq.19263.147	Eukaryotic translation initiation factor 4E	EIF4E	Group	0.140779
seq.23663.28	Vacuolar ATP synthase subunit C 1	ATP6V1C1	Group	0.1407
seq.22124.94	Dystrotelin	DYTN	Group	0.14045
seq.25232.4	EH domain-containing protein 3	EHD3	Group	0.140373
seq.18884.22	DnaJ homolog subfamily B member 4	DNAJB4	Group	0.14037
seq.22033.32	Wiskott-Aldrich syndrome protein	WAS	Group	0.139869
seq.9735.44	T-cell surface protein tactile	CD96	Group	0.139838
seq.17675.17	Acyl-coenzyme A thioesterase 13	ACOT13	Group	0.139752
seq.11144.10	Beta-defensin 116	DEFB116	Group	0.139648
seq.22821.50	Uracil-DNA glycosylase	UNG	Group	0.139545
seq.22049.24	14-3-3 protein eta	YWHAH	Group	0.139055
seq.13114.50	Lumican	LUM	Group	0.138388
seq.9851.9	Fatty acid-binding protein, adipocyte	FABP4	BMI	0.138341
seq.9212.22	Cathepsin F	CTSF	Group	0.138285
seq.23546.9	Hydroxyacylglutathione hydrolase-like protein	HAGHL	Group	0.138283
seq.4491.4	Interleukin-5 receptor subunit alpha	IL5RA	Group	0.138261
seq.5261.13	Abelson tyrosine-protein kinase 2	ABL2	Group	0.138251
seq.5013.2	Chloride intracellular channel protein 1	CLIC1	Group	0.138133
seq.5248.68	Peptidyl-prolyl cis-trans isomerase F, mitochondrial	PPIF	Group	0.138089
seq.9102.28	Protrudin	ZFYVE27	Group	0.138013
seq.15308.108	Brorin	VWC2	Group	0.137911
seq.18165.181	Ubiquitin-conjugating enzyme E2 variant 2	UBE2V2	Group	0.13763
seq.13547.5	5-hydroxytryptamine receptor 7	HTR7	Group	0.137611
seq.12508.9	Charged multivesicular body protein 3	CHMP3	Group	0.137569
seq.25291.27	Pleckstrin homology domain-containing family M member 2	PLEKHM2	Sex	0.13744
seq.23624.34	Gamma-secretase subunit PEN-2	PSENEN	Group	0.137165
seq.19523.215	Protein DJ-1	PARK7	Group	0.137148
seq.8004.15	Glyceraldehyde-3-phosphate dehydrogenase, testis-specific	GAPDHS	Age	0.137098
seq.21817.5	Myosin, light chain 9, regulatory	MYL9	Group	0.137071
seq.25053.1	Cytoplasmic dynein 1 light intermediate chain 2	DYNC1LI2	Group	0.136979
seq.23387.18	TIP41-like protein	TIPRL	Group	0.136965
seq.24425.8	Methionyl-tRNA synthetase, cytoplasmic	MARS1	Group	0.136916
seq.21925.15	Transforming growth factor beta-1	TGFB1	Sex	0.136834
seq.13463.1	Peroxidasin homolog	PXDN	Group	0.13675
seq.19241.31	Retinol-binding protein 5	RBP5	BMI	0.136688
seq.12678.66	U1 small nuclear ribonucleoprotein A	SNRPA	Group	0.136674
seq.6384.19	WAP four-disulfide core domain protein 3	WFDC3	Group	0.136443
seq.8295.16	Noelin-2	OLFM2	BMI	0.136329
seq.14636.25	Ribonuclease UK114	RIDA	BMI	0.136308
seq.14068.29	C-C motif chemokine 25	CCL25	Sex	0.136164
seq.9753.17	Ezrin	EZR	Group	0.136118
seq.17697.2	Esterase OVCA2	OVCA2	Group	0.136073
seq.8954.30	Mitogen-activated protein kinase kinase kinase kinase 1	MAP4K1	Group	0.136059
seq.7852.9	Translation initiation factor IF-3, mitochondrial	MTIF3	Group	0.136008
seq.9831.12	Ras GTPase-activating protein-binding protein 2	G3BP2	Group	0.135962
seq.15414.316	L-lactate dehydrogenase A chain	LDHA	Sex	0.135773
seq.9901.28	Egl nine homolog 1	EGLN1	Group	0.135728
seq.24723.58	Eukaryotic translation initiation factor 2 subunit 2	EIF2S2	Group	0.135689
seq.14007.22	Bifunctional 3'-phosphoadenosine 5'-phosphosulfate synthase 1	PAPSS1	Fasting_baseline	0.135668
seq.5464.52	Growth factor receptor-bound protein 2	GRB2	Group	0.135652
seq.16596.25	Glutaredoxin-3	GLRX3	Group	0.135567
seq.8471.53	Allophycocyanin_CYACA	apcB|apcA	Group	0.13553
seq.16307.22	Netrin receptor UNC5D	UNC5D	BMI	0.135307
seq.13747.9	Carbonic anhydrase 6	CA6	Group	0.135235
seq.21331.19	B-cell CLL/lymphoma 7 protein family member A	BCL7A	Group	0.135205
seq.14088.38	Insulin-like growth factor-binding protein 6	IGFBP6	Sex	0.135081
seq.12659.13	Obg-like ATPase 1	OLA1	Group	0.13503
seq.11083.23	Gamma-enolase	ENO2	Group	0.134951
seq.15435.4	Purine nucleoside phosphorylase	PNP	Group	0.134932
seq.12667.2	Guanine deaminase	GDA	Group	0.134911
seq.3905.62	Ubiquitin-conjugating enzyme E2 N	UBE2N	Group	0.134744
seq.12340.17	Alanine--tRNA ligase, cytoplasmic	AARS1	Group	0.13472
seq.2692.74	Phospholipase A2, membrane associated	PLA2G2A	Sex	0.134666
seq.9762.14	Vasodilator-stimulated phosphoprotein	VASP	Group	0.13452
seq.19578.19	Docking protein 2	DOK2	Group	0.134441
seq.2625.53	Hsp90alpha	HSP90AA1	Group	0.134395
seq.19639.53	Islet amyloid polypeptide	IAPP	Group	0.134392
seq.17158.17	Ubiquitin-conjugating enzyme E2 G1	UBE2G1	Group	0.13436
seq.13615.60	Cytoplasmic protein NCK2	NCK2	Group	0.134354
seq.13534.20	Myomesin-2	MYOM2	Group	0.13435
seq.11542.11	Transmembrane protein 230	TMEM230	Group	0.13394
seq.9218.7	Tumor necrosis factor receptor superfamily member 6	FAS	Group	0.133936
seq.21913.5	Transcription factor YY2	YY2	Group	0.133838
seq.24959.20	Cytochrome b5 reductase 4	CYB5R4	Group	0.133825
seq.9778.45	Transmembrane protein 52B	TMEM52B	Group	0.133805
seq.25265.8	Formin-binding protein 1	FNBP1	Group	0.133559
seq.18215.5	Probable tRNA(His) guanylyltransferase	THG1L	Group	0.13343
seq.6290.3	Urotensin-2B	UTS2B	Group	0.133301
seq.10447.18	Polyadenylate-binding protein 3	PABPC3	Group	0.133252
seq.19113.66	SH3 domain-binding glutamic acid-rich-like protein 2	SH3BGRL2	Group	0.133142
seq.21885.196	Nucleolysin TIA-1 isoform p40	TIA1	Group	0.133138
seq.17744.31	Ras-related protein Rab-11A	RAB11A	Group	0.133086
seq.23915.18	Ras-related protein Rab-7	RAB7A	Group	0.133003
seq.21658.15	Prohibitin-2	PHB2	Group	0.132723
seq.17156.72	Serine/threonine-protein kinase DCLK1	DCLK1	Age	0.132482
seq.22114.4	Uncharacterized protein C18orf54	LAS2	Group	0.132332
seq.22955.28	Retinol-binding protein 1	RBP1	Group	0.132214
seq.15298.199	Neuropilin and tolloid-like protein 1	NETO1	BMI	0.132184
seq.10521.10	Matrix-remodeling-associated protein 8	MXRA8	Group	0.132129
seq.23363.41	Poly(rC)-binding protein 2	PCBP2	Group	0.132089
seq.12703.6	Serine/threonine-protein kinase Nek7	NEK7	Group	0.131984
seq.21147.9	Fructosamine-3-kinase	FN3K	Group	0.131953
seq.20954.27	Protein LDOC1L	RTL6	Group	0.131885
seq.5354.11	Keratin, type I cytoskeletal 18	KRT18	Group	0.131827
seq.12469.19	Microtubule-associated protein RP/EB family member 1	MAPRE1	Group	0.131811
seq.6925.26	Sorting nexin-8	SNX8	Group	0.131605
seq.11388.75	WAP four-disulfide core domain protein 2	WFDC2	Group	0.13159
seq.19241.31	Retinol-binding protein 5	RBP5	Sex	0.131476
seq.19222.124	Ras-related protein Rab-5B	RAB5B	Group	0.131444
seq.23666.35	Bifunctional purine biosynthesis protein PURH	ATIC	Group	0.131415
seq.4481.34	Complement C4	C4A|C4B	Group	0.131355
seq.20116.30	Serine/threonine-protein kinase OSR1	OXSR1	Group	0.131329
seq.6229.13	Chorionic somatomammotropin hormone	CSH1|CSH2	Group	0.131325
seq.16805.5	cGMP-specific 3',5'-cyclic phosphodiesterase	PDE5A	Group	0.131222
seq.20972.37	Cleavage and polyadenylation specificity factor subunit 5	NUDT21	Sex	0.131167
seq.10455.196	Interleukin-31	IL31	Group	0.131135
seq.13686.2	Interleukin-5 receptor subunit alpha	IL5RA	Group	0.131135
seq.20083.1	Ras-related protein Rab-6A	RAB6A	Group	0.131095
seq.19622.7	Activin A	INHBA	Group	0.130787
seq.6086.15	Chordin-like protein 2	CHRDL2	Sex	0.130758
seq.18408.26	ADP-ribosylation factor 4	ARF4	Group	0.130531
seq.18927.14	Retinoic acid early transcript 1G protein	RAET1G	Group	0.130358
seq.23264.42	Mediator of RNA polymerase II transcription subunit 10	MED10	Group	0.130146
seq.24957.6	Espin	None	Sex	0.130058
seq.13930.3	DNA dC->dU-editing enzyme APOBEC-3G	APOBEC3G	Group	0.129994
seq.6969.14	WAP four-disulfide core domain protein 5	WFDC5	Group	0.129978
seq.24253.5	Eukaryotic peptide chain release factor GTP-binding subunit ERF3B	GSPT2	Age	0.129975
seq.15386.7	Fatty acid-binding protein, adipocyte	FABP4	BMI	0.129959
seq.19241.31	Retinol-binding protein 5	RBP5	Group	0.129905
seq.11448.34	Galactokinase	GALK1	Sex	0.1296
seq.13472.35	Haloacid dehalogenase-like hydrolase domain-containing protein 2	HDHD2	Group	0.129424
seq.12650.43	Guanine nucleotide-binding protein G(k) subunit alpha	GNAI3	Group	0.129423
seq.11616.9	Heat shock factor protein 1	HSF1	Group	0.129417
seq.2652.15	Urokinase plasminogen activator surface receptor	PLAUR	Group	0.128754
seq.12491.23	Chloride intracellular channel protein 4	CLIC4	Group	0.128747
seq.14675.20	Eukaryotic translation initiation factor 4B	EIF4B	Group	0.128542
seq.3466.8	cAMP-dependent protein kinase catalytic subunit alpha	PRKACA	Group	0.128529
seq.24050.26	Glycogen synthase kinase-3 beta	GSK3B	Group	0.12843
seq.19371.18	Microtubule-associated protein RP/EB family member 1	MAPRE1	Group	0.128331
seq.8265.225	Lamina-associated polypeptide 2, isoforms beta/gamma	TMPO	Group	0.128286
seq.12432.23	Calcyclin-binding protein	CACYBP	Group	0.128117
seq.19620.16	Disks large homolog 2	DLG2	Group	0.128072
seq.23259.23	EEF1A lysine methyltransferase 1	EEF1AKMT1	Group	0.127498
seq.19373.3	Myosin regulatory light chain 12A	MYL12A	Group	0.127494
seq.4188.1	Aflatoxin B1 aldehyde reductase member 2	AKR7A2	Group	0.127462
seq.20953.34	Methylmalonic aciduria and homocystinuria type C protein	MMACHC	Group	0.127237
seq.13963.7	Toll-interacting protein	TOLLIP	Group	0.127198
seq.9550.153	Tetratricopeptide repeat protein 17	TTC17	Sex	0.127186
seq.4460.8	3-phosphoinositide-dependent protein kinase 1	PDPK1	Group	0.12717
seq.4217.49	3-hydroxyacyl-CoA dehydrogenase type-2	HSD17B10	Group	0.126959
seq.4187.49	6-phosphogluconate dehydrogenase, decarboxylating	PGD	Group	0.126934
seq.9169.14	Small ubiquitin-related modifier 3	SUMO3	Group	0.126865
seq.24444.10	Tetratricopeptide repeat protein 27	TTC27	Group	0.126837
seq.21717.44	Ubiquitin-conjugating enzyme E2 Q2	UBE2Q2	Group	0.126815
seq.17156.72	Serine/threonine-protein kinase DCLK1	DCLK1	Group	0.126665
seq.21955.36	Large proline-rich protein BAT3	BAG6	Group	0.126599
seq.11634.32	Regulator of G-protein signaling 10	RGS10	Group	0.126564
seq.23371.5	NIF3-like protein 1	NIF3L1	Group	0.126253
seq.5532.53	Fibroblast growth factor receptor 1	FGFR1	BMI	0.126214
seq.21166.1	Carboxy-terminal domain RNA polymerase II polypeptide A small phosphatase 1	CTDSP1	Group	0.126163
seq.19295.32	Serine/threonine-protein phosphatase PP1-gamma catalytic subunit	PPP1CC	Group	0.126118
seq.17843.30	Phosphopantothenate--cysteine ligase	PPCS	Group	0.125933
seq.22955.28	Retinol-binding protein 1	RBP1	BMI	0.12588
seq.6904.14	Leucine-rich repeat transmembrane neuronal protein 2	LRRTM2	BMI	0.125857
seq.25279.44	Nuclear valosin-containing protein-like	NVL	Group	0.125788
seq.19236.24	Activated RNA polymerase II transcriptional coactivator p15	SUB1	Group	0.125643
seq.13620.10	ATPase ASNA1	GET3	Group	0.12536
seq.4907.56	D-dimer	FGA|FGB|FGG	Group	0.125013
seq.8353.15	Sodium channel subunit beta-2	SCN2B	Group	0.124795
seq.12494.99	Gamma-aminobutyric acid receptor-associated protein-like 2	GABARAPL2	Group	0.124608
seq.5012.67	Adenylate kinase isoenzyme 1	AK1	Group	0.124581
seq.9416.77	Carboxypeptidase M	CPM	BMI	0.124554
seq.3844.2	Peptidyl-prolyl cis-trans isomerase A	PPIA	Group	0.124431
seq.15524.30	Phosphoglycerate mutase 2	PGAM2	Group	0.124426
seq.9321.400	Neuromedin-B	NMB	Group	0.124421
seq.17678.28	V-set and immunoglobulin domain-containing protein 4	VSIG4	Group	0.124311
seq.11121.56	Brorin	VWC2	Group	0.124293
seq.7758.217	RING finger protein 215	RNF215	Group	0.124269
seq.9926.4	Protein S100-P	S100P	Group	0.123964
seq.21567.214	Complement C1q tumor necrosis factor-related protein 4	C1QTNF4	Sex	0.123954
seq.13123.3	Leucine-rich repeat transmembrane protein FLRT3	FLRT3	Age	0.123948
seq.3352.80	Carbonic anhydrase 6	CA6	Group	0.123853
seq.7009.8	B-cell differentiation antigen CD72	CD72	Group	0.123799
seq.9380.2	Group XIIB secretory phospholipase A2-like protein	PLA2G12B	Group	0.123779
seq.24255.38	Epsin-1	EPN1	Group	0.123402
seq.3416.2	Tyrosine-protein kinase BTK	BTK	Group	0.1234
seq.13475.10	Ubiquitin-conjugating enzyme E2 D4	UBE2D4	Group	0.123344
seq.11369.23	Alcohol dehydrogenase class-3	ADH5	Sex	0.123231
seq.5488.74	Proto-oncogene tyrosine-protein kinase Src isoform 2	SRC	Group	0.123131
seq.7981.230	Beta-1,3-galactosyltransferase 6	B3GALT6	Group	0.12304
seq.5360.9	RAC-beta serine/threonine-protein kinase	AKT2	Group	0.122992
seq.18332.17	Complexin-1	CPLX1	Group	0.122955
seq.17826.341	Elongation factor 1-delta	EEF1D	Group	0.12292
seq.8644.46	Cathepsin H	CTSH	Group	0.122919
seq.19563.3	Seizure 6-like protein	SEZ6L	Sex	0.122867
seq.18874.66	CCAAT/enhancer-binding protein alpha	CEBPA	Group	0.122815
seq.17515.6	Heat shock 70 kDa protein 13	HSPA13	Group	0.122691
seq.2441.2	Fibroblast growth factor 10	FGF10	Group	0.122404
seq.19446.1	GMP reductase 2	GMPR2	Sex	0.122208
seq.2474.54	Serum amyloid P-component	APCS	BMI	0.122034
seq.25298.53	Lysine-specific demethylase 4C	KDM4C	Group	0.122028
seq.12732.13	MAGUK p55 subfamily member 7	MPP7	Group	0.121875
seq.24970.117	Serrate RNA effector molecule homolog	SRRT	Group	0.121741
seq.14246.50	Docking protein 2	DOK2	Group	0.121739
seq.8659.68	Protein G6b	MPIG6B	Sex	0.121722
seq.23243.120	40S ribosomal protein S25	RPS25	Sex	0.121687
seq.3184.25	Coagulation factor VII	F7	Group	0.121623
seq.15316.262	Thioredoxin-like protein 4B	TXNL4B	Group	0.121362
seq.24487.95	Biogenesis of lysosome-related organelles complex 1 subunit 3	BLOC1S3	Group	0.120786
seq.10521.10	Matrix-remodeling-associated protein 8	MXRA8	BMI	0.120738
seq.18226.148	Cytochrome c oxidase subunit 5A, mitochondrial	COX5A	Group	0.120733
seq.16317.20	Desmoglein-3	DSG3	Group	0.120557
seq.20929.4	CTD small phosphatase-like protein	CTDSPL	Group	0.120547
seq.23644.19	Dihydroxyacetone kinase	TKFC	Group	0.120495
seq.17513.11	Annexin A11	ANXA11	Group	0.120375
seq.22536.1	Protein phosphatase 1 regulatory subunit 42	PPP1R42	Group	0.120355
seq.10531.18	GTPase NRas	NRAS	Group	0.12027
seq.16780.6	Heat shock 70 kDa protein 1A	HSPA1A	Sex	0.120192
seq.2643.57	Cadherin-3	CDH3	Group	0.119965
seq.19287.59	Density-regulated protein	DENR	Group	0.119879
seq.5493.17	Serine/threonine-protein kinase WNK3	WNK3	Sex	0.119839
seq.12401.3	AMSH-like protease	STAMBPL1	Group	0.11955
seq.25081.6	Protein FAM160B1	FAM160B1	Group	0.119396
seq.23668.281	Mitochondrial dynamics protein MID51	MIEF1	Group	0.119293
seq.11387.3	Cyclic AMP-dependent transcription factor ATF-6 beta	ATF6B	Age	0.11925
seq.20586.18	Contactin-3	CNTN3	Sex	0.119153
seq.14619.8	Zinc finger protein 526	ZNF526	Group	0.118934
seq.6506.54	Transmembrane emp24 domain-containing protein 10	TMED10	Group	0.118898
seq.21747.114	UBE2N (Ubc13)/Uev1a Complex	UBE2N|UBE2V1	Group	0.118774
seq.13113.7	Osteopontin	SPP1	Group	0.118755
seq.21391.17	Choriogonadotropin subunit beta 3	CGB3	Age	0.118653
seq.20213.82	Heat shock 70 kDa protein 6	HSPA6	Group	0.11863
seq.15491.20	Endosialin	CD248	Group	0.118609
seq.20979.86	Transcription initiation factor IIB	GTF2B	Group	0.118573
seq.8975.26	Cell differentiation protein RCD1 homolog	CNOT9	Group	0.118351
seq.21131.109	tRNA wybutosine-synthesizing protein 5	TYW5	Group	0.118349
seq.17818.22	Protein SGT1 homolog	SUGT1	Group	0.118298
seq.6406.3	Normal mucosa of esophagus-specific gene 1 protein	NMES1	Group	0.118105
seq.4124.24	Heat shock 70 kDa protein 1A	HSPA1A	Group	0.118072
seq.19207.119	Adenosine kinase	ADK	Group	0.117928
seq.22774.20	tRNA-splicing endonuclease subunit Sen34	TSEN34	Group	0.117845
seq.25211.14	Guanine nucleotide-binding protein G(I)/G(S)/G(O) gamma-12 subunit	GNG12	Age	0.117808
seq.18183.3	Low density lipoprotein receptor adapter protein 1	LDLRAP1	Group	0.117781
seq.3438.10	Follistatin-related protein 3	FSTL3	Group	0.117625
seq.5707.55	ETS domain-containing protein Elk-3	ELK3	Group	0.117596
seq.9436.2	DNA-binding protein inhibitor ID-1	ID1	Group	0.117508
seq.3494.71	Fibroblast growth factor 17	FGF17	Group	0.11745
seq.6219.14	PDZ domain-containing protein 11	PDZD11	Group	0.11744
seq.13689.2	Ornithine decarboxylase	ODC1	Group	0.117421
seq.9793.145	Immunoglobulin superfamily DCC subclass member 4	IGDCC4	Age	0.1174
seq.12872.35	Cyclic nucleotide-gated olfactory channel	CNGA2	Group	0.117344
seq.2644.11	Protein kinase C alpha type	PRKCA	Group	0.117264
seq.7244.16	IGF-like family receptor 1	IGFLR1	Group	0.117257
seq.3351.1	Calcium/calmodulin-dependent protein kinase type II subunit beta	CAMK2B	Group	0.117214
seq.15386.7	Fatty acid-binding protein, adipocyte	FABP4	Age	0.11702
seq.21931.27	UB2L3/ PolyUbiquitin K48	UBE2L3|UBB	Group	0.116941
seq.4209.60	Vacuolar protein sorting-associated protein VTA1 homolog	VTA1	Group	0.116896
seq.4851.25	Interleukin-1 alpha	IL1A	Group	0.116842
seq.10702.1	Collagen alpha-1(XXVIII) chain	COL28A1	BMI	0.11668
seq.12576.21	Melanoma-associated antigen 3	MAGEA3	Group	0.116638
seq.17320.19	L-aminoadipate-semialdehyde dehydrogenase-phosphopantetheinyl transferase	AASDHPPT	Group	0.116627
seq.3453.87	Tyrosine-protein kinase Lyn	LYN	Group	0.116574
seq.13976.9	Rho guanine nucleotide exchange factor 1	ARHGEF1	Group	0.116551
seq.7089.42	Synaptotagmin-11	SYT11	Group	0.116439
seq.3322.52	Leucine-rich repeats and immunoglobulin-like domains protein 3	LRIG3	Sex	0.116347
seq.10000.28	Beta-crystallin B2	CRYBB2	Group	0.116293
seq.11277.23	Cyclic AMP-dependent transcription factor ATF-6 alpha	ATF6	Group	0.116212
seq.3872.2	Translationally-controlled tumor protein	TPT1	Group	0.116207
seq.23703.8	PDZ and LIM domain protein 5	PDLIM5	Group	0.116187
seq.3336.50	Tissue factor pathway inhibitor	TFPI	Age	0.116117
seq.12578.13	ADP-ribosylation factor 3	ARF3	Group	0.116084
seq.21369.15	RNA 3'-terminal phosphate cyclase	RTCA	Group	0.116079
seq.3045.72	Pleiotrophin	PTN	Age	0.116078
seq.4413.3	Antileukoproteinase	SLPI	BMI	0.116045
seq.7789.182	Peroxiredoxin-4	PRDX4	Group	0.116026
seq.11171.25	Filamin-A	FLNA	Group	0.116025
seq.22076.34	Protein atonal homolog 1	ATOH1	Group	0.116015
seq.21645.6	Smad nuclear-interacting protein 1	SNIP1	Group	0.115984
seq.11438.6	DnaJ homolog subfamily B member 2	DNAJB2	Group	0.115957
seq.8449.124	Exendin-4_HELSU		Sex	0.115941
seq.25033.194	Transitional endoplasmic reticulum ATPase	VCP	Group	0.115807
seq.7249.307	Bcl-2-like protein 10	BCL2L10	Group	0.11574
seq.4534.10	Brain-specific serine protease 4	PRSS22	BMI	0.115704
seq.19176.27	Protein FAM49B	CYRIB	Group	0.115655
seq.24443.8	Mortality factor 4-like protein 2	MORF4L2	Group	0.115633
seq.5359.65	Serine/threonine-protein kinase pim-1	PIM1	Sex	0.115588
seq.18338.26	Isocitrate dehydrogenase [NADP] cytoplasmic	IDH1	Sex	0.115522
seq.21323.2	RWD domain-containing protein 1	RWDD1	Group	0.115511
seq.3419.49	Calcium/calmodulin-dependent protein kinase type II subunit delta	CAMK2D	Group	0.115467
seq.11395.5	Protein-tyrosine kinase 2-beta	PTK2B	Group	0.115423
seq.23390.6	Coiled-coil domain-containing protein 107	CCDC107	BMI	0.115385
seq.16583.8	Bis(5'-nucleosyl)-tetraphosphatase [asymmetrical]	NUDT2	Group	0.115366
seq.15514.26	Cholinesterase	BCHE	BMI	0.115363
seq.12637.7	Carnitine O-acetyltransferase	CRAT	Group	0.115236
seq.17333.20	Medium-chain specific acyl-CoA dehydrogenase, mitochondrial	ACADM	Group	0.115236
seq.3314.74	GDNF family receptor alpha-1	GFRA1	Group	0.115223
seq.21552.9	Peroxisomal acyl-coenzyme A oxidase 1	ACOX1	Group	0.115055
seq.7928.183	Protein-tyrosine sulfotransferase 1	TPST1	Sex	0.114995
seq.5708.1	Liver-expressed antimicrobial peptide 2	LEAP2	Sex	0.114954
seq.6909.40	Alpha-1,6-mannosyl-glycoprotein 2-beta-N-acetylglucosaminyltransferase	MGAT2	Group	0.114924
seq.19161.1	Ubiquitin carboxyl-terminal hydrolase 15	USP15	Group	0.11468
seq.4876.32	Coagulation factor IX	F9	Group	0.114586
seq.14227.21	Myosin light chain 6B	MYL6B	Group	0.114573
seq.21743.1	WD repeat-containing protein 48	WDR48	Group	0.114536
seq.6408.2	Inhibin beta C chain	INHBC	Group	0.114517
seq.3438.10	Follistatin-related protein 3	FSTL3	BMI	0.114508
seq.7167.102	Vesicle-associated membrane protein-associated protein A	VAPA	Group	0.114504
seq.14623.26	Small ubiquitin-related modifier 3	SUMO3	Group	0.114434
seq.20379.59	Small vasohibin-binding protein	SVBP	Group	0.114403
seq.7757.5	HLA class II histocompatibility antigen, DQ alpha 2 chain	HLA-DQA2	Group	0.114388
seq.23326.10	Glutathione S-transferase A2	GSTA2	BMI	0.114323
seq.19202.10	Tyrosine-protein kinase BTK	BTK	Group	0.114222
seq.7660.21	Tropomyosin alpha-4 chain	TPM4	Group	0.114191
seq.12963.1	Protein GPR107	GPR107	Group	0.114188
seq.12956.40	KIF1-binding protein	KIFBP	Group	0.114185
seq.15314.49	Chloride intracellular channel protein 4	CLIC4	Group	0.114134
seq.12414.31	14-3-3 protein beta/alpha	YWHAB	Group	0.114104
seq.14067.6	Plakophilin-2	PKP2	Group	0.114064
seq.20578.10	Latrophilin-3	ADGRL3	Group	0.11402
seq.13738.8	Inhibin beta A chain	INHBA	Group	0.113892
seq.9117.4	Interleukin-36 gamma	IL36G	Group	0.113785
seq.21540.73	Bridging integrator 2	BIN2	Group	0.113772
seq.23691.2	Tubulin--tyrosine ligase-like protein 12	TTLL12	Sex	0.113724
seq.3450.4	Kallikrein-6	KLK6	Group	0.11371
seq.12665.16	Interleukin enhancer-binding factor 2	ILF2	BMI	0.113683
seq.18186.15	Threonine--tRNA ligase, cytoplasmic	TARS1	Group	0.113626
seq.9877.28	Crk-like protein	CRKL	Group	0.113621
seq.7065.1	Protein G6b	MPIG6B	Group	0.113548
seq.8403.18	Fatty acid synthase	FASN	Group	0.11353
seq.5225.50	Casein kinase II 2-alpha:2-beta heterotetramer	CSNK2A1|CSNK2B	Group	0.113511
seq.11128.29	Transmembrane protein 132C	TMEM132C	BMI	0.113487
seq.17854.33	N-alpha-acetyltransferase 10	NAA10	Group	0.113277
seq.7071.23	Endoplasmic reticulum mannosyl-oligosaccharide 1,2-alpha-mannosidase	MAN1B1	Group	0.113263
seq.11615.16	Dual adapter for phosphotyrosine and 3-phosphotyrosine and 3-phosphoinositide	DAPP1	Group	0.113254
seq.17224.12	Mimecan	OGN	Sex	0.113239
seq.13578.98	Actin-binding LIM protein 3	ABLIM3	Group	0.113216
seq.21569.49	Serine/threonine kinase 10	STK10	Group	0.113156
seq.2668.70	Calpain I	CAPN1|CAPNS1	Group	0.113125
seq.6334.9	Inactive gamma-glutamyltranspeptidase 2	GGT2	Group	0.113089
seq.13044.5	Tumor susceptibility gene 101 protein	TSG101	Group	0.112972
seq.17347.80	Axin interactor, dorsalization-associated protein	AIDA	Group	0.112943
seq.21319.196	rRNA methyltransferase 1, mitochondrial	MRM1	Group	0.112859
seq.8597.1	Transmembrane protein 9	TMEM9	Group	0.112857
seq.5620.13	Peptidyl-glycine alpha-amidating monooxygenase	PAM	Group	0.11278
seq.9359.9	Protein delta homolog 2	DLK2	BMI	0.112701
seq.6576.1	Ecto-ADP-ribosyltransferase 4	ART4	Group	0.112619
seq.12718.43	Peptidyl-prolyl cis-trans isomerase NIMA-interacting 4	PIN4	Group	0.112602
seq.3412.7	Apoptosis regulator Bcl-2	BCL2	Fasting_baseline	0.112535
seq.10440.26	CXADR-like membrane protein	CLMP	BMI	0.112467
seq.11709.29	Carnitine O-palmitoyltransferase 1, muscle isoform	CPT1B	Group	0.112382
seq.12677.164	Protein flightless-1 homolog	FLII	Group	0.112366
seq.8913.22	Sialic acid-binding Ig-like lectin 11	SIGLEC11	Fasting_baseline	0.112354
seq.3422.4	Cyclin-dependent kinase 1:G2/mitotic-specific cyclin-B1 complex	CDK1|CCNB1	Group	0.11212
seq.15441.6	Ganglioside GM2 activator	GM2A	Group	0.112086
seq.18373.13	Radixin	RDX	Group	0.112068
seq.22973.8	Gro-gamma	CXCL3	Sex	0.111993
seq.12861.13	Tropomodulin-3	TMOD3	Group	0.111895
seq.12747.89	RNA-binding protein 3	RBM3	Age	0.111838
seq.16536.3	High mobility group protein HMG-I/HMG-Y	HMGA1	Group	0.111827
seq.2681.23	Hepatocyte growth factor	HGF	Group	0.111826
seq.15321.8	Complexin-2	CPLX2	BMI	0.111812
seq.17161.1	Dolichyl-diphosphooligosaccharide--protein glycosyltransferase 48 kDa subunit	DDOST	Group	0.111707
seq.4318.12	Tyrosine-protein phosphatase non-receptor type 6	PTPN6	Group	0.111628
seq.2474.54	Serum amyloid P-component	APCS	Sex	0.111605
seq.4480.59	Complement C3b	C3	Group	0.111595
seq.3480.7	Dual specificity protein phosphatase 3	DUSP3	Group	0.111552
seq.18299.13	Calpain small subunit 1	CAPNS1	Sex	0.111501
seq.7018.10	Ribosome biogenesis protein TSR3 homolog	TSR3	Group	0.111451
seq.17726.3	GTP-binding protein SAR1a	SAR1A	Group	0.111431
seq.10903.50	Syntaxin-8	STX8	Group	0.111407
seq.25486.38	39S ribosomal protein L38, mitochondrial	MRPL38	Group	0.111279
seq.21383.37	Asparaginyl-tRNA synthetase, cytoplasmic	NARS1	Group	0.111167
seq.11388.75	WAP four-disulfide core domain protein 2	WFDC2	BMI	0.111143
seq.11177.16	Keratin, type II cytoskeletal 5	KRT5	Group	0.111131
seq.8252.2	Palmitoleoyl-protein carboxylesterase NOTUM	NOTUM	Group	0.111114
seq.18339.207	Proteasome subunit beta type-3	PSMB3	BMI	0.111035
seq.12650.43	Guanine nucleotide-binding protein G(k) subunit alpha	GNAI3	BMI	0.110988
seq.24685.12	Sorting nexin-11	SNX11	Group	0.110739
seq.3853.56	Malate dehydrogenase, cytoplasmic	MDH1	Sex	0.110582
seq.21271.53	Aldo-keto reductase family 1 member C2	AKR1C2	Sex	0.110419
seq.20385.21	Ceramide-1-phosphate transfer protein	CPTP	Group	0.110402
seq.24472.28	Sharpin	SHARPIN	Group	0.110364
seq.9297.12	UDP-GlcNAc:betaGal beta-1,3-N-acetylglucosaminyltransferase 8	B3GNT8	Group	0.110307
seq.16850.5	Regulator of G-protein signaling 5	RGS5	Group	0.110195
seq.21766.50	N-sulphoglucosamine sulphohydrolase	SGSH	Group	0.110151
seq.18831.6	Leucine-rich repeats and immunoglobulin-like domains protein 1	LRIG1	Group	0.110129
seq.15312.14	Protein argonaute-1	AGO1	Group	0.110128
seq.12626.6	Sentrin-specific protease 7	SENP7	Group	0.110125
seq.2796.62	Fibrinogen	FGA|FGB|FGG	Sex	0.110085
seq.12688.115	Ribosomal protein S6 kinase alpha-6	RPS6KA6	Group	0.110052
seq.11830.48	Tyrosine-protein phosphatase non-receptor type 11	PTPN11	Group	0.110028
seq.3903.49	Sorting nexin-4	SNX4	Group	0.110025
seq.8957.72	Endoplasmic reticulum lectin 1	ERLEC1	Sex	0.109957
seq.17512.2	N-myc-interactor	NMI	Group	0.109919
seq.18162.167	Interleukin-1 receptor-associated kinase 4	IRAK4	Group	0.109739
seq.11310.8	Desmoglein-3	DSG3	Group	0.109664
seq.4534.10	Brain-specific serine protease 4	PRSS22	Group	0.10963
seq.23393.56	1-acylglycerol-3-phosphate O-acyltransferase ABHD5	ABHD5	Group	0.109556
seq.2474.54	Serum amyloid P-component	APCS	Group	0.109526
seq.9261.14	Ephrin type-B receptor 6	EPHB6	Group	0.109489
seq.21445.40	Ubiquitin-like protein Nedd8	NEDD8	Group	0.109477
seq.16751.15	Natriuretic peptides B	NPPB	Sex	0.109458
seq.15585.304	Fibulin-5	FBLN5	Sex	0.109117
seq.5011.11	Nicotinamide phosphoribosyltransferase	NAMPT	Group	0.109103
seq.22514.12	Protein naked cuticle homolog 2	NKD2	Group	0.108998
seq.9049.2	Monocarboxylate transporter 4	SLC16A3	Sex	0.108984
seq.18206.18	Alcohol dehydrogenase 6	ADH6	BMI	0.108974
seq.4815.25	Thioredoxin domain-containing protein 12	TXNDC12	Group	0.108938
seq.18397.5	Aldo-keto reductase family 1 member C4	AKR1C4	BMI	0.108927
seq.20947.50	Protein Dr1	DR1	Group	0.108913
seq.15495.9	Folate receptor gamma	FOLR3	Age	0.108608
seq.7891.45	UDP-glucuronosyltransferase 1-6	UGT1A6	Group	0.108606
seq.17366.6	DCN1-like protein 1	DCUN1D1	BMI	0.108532
seq.12603.87	Polyadenylate-binding protein 4	PABPC4	Sex	0.108526
seq.8925.25	Ribonucleoside-diphosphate reductase subunit M2 B	RRM2B	Group	0.108513
seq.25287.7	Eukaryotic translation initiation factor 4 gamma 1	EIF4G1	Group	0.10848
seq.3189.61	Enteropeptidase	TMPRSS15	Group	0.108413
seq.5307.12	Coagulation factor IXab	F9	Group	0.108337
seq.25061.8	Engulfment and cell motility protein 2	ELMO2	Group	0.108242
seq.14711.27	Cystatin-M	CST6	BMI	0.108241
seq.10605.22	Adipocyte plasma membrane-associated protein	APMAP	Sex	0.108227
seq.6321.65	Protocadherin gamma-A10	PCDHGA10	Age	0.108157
seq.3373.5	Granzyme H	GZMH	Group	0.108146
seq.12853.112	Tropomodulin-2	TMOD2	Group	0.108109
seq.6230.56	Cerberus	CER1	Group	0.108062
seq.9931.20	Keratin, type II cytoskeletal 1	KRT1	Sex	0.107973
seq.3710.49	Angiostatin	PLG	BMI	0.107872
seq.6909.40	Alpha-1,6-mannosyl-glycoprotein 2-beta-N-acetylglucosaminyltransferase	MGAT2	Sex	0.107866
seq.5650.9	Protein disulfide-isomerase A6	PDIA6	Group	0.107697
seq.18397.5	Aldo-keto reductase family 1 member C4	AKR1C4	Sex	0.107625
seq.25481.66	Ataxin-10	ATXN10	Group	0.10762
seq.10737.96	Leukocyte elastase inhibitor	SERPINB1	Group	0.10762
seq.24892.8	Testicular spindle-associated protein SHCBP1L	SHCBP1L	Group	0.107613
seq.17856.23	5'(3')-deoxyribonucleotidase, mitochondrial	NT5M	Group	0.107607
seq.19613.16	Retinol dehydrogenase 10	RDH10	Group	0.107569
seq.20370.6	Acylphosphatase-1	ACYP1	Group	0.107552
seq.5249.31	Serine/threonine-protein kinase 17B	STK17B	Age	0.107514
seq.3381.24	Tyrosine-protein kinase Lyn, isoform B	LYN	Group	0.107512
seq.9090.9	Synaptotagmin-like protein 4	SYTL4	Group	0.107336
seq.10819.108	Fibulin-1	FBLN1	Sex	0.107305
seq.16885.49	Microtubule-associated protein RP/EB family member 3	MAPRE3	Group	0.107253
seq.2950.57	Insulin-like growth factor-binding protein 4	IGFBP4	Sex	0.1069
seq.8005.1	Matrix-remodeling-associated protein 7	MXRA7	Group	0.1069
seq.5110.84	Neurexin-1-beta	NRXN1	Group	0.106876
seq.3717.23	Luciferin 4-monooxygenase_PHOPY		Fasting_baseline	0.106849
seq.5701.81	Tetranectin	CLEC3B	Group	0.106733
seq.22590.68	Frizzled-1	FZD1	Group	0.106653
seq.21109.1	Cilia- and flagella-associated protein 36	CFAP36	Group	0.106559
seq.9416.77	Carboxypeptidase M	CPM	Group	0.106513
seq.6651.74	PolyUbiquitin K48-linked	UBB	Group	0.106467
seq.3587.53	Bone morphogenetic protein 10	BMP10	Group	0.106466
seq.2524.56	High mobility group protein B1	HMGB1	Group	0.106462
seq.19623.26	40S ribosomal protein SA	RPSA	Group	0.10641
seq.20993.13	BEN domain-containing protein 6	BEND6	Group	0.106011
seq.5275.28	Proto-oncogene vav	VAV1	Group	0.105766
seq.2875.15	TATA-box-binding protein	TBP	Group	0.105628
seq.18376.19	Myosin light chain 3	MYL3	Group	0.10551
seq.18813.15	ATP-dependent RNA helicase DDX19A	DDX19A	Group	0.105368
seq.23257.14	COMM domain-containing protein 10	COMMD10	Group	0.105338
seq.21763.46	Ubiquitin carboxyl-terminal hydrolase 4	USP4	Group	0.105224
seq.25291.27	Pleckstrin homology domain-containing family M member 2	PLEKHM2	Group	0.105088
seq.11226.16	Ubiquitin-protein ligase E3A	UBE3A	Group	0.105031
seq.17750.8	Ribonucleoside-diphosphate reductase subunit M2	RRM2	Group	0.104982
seq.17325.10	Guanylate kinase	GUK1	Group	0.104874
seq.18206.18	Alcohol dehydrogenase 6	ADH6	Sex	0.10483
seq.25055.56	Oxysterol-binding protein 1	OSBP	Group	0.104767
seq.24687.18	Alpha-tocopherol transfer protein-like	TTPAL	Group	0.104696
seq.21435.143	Serine/threonine-protein kinase SRPK2	SRPK2	Group	0.104615
seq.23699.61	Dihydrolipoyllysine-residue succinyltransferase component of 2-oxoglutarate dehydrogenase complex, mitochondrial	DLST	Group	0.104597
seq.19251.56	Serglycin	SRGN	Group	0.104544
seq.24424.25	TBC1 domain family member 25	TBC1D25	Group	0.104493
seq.18824.7	Eukaryotic initiation factor 4A-II	EIF4A2	Group	0.104424
seq.18303.39	Neurogranin	NRGN	Group	0.104176
seq.5626.20	Chymotrypsin-C	CTRC	Group	0.104165
seq.9401.57	Metalloprotease TIKI1	TRABD2A	Group	0.104164
seq.7776.20	Netrin receptor UNC5B	UNC5B	Group	0.104104
seq.18382.109	Catechol O-methyltransferase	COMT	Group	0.104096
seq.11571.75	NKG2-E type II integral membrane protein	KLRC3	Group	0.104044
seq.2212.69	Tissue-type plasminogen activator	PLAT	BMI	0.104031
seq.7754.11	Protein jagged-1	JAG1	Group	0.103946
seq.9826.135	Bis(5'-adenosyl)-triphosphatase	FHIT	Group	0.103937
seq.8253.2	Protein O-linked-mannose beta-1,2-N-acetylglucosaminyltransferase 1	POMGNT1	BMI	0.103879
seq.18222.34	Endophilin-B2	SH3GLB2	Group	0.10384
seq.19377.14	Noelin-2	OLFM2	BMI	0.103823
seq.3896.5	Phosphoglycerate mutase 1	PGAM1	Group	0.103728
seq.4258.15	Proliferation-associated protein 2G4	PA2G4	Sex	0.103677
seq.9884.8	Peptidyl-prolyl cis-trans isomerase-like 1	PPIL1	Group	0.103628
seq.18300.39	Transcriptional activator protein Pur-beta	PURB	Group	0.103538
seq.13552.7	Switch-associated protein 70	SWAP70	Sex	0.103436
seq.17676.13	Cdc42-interacting protein 4	TRIP10	Group	0.10342
seq.19173.5	AN1-type zinc finger protein 1	ZFAND1	Group	0.103353
seq.6284.7	ALK and LTK ligand 2	ALKAL2	Group	0.103241
seq.25108.6	Arginyl-tRNA--protein transferase 1	ATE1	Group	0.10321
seq.20991.2	LIM domain-containing protein 2	LIMD2	Fasting_baseline	0.103203
seq.24267.24	PWWP domain-containing protein 2B	PWWP2B	Fasting_baseline	0.103111
seq.2851.63	C5a anaphylatoxin	C5	BMI	0.103103
seq.19274.80	Alpha-1-syntrophin	SNTA1	Group	0.102937
seq.5534.49	Tumor necrosis factor receptor superfamily member 10B	TNFRSF10B	Group	0.102924
seq.23259.23	EEF1A lysine methyltransferase 1	EEF1AKMT1	BMI	0.102878
seq.5036.50	Tumor necrosis factor-inducible gene 6 protein	TNFAIP6	Group	0.102872
seq.7779.86	Carbohydrate sulfotransferase 11	CHST11	Sex	0.102859
seq.4903.72	Calcineurin	PPP3CA|PPP3R1	Group	0.102824
seq.8024.64	Protein-tyrosine sulfotransferase 2	TPST2	Sex	0.102591
seq.3431.54	Ephrin type-A receptor 1	EPHA1	Group	0.102586
seq.10514.5	Prostaglandin-H2 D-isomerase	PTGDS	Group	0.102577
seq.8378.3	Protein LDOC1	LDOC1	Group	0.102547
seq.3489.9	Ciliary neurotrophic factor	CNTF	Group	0.102516
seq.9296.15	Receptor-type tyrosine-protein phosphatase delta	PTPRD	Group	0.102467
seq.9050.170	Arginine/serine-rich protein 1	RSRP1	Sex	0.102437
seq.18819.21	Peptidyl-prolyl cis-trans isomerase C	PPIC	Fasting_baseline	0.102428
seq.23411.108	Paraneoplastic antigen Ma2	PNMA2	Group	0.102413
seq.5346.24	Copine-1	CPNE1	BMI	0.102328
seq.6913.189	High mobility group protein B2	HMGB2	Group	0.102325
seq.23243.120	40S ribosomal protein S25	RPS25	Group	0.102318
seq.11659.31	Clathrin interactor 1	CLINT1	Group	0.10231
seq.11649.3	Stromal membrane-associated protein 1	SMAP1	Group	0.102218
seq.21136.1	Proteasome assembly chaperone 2	PSMG2	Group	0.102189
seq.3045.72	Pleiotrophin	PTN	Group	0.102114
seq.23024.25	GTP-binding protein SAR1a	SAR1A	Group	0.101897
seq.6938.21	Protocadherin gamma-A12	PCDHGA12	Sex	0.101844
seq.11643.73	E3 ubiquitin-protein ligase DTX3L	DTX3L	Group	0.10184
seq.11681.8	Arf-GAP domain and FG repeat-containing protein 1	AGFG1	Group	0.101748
seq.21319.196	rRNA methyltransferase 1, mitochondrial	MRM1	BMI	0.101715
seq.13984.23	ATP-dependent RNA helicase DDX25	DDX25	Group	0.10168
seq.23319.6	AN1-type zinc finger protein 2B	ZFAND2B	Group	0.101494
seq.21961.14	CD2-associated protein	CD2AP	Group	0.101463
seq.10702.1	Collagen alpha-1(XXVIII) chain	COL28A1	Group	0.101269
seq.16769.20	Ras-related C3 botulinum toxin substrate 3	RAC3	Fasting_baseline	0.101146
seq.21963.48	Disabled homolog 2	DAB2	Group	0.101138
seq.8262.20	Apolipoprotein D	APOD	Group	0.100848
seq.3170.6	Methionine aminopeptidase 2	METAP2	Group	0.100701
seq.7006.4	Collagen alpha-1(XXV) chain	COL25A1	BMI	0.100687
seq.18276.34	T-cell leukemia/lymphoma protein 1B	TCL1B	Fasting_baseline	0.100668
seq.8080.24	Prostate-associated microseminoprotein	MSMP	Age	0.100616
seq.17332.3	Poly(ADP-ribose) glycohydrolase ARH3	ADPRS	Sex	0.100598
seq.21722.21	Polypeptide N-acetylgalactosaminyltransferase 4	GALNT4	Group	0.100556
seq.14226.120	S-methylmethionine--homocysteine S-methyltransferase BHMT2	BHMT2	BMI	0.100481
seq.10070.22	1-phosphatidylinositol 4,5-bisphosphate phosphodiesterase gamma-2	PLCG2	Group	0.100481
seq.21757.49	Ubiquitin carboxyl-terminal hydrolase 22	USP22	Group	0.10043
seq.13450.49	Ubiquitin carboxyl-terminal hydrolase 8	USP8	Group	0.100412
seq.12490.92	Ragulator complex protein LAMTOR3	LAMTOR3	BMI	0.100388
seq.6296.36	Oncoprotein-induced transcript 3 protein	OIT3	Group	0.100111
seq.14655.1	DnaJ homolog subfamily C member 17	DNAJC17	Group	0.100088
seq.21958.4	Active breakpoint cluster region-related protein	ABR	Group	0.0999802
seq.21120.3	Mimitin, mitochondrial	NDUFAF2	Group	0.0998929
seq.12923.51	Keratin, type I cytoskeletal 17	KRT17	Group	0.0998154
seq.25444.29	Type I inositol 1,4,5-trisphosphate 5-phosphatase	INPP5A	Group	0.099661
seq.19249.18	Lysine--tRNA ligase	KARS1	Group	0.099653
seq.11617.1	Integrin alpha-L	ITGAL	Group	0.0996461
seq.3079.62	Retinoic acid receptor responder protein 2	RARRES2	BMI	0.0996262
seq.12697.30	Phosphatidylinositol 5-phosphate 4-kinase type-2 alpha	PIP4K2A	Group	0.099595
seq.17355.56	Synaptotagmin-4	SYT4	Group	0.0995807
seq.9102.28	Protrudin	ZFYVE27	Sex	0.0995163
seq.5272.55	SHC-transforming protein 1	SHC1	Group	0.099499
seq.9872.23	Catenin alpha-2	CTNNA2	Group	0.0994427
seq.2797.56	Apolipoprotein B	APOB	Group	0.0994397
seq.17785.11	2'-deoxynucleoside 5'-phosphate N-hydrolase 1	DNPH1	BMI	0.0993526
seq.14636.25	Ribonuclease UK114	RIDA	Group	0.0993266
seq.21548.20	Gamma-glutamyltransferase 5	GGT5	Group	0.0993116
seq.7923.41	Semaphorin-4C	SEMA4C	Sex	0.0993011
seq.18373.13	Radixin	RDX	Sex	0.0992488
seq.22149.2	FUN14 domain-containing protein 1	FUNDC1	Group	0.0991477
seq.21477.105	Macrophage erythroblast attacher	MAEA	Group	0.0991476
seq.25879.6	Histone acetyltransferase KAT5	KAT5	Group	0.0991395
seq.19261.12	Syntenin-2	SDCBP2	BMI	0.0991258
seq.5669.26	Signal-regulatory protein beta-2	SIRPB2	Group	0.0990856
seq.11320.29	E3 ubiquitin-protein ligase CHFR	CHFR	Group	0.0989995
seq.5018.68	Peroxiredoxin-6	PRDX6	Group	0.0989093
seq.18925.24	Proteasome subunit alpha type-5	PSMA5	Age	0.0988398
seq.19194.9	D-tyrosyl-tRNA(Tyr) deacylase 1	DTD1	Group	0.0988181
seq.21379.30	Ethanolamine kinase 2	ETNK2	Group	0.098818
seq.6420.4	Succinate dehydrogenase assembly factor 2, mitochondrial	SDHAF2	Group	0.0987894
seq.8092.29	Interleukin-6 receptor subunit alpha	IL6R	Group	0.0987023
seq.8480.29	EGF-containing fibulin-like extracellular matrix protein 1	EFEMP1	Group	0.0986329
seq.8458.16	Alpha-synuclein	SNCA	Group	0.098493
seq.6289.78	Rho GTPase-activating protein 36	ARHGAP36	Group	0.0984855
seq.18276.34	T-cell leukemia/lymphoma protein 1B	TCL1B	Group	0.0984426
seq.11709.29	Carnitine O-palmitoyltransferase 1, muscle isoform	CPT1B	BMI	0.0984246
seq.12684.5	Adseverin	SCIN	Group	0.0984097
seq.3042.7	Myoglobin	MB	Group	0.098389
seq.15631.18	Pregnancy-specific beta-1-glycoprotein 1	PSG1	Group	0.0983229
seq.18184.28	GMP synthase [glutamine-hydrolyzing]	GMPS	Group	0.0982955
seq.25211.14	Guanine nucleotide-binding protein G(I)/G(S)/G(O) gamma-12 subunit	GNG12	BMI	0.0982844
seq.11232.46	Transcobalamin-1	TCN1	Group	0.0982744
seq.12646.2	Ribulose-phosphate 3-epimerase	RPE	Group	0.0981322
seq.21439.37	Hematopoietic lineage cell-specific protein	HCLS1	Group	0.0981049
seq.22371.46	Protein FAM110A	FAM110A	Group	0.0980919
seq.15588.17	Alpha-galactosidase A	GLA	Group	0.0980864
seq.25252.29	MTSS1-like protein	MTSS2	Group	0.0980857
seq.3422.4	Cyclin-dependent kinase 1:G2/mitotic-specific cyclin-B1 complex	CDK1|CCNB1	BMI	0.098058
seq.16307.22	Netrin receptor UNC5D	UNC5D	Group	0.098033
seq.24217.2	Calgranulin A	S100A8	Group	0.0980249
seq.16865.62	TATA-binding protein-associated factor 2N	TAF15	Group	0.0980009
seq.11416.23	F-box/LRR-repeat protein 4	FBXL4	Group	0.0979315
seq.17808.37	Omega-amidase NIT2	NIT2	Sex	0.0978818
seq.4707.50	14-3-3 protein eta	YWHAH	Group	0.0978536
seq.12687.2	2,4-dienoyl-CoA reductase, mitochondrial	DECR1	Group	0.0977539
seq.8337.65	Receptor-type tyrosine-protein phosphatase U	PTPRU	Group	0.0977416
seq.10490.3	Dolichyl-diphosphooligosaccharide--protein glycosyltransferase subunit 1	RPN1	Group	0.0976989
seq.22838.39	Zinc finger protein 230	ZNF230	Group	0.0976657
seq.11260.47	SUN domain-containing protein 5	SUN5	Group	0.0976434
seq.23528.199	Phytanoyl-CoA hydroxylase-interacting protein-like	PHYHIPL	Sex	0.0975864
seq.5748.20	Acid ceramidase	ASAH1	Group	0.0975849
seq.11277.23	Cyclic AMP-dependent transcription factor ATF-6 alpha	ATF6	Sex	0.0975783
seq.9835.16	Aldehyde dehydrogenase family 1 member A3	ALDH1A3	Group	0.0975718
seq.4971.1	Cathepsin Z	CTSZ	Group	0.0975288
seq.24408.30	Muscleblind-like protein 1	MBNL1	Group	0.0975016
seq.21441.20	gp75	TYRP1	Group	0.0974253
seq.6609.22	2',3'-cyclic-nucleotide 3'-phosphodiesterase	CNP	Group	0.0974136
seq.4982.54	Elafin	PI3	Sex	0.0973274
seq.2950.57	Insulin-like growth factor-binding protein 4	IGFBP4	BMI	0.0973028
seq.5609.92	Protein FAM19A5	TAFA5	Group	0.0972178
seq.19223.6	Ras-related protein Rab-1A	RAB1A	Group	0.0971808
seq.17691.1	Tripeptidyl-peptidase 1	TPP1	Sex	0.0971669
seq.6518.85	Appetite-regulating hormone	GHRL	Group	0.0971528
seq.21430.4	Cytosolic phospholipase A2 alpha	PLA2G4A	Sex	0.097145
seq.6289.78	Rho GTPase-activating protein 36	ARHGAP36	Age	0.0970809
seq.5253.1	Calcium/calmodulin-dependent 3',5'-cyclic nucleotide phosphodiesterase 1A	PDE1A	Group	0.0970494
seq.20991.2	LIM domain-containing protein 2	LIMD2	Group	0.0970233
seq.25301.48	Dual specificity tyrosine-phosphorylation-regulated kinase 1A	DYRK1A	Sex	0.0969353
seq.15452.5	5'-Nucleotidase	NT5E	Group	0.0966642
seq.3397.7	Tyrosine-protein phosphatase non-receptor type 11	PTPN11	Group	0.0966455
seq.2796.62	Fibrinogen	FGA|FGB|FGG	Group	0.0966255
seq.6334.9	Inactive gamma-glutamyltranspeptidase 2	GGT2	Age	0.0965339
seq.18347.15	Laminin-2	LAMA2|LAMB1|LAMC1	BMI	0.0964625
seq.14687.6	Perilipin-3	PLIN3	Group	0.0962818
seq.13488.3	Arfaptin-1	ARFIP1	Group	0.096274
seq.18215.5	Probable tRNA(His) guanylyltransferase	THG1L	Sex	0.0962498
seq.25211.14	Guanine nucleotide-binding protein G(I)/G(S)/G(O) gamma-12 subunit	GNG12	Group	0.0961415
seq.17683.2	COMM domain-containing protein 9	COMMD9	Group	0.0959824
seq.4913.78	C-C motif chemokine 16	CCL16	Fasting_baseline	0.0958192
seq.17805.35	Survival of motor neuron-related-splicing factor 30	SMNDC1	Group	0.0957954
seq.3232.28	Tartrate-resistant acid phosphatase type 5	ACP5	Group	0.0957822
seq.14670.1	Ski-like protein	SKIL	Group	0.0957766
seq.11205.10	Integrin beta-7	ITGB7	Group	0.0957591
seq.3554.24	Adiponectin	ADIPOQ	Group	0.0957302
seq.18819.21	Peptidyl-prolyl cis-trans isomerase C	PPIC	BMI	0.0957214
seq.12396.19	3-hydroxyisobutyryl-CoA hydrolase, mitochondrial	HIBCH	Group	0.0956011
seq.19132.1	39S ribosomal protein L2, mitochondrial	MRPL2	Group	0.0954389
seq.21210.33	DNA polymerase beta	POLB	Group	0.095374
seq.22486.58	Keratin, type II cytoskeletal 6A	KRT6A	Fasting_baseline	0.095335
seq.9757.29	Protein enabled homolog	ENAH	Group	0.0953255
seq.5542.22	Neuropilin-1	NRP1	Group	0.0952876
seq.12612.37	Proteasome subunit beta type-1	PSMB1	Group	0.0952424
seq.4153.11	Alpha-1-antichymotrypsin complex	SERPINA3	Group	0.0951465
seq.14005.2	Chromodomain-helicase-DNA-binding protein 7	CHD7	Group	0.0951157
seq.24304.3	EF-hand calcium-binding domain-containing protein 4B	CRACR2A	Group	0.0951044
seq.25967.34	Metalloproteinase inhibitor 1	TIMP1	Group	0.0950148
seq.9361.7	Protocadherin alpha-C2	PCDHAC2	Group	0.0949594
seq.9294.45	Microfibrillar-associated protein 2	MFAP2	Group	0.0949038
seq.3509.1	C-C motif chemokine 15	CCL15	Group	0.0949003
seq.20972.37	Cleavage and polyadenylation specificity factor subunit 5	NUDT21	Group	0.0947985
seq.23677.30	NCK-interacting protein with SH3 domain	NCKIPSD	Group	0.0947461
seq.13114.50	Lumican	LUM	Age	0.0947274
seq.8545.14	Uncharacterized protein C17orf78	C17orf78	Group	0.0946199
seq.14287.6	Ras-related protein Rab-5C	RAB5C	Group	0.0944406
seq.3336.50	Tissue factor pathway inhibitor	TFPI	Group	0.0943656
seq.14025.18	Tumor necrosis factor receptor superfamily member 9	TNFRSF9	Group	0.0943503
seq.25299.11	Nuclear receptor coactivator 7	NCOA7	Group	0.0942894
seq.18931.40	Slit homolog 3 protein	SLIT3	BMI	0.0942827
seq.7097.8	Testis-specific chromodomain protein Y 1	CDY1	BMI	0.0942501
seq.5613.75	Linker for activation of T-cells family member 2	LAT2	Group	0.0942313
seq.14332.3	Ras-related protein Ral-A	RALA	Group	0.0941173
seq.21181.10	LRP2-binding protein	LRP2BP	Group	0.0940914
seq.21350.29	Protein lin-28 homolog B	LIN28B	Sex	0.0940913
seq.17154.2	Prostaglandin E synthase 3	PTGES3	Group	0.09406
seq.2705.5	C-C motif chemokine 25	CCL25	Group	0.0940467
seq.9261.14	Ephrin type-B receptor 6	EPHB6	BMI	0.0940329
seq.15606.19	Keratin, type I cytoskeletal 19	KRT19	Age	0.0940123
seq.2615.60	Ephrin-A5	EFNA5	Group	0.0939904
seq.11098.1	Pyridoxal kinase	PDXK	Group	0.093971
seq.3445.53	Interleukin-15 receptor subunit alpha	IL15RA	Group	0.0938452
seq.11211.7	Tubulin-specific chaperone E	TBCE	Group	0.0938425
seq.20378.110	Leucine zipper transcription factor-like protein 1	LZTFL1	Group	0.0938333
seq.21126.27	Glutamine--fructose-6-phosphate aminotransferase [isomerizing] 1	GFPT1	Group	0.0937956
seq.3314.74	GDNF family receptor alpha-1	GFRA1	Age	0.0937754
seq.10053.5	Integrin-linked protein kinase	ILK	Group	0.0937309
seq.13130.150	Hexokinase-2	HK2	Group	0.093667
seq.13933.276	NGFI-A-binding protein 1	NAB1	BMI	0.0936168
seq.20454.24	SOSS complex subunit B2	NABP1	Group	0.093612
seq.2811.27	Angiopoietin-1	ANGPT1	Group	0.0936108
seq.11355.10	Eukaryotic translation initiation factor 5A-2	EIF5A2	Group	0.093575
seq.14603.51	Uncharacterized protein KIAA0040	KIAA0040	Group	0.0934865
seq.14271.23	Ras-related protein Rab-6B	RAB6B	Group	0.0933835
seq.7012.35	Vascular non-inflammatory molecule 2	VNN2	Group	0.0933639
seq.21290.66	Checkpoint protein HUS1	HUS1	Group	0.0932997
seq.20130.144	Casein kinase I isoform gamma-1	CSNK1G1	Group	0.0932821
seq.10367.62	Interleukin-12	IL12A|IL12B	Group	0.0932723
seq.24957.6	Espin	None	BMI	0.0932676
seq.10833.64	Hedgehog-interacting protein	HHIP	Sex	0.0932479
seq.18383.9	Peptidyl-prolyl cis-trans isomerase FKBP3	FKBP3	Group	0.0932258
seq.9050.170	Arginine/serine-rich protein 1	RSRP1	Group	0.0931816
seq.18273.14	G antigen 2D	GAGE2D	Group	0.0931543
seq.12763.69	Zinc finger protein 334	ZNF334	Group	0.0930693
seq.8221.19	Macrophage migration inhibitory factor	MIF	Group	0.0930682
seq.21698.11	Integrin a11b1	ITGA11|ITGB1	Group	0.0930163
seq.17802.4	Sialic acid synthase	NANS	Sex	0.0929624
seq.25414.11	Late cornified envelope protein 3B	LCE3B	Age	0.0929392
seq.5493.17	Serine/threonine-protein kinase WNK3	WNK3	Group	0.0929041
seq.2617.56	Receptor tyrosine-protein kinase erbB-3	ERBB3	Group	0.0928314
seq.5687.5	Glucosidase 2 subunit beta	PRKCSH	BMI	0.0927935
seq.21289.36	Sperm-associated antigen 7	SPAG7	Fasting_baseline	0.0927831
seq.13654.1	Rho-associated protein kinase 2	ROCK2	Group	0.092689
seq.3538.26	Aromatic-L-amino-acid decarboxylase	DDC	BMI	0.0926446
seq.3171.57	Amyloid beta A4 protein	APP	Group	0.0926082
seq.18868.7	Chromobox protein homolog 3	CBX3	Group	0.0925635
seq.13082.9	Protein unc-45 homolog A	UNC45A	Group	0.0924965
seq.18338.26	Isocitrate dehydrogenase [NADP] cytoplasmic	IDH1	Group	0.0924565
seq.11664.32	ADP-ribosylation factor GTPase-activating protein 2	ARFGAP2	Group	0.0923956
seq.19189.2	Ubiquitin carboxyl-terminal hydrolase 14	USP14	Sex	0.0921904
seq.8268.98	Heparan sulfate glucosamine 3-O-sulfotransferase 3A1	HS3ST3A1	Group	0.0920718
seq.25463.3	cAMP-dependent protein kinase type II-beta regulatory subunit	PRKAR2B	Group	0.0920475
seq.6321.65	Protocadherin gamma-A10	PCDHGA10	Group	0.0920213
seq.15336.7	Selenoprotein M	SELENOM	Group	0.0919969
seq.4771.10	Acid sphingomyelinase-like phosphodiesterase 3a	SMPDL3A	Group	0.0919041
seq.19207.119	Adenosine kinase	ADK	Sex	0.0918956
seq.22381.1	Endoribonuclease LACTB2	LACTB2	Group	0.091829
seq.19294.26	Cysteine-rich PDZ-binding protein	CRIPT	Group	0.0918265
seq.3758.68	Activated Protein C	PROC	Sex	0.0917786
seq.19446.1	GMP reductase 2	GMPR2	Group	0.091776
seq.21350.29	Protein lin-28 homolog B	LIN28B	Group	0.0915571
seq.7875.86	Pleckstrin	PLEK	Group	0.0915543
seq.11531.24	V-type immunoglobulin domain-containing suppressor of T-cell activation	VSIR	Group	0.0915213
seq.23278.13	39S ribosomal protein L12, mitochondrial	MRPL12	Group	0.0915064
seq.11454.87	Eukaryotic translation initiation factor 3 subunit G	EIF3G	Group	0.0914255
seq.19635.69	Fibroleukin	FGL2	Group	0.0912986
seq.14013.11	TRAF family member-associated NF-kappa-B activator	TANK	Group	0.0912767
seq.22858.3	Mitogen-activated protein kinase 6	MAPK6	Group	0.0912382
seq.7249.307	Bcl-2-like protein 10	BCL2L10	Age	0.0911767
seq.2946.52	Complement factor D	CFD	Group	0.0911595
seq.25036.10	Ran GTPase-activating protein 1	RANGAP1	Group	0.0911424
seq.3620.67	Interleukin-22 receptor subunit alpha-1	IL22RA1	Group	0.0910412
seq.9880.33	Tryptophan 2,3-dioxygenase	TDO2	Group	0.0910261
seq.22392.5	SERTA domain-containing protein 3	SERTAD3	Group	0.0909537
seq.11186.12	Transmembrane protein 52	TMEM52	Group	0.090953
seq.9738.7	FAS-associated factor 2	FAF2	Group	0.0909522
seq.5463.22	Growth arrest-specific protein 1	GAS1	Group	0.09088
seq.13590.1	Oligoribonuclease, mitochondrial	REXO2	Group	0.0908793
seq.21713.11	Reelin	RELN	Group	0.090737
seq.9416.77	Carboxypeptidase M	CPM	Sex	0.0906522
seq.22796.17	Transcriptional adapter 1	TADA1	Sex	0.0906277
seq.4159.130	Complement factor H	CFH	Sex	0.0906144
seq.3379.29	Protein kinase C iota type	PRKCI	Group	0.090613
seq.11310.8	Desmoglein-3	DSG3	Sex	0.0905409
seq.15363.32	Apolipoprotein A-V	APOA5	Group	0.090483
seq.10553.8	Torsin-1A-interacting protein 2	TOR1AIP2	Group	0.0904481
seq.19270.26	Tyrosine--tRNA ligase, cytoplasmic	YARS1	Group	0.0904268
seq.25115.21	FH1/FH2 domain-containing protein 1	FHOD1	Group	0.0904068
seq.23535.3	Protein FAM45A	DENND10	Group	0.0903152
seq.23557.110	F-actin-capping protein subunit beta	CAPZB	Group	0.0903081
seq.25493.11	Protein FAM221B	FAM221B	Group	0.0902982
seq.10910.6	Carcinoembryonic antigen-related cell adhesion molecule 4	CEACAM4	Group	0.0902452
seq.15602.43	Interleukin-6 receptor subunit alpha	IL6R	Group	0.0902401
seq.11421.10	EH domain-containing protein 4	EHD4	Group	0.0901947
seq.12720.71	Ubiquilin-4	UBQLN4	Group	0.0899692
seq.19294.26	Cysteine-rich PDZ-binding protein	CRIPT	BMI	0.0898561
seq.13477.65	Leukotriene B4 receptor 1	LTB4R	Group	0.0897935
seq.24318.13	FYVE, RhoGEF and PH domain-containing protein 2	FGD2	Group	0.089702
seq.3042.7	Myoglobin	MB	Sex	0.08968
seq.17778.19	Ras-related protein Rab-32	RAB32	Group	0.0896031
seq.9940.35	Dual specificity phosphatase 28	DUSP28	Group	0.0895745
seq.8484.24	Leptin	LEP	Group	0.0895422
seq.7123.25	39S ribosomal protein L52, mitochondrial	MRPL52	Group	0.0894555
seq.2692.74	Phospholipase A2, membrane associated	PLA2G2A	Group	0.089438
seq.19266.35	Ras GTPase-activating protein-binding protein 1	G3BP1	Group	0.0893792
seq.12532.28	Ubiquitin-conjugating enzyme E2 R1	CDC34	Fasting_baseline	0.0893767
seq.3043.49	SPARC	SPARC	Group	0.0893112
seq.2823.7	COMM domain-containing protein 7	COMMD7	Sex	0.0892982
seq.11601.26	ATP-dependent RNA helicase DHX8	DHX8	BMI	0.0892342
seq.15475.4	Phospholipid transfer protein	PLTP	Group	0.0891863
seq.13503.19	PRA1 family protein 3	ARL6IP5	Group	0.0891779
seq.2666.53	Decorin	DCN	Age	0.0891569
seq.25964.12	Complement C1q tumor necrosis factor-related protein 4	C1QTNF4	Sex	0.088978
seq.9883.29	Lactoylglutathione lyase	GLO1	Group	0.0887813
seq.8295.16	Noelin-2	OLFM2	Group	0.088625
seq.14711.27	Cystatin-M	CST6	Fasting_baseline	0.0885466
seq.5694.57	SPARC-related modular calcium-binding protein 1	SMOC1	BMI	0.0884849
seq.3858.5	Low molecular weight phosphotyrosine protein phosphatase	ACP1	Group	0.0884799
seq.10339.48	Gamma-enolase	ENO2	Group	0.0884789
seq.22826.2	Von Hippel-Lindau-like protein	VHLL	Sex	0.0884781
seq.11117.2	Spermatogenesis-associated protein 20	SPATA20	Group	0.0884225
seq.13602.6	NHP2-like protein 1	SNU13	Group	0.0883992
seq.8545.14	Uncharacterized protein C17orf78	C17orf78	Age	0.0883327
seq.24681.2	Phosphoserine phosphatase	PSPH	Group	0.0882629
seq.10605.22	Adipocyte plasma membrane-associated protein	APMAP	Group	0.0882344
seq.5030.52	NAD-dependent protein deacetylase sirtuin-2	SIRT2	Group	0.0881164
seq.17777.31	Serine dehydratase-like	SDSL	Sex	0.0880646
seq.10035.6	Dual specificity protein phosphatase 4	DUSP4	Group	0.0880594
seq.2775.54	Interleukin-17F	IL17F	Group	0.0880396
seq.5140.56	Netrin receptor UNC5D	UNC5D	Group	0.0879217
seq.6530.63	Opiorphin prepropeptide	OPRPN	Sex	0.0878985
seq.4543.65	Collagen alpha-1(XXIII) chain	COL23A1	Group	0.0878955
seq.7795.14	NKG2-E type II integral membrane protein	KLRC3	Sex	0.0878185
seq.14216.35	Probable ATP-dependent RNA helicase DDX46	DDX46	Group	0.0877749
seq.5867.60	Arginase-1	ARG1	Group	0.0876899
seq.7927.16	Alpha-N-acetylgalactosaminide alpha-2,6-sialyltransferase 5	ST6GALNAC5	BMI	0.0876387
seq.4962.52	Cerebral dopamine neurotrophic factor	CDNF	Group	0.0875801
seq.12358.6	Immunoglobulin-binding protein 1	IGBP1	Group	0.0874461
seq.12367.52	Macoilin	MACO1	Group	0.0874229
seq.21989.12	Mitogen-activated protein kinase kinase kinase kinase 5	MAP4K5	Group	0.0873591
seq.4393.3	Fibroblast growth factor 16	FGF16	Group	0.0872404
seq.6923.1	Procollagen-lysine,2-oxoglutarate 5-dioxygenase 2	PLOD2	Sex	0.0872308
seq.18313.4	Isoaspartyl peptidase/L-asparaginase	ASRGL1	Group	0.0871701
seq.11653.69	Sodium- and chloride-dependent glycine transporter 1	SLC6A9	Group	0.087122
seq.25921.3	Inhibin a subunit	INHA	Group	0.0870717
seq.9926.4	Protein S100-P	S100P	BMI	0.0869851
seq.11636.33	Transgelin-2	TAGLN2	Group	0.0869297
seq.11138.16	Runt-related transcription factor 3	RUNX3	Group	0.0868382
seq.23542.8	Golgi phosphoprotein 3-like	GOLPH3L	Group	0.0868098
seq.9886.28	DNA repair protein XRCC4	XRCC4	Group	0.0868016
seq.19488.1	Programmed cell death protein 6	PDCD6	Fasting_baseline	0.0867966
seq.25902.27	Glutamate dehydrogenase 1, mitochondrial	GLUD1	BMI	0.0867654
seq.23390.6	Coiled-coil domain-containing protein 107	CCDC107	Group	0.086758
seq.15626.223	Basement membrane-specific heparan sulfate proteoglycan core protein	HSPG2	Group	0.0867
seq.18289.16	C-C motif chemokine 15	CCL15	Group	0.0866599
seq.6909.40	Alpha-1,6-mannosyl-glycoprotein 2-beta-N-acetylglucosaminyltransferase	MGAT2	Age	0.0866019
seq.6896.3	Transmembrane protein C1orf162	C1orf162	Group	0.0865802
seq.4212.5	Epidermal growth factor receptor substrate 15-like 1	EPS15L1	Group	0.0865572
seq.17819.30	Acylpyruvase FAHD1, mitochondrial	FAHD1	Group	0.0864368
seq.10970.3	Ecto-ADP-ribosyltransferase 3	ART3	BMI	0.0864144
seq.20928.39	Transcription elongation factor A protein-like 7	TCEAL7	BMI	0.0862652
seq.24648.8	Histone RNA hairpin-binding protein	SLBP	Group	0.0862556
seq.19261.12	Syntenin-2	SDCBP2	Group	0.0862177
seq.3685.53	Membrane frizzled-related protein	MFRP	Fasting_baseline	0.0861847
seq.9543.131	Conserved oligomeric Golgi complex subunit 8	COG8	Sex	0.0861763
seq.22392.5	SERTA domain-containing protein 3	SERTAD3	Age	0.086136
seq.10418.36	Syntaxin-12	STX12	Group	0.0861018
seq.6621.10	Prorelaxin H2	RLN2	Group	0.0860837
seq.17737.7	Isovaleryl-CoA dehydrogenase, mitochondrial	IVD	Group	0.0860501
seq.23649.6	Kelch-like protein 2	KLHL2	Group	0.0859662
seq.24468.36	Beta-adducin	ADD2	Group	0.0859408
seq.24681.2	Phosphoserine phosphatase	PSPH	Sex	0.0856707
seq.11252.30	Leucine-rich repeat and calponin homology domain-containing protein 4	LRCH4	Group	0.0856279
seq.21126.27	Glutamine--fructose-6-phosphate aminotransferase [isomerizing] 1	GFPT1	BMI	0.0855705
seq.2614.28	Ephrin-A4	EFNA4	Group	0.0855394
seq.3642.4	SLAM family member 5	CD84	Group	0.085498
seq.25459.3	O-acetyl-ADP-ribose deacetylase MACROD2	MACROD2	Age	0.0854752
seq.9744.139	DnaJ homolog subfamily A member 4	DNAJA4	Group	0.0854072
seq.18315.38	Receptor-transporting protein 4	RTP4	Group	0.085377
seq.6974.6	HLA class II histocompatibility antigen gamma chain	CD74	Group	0.0852779
seq.24446.65	Muscleblind-like protein 2	MBNL2	Group	0.0852147
seq.23543.92	Probable tRNA pseudouridine synthase 1	TRUB1	Sex	0.0852044
seq.21321.2	U2 small nuclear ribonucleoprotein AAE	SNRPA1	Group	0.0851564
seq.8364.74	Uronyl 2-sulfotransferase	UST	BMI	0.0850784
seq.19570.12	Fibroblast growth factor 8	FGF8	Group	0.0850762
seq.11422.2	Homeobox protein DLX-3	DLX3	Sex	0.0849441
seq.7924.7	T-cell surface glycoprotein CD3 gamma chain	CD3G	Group	0.0849272
seq.12763.69	Zinc finger protein 334	ZNF334	BMI	0.0849051
seq.2212.69	Tissue-type plasminogen activator	PLAT	Group	0.0848364
seq.15509.2	Alpha-N-acetylglucosaminidase	NAGLU	Group	0.0848234
seq.5475.10	Protein kinase C beta type (splice variant beta-II)	PRKCB	Group	0.0848052
seq.11196.31	Collagen alpha-3(VI) chain	COL6A3	Group	0.0847931
seq.5105.2	Reticulon-4 receptor	RTN4R	Group	0.0847333
seq.21341.19	Charged multivesicular body protein 4a	CHMP4A	Group	0.084733
seq.14131.37	Ephrin-B2	EFNB2	Group	0.0846205
seq.17366.6	DCN1-like protein 1	DCUN1D1	Group	0.0845966
seq.14689.3	Protein SEC13 homolog	SEC13	Group	0.0845922
seq.5443.62	Atrial natriuretic factor	NPPA	Group	0.0845193
seq.24309.14	Synaptotagmin-like protein 2	SYTL2	Group	0.0844911
seq.18313.4	Isoaspartyl peptidase/L-asparaginase	ASRGL1	Fasting_baseline	0.0844639
seq.17436.193	Casein kinase I isoform gamma-2	CSNK1G2	Group	0.0843749
seq.11147.17	Trem-like transcript 1 protein	TREML1	Sex	0.0842544
seq.25964.12	Complement C1q tumor necrosis factor-related protein 4	C1QTNF4	Age	0.0842235
seq.20586.18	Contactin-3	CNTN3	Group	0.0842105
seq.12430.78	Polyadenylate-binding protein-interacting protein 1	PAIP1	Sex	0.0841801
seq.14208.3	Retinoid-binding protein 7	RBP7	Group	0.0841283
seq.10924.258	Neuferricin	CYB5D2	Group	0.0840064
seq.10424.31	Neural proliferation differentiation and control protein 1	NPDC1	Group	0.0839231
seq.3717.23	Luciferin 4-monooxygenase_PHOPY		Group	0.0838967
seq.24923.27	Secernin-3	SCRN3	Group	0.0838698
seq.5708.1	Liver-expressed antimicrobial peptide 2	LEAP2	Age	0.0838327
seq.7083.74	Matrilin-4	MATN4	BMI	0.0838102
seq.17490.4	SH3 domain-binding glutamic acid-rich-like protein 3	SH3BGRL3	Group	0.0837223
seq.19144.9	Transcription factor 4	TCF4	Group	0.0837084
seq.18931.40	Slit homolog 3 protein	SLIT3	Group	0.0836395
seq.6256.9	Lymphocyte antigen 6 complex locus protein G6c	LY6G6C	Sex	0.0836325
seq.8095.213	Peptidyl-prolyl cis-trans isomerase F, mitochondrial	PPIF	Group	0.0836178
seq.2449.1	Calcium-dependent phospholipase A2	PLA2G5	Age	0.0836024
seq.7083.74	Matrilin-4	MATN4	Fasting_baseline	0.0835866
seq.12747.89	RNA-binding protein 3	RBM3	BMI	0.0835375
seq.8360.169	Natural cytotoxicity triggering receptor 1	NCR1	Group	0.0835092
seq.3216.2	Polymeric immunoglobulin receptor	PIGR	Sex	0.0833446
seq.24252.85	Probable peptide chain release factor C12orf65, mitochondrial	C12orf65	Group	0.0833137
seq.3620.67	Interleukin-22 receptor subunit alpha-1	IL22RA1	Fasting_baseline	0.0832896
seq.9224.20	Prolactin receptor	PRLR	Group	0.0832878
seq.12532.28	Ubiquitin-conjugating enzyme E2 R1	CDC34	Group	0.0832766
seq.13933.276	NGFI-A-binding protein 1	NAB1	Group	0.0832665
seq.9604.14	Cadherin-11	CDH11	Group	0.0832572
seq.18397.5	Aldo-keto reductase family 1 member C4	AKR1C4	Group	0.0832104
seq.11715.1	POU domain, class 2, transcription factor 1	POU2F1	Group	0.0832095
seq.4560.34	Tyrosine-protein kinase Lck	LCK	Group	0.0831924
seq.5347.59	G2/mitotic-specific cyclin-B1	CCNB1	Group	0.0831542
seq.14093.10	Fms-related tyrosine kinase 3 ligand	FLT3LG	Group	0.0831012
seq.18255.6	NADH-cytochrome b5 reductase 1	CYB5R1	Group	0.0830917
seq.12876.39	Sperm flagellar protein 1	SPEF1	BMI	0.0830824
seq.7955.195	Inter-alpha-trypsin inhibitor heavy chain H1	ITIH1	BMI	0.0830665
seq.8973.23	Fc receptor-like protein 4	FCRL4	BMI	0.0830603
seq.7110.2	DnaJ homolog subfamily B member 11	DNAJB11	Group	0.0830449
seq.10513.13	Calsenilin	KCNIP3	BMI	0.083027
seq.17370.186	Mycophenolic acid acyl-glucuronide esterase, mitochondrial	ABHD10	Group	0.0830121
seq.12993.21	Nuclear protein localization protein 4 homolog	NPLOC4	Group	0.0829265
seq.4258.15	Proliferation-associated protein 2G4	PA2G4	Group	0.0829027
seq.12626.6	Sentrin-specific protease 7	SENP7	Sex	0.0828995
seq.5087.5	Interleukin-22 receptor subunit alpha-2	IL22RA2	BMI	0.0828466
seq.9870.17	Tryptophan--tRNA ligase, cytoplasmic	WARS1	Group	0.0828174
seq.20948.16	U8 snoRNA-decapping enzyme	NUDT16	Group	0.0827937
seq.6285.71	Malectin	MLEC	Group	0.0827093
seq.9541.15	Beta-1,3-galactosyltransferase 1	B3GALT1	Group	0.0826845
seq.25414.11	Late cornified envelope protein 3B	LCE3B	Group	0.0826469
seq.2692.74	Phospholipase A2, membrane associated	PLA2G2A	Age	0.0826466
seq.8963.8	Vesicle transport through interaction with t-SNAREs homolog 1B	VTI1B	Group	0.0825536
seq.23187.9	Deubiquitinating protein VCIP135	VCPIP1	Group	0.0825312
seq.22572.19	Pepsin A-4	PGA4	Group	0.0824808
seq.17404.5	ADP-ribosylation factor-like protein 5B	ARL5B	Group	0.0824622
seq.23326.10	Glutathione S-transferase A2	GSTA2	Sex	0.0824583
seq.4179.57	14-3-3 protein gamma	YWHAG	Group	0.0823917
seq.21533.51	Lymphocyte-specific protein 1	LSP1	Group	0.0823891
seq.9573.108	Thioredoxin domain-containing protein 11	TXNDC11	Group	0.0823791
seq.5410.53	Cadherin-15	CDH15	Group	0.082316
seq.23597.11	Arf-GAP domain and FG repeat-containing protein 2	AGFG2	Group	0.082294
seq.12524.18	Diamine acetyltransferase 2	SAT2	Group	0.0822572
seq.10668.5	Syntaxin-4	STX4	Group	0.0822368
seq.3432.21	Ephrin type-A receptor 3	EPHA3	Group	0.0822207
seq.3717.23	Luciferin 4-monooxygenase_PHOPY		BMI	0.0821831
seq.6603.18	Anosmin-1	ANOS1	Group	0.0821216
seq.5532.53	Fibroblast growth factor receptor 1	FGFR1	Group	0.0821178
seq.6217.23	Sulfhydryl oxidase 1	QSOX1	Group	0.0821058
seq.11369.23	Alcohol dehydrogenase class-3	ADH5	BMI	0.0821029
seq.8307.47	UPF0696 protein C11orf68	C11orf68	Group	0.0820429
seq.8011.96	Iron/zinc purple acid phosphatase-like protein	ACP7	Group	0.0820315
seq.6248.68	Tumor necrosis factor receptor superfamily member 6	FAS	Age	0.081995
seq.10819.108	Fibulin-1	FBLN1	Group	0.0819937
seq.3474.19	Thrombospondin-1	THBS1	Group	0.0819461
seq.18327.6	Sorting nexin-5	SNX5	Group	0.081908
seq.24674.22	Egl nine homolog 2	EGLN2	Group	0.0819009
seq.20928.39	Transcription elongation factor A protein-like 7	TCEAL7	Group	0.0818908
seq.24904.121	Syntaxin-binding protein 4	STXBP4	Fasting_baseline	0.0818789
seq.2737.22	Protein NOV homolog	CCN3	Group	0.0817823
seq.6603.18	Anosmin-1	ANOS1	Age	0.0817805
seq.3045.72	Pleiotrophin	PTN	BMI	0.0817704
seq.15474.7	Peptidyl-prolyl cis-trans isomerase NIMA-interacting 1	PIN1	Group	0.0817287
seq.21495.134	Prosaposin receptor GPR37	GPR37	Group	0.0817215
seq.15303.63	Protein S100-A5	S100A5	Group	0.0816637
seq.22037.47	EF-hand domain-containing protein D2	EFHD2	Group	0.0816602
seq.21660.4	GTP-binding protein SAR1b	SAR1B	Group	0.0816366
seq.20221.26	cAMP-specific 3',5'-cyclic phosphodiesterase 4C	PDE4C	Group	0.0816242
seq.4989.7	Fibrinogen gamma chain	FGG	Group	0.0816117
seq.17783.9	Cob(I)yrinic acid a,c-diamide adenosyltransferase, mitochondrial	MMAB	Group	0.0816095
seq.16809.1	Nucleoside diphosphate kinase, mitochondrial	NME4	Group	0.0815833
seq.7628.40	Cysteine-rich with EGF-like domain protein 1	CRELD1	Group	0.0815353
seq.3285.23	Complement C1r subcomponent	C1R	Group	0.0815163
seq.7146.5	Protein disulfide-isomerase A4	PDIA4	Group	0.081433
seq.18910.45	Protein lin-7 homolog A	LIN7A	Age	0.0814297
seq.11237.49	Procollagen C-endopeptidase enhancer 1	PCOLCE	Sex	0.0813991
seq.15414.316	L-lactate dehydrogenase A chain	LDHA	Group	0.0812499
seq.9793.145	Immunoglobulin superfamily DCC subclass member 4	IGDCC4	Group	0.081249
seq.19152.4	Protein phosphatase inhibitor 2	PPP1R2	Group	0.0812202
seq.23304.1	Protein NipSnap homolog 3B	NIPSNAP3B	Group	0.081194
seq.17691.1	Tripeptidyl-peptidase 1	TPP1	Group	0.0811756
seq.4560.34	Tyrosine-protein kinase Lck	LCK	Sex	0.0811713
seq.7267.2	Serine palmitoyltransferase 2	SPTLC2	Group	0.0811393
seq.21728.4	Ubiquitin carboxyl-terminal hydrolase 2	USP2	Group	0.0811333
seq.13669.6	Fibroblast growth factor receptor 3	FGFR3	Group	0.0811274
seq.25273.80	Caldesmon	CALD1	Group	0.0811121
seq.5606.24	Microfibrillar-associated protein 1	MFAP1	Group	0.0810791
seq.19293.6	Vacuolar protein sorting-associated protein 26A	VPS26A	Group	0.0810137
seq.23640.10	EH domain-containing protein 2	EHD2	BMI	0.0809787
seq.13097.11	Bcl-2-like protein 2	BCL2L2	Group	0.0809569
seq.11121.56	Brorin	VWC2	Age	0.0809531
seq.18236.3	Galectin-related protein	LGALSL	Group	0.0809124
seq.17814.8	3'(2'),5'-bisphosphate nucleotidase 1	BPNT1	Group	0.0808864
seq.7917.17	Carboxypeptidase D	CPD	Group	0.0808465
seq.15395.15	Glutathione S-transferase Mu 1	GSTM1	Age	0.0808239
seq.7204.1	Carcinoembryonic antigen-related cell adhesion molecule 21	CEACAM21	Group	0.0807326
seq.11369.23	Alcohol dehydrogenase class-3	ADH5	Group	0.0806989
seq.10615.18	Myelin protein P0	MPZ	BMI	0.0806603
seq.11696.7	Cellular retinoic acid-binding protein 2	CRABP2	BMI	0.0806446
seq.5020.50	Phosphoglycerate kinase 1	PGK1	Group	0.0806199
seq.11149.3	Toll-like receptor 1	TLR1	Group	0.0806185
seq.16780.6	Heat shock 70 kDa protein 1A	HSPA1A	Group	0.0806009
seq.5798.3	BH3-interacting domain death agonist	BID	Group	0.0804782
seq.12475.48	Chloride intracellular channel protein 5	CLIC5	Group	0.0804486
seq.24698.12	Pre-mRNA-splicing factor 18	PRPF18	BMI	0.0804475
seq.15374.15	Gastrokine-1	GKN1	Group	0.0803655
seq.5532.53	Fibroblast growth factor receptor 1	FGFR1	Sex	0.0803237
seq.7123.25	39S ribosomal protein L52, mitochondrial	MRPL52	Fasting_baseline	0.0802823
seq.23632.22	Schlafen-like protein 1	SLFNL1	Group	0.0802768
seq.5687.5	Glucosidase 2 subunit beta	PRKCSH	Group	0.0802708
seq.21590.9	Ankyrin repeat family A protein 2	ANKRA2	Group	0.0802528
seq.3714.49	Creatine kinase M-type:Creatine kinase B-type heterodimer	CKB|CKM	Group	0.0802178
seq.20950.159	Phosphoribosyltransferase domain-containing protein 1	PRTFDC1	Group	0.0801919
seq.23354.12	Beta-crystallin A2	CRYBA2	Group	0.0801778
seq.19311.15	Beta-crystallin S	CRYGS	Group	0.0801006
seq.23390.6	Coiled-coil domain-containing protein 107	CCDC107	Sex	0.0800865
seq.13541.1	Myc target protein 1	MYCT1	Group	0.080081
seq.13602.6	NHP2-like protein 1	SNU13	Sex	0.0800713
seq.7083.74	Matrilin-4	MATN4	Sex	0.0800309
seq.21241.1	N-acetyltransferase 6	NAA80	Group	0.0800162
seq.23616.4	Protein-arginine deiminase type-1	PADI1	Group	0.079915
seq.10818.36	Sphingomyelin phosphodiesterase	SMPD1	Group	0.0799089
seq.10885.36	Bombesin receptor-activated protein C6orf89	C6orf89	Age	0.0798635
seq.21767.129	Polypeptide N-acetylgalactosaminyltransferase 14	GALNT14	Sex	0.079805
seq.13631.1	Retinoblastoma-binding protein 5	RBBP5	BMI	0.0797925
seq.5982.50	Complement factor H-related protein 1	CFHR1	Group	0.07977
seq.20054.28	Cytoplasmic aconitate hydratase	ACO1	Group	0.0797327
seq.4883.56	Insulin	INS	Group	0.0797131
seq.5410.53	Cadherin-15	CDH15	BMI	0.0797131
seq.19317.114	Prostatic acid phosphatase	ACP3	Group	0.0797054
seq.3520.58	Transforming growth factor beta-3	TGFB3	Age	0.0796913
seq.25116.11	Coiled-coil domain-containing protein 9	CCDC9	BMI	0.079663
seq.12793.4	Piwi-like protein 1	PIWIL1	Age	0.0796438
seq.23422.47	Replication factor C 37 kDa subunit	RFC4	Group	0.0796368
seq.22142.4	Putative protein N-methyltransferase FAM86B1	FAM86B1	BMI	0.079599
seq.11692.21	SHC-transforming protein 4	SHC4	BMI	0.0794918
seq.18232.42	Phosphatidylinositol 5-phosphate 4-kinase type-2 beta	PIP4K2B	Group	0.0794622
seq.5909.51	Nucleoside diphosphate kinase A	NME1	Group	0.0794611
seq.19150.20	Phosphoribosyl pyrophosphate synthase-associated protein 2	PRPSAP2	Sex	0.079455
seq.8268.98	Heparan sulfate glucosamine 3-O-sulfotransferase 3A1	HS3ST3A1	Age	0.0794421
seq.2575.5	Leptin	LEP	Group	0.0794102
seq.15426.5	Sialidase-1	NEU1	Group	0.0793757
seq.14636.25	Ribonuclease UK114	RIDA	Sex	0.0793636
seq.11571.75	NKG2-E type II integral membrane protein	KLRC3	BMI	0.0793497
seq.14008.22	mRNA-decapping enzyme 1A	DCP1A	Group	0.0793215
seq.8358.30	Thioredoxin-dependent peroxide reductase, mitochondrial	PRDX3	Group	0.0792462
seq.9748.31	Glutathione S-transferase Mu 3	GSTM3	Group	0.0792385
seq.3314.74	GDNF family receptor alpha-1	GFRA1	Sex	0.0791999
seq.12540.25	Rho-related GTP-binding protein RhoG	RHOG	Group	0.0791444
seq.2625.53	Hsp90alpha	HSP90AA1	BMI	0.0790931
seq.13605.16	Annexin A10	ANXA10	Group	0.0790559
seq.9361.7	Protocadherin alpha-C2	PCDHAC2	BMI	0.0790425
seq.5751.14	LETM1 domain-containing protein 1	LETMD1	BMI	0.0790277
seq.9221.6	Inositol 1,4,5-trisphosphate receptor-interacting protein-like 1	ITPRIPL1	Group	0.0789548
seq.14007.22	Bifunctional 3'-phosphoadenosine 5'-phosphosulfate synthase 1	PAPSS1	Age	0.0789463
seq.16079.2	Tyrosine-protein kinase Tec	TEC	Group	0.0789335
seq.12849.25	GSK3-beta interaction protein	GSKIP	Sex	0.078917
seq.11428.31	PDZ and LIM domain protein 1	PDLIM1	Group	0.0789046
seq.19612.3	CD81 antigen	CD81	Group	0.0789009
seq.10801.11	Ephrin-A2	EFNA2	Group	0.0788571
seq.8390.25	Cytochrome c oxidase subunit 7A1, mitochondrial	COX7A1	Group	0.0788473
seq.11196.31	Collagen alpha-3(VI) chain	COL6A3	Age	0.0788094
seq.24698.12	Pre-mRNA-splicing factor 18	PRPF18	Group	0.0787993
seq.11490.42	Ubiquitin-like protein 4A	UBL4A	Group	0.0787571
seq.9077.10	Mannosyl-oligosaccharide 1,2-alpha-mannosidase IB	MAN1A2	Group	0.0786985
seq.7123.25	39S ribosomal protein L52, mitochondrial	MRPL52	BMI	0.0786609
seq.16760.2	Interleukin-26	IL26	Fasting_baseline	0.0786209
seq.18897.31	Histone deacetylase 2	HDAC2	Sex	0.0786183
seq.4250.23	NSFL1 cofactor p47	NSFL1C	Group	0.0785942
seq.11102.22	Regenerating islet-derived protein 4	REG4	Group	0.0785817
seq.17836.17	Protein S100-A16	S100A16	Group	0.0785145
seq.2705.5	C-C motif chemokine 25	CCL25	Sex	0.0784535
seq.21478.20	SMAD5	SMAD5	Group	0.0784053
seq.11328.9	U6 snRNA phosphodiesterase	USB1	BMI	0.0783689
seq.19366.8	Peroxisome assembly protein 26	PEX26	Sex	0.0783202
seq.3845.51	Dynein light chain roadblock-type 1	DYNLRB1	Group	0.0783192
seq.8697.38	Glypican-1	GPC1	Group	0.0783181
seq.3710.49	Angiostatin	PLG	Group	0.0783012
seq.2618.10	Receptor tyrosine-protein kinase erbB-4	ERBB4	Group	0.078037
seq.17366.6	DCN1-like protein 1	DCUN1D1	Age	0.0780245
seq.5020.50	Phosphoglycerate kinase 1	PGK1	BMI	0.0780139
seq.8449.103	Exendin-4_HELSU		Sex	0.0780022
seq.22421.79	E3 ubiquitin-protein ligase pellino homolog 1	PELI1	Group	0.0779911
seq.16610.13	Low-density lipoprotein receptor-related protein 10	LRP10	Group	0.077914
seq.22813.5	TPT1-like protein	FLJ44635	Group	0.0779093
seq.7228.2	Alpha-N-acetylgalactosaminide alpha-2,6-sialyltransferase 6	ST6GALNAC6	BMI	0.077897
seq.3507.1	Malic dehydrogenase_THETH	mdh	Group	0.0778683
seq.15416.54	Lysozyme g-like protein 2	LYG2	Group	0.0778659
seq.10967.12	Prolactin	PRL	Group	0.0778632
seq.8086.49	Integral membrane protein 2B	ITM2B	Sex	0.077862
seq.24247.13	UPF0235 protein C15orf40	C15orf40	Group	0.0778342
seq.22578.17	Roundabout homolog 2	ROBO2	Group	0.0777927
seq.21661.82	Dentin matrix protein 4	FAM20C	Group	0.0777839
seq.12976.49	Vinexin b	SORBS3	Group	0.0777745
seq.6923.1	Procollagen-lysine,2-oxoglutarate 5-dioxygenase 2	PLOD2	Group	0.0777376
seq.8004.15	Glyceraldehyde-3-phosphate dehydrogenase, testis-specific	GAPDHS	Group	0.0777191
seq.22847.18	Serine/threonine-protein kinase 4	STK4	Group	0.07754
seq.23387.18	TIP41-like protein	TIPRL	Sex	0.0775381
seq.20535.68	Interleukin-17 receptor E	IL17RE	BMI	0.0775319
seq.2571.12	Insulin-like growth factor-binding protein 3	IGFBP3	Age	0.0775072
seq.19366.8	Peroxisome assembly protein 26	PEX26	Group	0.0774628
seq.3350.53	Calcium/calmodulin-dependent protein kinase type II subunit alpha	CAMK2A	Group	0.077422
seq.18227.3	Cyclin-dependent kinase 2-associated protein 2	CDK2AP2	Group	0.0773791
seq.25463.3	cAMP-dependent protein kinase type II-beta regulatory subunit	PRKAR2B	Sex	0.0773537
seq.11476.43	Vacuolar protein sorting-associated protein 4A	VPS4A	Group	0.0772404
seq.13388.57	Neuroendocrine convertase 1	PCSK1	Group	0.0771897
seq.10011.65	Inositol polyphosphate 5-phosphatase OCRL-1	OCRL	Sex	0.0771786
seq.8892.14	Platelet endothelial aggregation receptor 1	PEAR1	Group	0.0771474
seq.3646.7	Tyrosine-protein kinase Tec	TEC	Group	0.0771422
seq.18910.45	Protein lin-7 homolog A	LIN7A	Group	0.0771367
seq.10435.2	N(4)-(beta-N-acetylglucosaminyl)-L-asparaginase	AGA	Group	0.0771355
seq.24432.3	GRIP1-associated protein 1	GRIPAP1	Group	0.0771196
seq.18429.10	Cadherin-1	CDH1	Group	0.0771048
seq.10025.1	Dihydrolipoyl dehydrogenase, mitochondrial	DLD	Group	0.0770954
seq.3585.54	Basigin	BSG	Sex	0.0770894
seq.22387.26	Pituitary homeobox 3	PITX3	Age	0.077086
seq.15310.61	Protein regulator of cytokinesis 1	PRC1	BMI	0.0770727
seq.13966.30	Myomesin-3	MYOM3	Group	0.0770534
seq.21638.5	Peptidyl-prolyl cis-trans isomerase-like 3	PPIL3	Group	0.0770417
seq.5355.69	Tumor necrosis factor ligand superfamily member 14	TNFSF14	Sex	0.0770048
seq.8364.74	Uronyl 2-sulfotransferase	UST	Group	0.0769801
seq.9744.139	DnaJ homolog subfamily A member 4	DNAJA4	Sex	0.0769286
seq.25301.48	Dual specificity tyrosine-phosphorylation-regulated kinase 1A	DYRK1A	Group	0.0769278
seq.24293.39	Nonspecific lipid-transfer protein	SCP2	Group	0.0768675
seq.6257.56	Cell growth regulator with EF hand domain protein 1	CGREF1	Group	0.0768337
seq.5345.51	Cytoskeleton-associated protein 2	CKAP2	Group	0.0766989
seq.11162.37	Equatorin	EQTN	Group	0.0766799
seq.4159.130	Complement factor H	CFH	Group	0.0766663
seq.9357.4	Protein CREG1	CREG1	BMI	0.0765828
seq.22578.17	Roundabout homolog 2	ROBO2	Age	0.0765641
seq.3766.51	Syntaxin-1A	STX1A	Group	0.0765606
seq.11568.2	Peptidyl-prolyl cis-trans isomerase FKBP1B	FKBP1B	Group	0.0765379
seq.21857.26	Guanine nucleotide-binding protein subunit beta-2-like 1	RACK1	Sex	0.076502
seq.10367.62	Interleukin-12	IL12A|IL12B	Sex	0.0764572
seq.3554.24	Adiponectin	ADIPOQ	BMI	0.0764244
seq.10464.6	Anthrax toxin receptor 1	ANTXR1	BMI	0.0763424
seq.9470.15	Methyltransferase-like protein 24	METTL24	Group	0.0763318
seq.5746.37	Ephrin-B1	EFNB1	Group	0.0763124
seq.21430.4	Cytosolic phospholipase A2 alpha	PLA2G4A	Group	0.0762934
seq.10014.31	Zinc finger protein SNAI2	SNAI2	Group	0.0762695
seq.22496.21	LYR motif-containing protein 1	LYRM1	Group	0.076215
seq.4194.26	Acidic leucine-rich nuclear phosphoprotein 32 family member B	ANP32B	Group	0.0761757
seq.2982.82	Galectin-4	LGALS4	BMI	0.0760199
seq.8465.52	Cathepsin H	CTSH	Group	0.0759622
seq.5011.11	Nicotinamide phosphoribosyltransferase	NAMPT	Age	0.0759355
seq.17680.12	Ephrin type-B receptor 1	EPHB1	Age	0.0759268
seq.9321.400	Neuromedin-B	NMB	Sex	0.075903
seq.18945.11	Regulator of G-protein signaling 1	RGS1	Group	0.0758351
seq.23148.100	Endothelial cell-derived lipase	LIPG	BMI	0.0758252
seq.9870.17	Tryptophan--tRNA ligase, cytoplasmic	WARS1	Age	0.0758184
seq.20408.11	Mitochondrial import receptor subunit TOM20 homolog	TOMM20	Group	0.0758061
seq.8258.22	UDP-glucuronic acid decarboxylase 1	UXS1	Sex	0.0757864
seq.2619.72	Tumor-associated calcium signal transducer 2	TACSTD2	Group	0.0757184
seq.5626.20	Chymotrypsin-C	CTRC	Sex	0.0756841
seq.24697.48	Heterogeneous nuclear ribonucleoprotein A0	HNRNPA0	Group	0.0755531
seq.14583.49	Growth/differentiation factor 8	MSTN	Group	0.0755318
seq.5751.14	LETM1 domain-containing protein 1	LETMD1	Group	0.0755114
seq.6561.77	Ig Kappa chain V-I region HK102- like	IGKV1-5	Group	0.0755042
seq.24411.144	E3 ubiquitin-protein ligase LRSAM1	LRSAM1	Group	0.0754777
seq.22858.3	Mitogen-activated protein kinase 6	MAPK6	BMI	0.0754514
seq.23425.19	Ermin	ERMN	Group	0.0754413
seq.24690.1	Calcium-binding protein 2	CABP2	Group	0.0753637
seq.24253.5	Eukaryotic peptide chain release factor GTP-binding subunit ERF3B	GSPT2	Group	0.0753317
seq.12376.85	Cyclin-dependent kinase 4 inhibitor D	CDKN2D	Group	0.0752281
seq.2961.1	Vitamin K-dependent protein C	PROC	BMI	0.0751858
seq.21567.214	Complement C1q tumor necrosis factor-related protein 4	C1QTNF4	Group	0.0751532
seq.3216.2	Polymeric immunoglobulin receptor	PIGR	Age	0.0750945
seq.19267.14	Hydroxyacylglutathione hydrolase, mitochondrial	HAGH	Group	0.0750843
seq.5359.65	Serine/threonine-protein kinase pim-1	PIM1	Group	0.0750614
seq.5657.28	CMP-N-acetylneuraminate-beta-galactosamide-alpha-2,3-sialyltransferase 1	ST3GAL1	BMI	0.0749794
seq.18321.38	Bifunctional methylenetetrahydrofolate dehydrogenase/cyclohydrolase, mitochondrial	MTHFD2	Group	0.0749432
seq.13978.122	T-box transcription factor TBX3	TBX3	Sex	0.0748767
seq.22057.9	Aldehyde dehydrogenase X, mitochondrial	ALDH1B1	Group	0.0748386
seq.11536.9	Histone H2A deubiquitinase MYSM1	MYSM1	Group	0.0746887
seq.3868.8	Small glutamine-rich tetratricopeptide repeat-containing protein alpha	SGTA	Group	0.0746811
seq.23038.63	Netrin receptor UNC5B	UNC5B	Group	0.0746752
seq.3322.52	Leucine-rich repeats and immunoglobulin-like domains protein 3	LRIG3	Group	0.074585
seq.23686.44	CWF19-like protein 1	CWF19L1	Sex	0.0745715
seq.10894.25	Secretagogin	SCGN	Group	0.0745403
seq.4194.26	Acidic leucine-rich nuclear phosphoprotein 32 family member B	ANP32B	Sex	0.0745027
seq.20923.10	Magnesium-dependent phosphatase 1	MDP1	Group	0.074479
seq.13676.46	Inhibin beta B chain	INHBB	Group	0.0744161
seq.21366.7	RNA-binding protein Musashi homolog 2	MSI2	Group	0.0744007
seq.9264.11	Cathepsin O	CTSO	Group	0.074381
seq.11608.5	Microtubule-associated proteins 1A/1B light chain 3B	MAP1LC3B	Group	0.0743807
seq.23350.66	Protein FAM118B	FAM118B	Fasting_baseline	0.0743519
seq.6441.62	A disintegrin and metalloproteinase with thrombospondin motifs 6	ADAMTS6	Group	0.0743344
seq.5139.32	Netrin receptor UNC5C	UNC5C	Group	0.0743254
seq.17750.8	Ribonucleoside-diphosphate reductase subunit M2	RRM2	Age	0.0743157
seq.9606.4	Nuclear pore membrane glycoprotein 210-like	NUP210L	Group	0.0742823
seq.11449.22	F-actin-capping protein subunit alpha-1	CAPZA1	Group	0.074268
seq.10613.33	Protein CASC4	GOLM2	Group	0.0742275
seq.4562.1	Neurexophilin-1	NXPH1	Group	0.0741987
seq.19488.1	Programmed cell death protein 6	PDCD6	BMI	0.0741497
seq.12775.6	High mobility group protein B3	HMGB3	Group	0.0741495
seq.19630.2	Gamma-synuclein	SNCG	Group	0.0741058
seq.8353.15	Sodium channel subunit beta-2	SCN2B	BMI	0.0740738
seq.18884.22	DnaJ homolog subfamily B member 4	DNAJB4	Sex	0.0740315
seq.10056.5	Forkhead box protein M1	FOXM1	Group	0.0739311
seq.20402.11	Trafficking protein particle complex subunit 2	TRAPPC2	Group	0.0738069
seq.24717.26	Serine/threonine-protein phosphatase 2A regulatory subunit B'	PTPA	Group	0.0737774
seq.18187.16	Aspartoacylase	ASPA	Group	0.073776
seq.7970.315	Ecto-ADP-ribosyltransferase 3	ART3	BMI	0.0737696
seq.12635.9	tRNA (cytosine(38)-C(5))-methyltransferase	TRDMT1	Group	0.073765
seq.22365.52	Cyclic AMP-dependent transcription factor ATF-5	ATF5	Group	0.0737603
seq.6606.61	Metastasis-suppressor KiSS-1	KISS1	Group	0.0737499
seq.11134.30	Peptide chain release factor 1-like, mitochondrial	MTRF1L	Group	0.0736942
seq.6388.21	Coiled-coil domain-containing protein 126	CCDC126	Group	0.0736698
seq.21391.17	Choriogonadotropin subunit beta 3	CGB3	Sex	0.0735099
seq.21391.17	Choriogonadotropin subunit beta 3	CGB3	Group	0.0734827
seq.12347.29	Cerebral cavernous malformations 2 protein	CCM2	Group	0.0734402
seq.19267.14	Hydroxyacylglutathione hydrolase, mitochondrial	HAGH	Sex	0.0734212
seq.18204.1	Transcription elongation factor A protein 1	TCEA1	Group	0.073364
seq.2649.77	Intercellular adhesion molecule 3	ICAM3	Group	0.0733445
seq.8100.15	ADM2	ADM2	Group	0.0733181
seq.24954.83	AP-1 complex subunit beta-1	AP1B1	Group	0.0732706
seq.12488.9	Malignant T-cell-amplified sequence 1	MCTS1	BMI	0.073249
seq.22500.9	Mediator of RNA polymerase II transcription subunit 11	MED11	Group	0.0731983
seq.13631.1	Retinoblastoma-binding protein 5	RBBP5	Group	0.0731547
seq.21939.6	ULA1/ UBA3	NAE1|UBA3	Sex	0.073093
seq.17746.77	Mitochondrial fission 1 protein	FIS1	Group	0.0730894
seq.4124.24	Heat shock 70 kDa protein 1A	HSPA1A	BMI	0.0730845
seq.2514.65	Ephrin-B3	EFNB3	Fasting_baseline	0.0729857
seq.3360.50	Serine/threonine-protein kinase Chk2	CHEK2	Group	0.0729431
seq.21670.52	NEDD4-like E3 ubiquitin-protein ligase WWP2	WWP2	Group	0.07291
seq.4913.78	C-C motif chemokine 16	CCL16	Group	0.0728728
seq.7083.74	Matrilin-4	MATN4	Group	0.0728655
seq.17419.17	Testin	TES	Group	0.0728598
seq.18402.1	AMMECR1-like protein	AMMECR1L	Group	0.0728316
seq.21178.8	Probable cytosolic iron-sulfur protein assembly protein CIAO1	CIAO1	Group	0.0727835
seq.24975.3	Fc receptor-like A	FCRLA	Group	0.0727144
seq.2775.54	Interleukin-17F	IL17F	BMI	0.0727136
seq.24435.1	Dynamin-1	DNM1	Group	0.0727076
seq.25104.10	Transcription factor CP2-like protein 1	TFCP2L1	Group	0.0727038
seq.13429.3	WAP four-disulfide core domain protein 10A	WFDC10A	Group	0.0726551
seq.15529.33	Cysteine and glycine-rich protein 1	CSRP1	Group	0.0726334
seq.23528.199	Phytanoyl-CoA hydroxylase-interacting protein-like	PHYHIPL	Group	0.0726151
seq.19377.14	Noelin-2	OLFM2	Group	0.0725804
seq.8013.9	VIP36-like protein	LMAN2L	Group	0.0725052
seq.17836.17	Protein S100-A16	S100A16	Sex	0.0724711
seq.9997.12	UBX domain-containing protein 4	UBXN4	Group	0.0724444
seq.6039.24	Corticotropin-releasing factor-binding protein	CRHBP	Group	0.0724009
seq.8459.10	Bone morphogenetic protein 6	BMP6	Group	0.0723963
seq.22045.8	Small ubiquitin-related modifier 4	SUMO4	Group	0.0723278
seq.15394.79	Netrin receptor UNC5B	UNC5B	Group	0.0722784
seq.13126.52	Desmocollin-2	DSC2	Group	0.0722673
seq.23394.125	Growth arrest-specific protein 2	GAS2	Group	0.0722472
seq.6248.68	Tumor necrosis factor receptor superfamily member 6	FAS	Group	0.0722119
seq.17346.61	Follicular dendritic cell secreted peptide	FDCSP	BMI	0.0721445
seq.21767.129	Polypeptide N-acetylgalactosaminyltransferase 14	GALNT14	Group	0.0721393
seq.3738.54	Macrophage colony-stimulating factor 1	CSF1	Fasting_baseline	0.0721292
seq.18222.34	Endophilin-B2	SH3GLB2	Sex	0.0721157
seq.7108.7	Small integral membrane protein 24	SMIM24	Group	0.0720031
seq.22027.13	Transforming acidic coiled-coil-containing protein 3	TACC3	Sex	0.0719885
seq.14136.234	Complement component C1q receptor	CD93	Group	0.0719541
seq.21945.4	Protein Wnt-5b	WNT5B	Group	0.0719016
seq.21141.9	Protein FAM84B	LRATD2	Group	0.0718838
seq.21406.25	Mitogen-activated protein kinase kinase kinase 11	MAP3K11	Sex	0.0718814
seq.7796.10	B-cell antigen receptor complex-associated protein alpha chain	CD79A	Group	0.0717181
seq.17760.128	WD repeat-containing protein 5	WDR5	BMI	0.0717158
seq.2524.56	High mobility group protein B1	HMGB1	BMI	0.0716827
seq.21357.12	Filamin-binding LIM protein 1	FBLIM1	Group	0.0716377
seq.8039.41	Protein FAM177A1	FAM177A1	Group	0.0716286
seq.9370.69	Gamma-glutamyl hydrolase	GGH	BMI	0.0716126
seq.4496.60	Macrophage metalloelastase	MMP12	Group	0.0715597
seq.8258.22	UDP-glucuronic acid decarboxylase 1	UXS1	Age	0.07147
seq.3043.49	SPARC	SPARC	BMI	0.0714614
seq.14116.129	Protein S100-A4	S100A4	Group	0.0714392
seq.9735.44	T-cell surface protein tactile	CD96	BMI	0.0714298
seq.9310.2	T-cell surface glycoprotein CD8 beta chain	CD8B	Group	0.0714186
seq.15457.14	Aminopeptidase N	ANPEP	Group	0.0714035
seq.16883.57	Ras-related protein Rab-4A	RAB4A	Group	0.0713518
seq.10737.96	Leukocyte elastase inhibitor	SERPINB1	Sex	0.0713163
seq.2632.5	Interleukin-12 receptor subunit beta-1	IL12RB1	Fasting_baseline	0.0712923
seq.7841.84	Endothelial cell-selective adhesion molecule	ESAM	Group	0.0712761
seq.13059.33	Riboflavin kinase	RFK	Group	0.0711865
seq.25472.12	Brain-enriched guanylate kinase-associated protein	BEGAIN	Group	0.0711772
seq.3060.43	Complement component C9	C9	Group	0.0711623
seq.11217.16	C-terminal-binding protein 1	CTBP1	Group	0.0711343
seq.4907.56	D-dimer	FGA|FGB|FGG	Sex	0.0711301
seq.8488.33	Integrin alpha-IIb: beta-3 complex	ITGA2B|ITGB3	Group	0.0710937
seq.5885.55	Eukaryotic translation initiation factor 4H	EIF4H	Group	0.0710869
seq.24642.21	Protein FAM92A	FAM92A	Age	0.0710589
seq.14083.25	Selenide, water dikinase 1	SEPHS1	BMI	0.0710258
seq.9547.29	EMI domain-containing protein 1	EMID1	Group	0.0710166
seq.8697.38	Glypican-1	GPC1	Age	0.0710015
seq.4413.3	Antileukoproteinase	SLPI	Group	0.0709921
seq.16809.1	Nucleoside diphosphate kinase, mitochondrial	NME4	Sex	0.0709524
seq.13123.3	Leucine-rich repeat transmembrane protein FLRT3	FLRT3	Group	0.0708351
seq.8894.80	Heterogeneous nuclear ribonucleoprotein A/B	HNRNPAB	Group	0.0708218
seq.9201.13	Transgelin-2	TAGLN2	Group	0.0708056
seq.13673.21	T-complex protein 1 subunit eta	CCT7	Group	0.0708051
seq.19231.22	Protein tyrosine phosphatase type IVA 3	PTP4A3	Fasting_baseline	0.0708049
seq.11228.37	Protein RIC-3	RIC3	Group	0.0707335
seq.9543.131	Conserved oligomeric Golgi complex subunit 8	COG8	Group	0.0707143
seq.12691.44	Serine hydroxymethyltransferase, mitochondrial	SHMT2	Group	0.0707141
seq.15322.35	Death domain-containing protein CRADD	CRADD	Group	0.0706941
seq.24698.12	Pre-mRNA-splicing factor 18	PRPF18	Age	0.0706904
seq.21342.25	Regulator of G-protein signaling 14	RGS14	Group	0.070569
seq.19303.64	Protein PET117 homolog, mitochondrial	PET117	Group	0.0705177
seq.21000.40	DNA-directed RNA polymerase II subunit RPB11-b1	POLR2J2	Group	0.0704967
seq.9370.69	Gamma-glutamyl hydrolase	GGH	Group	0.0704893
seq.19249.18	Lysine--tRNA ligase	KARS1	Sex	0.070479
seq.23200.25	Complement C1q tumor necrosis factor-related protein 4	C1QTNF4	Group	0.0704781
seq.15585.304	Fibulin-5	FBLN5	Fasting_baseline	0.0704645
seq.2381.52	Complement C5	C5	Group	0.0704554
seq.7789.182	Peroxiredoxin-4	PRDX4	Fasting_baseline	0.0704423
seq.4982.54	Elafin	PI3	Group	0.0704192
seq.15416.54	Lysozyme g-like protein 2	LYG2	Sex	0.0704014
seq.5249.31	Serine/threonine-protein kinase 17B	STK17B	BMI	0.0703659
seq.13926.1	RecQ-mediated genome instability protein 1	RMI1	Group	0.0703497
seq.20516.11	Sodium channel subunit beta-3	SCN3B	BMI	0.070347
seq.11830.48	Tyrosine-protein phosphatase non-receptor type 11	PTPN11	Sex	0.0703409
seq.21255.2	Regulator of G-protein signaling 16	RGS16	Group	0.0703192
seq.13027.20	Chromobox protein homolog 7	CBX7	Group	0.0702584
seq.3714.49	Creatine kinase M-type:Creatine kinase B-type heterodimer	CKB|CKM	Age	0.0702343
seq.19614.8	Transcobalamin-1	TCN1	Age	0.0701973
seq.13102.1	Protein FAM3D	FAM3D	Group	0.070187
seq.2819.23	Cadherin-5	CDH5	Group	0.0701294
seq.9789.52	Nesprin-2	SYNE2	Group	0.0700971
seq.7696.3	Next to BRCA1 gene 1 protein	NBR1	Group	0.0700586
seq.25089.21	Transcription intermediary factor 1-beta	TRIM28	Group	0.0698735
seq.4284.18	RNA-binding protein 39	RBM39	Group	0.0698683
seq.3486.58	Fibroblast growth factor 1	FGF1	Group	0.06984
seq.7928.183	Protein-tyrosine sulfotransferase 1	TPST1	BMI	0.0697483
seq.19639.53	Islet amyloid polypeptide	IAPP	Sex	0.0697366
seq.3892.21	Mediator of RNA polymerase II transcription subunit 1	MED1	Age	0.0697322
seq.13381.49	Beta-1,4-galactosyltransferase 1	B4GALT1	Group	0.0697238
seq.13929.27	Peroxisomal carnitine O-octanoyltransferase	CROT	Sex	0.0697095
seq.18206.18	Alcohol dehydrogenase 6	ADH6	Group	0.0696913
seq.20533.39	Interleukin-35	IL12A|EBI3	Group	0.0696774
seq.3894.15	N-acetyl-D-glucosamine kinase	NAGK	Group	0.0696604
seq.12594.5	Grancalcin	GCA	Group	0.0696587
seq.6245.4	Nectin-2	NECTIN2	Group	0.0696062
seq.24267.24	PWWP domain-containing protein 2B	PWWP2B	Group	0.0695718
seq.22387.26	Pituitary homeobox 3	PITX3	BMI	0.0695604
seq.3070.1	Interleukin-2	IL2	Group	0.0695489
seq.24474.12	Tetratricopeptide repeat protein 9A	TTC9	Age	0.0694443
seq.15465.79	Protein canopy homolog 4	CNPY4	Age	0.0694415
seq.2643.57	Cadherin-3	CDH3	Age	0.0694235
seq.25473.62	Protein farnesyltransferase/geranylgeranyltransferase type-1 subunit alpha	FNTA	Group	0.0694028
seq.19639.53	Islet amyloid polypeptide	IAPP	BMI	0.0694016
seq.9379.248	Small integral membrane protein 10	SMIM10	Group	0.069379
seq.11442.1	Delta and Notch-like epidermal growth factor-related receptor	DNER	Group	0.0693616
seq.9271.101	Stromal interaction molecule 1	STIM1	Group	0.0693212
seq.22834.21	Probable palmitoyltransferase ZDHHC4	ZDHHC4	Group	0.0693051
seq.22566.53	Pituitary adenylate cyclase-activating polypeptide type I receptor	ADCYAP1R1	Group	0.0693013
seq.8024.64	Protein-tyrosine sulfotransferase 2	TPST2	Group	0.0692939
seq.7927.16	Alpha-N-acetylgalactosaminide alpha-2,6-sialyltransferase 5	ST6GALNAC5	Group	0.0692801
seq.21539.139	Synaptotagmin-6	SYT6	Fasting_baseline	0.0692622
seq.23162.36	Mitogen-activated protein kinase kinase kinase 10	MAP3K10	Group	0.0692418
seq.23683.79	Tripartite motif-containing protein 55	TRIM55	Group	0.0692167
seq.6572.10	Leucine-rich repeat transmembrane neuronal protein 4	LRRTM4	Group	0.0691915
seq.21271.53	Aldo-keto reductase family 1 member C2	AKR1C2	Group	0.0691522
seq.2754.50	Complement C3	C3	Group	0.0691434
seq.8973.23	Fc receptor-like protein 4	FCRL4	Group	0.069138
seq.13605.16	Annexin A10	ANXA10	Sex	0.0690476
seq.8905.20	Calcium-activated potassium channel subunit beta-3	KCNMB3	Group	0.0689999
seq.9077.10	Mannosyl-oligosaccharide 1,2-alpha-mannosidase IB	MAN1A2	Age	0.0689981
seq.13516.46	ER membrane protein complex subunit 4	EMC4	Age	0.068995
seq.25258.41	Spermatogenesis-associated protein 5	SPATA5	Group	0.0689925
seq.15308.108	Brorin	VWC2	Age	0.0689913
seq.21110.5	Ubiquitin-conjugating enzyme E2 Z	UBE2Z	Group	0.0689331
seq.15495.9	Folate receptor gamma	FOLR3	Group	0.0688795
seq.22547.17	RNA-binding motif, single-stranded-interacting protein 1	RBMS1	Group	0.0688474
seq.17764.108	Rho-related GTP-binding protein RhoC	RHOC	Group	0.0688335
seq.12449.16	Peptidyl-prolyl cis-trans isomerase H	PPIH	Group	0.0687902
seq.21734.36	C1GLT/C1GLC Complex	C1GALT1|C1GALT1C1	Group	0.0687242
seq.3520.58	Transforming growth factor beta-3	TGFB3	Group	0.0686979
seq.13497.34	Eukaryotic translation initiation factor 3 subunit J	EIF3J	Group	0.0686792
seq.8011.96	Iron/zinc purple acid phosphatase-like protein	ACP7	Sex	0.0686498
seq.20441.35	DNA-directed RNA polymerases I, II, and III subunit RPABC1	POLR2E	Group	0.0686051
seq.11154.3	Nuclear factor erythroid 2-related factor 1	NFE2L1	Group	0.068526
seq.19574.5	Integrin alpha-IIb: beta-3 complex	ITGA2B|ITGB3	Group	0.068522
seq.9049.2	Monocarboxylate transporter 4	SLC16A3	Group	0.0685085
seq.18925.24	Proteasome subunit alpha type-5	PSMA5	Group	0.0684514
seq.22968.9	G antigen 2D	GAGE2D	Group	0.0684447
seq.3817.18	Protein kinase C theta type	PRKCQ	Group	0.0683071
seq.2878.66	Tyrosine-protein kinase Yes	YES1	Group	0.0682595
seq.23695.1	Fibronectin type III and SPRY domain-containing protein 1	FSD1	Group	0.0682533
seq.17802.4	Sialic acid synthase	NANS	Group	0.0682474
seq.22469.103	Homeobox protein HMX2	HMX2	Group	0.0681348
seq.12599.10	Fermitin family homolog 3	FERMT3	Group	0.0681319
seq.20574.8	CD81 antigen	CD81	Group	0.0681246
seq.20398.60	Ribonuclease P protein subunit p20	POP7	Age	0.0681043
seq.19271.64	Guanine nucleotide-binding protein G(i) subunit alpha-1	GNAI1	Group	0.0680598
seq.24941.14	Clustered mitochondria protein homolog	CLUH	Fasting_baseline	0.0680344
seq.2946.52	Complement factor D	CFD	BMI	0.0680215
seq.7006.4	Collagen alpha-1(XXV) chain	COL25A1	Group	0.0680161
seq.6262.14	Interleukin-17 receptor B	IL17RB	Group	0.0679407
seq.7097.8	Testis-specific chromodomain protein Y 1	CDY1	Age	0.0679203
seq.15310.61	Protein regulator of cytokinesis 1	PRC1	Group	0.0679192
seq.8659.68	Protein G6b	MPIG6B	Group	0.0679099
seq.4188.1	Aflatoxin B1 aldehyde reductase member 2	AKR7A2	Sex	0.0678989
seq.6938.21	Protocadherin gamma-A12	PCDHGA12	Group	0.0678185
seq.11571.75	NKG2-E type II integral membrane protein	KLRC3	Sex	0.0678172
seq.5078.82	Ephrin type-B receptor 6	EPHB6	Group	0.0678131
seq.21437.77	Methylated-DNA--protein-cysteine methyltransferase	MGMT	Group	0.067803
seq.8901.40	14-3-3 protein gamma	YWHAG	Group	0.0677982
seq.19236.24	Activated RNA polymerase II transcriptional coactivator p15	SUB1	Sex	0.0677809
seq.7228.2	Alpha-N-acetylgalactosaminide alpha-2,6-sialyltransferase 6	ST6GALNAC6	Age	0.0677154
seq.21140.19	Calcium signal-modulating cyclophilin ligand	CAMLG	Group	0.0676746
seq.4914.10	Human Chorionic Gonadotropin	CGA|CGB3|CGB7	Group	0.0675947
seq.3314.74	GDNF family receptor alpha-1	GFRA1	BMI	0.0675788
seq.11147.17	Trem-like transcript 1 protein	TREML1	Group	0.067567
seq.24027.32	Interferon epsilon-1	IFNE	BMI	0.0675257
seq.18840.205	SH2 domain-containing protein 1B	SH2D1B	Sex	0.0675197
seq.7638.30	Vesicular integral-membrane protein VIP36	LMAN2	Group	0.0675066
seq.3445.53	Interleukin-15 receptor subunit alpha	IL15RA	Fasting_baseline	0.0674926
seq.8013.9	VIP36-like protein	LMAN2L	Sex	0.067292
seq.22371.46	Protein FAM110A	FAM110A	BMI	0.067291
seq.15310.61	Protein regulator of cytokinesis 1	PRC1	Fasting_baseline	0.0672624
seq.2585.2	Prolactin	PRL	BMI	0.0670539
seq.17454.15	Epidermal growth factor-like protein 6	EGFL6	Group	0.0669557
seq.22566.53	Pituitary adenylate cyclase-activating polypeptide type I receptor	ADCYAP1R1	Age	0.0669392
seq.12340.17	Alanine--tRNA ligase, cytoplasmic	AARS1	BMI	0.0669348
seq.13631.1	Retinoblastoma-binding protein 5	RBBP5	Age	0.0669256
seq.22544.10	DNA repair protein RAD51 homolog 3	RAD51C	Group	0.0669194
seq.22005.8	[Pyruvate dehydrogenase [acetyl-transferring]]-phosphatase 1, mitochondrial	PDP1	Group	0.0669112
seq.6923.1	Procollagen-lysine,2-oxoglutarate 5-dioxygenase 2	PLOD2	BMI	0.0669066
seq.25278.41	Rho GTPase-activating protein 6	ARHGAP6	Group	0.0668951
seq.19279.42	Retinol-binding protein 1	RBP1	Group	0.06686
seq.10677.9	NADH dehydrogenase [ubiquinone] 1 beta subcomplex subunit 4	NDUFB4	Group	0.066821
seq.4719.58	Protein disulfide-isomerase A3	PDIA3	Group	0.0668101
seq.9453.12	Vascular endothelial growth factor B	VEGFB	Group	0.0667891
seq.10851.77	Interleukin-27 subunit beta	EBI3	Group	0.0667881
seq.21162.30	Tubulin-specific chaperone cofactor E-like protein	TBCEL	Sex	0.0666836
seq.22027.13	Transforming acidic coiled-coil-containing protein 3	TACC3	Group	0.0666163
seq.4278.14	Protein disulfide-isomerase	P4HB	Group	0.0666158
seq.3739.72	Integrin alpha-IIb: beta-3 complex	ITGA2B|ITGB3	Group	0.0665938
[truncated: 7,116 more rows]

## Sheet: 4_Correlation_network 
Community	Variable	Overlap	EntrezGeneSymbol	AptName	TargetFullName	r	p
ME	ME	Unique	CRYBB2	seq.10000.28	Beta-crystallin B2	-0.314522	0.00800737
ME	ME	Unique	OCRL	seq.10011.65	Inositol polyphosphate 5-phosphatase OCRL-1	0.506003	7.87324e-06
ME	ME	Unique	PNP	seq.10039.32	Purine nucleoside phosphorylase	-0.357836	0.00235516
ME	ME	Unique	HNF4A	seq.10041.3	Hepatocyte nuclear factor 4-alpha	0.421533	0.000278829
ME	ME	Unique	CBS	seq.10086.39	Cystathionine beta-synthase	0.396713	0.000673746
ME	ME	Unique	STAT3	seq.10346.5	Signal transducer and activator of transcription 3	-0.488718	1.76671e-05
ME	ME	Unique	SMAD2	seq.10364.6	Mothers against decapentaplegic homolog 2	-0.349001	0.00306559
ME	ME	Unique	STAT1	seq.10370.21	Signal transducer and activator of transcription 1-alpha/beta	-0.38959	0.000857237
ME	ME	Unique	STAT6	seq.10372.18	Signal transducer and activator of transcription 6	-0.387458	0.000920371
M1-ME	ME	Shared	CLMP	seq.10440.26	CXADR-like membrane protein	0.398256	0.000639045
ME	ME	Unique	PABPC3	seq.10447.18	Polyadenylate-binding protein 3	-0.337173	0.00431332
ME	ME	Unique	IL31	seq.10455.196	Interleukin-31	0.335361	0.00453975
ME-SF36PF	ME	Shared	ANTXR1	seq.10464.6	Anthrax toxin receptor 1	-0.407919	0.000456216
ME	ME	Unique	RPN1	seq.10490.3	Dolichyl-diphosphooligosaccharide--protein glycosyltransferase subunit 1	0.300321	0.011536
ME-SF36PF	ME	Shared	MXRA8	seq.10521.10	Matrix-remodeling-associated protein 8	-0.404724	0.000510567
ME	ME	Unique	NRAS	seq.10531.18	GTPase NRas	-0.318057	0.00729212
ME-SF36PF	ME	Shared	POMK	seq.10582.36	Protein O-mannose kinase	-0.369034	0.00166808
ME	ME	Unique	COL28A1	seq.10702.1	Collagen alpha-1(XXVIII) chain	0.323249	0.00634312
ME	ME	Unique	SERPINB1	seq.10737.96	Leukocyte elastase inhibitor	-0.317354	0.00742962
ME	ME	Unique	GRIA4	seq.10760.107	Glutamate receptor 4	0.526392	2.86253e-06
ME	ME	Unique	HNRNPDL	seq.10852.114	Heterogeneous nuclear ribonucleoprotein D-like	-0.400681	0.000587784
ME	ME	Unique	SPAST	seq.10870.32	Spastin	-0.343051	0.00364593
ME	ME	Unique	STX8	seq.10903.50	Syntaxin-8	-0.304137	0.0104756
ME	ME	Unique	ENO2	seq.11083.23	Gamma-enolase	0.339239	0.0040673
ME	ME	Unique	VWC2	seq.11121.56	Brorin	0.345785	0.00336817
ME	ME	Unique	SPG21	seq.11122.97	Maspardin	-0.457706	6.78157e-05
ME	ME	Unique	OLFM3	seq.11143.32	Noelin-3	0.443196	0.000121877
ME	ME	Unique	DEFB116	seq.11144.10	Beta-defensin 116	-0.348084	0.00314926
ME	ME	Unique	SPART	seq.11161.5	Spartin	-0.346319	0.00331616
ME	ME	Unique	FLNA	seq.11171.25	Filamin-A	-0.315993	0.0077025
ME	ME	Unique	KRT5	seq.11177.16	Keratin, type II cytoskeletal 5	0.312984	0.00833728
ME	ME	Unique	COL6A3	seq.11196.31	Collagen alpha-3(VI) chain	0.332987	0.00485239
M1-ME	ME	Shared	CXADR	seq.11204.80	Coxsackievirus and adenovirus receptor	-0.512693	5.68966e-06
ME	ME	Unique	DNAJB9	seq.11214.40	DnaJ homolog subfamily B member 9	0.407631	0.000460876
ME-SF36PF	ME	Shared	ATF6	seq.11277.23	Cyclic AMP-dependent transcription factor ATF-6 alpha	-0.334669	0.00462901
ME-SF36PF	ME	Shared	SELENOS	seq.11286.78	Selenoprotein S	-0.374116	0.00142062
ME	ME	Unique	WWP1	seq.11307.33	NEDD4-like E3 ubiquitin-protein ligase WWP1	-0.514624	5.17391e-06
ME	ME	Unique	DSG3	seq.11310.8	Desmoglein-3	-0.329058	0.00541187
M1-ME	ME	Shared	USB1	seq.11328.9	U6 snRNA phosphodiesterase	0.379728	0.00118617
ME	ME	Unique	ARHGAP25	seq.11333.82	Rho GTPase-activating protein 25	-0.366932	0.00178132
ME	ME	Unique	GRB10	seq.11358.15	Growth factor receptor-bound protein 10	-0.376778	0.00130464
ME	ME	Unique	AK2	seq.11368.32	Adenylate kinase 2, mitochondrial	-0.353292	0.00269962
ME	ME	Unique	BLVRA	seq.11382.5	Biliverdin reductase A	-0.398288	0.00063836
ME	ME	Unique	WFDC2	seq.11388.75	WAP four-disulfide core domain protein 2	0.365804	0.00184493
M1-ME	ME	Shared	PTK2B	seq.11395.5	Protein-tyrosine kinase 2-beta	-0.317752	0.00735141
ME	ME	Unique	EHD4	seq.11421.10	EH domain-containing protein 4	-0.306222	0.00993273
ME	ME	Unique	RECQL	seq.11431.235	ATP-dependent DNA helicase Q1	-0.467226	4.54941e-05
ME	ME	Unique	DNAJB2	seq.11438.6	DnaJ homolog subfamily B member 2	-0.331813	0.00501394
ME	ME	Unique	PCBP1	seq.11458.30	Poly(rC)-binding protein 1	-0.465326	4.93137e-05
ME	ME	Unique	RBM19	seq.11468.15	Probable RNA-binding protein 19	-0.474579	3.31514e-05
ME	ME	Unique	DYNLL2	seq.11493.169	Dynein light chain 2, cytoplasmic	-0.360701	0.00215872
ME-SF36PF	ME	Shared	TMEM230	seq.11542.11	Transmembrane protein 230	0.343613	0.00358724
M1-ME	ME	Shared	PHF3	seq.11544.39	PHD finger protein 3	-0.35106	0.00288478
M1-ME	ME	Shared	KLRC3	seq.11571.75	NKG2-E type II integral membrane protein	0.319797	0.00696106
ME	ME	Unique	DNM2	seq.11572.4	Dynamin-2	-0.360465	0.00217436
M1-ME	ME	Shared	DNAJB6	seq.11606.22	DnaJ homolog subfamily B member 6	-0.388564	0.000887125
ME	ME	Unique	ERH	seq.11614.29	Enhancer of rudimentary homolog	-0.426184	0.000234524
ME	ME	Unique	DAPP1	seq.11615.16	Dual adapter for phosphotyrosine and 3-phosphotyrosine and 3-phosphoinositide	-0.305768	0.0100487
ME	ME	Unique	HSF1	seq.11616.9	Heat shock factor protein 1	-0.353491	0.00268368
ME	ME	Unique	UBE2V1	seq.11626.7	Ubiquitin-conjugating enzyme E2 variant 1	-0.379046	0.00121266
ME	ME	Unique	RGS10	seq.11634.32	Regulator of G-protein signaling 10	-0.323373	0.00632185
ME	ME	Unique	GGA3	seq.11683.19	ADP-ribosylation factor-binding protein GGA3	-0.382494	0.001084
ME	ME	Unique	CRABP2	seq.11696.7	Cellular retinoic acid-binding protein 2	0.509895	6.52284e-06
ME	ME	Unique	CPT1B	seq.11709.29	Carnitine O-palmitoyltransferase 1, muscle isoform	-0.327336	0.0056745
ME	ME	Unique	PTPN11	seq.11830.48	Tyrosine-protein phosphatase non-receptor type 11	-0.312127	0.00852622
M1-ME	ME	Shared	CBL	seq.12016.60	E3 ubiquitin-protein ligase CBL	-0.377078	0.00129213
ME	ME	Unique	EEF2K	seq.12332.7	Eukaryotic elongation factor 2 kinase	0.354153	0.00263108
ME	ME	Unique	AARS1	seq.12340.17	Alanine--tRNA ligase, cytoplasmic	-0.364391	0.00192741
ME	ME	Unique	ANAPC10	seq.12345.4	Anaphase-promoting complex subunit 10	-0.376964	0.00129687
M1-ME	ME	Shared	SARS2	seq.12348.46	Serine--tRNA ligase, mitochondrial	-0.350655	0.0029196
ME	ME	Unique	STAT1	seq.12351.25	Signal transducer and activator of transcription 1-alpha/beta	-0.406811	0.000474436
ME	ME	Unique	DARS2	seq.12395.86	Aspartate--tRNA ligase, mitochondrial	-0.356608	0.00244415
ME	ME	Unique	STAMBPL1	seq.12401.3	AMSH-like protease	-0.325349	0.0059914
ME	ME	Unique	YWHAB	seq.12414.31	14-3-3 protein beta/alpha	-0.32419	0.00618331
ME	ME	Unique	CACYBP	seq.12432.23	Calcyclin-binding protein	-0.327396	0.00566507
ME	ME	Unique	IST1	seq.12434.25	IST1 homolog	-0.367672	0.00174073
ME	ME	Unique	MPG	seq.12438.127	DNA-3-methyladenine glycosylase	-0.400047	0.000600808
ME	ME	Unique	NMT1	seq.12448.246	Glycylpeptide N-tetradecanoyltransferase 1	-0.450517	9.09696e-05
ME	ME	Unique	HNRNPA1	seq.12466.7	Heterogeneous nuclear ribonucleoprotein A1	-0.467356	4.5243e-05
ME	ME	Unique	MAPRE1	seq.12469.19	Microtubule-associated protein RP/EB family member 1	-0.332791	0.00487905
ME	ME	Unique	CLIC5	seq.12475.48	Chloride intracellular channel protein 5	0.345432	0.00340292
ME	ME	Unique	MCTS1	seq.12488.9	Malignant T-cell-amplified sequence 1	0.581045	1.33731e-07
ME	ME	Unique	LAMTOR3	seq.12490.92	Ragulator complex protein LAMTOR3	0.398472	0.000634318
ME	ME	Unique	CLIC4	seq.12491.23	Chloride intracellular channel protein 4	-0.328157	0.00554794
ME	ME	Unique	GABARAPL2	seq.12494.99	Gamma-aminobutyric acid receptor-associated protein-like 2	-0.324789	0.00608339
ME	ME	Unique	SH3GL2	seq.12499.108	Endophilin-A1	-0.37552	0.00135832
ME	ME	Unique	CHMP3	seq.12508.9	Charged multivesicular body protein 3	-0.337832	0.00423341
M1-ME	ME	Shared	PBRM1	seq.12518.289	Protein polybromo-1	-0.346002	0.00334688
ME	ME	Unique	UBASH3B	seq.12558.3	Ubiquitin-associated and SH3 domain-containing protein B	-0.379776	0.0011843
M1-ME	ME	Shared	TNFAIP8	seq.12563.2	Tumor necrosis factor alpha-induced protein 8	-0.374333	0.00141083
ME	ME	Unique	TRIM3	seq.12573.80	Tripartite motif-containing protein 3	-0.470718	3.91804e-05
ME	ME	Unique	MAGEA3	seq.12576.21	Melanoma-associated antigen 3	0.317484	0.00740403
ME	ME	Unique	ARF3	seq.12578.13	ADP-ribosylation factor 3	-0.312449	0.00845482
ME	ME	Unique	OPHN1	seq.12591.27	Oligophrenin-1	-0.34796	0.00316076
ME	ME	Unique	PABPC4	seq.12603.87	Polyadenylate-binding protein 4	-0.369854	0.00162573
ME	ME	Unique	STK24	seq.12617.2	Serine/threonine-protein kinase 24	-0.374619	0.00139799
ME	ME	Unique	SENP7	seq.12626.6	Sentrin-specific protease 7	0.321693	0.00661552
M1-ME	ME	Shared	CRAT	seq.12637.7	Carnitine O-acetyltransferase	-0.3144	0.00803298
ME	ME	Unique	INPP5B	seq.12641.3	Type II inositol 1,4,5-trisphosphate 5-phosphatase	-0.362336	0.00205334
ME	ME	Unique	ARRB1	seq.12643.4	Beta-arrestin-1	-0.472926	3.56176e-05
ME	ME	Unique	MDH2	seq.12649.80	Malate dehydrogenase, mitochondrial	-0.348874	0.00307701
ME	ME	Unique	GNAI3	seq.12650.43	Guanine nucleotide-binding protein G(k) subunit alpha	0.352192	0.00278952
ME	ME	Unique	KLC1	seq.12656.1	Kinesin light chain 1	-0.377863	0.00125987
ME	ME	Unique	OLA1	seq.12659.13	Obg-like ATPase 1	-0.33992	0.003989
ME	ME	Unique	GDA	seq.12667.2	Guanine deaminase	-0.357183	0.00240208
ME	ME	Unique	DARS1	seq.12675.14	Aspartate--tRNA ligase, cytoplasmic	-0.367283	0.00176199
ME	ME	Unique	FLII	seq.12677.164	Protein flightless-1 homolog	-0.316725	0.00755476
ME	ME	Unique	SNRPA	seq.12678.66	U1 small nuclear ribonucleoprotein A	-0.341835	0.00377595
ME	ME	Unique	RPS6KA6	seq.12688.115	Ribosomal protein S6 kinase alpha-6	-0.303623	0.0106134
ME	ME	Unique	EIF1B	seq.12701.1	Eukaryotic translation initiation factor 1b	-0.406656	0.000477035
M1-ME	ME	Shared	NEK7	seq.12703.6	Serine/threonine-protein kinase Nek7	-0.330042	0.00526661
ME	ME	Unique	DPYSL3	seq.12707.26	Dihydropyrimidinase-related protein 3	-0.587657	8.87977e-08
ME	ME	Unique	H1-10	seq.12709.63	Histone H1x	-0.600764	3.83653e-08
ME	ME	Unique	AP1G2	seq.12714.38	AP-1 complex subunit gamma-like 2	-0.371565	0.00154035
ME	ME	Unique	PIN4	seq.12718.43	Peptidyl-prolyl cis-trans isomerase NIMA-interacting 4	-0.310602	0.00887169
M1-ME	ME	Shared	MPP7	seq.12732.13	MAGUK p55 subfamily member 7	0.331168	0.00510473
ME	ME	Unique	FEV	seq.12740.55	Protein FEV	-0.359295	0.00225319
ME	ME	Unique	RBM3	seq.12747.89	RNA-binding protein 3	0.438872	0.000144412
M1-ME	ME	Shared	HNRNPM	seq.12783.29	Heterogeneous nuclear ribonucleoprotein M	-0.411634	0.000399679
M1-ME	ME	Shared	GMEB2	seq.12804.5	Glucocorticoid modulatory element-binding protein 2	-0.472453	3.63557e-05
ME	ME	Unique	TMOD3	seq.12861.13	Tropomodulin-3	-0.304231	0.0104506
M1-ME	ME	Shared	DDX6	seq.12869.68	Probable ATP-dependent RNA helicase DDX6	-0.463477	5.33145e-05
ME	ME	Unique	CNGA2	seq.12872.35	Cyclic nucleotide-gated olfactory channel	0.316263	0.00764771
ME	ME	Unique	UBTD2	seq.12875.28	Ubiquitin domain-containing protein 2	-0.466001	4.79233e-05
ME	ME	Unique	PARP11	seq.12882.7	Poly [ADP-ribose] polymerase 11	-0.442682	0.000124375
ME	ME	Unique	IFI16	seq.12893.159	Gamma-interferon-inducible protein 16	-0.519942	3.97033e-06
ME	ME	Unique	KRT17	seq.12923.51	Keratin, type I cytoskeletal 17	0.329279	0.00537891
ME	ME	Unique	ALDH3B1	seq.12940.35	Aldehyde dehydrogenase family 3 member B1	-0.355834	0.00250175
ME	ME	Unique	KIFBP	seq.12956.40	KIF1-binding protein	-0.308879	0.00927654
ME	ME	Unique	GPR107	seq.12963.1	Protein GPR107	0.312615	0.00841808
ME	ME	Unique	KRT20	seq.12975.11	Keratin, type I cytoskeletal 20	0.386233	0.000958545
ME	ME	Unique	TSG101	seq.13044.5	Tumor susceptibility gene 101 protein	-0.306128	0.00995658
ME	ME	Unique	S100A6	seq.13090.17	Protein S100-A6	-0.443935	0.000118367
ME	ME	Unique	SPP1	seq.13113.7	Osteopontin	0.320575	0.00681733
ME	ME	Unique	LUM	seq.13114.50	Lumican	-0.362072	0.00207005
ME	ME	Unique	PXDN	seq.13463.1	Peroxidasin homolog	0.377213	0.00128651
ME	ME	Unique	HDHD2	seq.13472.35	Haloacid dehalogenase-like hydrolase domain-containing protein 2	-0.331933	0.00499722
ME	ME	Unique	UBE2D4	seq.13475.10	Ubiquitin-conjugating enzyme E2 D4	-0.318861	0.00713745
ME	ME	Unique	MYOM2	seq.13534.20	Myomesin-2	-0.340745	0.00389597
ME	ME	Unique	ARHGAP45	seq.13544.9	Rho GTPase-activating protein 45	-0.399721	0.000607621
ME	ME	Unique	HTR7	seq.13547.5	5-hydroxytryptamine receptor 7	0.346703	0.0032792
ME	ME	Unique	ABLIM3	seq.13578.98	Actin-binding LIM protein 3	-0.313023	0.00832869
ME	ME	Unique	GGA1	seq.13594.158	ADP-ribosylation factor-binding protein GGA1	-0.370187	0.00160879
ME	ME	Unique	RAB31	seq.13597.20	Ras-related protein Rab-31	-0.370492	0.00159343
ME	ME	Unique	NCK2	seq.13615.60	Cytoplasmic protein NCK2	-0.335127	0.00456976
M1-ME	ME	Shared	GET3	seq.13620.10	ATPase ASNA1	-0.332945	0.0048581
ME	ME	Unique	AP2A2	seq.13621.31	AP-2 complex subunit alpha-2	-0.377018	0.00129463
ME-SF36PF	ME	Shared	PPP2R5A	seq.13622.16	Serine/threonine-protein phosphatase 2A 56 kDa regulatory subunit alpha isoform	-0.426136	0.00023495
ME	ME	Unique	NAP1L1	seq.13636.20	Nucleosome assembly protein 1-like 1	-0.35531	0.00254144
ME	ME	Unique	USO1	seq.13639.101	General vesicular transport factor p115	-0.349748	0.00299882
ME	ME	Unique	PNKP	seq.13657.2	Bifunctional polynucleotide phosphatase/kinase	-0.375477	0.00136022
ME-SF36PF	ME	Shared	ELANE	seq.13671.40	Neutrophil elastase	-0.392782	0.000770062
ME	ME	Unique	CFD	seq.13678.169	Complement factor D	0.447916	0.00010101
ME	ME	Unique	IL5RA	seq.13686.2	Interleukin-5 receptor subunit alpha	0.338598	0.00414228
ME	ME	Unique	ODC1	seq.13689.2	Ornithine decarboxylase	0.317676	0.00736627
ME	ME	Unique	BGN	seq.13690.26	Biglycan	-0.395581	0.000700287
ME	ME	Unique	ERP29	seq.13728.19	Endoplasmic reticulum resident protein 29	-0.443145	0.00012212
M1-ME	ME	Shared	INHBA	seq.13738.8	Inhibin beta A chain	0.316176	0.00766537
M1-ME-SF36PF	ME	Shared	IL22	seq.13742.66	Interleukin-22	0.37982	0.00118264
ME-SF36PF	ME	Shared	CA6	seq.13747.9	Carbonic anhydrase 6	-0.354983	0.00256649
ME	ME	Unique	APOBEC3G	seq.13930.3	DNA dC->dU-editing enzyme APOBEC-3G	-0.330735	0.00516645
ME	ME	Unique	IFI16	seq.13940.19	Gamma-interferon-inducible protein 16	-0.468622	4.28653e-05
M1-ME	ME	Shared	SULT1A3	seq.13944.3	Sulfotransferase 1A3	-0.4103	0.000419193
ME	ME	Unique	CERT1	seq.13950.9	Collagen type IV alpha-3-binding protein	-0.356267	0.0024694
ME	ME	Unique	TOLLIP	seq.13963.7	Toll-interacting protein	-0.324842	0.00607468
ME	ME	Unique	PPFIA1	seq.13975.56	Liprin-alpha-1	-0.348726	0.00309044
ME	ME	Unique	ARHGEF1	seq.13976.9	Rho guanine nucleotide exchange factor 1	-0.319455	0.00702502
ME	ME	Unique	SLC26A7	seq.13979.3	Anion exchange transporter	-0.471398	3.805e-05
M1-ME	ME	Shared	CD5	seq.14065.11	T-cell surface glycoprotein CD5	0.38177	0.00110995
ME	ME	Unique	PKP2	seq.14067.6	Plakophilin-2	-0.308619	0.0093392
ME	ME	Unique	SEPHS1	seq.14083.25	Selenide, water dikinase 1	-0.393494	0.000751731
ME	ME	Unique	IGFBP6	seq.14088.38	Insulin-like growth factor-binding protein 6	0.380169	0.00116931
ME	ME	Unique	MTHFS	seq.14107.1	5-formyltetrahydrofolate cyclo-ligase	-0.348474	0.00311343
ME	ME	Unique	EFNA2	seq.14124.6	Ephrin-A2	0.411411	0.000402884
ME	ME	Unique	H2BC21	seq.14143.8	Histone H2B type 2-E	-0.521137	3.73869e-06
ME-SF36PF	ME	Shared	H2AW	seq.14144.3	Histone H2A type 3	-0.424185	0.000252714
ME	ME	Unique	IL36A	seq.14150.7	Interleukin-36 alpha	0.353517	0.00268161
ME	ME	Unique	YWHAB	seq.14156.33	14-3-3 protein beta/alpha	-0.455998	7.27595e-05
ME	ME	Unique	BHMT2	seq.14226.120	S-methylmethionine--homocysteine S-methyltransferase BHMT2	0.400442	0.000592671
ME	ME	Unique	MYL6B	seq.14227.21	Myosin light chain 6B	-0.308975	0.00925353
ME	ME	Unique	DOK2	seq.14246.50	Docking protein 2	-0.322332	0.00650246
ME	ME	Unique	SMC3	seq.14324.52	Structural maintenance of chromosomes protein 3	-0.45073	9.01891e-05
ME	ME	Unique	TRAPPC3	seq.14337.1	Trafficking protein particle complex subunit 3	0.464095	5.19461e-05
M1-ME	ME	Shared	KIAA0040	seq.14603.51	Uncharacterized protein KIAA0040	0.357635	0.00236949
ME	ME	Unique	ZNF526	seq.14619.8	Zinc finger protein 526	-0.318569	0.0071932
ME	ME	Unique	SUMO3	seq.14623.26	Small ubiquitin-related modifier 3	-0.310018	0.00900723
ME	ME	Unique	RIDA	seq.14636.25	Ribonuclease UK114	0.325705	0.00593355
ME	ME	Unique	EIF4B	seq.14675.20	Eukaryotic translation initiation factor 4B	-0.326162	0.00585988
ME	ME	Unique	VWC2	seq.15308.108	Brorin	0.360436	0.00217625
M1-ME	ME	Shared	AGO1	seq.15312.14	Protein argonaute-1	-0.305933	0.0100064
ME	ME	Unique	CLIC4	seq.15314.49	Chloride intracellular channel protein 4	-0.309526	0.00912278
ME	ME	Unique	TXNL4B	seq.15316.262	Thioredoxin-like protein 4B	-0.316711	0.00755749
ME	ME	Unique	SELENOM	seq.15336.7	Selenoprotein M	0.302254	0.0109876
ME	ME	Unique	DDR2	seq.15381.45	Discoidin domain-containing receptor 2	0.381009	0.0011378
ME	ME	Unique	FABP4	seq.15386.7	Fatty acid-binding protein, adipocyte	0.443923	0.000118424
ME	ME	Unique	ID2	seq.15403.53	DNA-binding protein inhibitor ID-2	-0.510562	6.31438e-06
ME	ME	Unique	MAPK10	seq.15418.25	Mitogen-activated protein kinase 10	-0.43893	0.000144087
ME	ME	Unique	SRC	seq.15433.4	Proto-oncogene tyrosine-protein kinase Src	-0.383623	0.00104464
ME	ME	Unique	PNP	seq.15435.4	Purine nucleoside phosphorylase	-0.337208	0.004309
ME	ME	Unique	GM2A	seq.15441.6	Ganglioside GM2 activator	0.312483	0.00844733
ME	ME	Unique	AMBP	seq.15453.3	Alpha-1-microglobulin	0.442083	0.000127342
ME-SF36PF	ME	Shared	CD248	seq.15491.20	Endosialin	-0.327771	0.00560705
ME	ME	Unique	LEFTY2	seq.15503.15	Left-right determination factor 2	0.349258	0.0030425
ME	ME	Unique	PRSS8	seq.15513.108	Prostasin	0.379269	0.00120392
ME	ME	Unique	PGAM2	seq.15524.30	Phosphoglycerate mutase 2	-0.331063	0.00511965
ME-SF36PF	ME	Shared	DLD	seq.15527.90	Dihydrolipoyl dehydrogenase, mitochondrial	-0.368775	0.00168172
ME	ME	Unique	MDH2	seq.15534.26	Malate dehydrogenase, mitochondrial	-0.367644	0.00174224
ME	ME	Unique	VIM	seq.15540.6	Vimentin	-0.560119	4.61197e-07
ME-SF36PF	ME	Shared	ANTXR2	seq.15559.5	Anthrax toxin receptor 2	-0.549124	8.54913e-07
ME	ME	Unique	RNASE3	seq.15576.158	Eosinophil cationic protein	-0.364579	0.00191625
M1-ME-SF36PF	ME	Shared	HTRA1	seq.15594.47	Serine protease HTRA1	0.366172	0.00182398
ME	ME	Unique	HEXIM1	seq.15596.7	Protein HEXIM1	-0.362906	0.0020177
ME	ME	Unique	AKT1	seq.15627.83	RAC-alpha serine/threonine-protein kinase	-0.408142	0.000452618
ME-SF36PF	ME	Shared	BMP4	seq.15667.39	Bone morphogenetic protein 4	-0.351869	0.00281641
ME	ME	Unique	PGR	seq.15693.9	Progesterone receptor	-0.393541	0.000750529
ME	ME	Unique	SHC1	seq.16043.30	SHC-transforming protein 1	-0.371881	0.00152507
ME	ME	Unique	UNC5D	seq.16307.22	Netrin receptor UNC5D	0.323587	0.00628531
ME	ME	Unique	DSG3	seq.16317.20	Desmoglein-3	-0.323292	0.00633583
ME	ME	Unique	HMGA1	seq.16536.3	High mobility group protein HMG-I/HMG-Y	0.307928	0.00950685
ME	ME	Unique	NUDT2	seq.16583.8	Bis(5'-nucleosyl)-tetraphosphatase [asymmetrical]	-0.311396	0.00869029
ME	ME	Unique	GLRX3	seq.16596.25	Glutaredoxin-3	-0.342428	0.00371205
ME	ME	Unique	HDGF	seq.16758.96	Hepatoma-derived growth factor	-0.469086	4.20218e-05
ME	ME	Unique	IL26	seq.16760.2	Interleukin-26	0.463935	5.22954e-05
ME	ME	Unique	PDE5A	seq.16805.5	cGMP-specific 3',5'-cyclic phosphodiesterase	-0.334961	0.00459116
ME	ME	Unique	ATXN3	seq.16825.20	Ataxin-3	-0.438602	0.000145938
ME-SF36PF	ME	Shared	DOK1	seq.16831.7	Docking protein 1	-0.360091	0.00219931
ME-SF36PF	ME	Shared	RGS5	seq.16850.5	Regulator of G-protein signaling 5	-0.306717	0.00980739
ME	ME	Unique	OSBPL9	seq.16899.59	Oxysterol-binding protein-related protein 9	0.441341	0.000131113
ME	ME	Unique	IRF3	seq.17151.84	Interferon regulatory factor 3	-0.381041	0.00113663
ME	ME	Unique	DCLK1	seq.17156.72	Serine/threonine-protein kinase DCLK1	0.356143	0.0024786
M1-ME	ME	Shared	UBE2G1	seq.17158.17	Ubiquitin-conjugating enzyme E2 G1	-0.339349	0.00405463
ME	ME	Unique	DDOST	seq.17161.1	Dolichyl-diphosphooligosaccharide--protein glycosyltransferase 48 kDa subunit	0.317986	0.0073058
ME	ME	Unique	PSIP1	seq.17176.13	PC4 and SFRS1-interacting protein	-0.492218	1.50528e-05
ME	ME	Unique	RAB5A	seq.17205.21	Ras-related protein Rab-5A	-0.35741	0.00238567
ME-SF36PF	ME	Shared	OGN	seq.17224.12	Mimecan	-0.401203	0.000577238
ME	ME	Unique	AASDHPPT	seq.17320.19	L-aminoadipate-semialdehyde dehydrogenase-phosphopantetheinyl transferase	-0.325619	0.00594743
ME	ME	Unique	ACADM	seq.17333.20	Medium-chain specific acyl-CoA dehydrogenase, mitochondrial	-0.309071	0.00923068
ME	ME	Unique	YY1	seq.17337.1	Transcriptional repressor protein YY1	-0.512872	5.63982e-06
ME	ME	Unique	ZADH2	seq.17345.12	Prostaglandin reductase 3	-0.37749	0.00127513
ME	ME	Unique	FDCSP	seq.17346.61	Follicular dendritic cell secreted peptide	0.367482	0.00175105
ME	ME	Unique	AIDA	seq.17347.80	Axin interactor, dorsalization-associated protein	-0.309519	0.00912436
ME	ME	Unique	CHMP2B	seq.17350.13	Charged multivesicular body protein 2b	-0.418225	0.000314864
ME	ME	Unique	SNRPB2	seq.17364.8	U2 small nuclear ribonucleoprotein B''	-0.478007	2.85321e-05
ME	ME	Unique	DCUN1D1	seq.17366.6	DCN1-like protein 1	0.305199	0.0101958
ME	ME	Unique	UBE2K	seq.17380.2	Ubiquitin-conjugating enzyme E2 K	-0.383391	0.00105262
ME	ME	Unique	UFD1	seq.17411.55	Ubiquitin recognition factor in ER-associated degradation protein 1	-0.378792	0.00122265
ME	ME	Unique	HARS1	seq.17450.51	Histidine--tRNA ligase, cytoplasmic	-0.366459	0.00180778
M1-ME	ME	Shared	NMI	seq.17512.2	N-myc-interactor	-0.314585	0.00799414
M1-ME	ME	Shared	ANXA11	seq.17513.11	Annexin A11	-0.323418	0.0063142
ME	ME	Unique	RAB21	seq.17514.48	Ras-related protein Rab-21	-0.387212	0.000927924
ME	ME	Unique	HSPA13	seq.17515.6	Heat shock 70 kDa protein 13	0.334632	0.00463382
ME	ME	Unique	ACOT13	seq.17675.17	Acyl-coenzyme A thioesterase 13	-0.343727	0.00357542
ME	ME	Unique	VSIG4	seq.17678.28	V-set and immunoglobulin domain-containing protein 4	0.338896	0.00410727
ME	ME	Unique	EPHB1	seq.17680.12	Ephrin type-B receptor 1	0.374691	0.00139479
ME	ME	Unique	TBCB	seq.17686.27	Tubulin-folding cofactor B	-0.383756	0.00104007
ME	ME	Unique	OVCA2	seq.17697.2	Esterase OVCA2	-0.339072	0.00408679
ME	ME	Unique	SAR1A	seq.17726.3	GTP-binding protein SAR1a	-0.305087	0.010225
ME	ME	Unique	CHMP2A	seq.17728.61	Charged multivesicular body protein 2a	-0.420513	0.000289519
ME	ME	Unique	HADH	seq.17739.1	Hydroxyacyl-coenzyme A dehydrogenase, mitochondrial	-0.363863	0.00195912
ME	ME	Unique	RAB11A	seq.17744.31	Ras-related protein Rab-11A	-0.332003	0.00498752
ME	ME	Unique	RRM2	seq.17750.8	Ribonucleoside-diphosphate reductase subunit M2	0.314476	0.00801697
ME	ME	Unique	CAB39	seq.17757.86	Calcium-binding protein 39	-0.395615	0.000699477
ME-SF36PF	ME	Shared	WDR5	seq.17760.128	WD repeat-containing protein 5	-0.391936	0.000792333
ME	ME	Unique	PCNP	seq.17769.28	PEST proteolytic signal-containing nuclear protein	-0.419911	0.000296
ME	ME	Unique	NAPG	seq.17773.26	Gamma-soluble NSF attachment protein	-0.390843	0.000822015
ME	ME	Unique	TAGLN3	seq.17775.8	Transgelin-3	-0.51498	5.08375e-06
ME	ME	Unique	PMM2	seq.17794.6	Phosphomannomutase 2	-0.448258	9.96318e-05
ME	ME	Unique	PGLS	seq.17799.9	6-phosphogluconolactonase	-0.364064	0.00194699
ME	ME	Unique	SUGT1	seq.17818.22	Protein SGT1 homolog	-0.314484	0.00801524
ME	ME	Unique	FAHD1	seq.17819.30	Acylpyruvase FAHD1, mitochondrial	-0.301691	0.0111451
ME	ME	Unique	EEF1D	seq.17826.341	Elongation factor 1-delta	-0.319348	0.00704517
ME	ME	Unique	PPCS	seq.17843.30	Phosphopantothenate--cysteine ligase	-0.326232	0.00584871
M1-ME	ME	Shared	DRG1	seq.17849.6	Developmentally-regulated GTP-binding protein 1	-0.365538	0.0018602
ME	ME	Unique	NAA10	seq.17854.33	N-alpha-acetyltransferase 10	-0.315071	0.00789231
M1-ME	ME	Shared	NT5M	seq.17856.23	5'(3')-deoxyribonucleotidase, mitochondrial	-0.303421	0.0106677
M1-ME	ME	Shared	IRAK4	seq.18162.167	Interleukin-1 receptor-associated kinase 4	-0.301311	0.0112522
ME	ME	Unique	UBE2V2	seq.18165.181	Ubiquitin-conjugating enzyme E2 variant 2	-0.340214	0.0039556
ME	ME	Unique	PDCD6IP	seq.18174.79	Programmed cell death 6-interacting protein	-0.450763	9.00687e-05
ME	ME	Unique	LDLRAP1	seq.18183.3	Low density lipoprotein receptor adapter protein 1	-0.322018	0.00655781
ME	ME	Unique	GMPS	seq.18184.28	GMP synthase [glutamine-hydrolyzing]	-0.306181	0.00994321
ME	ME	Unique	TARS1	seq.18186.15	Threonine--tRNA ligase, cytoplasmic	-0.312644	0.0084117
ME	ME	Unique	RANBP1	seq.18191.23	Ran-specific GTPase-activating protein	-0.358491	0.0023089
ME	ME	Unique	MORF4L1	seq.18193.165	Mortality factor 4-like protein 1	-0.436274	0.000159733
ME	ME	Unique	CHMP1B	seq.18207.6	Charged multivesicular body protein 1b	-0.444678	0.000114929
ME	ME	Unique	GCLM	seq.18214.2	Glutamate--cysteine ligase regulatory subunit	-0.40041	0.000593316
ME	ME	Unique	THG1L	seq.18215.5	Probable tRNA(His) guanylyltransferase	-0.349967	0.00297956
ME	ME	Unique	SH3GLB2	seq.18222.34	Endophilin-B2	-0.308114	0.00946142
ME	ME	Unique	CHMP1A	seq.18224.11	Charged multivesicular body protein 1a	-0.465267	4.94371e-05
ME	ME	Unique	COX5A	seq.18226.148	Cytochrome c oxidase subunit 5A, mitochondrial	-0.321995	0.00656188
ME	ME	Unique	TCL1B	seq.18276.34	T-cell leukemia/lymphoma protein 1B	-0.311449	0.00867821
ME	ME	Unique	PURB	seq.18300.39	Transcriptional activator protein Pur-beta	-0.301015	0.0113364
ME	ME	Unique	CS	seq.18309.18	Citrate synthase, mitochondrial	-0.371673	0.00153513
ME	ME	Unique	SH3GL3	seq.18318.98	Endophilin-A3	-0.398968	0.000623599
M1-ME	ME	Shared	GBA	seq.18331.3	Glucosylceramidase	0.392207	0.000785142
ME	ME	Unique	CPLX1	seq.18332.17	Complexin-1	0.335308	0.0045466
ME	ME	Unique	IDH1	seq.18338.26	Isocitrate dehydrogenase [NADP] cytoplasmic	-0.310114	0.00898462
ME-SF36PF	ME	Shared	PSMB3	seq.18339.207	Proteasome subunit beta type-3	0.45784	6.74409e-05
ME-SF36PF	ME	Shared	LAMA2|LAMB1|LAMC1	seq.18347.15	Laminin-2	-0.401565	0.000570044
ME	ME	Unique	HNRNPD	seq.18348.89	Heterogeneous nuclear ribonucleoprotein D0	-0.485231	2.06864e-05
ME	ME	Unique	RDX	seq.18373.13	Radixin	-0.330829	0.00515298
ME	ME	Unique	MYL3	seq.18376.19	Myosin light chain 3	-0.307685	0.00956667
M1-ME	ME	Shared	AMPD2	seq.18403.25	AMP deaminase 2	-0.426592	0.000230964
ME	ME	Unique	ARF4	seq.18408.26	ADP-ribosylation factor 4	-0.329128	0.00540139
ME	ME	Unique	PPIC	seq.18819.21	Peptidyl-prolyl cis-trans isomerase C	0.428737	0.000213047
ME	ME	Unique	H2BU1	seq.18823.52	Histone H2B type 3-B	-0.556738	5.58914e-07
ME	ME	Unique	EIF4A2	seq.18824.7	Eukaryotic initiation factor 4A-II	-0.30252	0.0109142
ME	ME	Unique	LRIG1	seq.18831.6	Leucine-rich repeats and immunoglobulin-like domains protein 1	0.304263	0.010442
ME-SF36PF	ME	Shared	CEACAM8	seq.18873.8	Carcinoembryonic antigen-related cell adhesion molecule 8	-0.397799	0.000649159
ME	ME	Unique	CEBPA	seq.18874.66	CCAAT/enhancer-binding protein alpha	-0.33088	0.00514574
M1-ME	ME	Shared	DSTN	seq.18883.4	Destrin	-0.492606	1.47859e-05
ME	ME	Unique	DNAJB4	seq.18884.22	DnaJ homolog subfamily B member 4	-0.358602	0.00230111
ME	ME	Unique	HDAC2	seq.18897.31	Histone deacetylase 2	-0.366885	0.00178393
M1-ME	ME	Shared	RAET1G	seq.18927.14	Retinoic acid early transcript 1G protein	0.338096	0.00420182
ME	ME	Unique	TGM2	seq.18934.50	Protein-glutamine gamma-glutamyltransferase 2	-0.367546	0.00174757
ME	ME	Unique	PTGR2	seq.18943.4	Prostaglandin reductase 2	0.431156	0.000194379
ME	ME	Unique	RAC2	seq.18950.13	Ras-related C3 botulinum toxin substrate 2	-0.409618	0.000429499
ME	ME	Unique	SH3BGRL2	seq.19113.66	SH3 domain-binding glutamic acid-rich-like protein 2	-0.334864	0.00460374
ME	ME	Unique	UBLCP1	seq.19124.9	Ubiquitin-like domain-containing CTD phosphatase 1	-0.4114	0.000403045
ME	ME	Unique	PRPSAP2	seq.19150.20	Phosphoribosyl pyrophosphate synthase-associated protein 2	-0.365049	0.00188862
ME	ME	Unique	USP15	seq.19161.1	Ubiquitin carboxyl-terminal hydrolase 15	-0.31913	0.00708643
ME	ME	Unique	LRRC59	seq.19163.26	Leucine-rich repeat-containing protein 59	-0.458955	6.43971e-05
ME	ME	Unique	CYRIB	seq.19176.27	Protein FAM49B	-0.322533	0.00646714
ME	ME	Unique	MOB1B	seq.19177.7	MOB kinase activator 1B	-0.433444	0.000178121
ME	ME	Unique	NAP1L4	seq.19188.21	nucleosome assembly protein 1-like 4	-0.390249	0.000838557
ME	ME	Unique	VBP1	seq.19193.18	Prefoldin subunit 3	0.382508	0.00108349
ME	ME	Unique	BTK	seq.19202.10	Tyrosine-protein kinase BTK	-0.307092	0.00971364
ME	ME	Unique	ADK	seq.19207.119	Adenosine kinase	-0.327807	0.0056016
ME	ME	Unique	RAB5B	seq.19222.124	Ras-related protein Rab-5B	-0.334312	0.00467569
ME	ME	Unique	EIF1AY	seq.19224.5	Eukaryotic translation initiation factor 1A, Y-chromosomal	-0.368791	0.00168088
ME	ME	Unique	PTP4A3	seq.19231.22	Protein tyrosine phosphatase type IVA 3	-0.397085	0.000665238
ME	ME	Unique	SUB1	seq.19236.24	Activated RNA polymerase II transcriptional coactivator p15	-0.335724	0.00449361
ME	ME	Unique	RBP5	seq.19241.31	Retinol-binding protein 5	0.385921	0.000968481
M1-ME	ME	Shared	PFDN1	seq.19242.21	Prefoldin subunit 1	-0.430438	0.000199757
ME	ME	Unique	MYCBP	seq.19250.50	C-Myc-binding protein	-0.433838	0.000175446
ME-SF36PF	ME	Shared	SRGN	seq.19251.56	Serglycin	-0.30247	0.0109278
ME	ME	Unique	EIF2S1	seq.19259.176	Eukaryotic translation initiation factor 2 subunit 1	-0.360582	0.0021666
ME-SF36PF	ME	Shared	GIPC1	seq.19260.4	PDZ domain-containing protein GIPC1	-0.38406	0.00102972
ME	ME	Unique	ACADVL	seq.19262.219	Very long-chain specific acyl-CoA dehydrogenase, mitochondrial	-0.395099	0.000711883
ME	ME	Unique	EIF4E	seq.19263.147	Eukaryotic translation initiation factor 4E	-0.349331	0.00303592
ME	ME	Unique	TSTD1	seq.19277.4	Thiosulfate sulfurtransferase/rhodanese-like domain-containing protein 1	-0.357615	0.00237094
ME	ME	Unique	RAB1B	seq.19278.19	Ras-related protein Rab-1B	-0.371293	0.00155364
ME	ME	Unique	MAFG	seq.19281.86	Transcription factor MafG	-0.3788	0.00122232
ME	ME	Unique	DENR	seq.19287.59	Density-regulated protein	-0.322282	0.00651123
ME	ME	Unique	HPRT1	seq.19290.5	Hypoxanthine-guanine phosphoribosyltransferase	-0.373512	0.00144819
M1-ME	ME	Shared	PPP1CC	seq.19295.32	Serine/threonine-protein phosphatase PP1-gamma catalytic subunit	-0.324908	0.00606379
ME	ME	Unique	G6PD	seq.19297.4	Glucose-6-phosphate 1-dehydrogenase	-0.371596	0.00153889
ME	ME	Unique	HNRNPK	seq.19333.4	Heterogeneous nuclear ribonucleoprotein K	-0.420298	0.00029182
ME	ME	Unique	BCAT2	seq.19365.11	Branched-chain-amino-acid aminotransferase, mitochondrial	-0.400803	0.000585312
ME	ME	Unique	MAPRE1	seq.19371.18	Microtubule-associated protein RP/EB family member 1	-0.327405	0.00566378
ME	ME	Unique	MYL12A	seq.19373.3	Myosin regulatory light chain 12A	-0.326354	0.00582925
M1-ME	ME	Shared	RAB3D	seq.19379.154	Ras-related protein Rab-3D	-0.37993	0.0011784
ME	ME	Unique	GMPR2	seq.19446.1	GMP reductase 2	-0.30288	0.010815
M1-ME	ME	Shared	UPP1	seq.19448.104	Uridine phosphorylase 1	-0.393564	0.000749961
ME	ME	Unique	DTYMK	seq.19504.22	Thymidylate kinase	-0.40931	0.000434232
ME	ME	Unique	PARK7	seq.19523.215	Protein DJ-1	-0.346461	0.00330244
ME	ME	Unique	DOK2	seq.19578.19	Docking protein 2	-0.333304	0.00480957
ME	ME	Unique	RAB3C	seq.19586.89	Ras-related protein Rab-3C	-0.354115	0.00263409
ME	ME	Unique	RDH10	seq.19613.16	Retinol dehydrogenase 10	0.315414	0.00782124
ME	ME	Unique	TCN1	seq.19614.8	Transcobalamin-1	-0.403237	0.00053782
ME	ME	Unique	DLG2	seq.19620.16	Disks large homolog 2	-0.331549	0.00505091
M1-ME	ME	Shared	INHBA	seq.19622.7	Activin A	0.337696	0.00424987
ME-SF36PF	ME	Shared	RPSA	seq.19623.26	40S ribosomal protein SA	0.301786	0.0111183
ME	ME	Unique	IAPP	seq.19639.53	Islet amyloid polypeptide	0.368647	0.00168848
ME	ME	Unique	ATP5IF1	seq.19755.38	ATPase inhibitor, mitochondrial	-0.584983	1.04905e-07
ME	ME	Unique	RAB3D	seq.19808.26	Ras-related protein Rab-3D	-0.392631	0.000773998
ME	ME	Unique	KRAS	seq.20073.22	GTPase KRas	-0.38809	0.000901256
ME	ME	Unique	MNDA	seq.20076.7	Myeloid cell nuclear differentiation antigen	-0.455363	7.4683e-05
ME	ME	Unique	RAB6A	seq.20083.1	Ras-related protein Rab-6A	-0.330896	0.00514341
ME	ME	Unique	RAB11B	seq.20086.5	Ras-related protein Rab-11B	-0.374106	0.00142106
M1-ME	ME	Shared	EFNA1	seq.20091.138	Ephrin-A1	0.40921	0.000435792
ME	ME	Unique	BASP1	seq.20111.5	Brain acid soluble protein 1	-0.353092	0.00271582
ME	ME	Unique	OXSR1	seq.20116.30	Serine/threonine-protein kinase OSR1	-0.332018	0.00498537
ME	ME	Unique	HNRNPA1	seq.20137.49	Heterogeneous nuclear ribonucleoprotein A1	-0.436789	0.00015658
ME	ME	Unique	SH3GL2	seq.20139.57	Endophilin-A1	-0.377095	0.00129141
ME	ME	Unique	RAB8B	seq.20167.6	Ras-related protein Rab-8B	-0.430662	0.00019807
ME-SF36PF	ME	Shared	ITGAV|ITGB3	seq.20187.10	Integrin alpha V beta 3	-0.396483	0.000679084
M1-ME	ME	Shared	HSPA6	seq.20213.82	Heat shock 70 kDa protein 6	-0.328281	0.00552891
ME	ME	Unique	MME	seq.20219.25	Neprilysin	0.365874	0.00184093
ME	ME	Unique	UPP2	seq.20231.23	Uridine phosphorylase 2	0.407777	0.000458515
ME	ME	Unique	PFN1	seq.20243.26	Profilin-1	-0.450059	9.26666e-05
ME	ME	Unique	ACYP1	seq.20370.6	Acylphosphatase-1	-0.30004	0.0116178
ME	ME	Unique	COQ9	seq.20374.41	Ubiquinone biosynthesis protein COQ9, mitochondrial	-0.420796	0.000286517
ME	ME	Unique	TATDN1	seq.20376.64	Putative deoxyribonuclease TATDN1	-0.358419	0.00231397
M1-ME	ME	Shared	SVBP	seq.20379.59	Small vasohibin-binding protein	-0.325493	0.00596794
ME	ME	Unique	CPTP	seq.20385.21	Ceramide-1-phosphate transfer protein	-0.312546	0.00843331
ME	ME	Unique	PTRHD1	seq.20386.15	Putative peptidyl-tRNA hydrolase PTRHD1	-0.368592	0.00169139
ME	ME	Unique	MRPL1	seq.20433.19	39S ribosomal protein L1, mitochondrial	-0.362174	0.00206357
ME	ME	Unique	PLPBP	seq.20439.14	Proline synthase co-transcribed bacterial homolog protein	-0.345292	0.00341682
ME	ME	Unique	IMPACT	seq.20463.315	Protein IMPACT	-0.347646	0.00318999
ME	ME	Unique	MCAM	seq.20512.2	Melanoma-associated antigen MUC18	-0.48346	2.23986e-05
ME	ME	Unique	CD1B	seq.20541.73	T-cell surface glycoprotein CD1b	0.363439	0.00198485
ME	ME	Unique	PIK3IP1	seq.20553.2	Phosphoinositide-3-kinase-interacting protein 1	0.404422	0.000516
ME	ME	Unique	FZD7	seq.20576.71	Frizzled-7	0.437028	0.000155139
ME	ME	Unique	FZD8	seq.20577.5	Frizzled-8	0.442189	0.000126813
ME	ME	Unique	ADGRL3	seq.20578.10	Latrophilin-3	0.310073	0.00899422
ME	ME	Unique	NECAP2	seq.20915.68	Adaptin ear-binding coat-associated protein 2	-0.349767	0.0029972
ME	ME	Unique	CTDSPL	seq.20929.4	CTD small phosphatase-like protein	-0.324513	0.00612931
ME	ME	Unique	RAB24	seq.20934.13	Ras-related protein Rab-24	-0.501225	9.88741e-06
ME	ME	Unique	NHP2	seq.20939.113	H/ACA ribonucleoprotein complex subunit 2	-0.38931	0.000865314
ME	ME	Unique	NAA50	seq.20943.14	N-alpha-acetyltransferase 50	-0.39095	0.000819061
ME	ME	Unique	DR1	seq.20947.50	Protein Dr1	-0.315804	0.00774111
ME	ME	Unique	MMACHC	seq.20953.34	Methylmalonic aciduria and homocystinuria type C protein	-0.335098	0.00457356
ME	ME	Unique	RTL6	seq.20954.27	Protein LDOC1L	0.346867	0.00326351
ME	ME	Unique	RAB23	seq.20958.13	Ras-related protein Rab-23	-0.419761	0.000297629
ME	ME	Unique	FUBP1	seq.20960.47	Far upstream element-binding protein 1	-0.37019	0.00160863
ME	ME	Unique	NUDT21	seq.20972.37	Cleavage and polyadenylation specificity factor subunit 5	-0.307888	0.00951678
ME	ME	Unique	GTF2B	seq.20979.86	Transcription initiation factor IIB	-0.323425	0.00631298
ME	ME	Unique	PLEKHF2	seq.20994.37	Pleckstrin homology domain-containing family F member 2	-0.371743	0.00153175
ME	ME	Unique	RPL5	seq.20999.12	60S ribosomal protein L5	-0.416505	0.00033525
ME	ME	Unique	MAGOH	seq.21008.113	Protein mago nashi homolog	-0.41895	0.000306627
M1-ME	ME	Shared	UBL5	seq.21104.37	Ubiquitin-like protein 5	-0.354518	0.00260254
ME	ME	Unique	CFAP36	seq.21109.1	Cilia- and flagella-associated protein 36	-0.303393	0.0106753
ME	ME	Unique	TYW5	seq.21131.109	tRNA wybutosine-synthesizing protein 5	-0.314488	0.00801443
ME	ME	Unique	FN3K	seq.21147.9	Fructosamine-3-kinase	-0.333779	0.00474612
ME	ME	Unique	BAP18	seq.21153.5	Chromatin complexes subunit BAP18	-0.375256	0.00136985
ME	ME	Unique	TBC1D13	seq.21163.21	TBC1 domain family member 13	-0.438683	0.000145477
ME	ME	Unique	CTDSP1	seq.21166.1	Carboxy-terminal domain RNA polymerase II polypeptide A small phosphatase 1	-0.325284	0.00600196
ME	ME	Unique	RWDD4	seq.21188.38	RWD domain-containing protein 4	-0.423445	0.000259761
ME	ME	Unique	SERPINB9	seq.21221.67	Serpin B9	-0.372441	0.00149828
M1-ME	ME	Shared	KPNA5	seq.21235.11	Importin subunit alpha-6	-0.346498	0.00329887
ME	ME	Unique	TMED9	seq.21236.12	Transmembrane emp24 domain-containing protein 9	0.522674	3.45944e-06
ME	ME	Unique	PADI4	seq.21237.24	Protein-arginine deiminase type-4	-0.456524	7.12038e-05
ME	ME	Unique	MRM1	seq.21319.196	rRNA methyltransferase 1, mitochondrial	0.330824	0.00515374
ME	ME	Unique	RWDD1	seq.21323.2	RWD domain-containing protein 1	-0.3158	0.00774203
ME	ME	Unique	BCL7A	seq.21331.19	B-cell CLL/lymphoma 7 protein family member A	-0.341736	0.00378678
ME	ME	Unique	GARS1	seq.21351.8	Glycyl t-RNA synthetase	-0.437233	0.00015391
ME	ME	Unique	RTCA	seq.21369.15	RNA 3'-terminal phosphate cyclase	-0.315706	0.00776124
ME	ME	Unique	PNPT1	seq.21378.7	Polyribonucleotide nucleotidyltransferase 1, mitochondrial	-0.36629	0.00181726
ME	ME	Unique	NARS1	seq.21383.37	Asparaginyl-tRNA synthetase, cytoplasmic	-0.305422	0.010138
ME	ME	Unique	MEP1A	seq.21387.64	Meprin A subunit alpha	-0.372292	0.00150532
ME	ME	Unique	MAP3K11	seq.21406.25	Mitogen-activated protein kinase kinase kinase 11	0.411634	0.000399682
M1-ME	ME	Shared	PLA2G4A	seq.21430.4	Cytosolic phospholipase A2 alpha	-0.318067	0.00729019
ME	ME	Unique	SRPK2	seq.21435.143	Serine/threonine-protein kinase SRPK2	0.312412	0.00846287
ME	ME	Unique	NEDD8	seq.21445.40	Ubiquitin-like protein Nedd8	-0.301151	0.0112978
ME	ME	Unique	MAEA	seq.21477.105	Macrophage erythroblast attacher	0.305585	0.0100959
ME	ME	Unique	BIN2	seq.21540.73	Bridging integrator 2	-0.306392	0.00988966
ME	ME	Unique	GGT5	seq.21548.20	Gamma-glutamyltransferase 5	-0.323778	0.00625282
ME	ME	Unique	ACOX1	seq.21552.9	Peroxisomal acyl-coenzyme A oxidase 1	-0.316255	0.0076494
ME	ME	Unique	STK10	seq.21569.49	Serine/threonine kinase 10	-0.314356	0.0080423
ME	ME	Unique	FKBP5	seq.21577.35	FK506-binding protein 5	-0.373123	0.00146621
ME	ME	Unique	RPL26L1	seq.21583.14	60S ribosomal protein L26-like 1	-0.401736	0.000566671
ME	ME	Unique	SNIP1	seq.21645.6	Smad nuclear-interacting protein 1	0.31041	0.00891596
ME	ME	Unique	PHB2	seq.21658.15	Prohibitin-2	0.36037	0.00218063
ME	ME	Unique	ADAM28	seq.21681.10	ADAM 28	-0.377098	0.00129129
ME	ME	Unique	UBE2Q2	seq.21717.44	Ubiquitin-conjugating enzyme E2 Q2	0.328285	0.00552837
ME	ME	Unique	GALNT4	seq.21722.21	Polypeptide N-acetylgalactosaminyltransferase 4	0.300238	0.0115603
ME	ME	Unique	UBE2Q1	seq.21727.15	Ubiquitin-conjugating enzyme E2 Q1	-0.388399	0.000892017
ME	ME	Unique	WDR48	seq.21743.1	WD repeat-containing protein 48	-0.310652	0.00886014
ME	ME	Unique	UBE2N|UBE2V1	seq.21747.114	UBE2N (Ubc13)/Uev1a Complex	-0.316552	0.00758941
ME	ME	Unique	UBE2N|UBE2V1	seq.21747.8	UBE2N (Ubc13)/Uev1a Complex	-0.418579	0.00031082
ME	ME	Unique	RHOT1	seq.21752.10	Mitochondrial Rho GTPase 1	-0.37117	0.00155971
ME	ME	Unique	ZRANB1	seq.21754.5	Ubiquitin thioesterase ZRANB1	-0.481507	2.44386e-05
ME	ME	Unique	UBE2N|UBE2V2	seq.21756.5	UBE2N/UBE2V2 Complex	-0.413481	0.000374016
ME	ME	Unique	UBA1	seq.21760.22	Ubiquitin-activating enzyme E1	-0.373551	0.0014464
ME	ME	Unique	USP4	seq.21763.46	Ubiquitin carboxyl-terminal hydrolase 4	-0.30136	0.0112385
ME	ME	Unique	SGSH	seq.21766.50	N-sulphoglucosamine sulphohydrolase	0.312763	0.00838565
ME	ME	Unique	MYL9	seq.21817.5	Myosin, light chain 9, regulatory	-0.341878	0.00377127
ME	ME	Unique	RHOQ	seq.21827.7	Rho-related GTP-binding protein RhoQ	-0.477044	2.97653e-05
ME	ME	Unique	RACK1	seq.21857.26	Guanine nucleotide-binding protein subunit beta-2-like 1	-0.386883	0.000938123
ME	ME	Unique	LASP1	seq.21862.145	LIM and SH3 domain protein 1	-0.409928	0.000424785
ME-SF36PF	ME	Shared	BMP5	seq.21883.17	Bone morphogenetic protein 5	-0.350576	0.00292639
ME	ME	Unique	TIA1	seq.21885.196	Nucleolysin TIA-1 isoform p40	-0.332516	0.00491672
ME-SF36PF	ME	Shared	YY2	seq.21913.5	Transcription factor YY2	-0.350662	0.00291898
M1-ME	ME	Shared	TGFB1	seq.21925.15	Transforming growth factor beta-1	-0.437778	0.000150691
ME	ME	Unique	UBE2L3|UBB	seq.21931.27	UB2L3/ PolyUbiquitin K48	0.326331	0.0058328
ME	ME	Unique	UBA7	seq.21933.7	Ubiquitin-like modifier-activating enzyme 7	-0.388551	0.000887513
ME	ME	Unique	NAE1|UBA3	seq.21939.6	ULA1/ UBA3	-0.359776	0.00222048
ME	ME	Unique	BAG6	seq.21955.36	Large proline-rich protein BAT3	-0.32726	0.00568624
ME	ME	Unique	FLI1	seq.21971.47	Friend leukemia integration 1 transcription factor	-0.443111	0.000122285
ME	ME	Unique	ITGB1BP2	seq.21985.61	Integrin beta-1-binding protein 2	-0.355052	0.00256123
ME	ME	Unique	PPP1R9B	seq.21991.79	Neurabin-2	-0.354539	0.0026009
ME	ME	Unique	NUB1	seq.21996.28	NEDD8 ultimate buster 1	-0.367006	0.00177722
ME	ME	Unique	PON2	seq.22003.4	Paraoxonase 2	0.364934	0.00189536
ME	ME	Unique	WAS	seq.22033.32	Wiskott-Aldrich syndrome protein	-0.341922	0.00376652
ME	ME	Unique	MAP2K5	seq.22041.26	Dual specificity mitogen-activated protein kinase kinase 5	-0.468005	4.40093e-05
ME	ME	Unique	YWHAH	seq.22049.24	14-3-3 protein eta	-0.342948	0.00365681
ME	ME	Unique	ATOH1	seq.22076.34	Protein atonal homolog 1	0.317544	0.00739226
ME	ME	Unique	TIMP1	seq.2211.9	Metalloproteinase inhibitor 1	0.411694	0.000398819
ME	ME	Unique	LAS2	seq.22114.4	Uncharacterized protein C18orf54	0.344557	0.00349056
ME	ME	Unique	PLAT	seq.2212.69	Tissue-type plasminogen activator	0.356624	0.00244295
M1-ME	ME	Shared	DYTN	seq.22124.94	Dystrotelin	0.352923	0.00272951
ME	ME	Unique	FAM86B1	seq.22142.4	Putative protein N-methyltransferase FAM86B1	0.46361	5.3016e-05
ME	ME	Unique	H2AC1	seq.22402.12	Histone H2A type 1-A	-0.512767	5.6691e-06
ME	ME	Unique	H2BC12	seq.22403.13	Histone H2B type 1-K	-0.563422	3.81491e-07
ME	ME	Unique	H2AC11	seq.22468.54	Histone H2A type 1	-0.460725	5.98287e-05
ME	ME	Unique	KRT6A	seq.22486.58	Keratin, type II cytoskeletal 6A	0.370471	0.00159447
ME	ME	Unique	NAA20	seq.22506.25	N-acetyltransferase 5	0.366647	0.00179723
ME	ME	Unique	NKD2	seq.22514.12	Protein naked cuticle homolog 2	0.300051	0.0116144
ME	ME	Unique	PPP1R42	seq.22536.1	Protein phosphatase 1 regulatory subunit 42	0.321591	0.00663364
ME	ME	Unique	FZD2	seq.22589.3	Frizzled-2	0.366044	0.00183123
ME	ME	Unique	FZD1	seq.22590.68	Frizzled-1	0.30854	0.00935815
ME	ME	Unique	TSEN34	seq.22774.20	tRNA-splicing endonuclease subunit Sen34	-0.331983	0.00499023
ME	ME	Unique	SPI1	seq.22783.40	Transcription factor PU.1	-0.468632	4.28457e-05
ME	ME	Unique	TADA1	seq.22796.17	Transcriptional adapter 1	0.401076	0.000579794
ME	ME	Unique	THAP11	seq.22805.18	THAP domain-containing protein 11	0.376782	0.00130446
ME	ME	Unique	UNG	seq.22821.50	Uracil-DNA glycosylase	0.344836	0.00346234
M1-ME	ME	Shared	ATP6V1C2	seq.22824.53	V-type proton ATPase subunit C 2	-0.422412	0.000269906
ME	ME	Unique	VHLL	seq.22826.2	Von Hippel-Lindau-like protein	0.415774	0.000344262
ME	ME	Unique	RBP1	seq.22955.28	Retinol-binding protein 1	0.354353	0.00261543
ME	ME	Unique	DSTN	seq.22958.6	Destrin	-0.381567	0.00111733
ME	ME	Unique	H2BC21	seq.22974.25	Histone H2B type 2-E	-0.53186	2.15757e-06
ME	ME	Unique	HMGB2	seq.22978.13	High mobility group protein B2	-0.393348	0.000755454
ME	ME	Unique	EIF4A2	seq.22984.10	Eukaryotic initiation factor 4A-II	-0.38389	0.00103551
ME	ME	Unique	SAR1A	seq.23024.25	GTP-binding protein SAR1a	0.304886	0.0102775
ME	ME	Unique	LIPG	seq.23148.100	Endothelial cell-derived lipase	0.451461	8.756e-05
ME	ME	Unique	EURL	seq.23212.8	Protein EURL homolog	0.401692	0.000567534
ME	ME	Unique	RPS25	seq.23243.120	40S ribosomal protein S25	-0.311734	0.00861409
ME	ME	Unique	EEF1AKMT1	seq.23259.23	EEF1A lysine methyltransferase 1	0.345342	0.00341183
ME	ME	Unique	MED10	seq.23264.42	Mediator of RNA polymerase II transcription subunit 10	0.331271	0.00509011
ME	ME	Unique	TPD52L2	seq.23265.15	Tumor protein D54	-0.374144	0.00141932
ME	ME	Unique	ARL8A	seq.23281.29	ADP-ribosylation factor-like protein 8A	-0.420663	0.000287917
ME	ME	Unique	CEP112	seq.23292.1	Centrosomal protein of 112 kDa	0.389673	0.000854861
M1-ME	ME	Shared	MVB12B	seq.23320.11	Multivesicular body subunit 12B	-0.391733	0.000797776
ME	ME	Unique	RAB4B	seq.23329.52	Ras-related protein Rab-4B	-0.359235	0.00225736
ME	ME	Unique	RBM4	seq.23361.20	RNA-binding protein 4	-0.435366	0.000165435
ME	ME	Unique	PCBP2	seq.23363.41	Poly(rC)-binding protein 2	-0.341616	0.00379982
ME	ME	Unique	NIF3L1	seq.23371.5	NIF3-like protein 1	0.326958	0.00573365
ME	ME	Unique	CGGBP1	seq.23378.29	CGG triplet repeat-binding protein 1	-0.424291	0.000251713
ME	ME	Unique	TIPRL	seq.23387.18	TIP41-like protein	-0.353686	0.0026681
ME	ME	Unique	ABHD5	seq.23393.56	1-acylglycerol-3-phosphate O-acyltransferase ABHD5	-0.306705	0.00981057
ME	ME	Unique	TWF2	seq.23396.21	Twinfilin-2	-0.410983	0.000409091
ME	ME	Unique	NME7	seq.23521.29	Nucleoside diphosphate kinase 7	-0.344154	0.00353154
ME	ME	Unique	CYRIA	seq.23523.14	Protein FAM49A	-0.35922	0.00225837
ME-SF36PF	ME	Shared	HAGHL	seq.23546.9	Hydroxyacylglutathione hydrolase-like protein	-0.347499	0.00320371
M1-ME	ME	Shared	COX19	seq.23575.58	Cytochrome c oxidase assembly protein COX19	-0.409112	0.000437309
ME	ME	Unique	PSENEN	seq.23624.34	Gamma-secretase subunit PEN-2	-0.344434	0.00350302
M1-ME	ME	Shared	EHD2	seq.23640.10	EH domain-containing protein 2	0.377802	0.00126234
M1-ME	ME	Shared	TKFC	seq.23644.19	Dihydroxyacetone kinase	0.354484	0.00260517
ME	ME	Unique	AIPL1	seq.23646.5	Aryl-hydrocarbon-interacting protein-like 1	-0.362711	0.00202981
ME	ME	Unique	BZW2	seq.23659.2	Basic leucine zipper and W2 domain-containing protein 2	-0.49438	1.36225e-05
M1-ME	ME	Shared	ATP6V1C1	seq.23663.28	Vacuolar ATP synthase subunit C 1	-0.343951	0.00355238
ME	ME	Unique	ATIC	seq.23666.35	Bifunctional purine biosynthesis protein PURH	-0.345126	0.00343328
ME	ME	Unique	MIEF1	seq.23668.281	Mitochondrial dynamics protein MID51	-0.319834	0.00695412
ME	ME	Unique	CWF19L1	seq.23686.44	CWF19-like protein 1	-0.401337	0.00057457
ME	ME	Unique	TRMT6	seq.23696.256	tRNA (adenine(58)-N(1))-methyltransferase non-catalytic subunit TRM6	-0.440143	0.000137417
ME	ME	Unique	DLST	seq.23699.61	Dihydrolipoyllysine-residue succinyltransferase component of 2-oxoglutarate dehydrogenase complex, mitochondrial	0.30939	0.0091548
ME-SF36PF	ME	Shared	PDLIM5	seq.23703.8	PDZ and LIM domain protein 5	-0.321556	0.00663993
ME	ME	Unique	CTPS1	seq.23705.42	CTP synthase 1	-0.383312	0.00105534
ME	ME	Unique	RAB7A	seq.23915.18	Ras-related protein Rab-7	-0.331841	0.00501014
M1-ME	ME	Shared	PPM1F	seq.23923.26	Protein phosphatase 1F	-0.529931	2.3852e-06
ME	ME	Unique	PAGR1	seq.23967.8	PAXIP1-associated protein 1	-0.383978	0.00103252
M1-ME	ME	Shared	IFNE	seq.24027.32	Interferon epsilon-1	0.397179	0.000663109
ME	ME	Unique	GSK3B	seq.24050.26	Glycogen synthase kinase-3 beta	-0.33382	0.00474061
ME	ME	Unique	EHD1	seq.24235.2	EH domain-containing protein 1	-0.4613	5.84077e-05
ME	ME	Unique	EPN1	seq.24255.38	Epsin-1	-0.319904	0.00694119
ME-SF36PF	ME	Shared	CTSG	seq.2431.17	Cathepsin G	-0.476454	3.05441e-05
ME-SF36PF	ME	Shared	FGD2	seq.24318.13	FYVE, RhoGEF and PH domain-containing protein 2	-0.309544	0.00911837
ME	ME	Unique	FGF10	seq.2441.2	Fibroblast growth factor 10	0.329218	0.00538794
ME	ME	Unique	PYGB	seq.24414.3	Glycogen phosphorylase, brain form	-0.387365	0.000923238
ME	ME	Unique	TBC1D25	seq.24424.25	TBC1 domain family member 25	0.306038	0.0099795
ME	ME	Unique	MARS1	seq.24425.8	Methionyl-tRNA synthetase, cytoplasmic	-0.338422	0.00416314
M1-ME	ME	Shared	DLGAP4	seq.24436.23	Disks large-associated protein 4	-0.449279	9.56273e-05
ME	ME	Unique	MORF4L2	seq.24443.8	Mortality factor 4-like protein 2	0.320165	0.00689276
ME	ME	Unique	TTC27	seq.24444.10	Tetratricopeptide repeat protein 27	-0.326672	0.00577865
ME	ME	Unique	ASAP3	seq.24455.2	Arf-GAP with SH3 domain, ANK repeat and PH domain-containing protein 3	-0.394964	0.000715153
ME	ME	Unique	COPB2	seq.24459.15	Coatomer subunit beta'	-0.350642	0.00292071
ME	ME	Unique	LPIN1	seq.24469.10	Phosphatidate phosphatase LPIN1	-0.3963	0.000683335
ME	ME	Unique	SHARPIN	seq.24472.28	Sharpin	-0.303362	0.0106839
ME	ME	Unique	TTC9	seq.24474.12	Tetratricopeptide repeat protein 9A	-0.396397	0.000681084
ME	ME	Unique	BLOC1S3	seq.24487.95	Biogenesis of lysosome-related organelles complex 1 subunit 3	-0.326099	0.00587
ME	ME	Unique	RILPL2	seq.24655.23	RILP-like protein 2	-0.398846	0.000626218
ME	ME	Unique	PIH1D1	seq.24670.1	PIH1 domain-containing protein 1	-0.354496	0.00260426
ME	ME	Unique	SNX11	seq.24685.12	Sorting nexin-11	-0.308904	0.00927055
ME	ME	Unique	TTPAL	seq.24687.18	Alpha-tocopherol transfer protein-like	-0.300324	0.0115352
ME	ME	Unique	SLC9A3R1	seq.24694.158	Ezrin-radixin-moesin-binding phosphoprotein 50	-0.366026	0.00183226
M1-ME	ME	Shared	CXorf38	seq.24707.6	Uncharacterized protein CXorf38	-0.477154	2.96215e-05
ME	ME	Unique	EIF2S2	seq.24723.58	Eukaryotic translation initiation factor 2 subunit 2	-0.338448	0.00416002
ME	ME	Unique	APCS	seq.2474.54	Serum amyloid P-component	0.351207	0.0028723
ME	ME	Unique	SHCBP1L	seq.24892.8	Testicular spindle-associated protein SHCBP1L	0.301664	0.0111527
ME	ME	Unique	STXBP4	seq.24904.121	Syntaxin-binding protein 4	0.381917	0.00110463
M1-ME	ME	Shared	ARHGAP26	seq.24937.7	Rho GTPase-activating protein 26	0.363002	0.00201174
ME	ME	Unique	AP2B1	seq.24938.7	AP-2 complex subunit beta-1	-0.36606	0.00183032
ME	ME	Unique	None	seq.24957.6	Espin	0.504247	8.56424e-06
ME	ME	Unique	CYB5R4	seq.24959.20	Cytochrome b5 reductase 4	-0.335415	0.00453288
ME	ME	Unique	SRRT	seq.24970.117	Serrate RNA effector molecule homolog	-0.320809	0.00677457
ME	ME	Unique	EIF3B	seq.24979.17	Eukaryotic translation initiation factor 3 subunit B	-0.347792	0.00317636
ME	ME	Unique	CDH1	seq.2501.51	Cadherin-1	0.379821	0.0011826
ME	ME	Unique	VCP	seq.25033.194	Transitional endoplasmic reticulum ATPase	-0.312304	0.00848673
M1-ME	ME	Shared	ME2	seq.25042.3	NAD-dependent malic enzyme, mitochondrial	-0.394419	0.000728524
M1-ME-SF36PF	ME	Shared	OXCT1	seq.25043.74	Succinyl-CoA:3-ketoacid-coenzyme A transferase 1, mitochondrial	-0.420093	0.000294021
ME	ME	Unique	PACSIN2	seq.25048.30	Protein kinase C and casein kinase substrate in neurons protein 2	-0.374373	0.001409
ME	ME	Unique	DYNC1LI2	seq.25053.1	Cytoplasmic dynein 1 light intermediate chain 2	-0.341354	0.00382855
ME	ME	Unique	OSBP	seq.25055.56	Oxysterol-binding protein 1	-0.301921	0.0110806
ME	ME	Unique	ELMO2	seq.25061.8	Engulfment and cell motility protein 2	-0.300255	0.0115551
ME	ME	Unique	MICAL1	seq.25070.18	Protein-methionine sulfoxide oxidase MICAL1	-0.41972	0.000298083
ME	ME	Unique	FAM160B1	seq.25081.6	Protein FAM160B1	-0.313976	0.00812313
ME	ME	Unique	CCDC9	seq.25116.11	Coiled-coil domain-containing protein 9	-0.366603	0.00179969
ME-SF36PF	ME	Shared	EFNB3	seq.2514.65	Ephrin-B3	-0.435854	0.000162351
ME	ME	Unique	GNG12	seq.25211.14	Guanine nucleotide-binding protein G(I)/G(S)/G(O) gamma-12 subunit	0.32614	0.00586331
M1-ME	ME	Shared	S100A8	seq.25216.8	Calgranulin A	0.371021	0.00156707
ME	ME	Unique	EHD3	seq.25232.4	EH domain-containing protein 3	-0.342207	0.00373577
ME	ME	Unique	HMGB1	seq.2524.56	High mobility group protein B1	-0.316909	0.00751793
ME	ME	Unique	NUMB	seq.25248.28	Protein numb homolog	-0.421077	0.000283565
ME	ME	Unique	EEF1A1	seq.25256.153	Elongation factor 1-alpha 1	-0.471577	3.77572e-05
ME	ME	Unique	EEF1A1	seq.25256.23	Elongation factor 1-alpha 1	-0.34215	0.00374195
ME	ME	Unique	FNBP1	seq.25265.8	Formin-binding protein 1	-0.336244	0.00442819
M1-ME	ME	Shared	OSBPL1A	seq.25266.14	Oxysterol-binding protein-related protein 1	-0.435199	0.000166504
ME	ME	Unique	NVL	seq.25279.44	Nuclear valosin-containing protein-like	0.334953	0.00459221
ME	ME	Unique	UBA6	seq.25284.47	Ubiquitin-like modifier-activating enzyme 6	-0.46531	4.93471e-05
ME	ME	Unique	RABGAP1L	seq.25286.33	Rab GTPase-activating protein 1-like	-0.385869	0.000970148
ME	ME	Unique	EIF4G1	seq.25287.7	Eukaryotic translation initiation factor 4 gamma 1	-0.304676	0.0103328
M1-ME	ME	Shared	PLEKHM2	seq.25291.27	Pleckstrin homology domain-containing family M member 2	0.32262	0.00645211
ME	ME	Unique	KDM4C	seq.25298.53	Lysine-specific demethylase 4C	-0.323262	0.00634094
ME-SF36PF	ME	Shared	FXYD6	seq.25412.53	FXYD domain-containing ion transport regulator 6	0.358257	0.00232531
ME	ME	Unique	LRRFIP2	seq.25479.8	Leucine-rich repeat flightless-interacting protein 2	-0.352281	0.00278214
M1-ME	ME	Shared	ATXN10	seq.25481.66	Ataxin-10	0.304887	0.0102774
ME	ME	Unique	ARID3C	seq.25484.120	AT-rich interactive domain-containing protein 3C	-0.427488	0.000223323
ME	ME	Unique	MRPL38	seq.25486.38	39S ribosomal protein L38, mitochondrial	-0.307013	0.00973338
M1-ME	ME	Shared	LEP	seq.2575.5	Leptin	0.392625	0.000774153
ME-SF36PF	ME	Shared	MMP9	seq.2579.17	Matrix metalloproteinase-9	-0.442347	0.000126027
ME	ME	Unique	MPO	seq.2580.83	Myeloperoxidase	-0.446815	0.000105556
ME-SF36PF	ME	Shared	GLUD1	seq.25902.27	Glutamate dehydrogenase 1, mitochondrial	0.402919	0.000543812
ME	ME	Unique	TNFRSF8	seq.2605.49	Tumor necrosis factor receptor superfamily member 8	-0.386864	0.000938698
ME	ME	Unique	HSP90AA1	seq.2625.53	Hsp90alpha	-0.353654	0.00267066
ME	ME	Unique	IL2RG	seq.2634.2	Cytokine receptor common subunit gamma	-0.356368	0.00246189
M1-ME	ME	Shared	CDH3	seq.2643.57	Cadherin-3	0.333968	0.00472101
ME	ME	Unique	PRKCA	seq.2644.11	Protein kinase C alpha type	-0.314131	0.00809006
ME-SF36PF	ME	Shared	PRKCZ	seq.2645.54	Protein kinase C zeta type	-0.443383	0.000120979
ME	ME	Unique	GDI2	seq.2647.66	Rab GDP dissociation inhibitor beta	-0.379351	0.00120073
ME	ME	Unique	PLAUR	seq.2652.15	Urokinase plasminogen activator surface receptor	-0.361981	0.00207579
M1-ME	ME	Shared	DCN	seq.2666.53	Decorin	-0.429343	0.000208226
ME	ME	Unique	CAPN1|CAPNS1	seq.2668.70	Calpain I	-0.317131	0.00747377
ME-SF36PF	ME	Shared	CKM	seq.2670.67	Creatine kinase M-type	-0.413129	0.000378791
M1-ME	ME	Shared	HGF	seq.2681.23	Hepatocyte growth factor	-0.314645	0.00798142
ME	ME	Unique	HSPD1	seq.2682.68	60 kDa heat shock protein, mitochondrial	-0.343822	0.00356558
ME	ME	Unique	C3	seq.2683.1	Complement C3b, inactivated	0.365934	0.00183747
ME	ME	Unique	IGFBP6	seq.2686.67	Insulin-like growth factor-binding protein 6	0.391801	0.000795952
ME	ME	Unique	PLA2G2A	seq.2692.74	Phospholipase A2, membrane associated	-0.312164	0.00851797
ME-SF36PF	ME	Shared	AZU1	seq.2751.16	Azurocidin	-0.480772	2.5249e-05
ME	ME	Unique	LTF	seq.2780.35	Lactotransferrin	-0.456668	7.07816e-05
M1-ME	ME	Shared	SOD1	seq.2794.60	Superoxide dismutase [Cu-Zn]	-0.475329	3.20851e-05
ME	ME	Unique	FGA|FGB|FGG	seq.2796.62	Fibrinogen	-0.301666	0.0111521
ME	ME	Unique	COMMD7	seq.2823.7	COMM domain-containing protein 7	-0.451759	8.65077e-05
M1-ME	ME	Shared	XRCC6	seq.2835.1	X-ray repair cross-complementing protein 6	-0.353796	0.0026593
ME-SF36PF	ME	Shared	LCN2	seq.2836.68	Neutrophil gelatinase-associated lipocalin	-0.359686	0.0022266
ME	ME	Unique	MMP17	seq.2838.53	Matrix metalloproteinase-17	-0.520661	3.82942e-06
ME	ME	Unique	RPS27A	seq.2846.24	Ubiquitin+1, truncated mutation for UbB	-0.442093	0.000127293
ME	ME	Unique	C5	seq.2851.63	C5a anaphylatoxin	0.402309	0.000555488
ME	ME	Unique	MAPK3	seq.2855.49	Mitogen-activated protein kinase 3	-0.37536	0.00136529
ME	ME	Unique	AKT1	seq.2867.52	RAC-alpha serine/threonine-protein kinase	-0.390097	0.000842832
ME	ME	Unique	RAC1	seq.2870.29	Ras-related C3 botulinum toxin substrate 1	-0.378793	0.00122262
ME	ME	Unique	UBE2I	seq.2877.3	SUMO-conjugating enzyme UBC9	-0.395596	0.000699933
ME	ME	Unique	PROC	seq.2961.1	Vitamin K-dependent protein C	0.406883	0.00047323
ME	ME	Unique	H1-2	seq.2987.37	Histone H1.2	-0.572901	2.18736e-07
ME	ME	Unique	PTN	seq.3045.72	Pleiotrophin	0.331265	0.00509101
ME	ME	Unique	LGALS3	seq.3066.12	Galectin-3	0.370995	0.00156836
ME	ME	Unique	RARRES2	seq.3079.62	Retinoic acid receptor responder protein 2	0.45985	6.20473e-05
ME	ME	Unique	METAP2	seq.3170.6	Methionine aminopeptidase 2	-0.327535	0.00564352
ME	ME	Unique	F7	seq.3184.25	Coagulation factor VII	0.322294	0.00650911
ME	ME	Unique	TMPRSS15	seq.3189.61	Enteropeptidase	-0.308481	0.00937242
ME-SF36PF	ME	Shared	KREMEN2	seq.3202.28	Kremen protein 2	-0.458032	6.69075e-05
ME	ME	Unique	LTA4H	seq.3204.2	Leukotriene A-4 hydrolase	0.422151	0.000272528
M1-ME	ME	Shared	METAP1	seq.3210.1	Methionine aminopeptidase 1	-0.424469	0.000250049
ME	ME	Unique	ACP5	seq.3232.28	Tartrate-resistant acid phosphatase type 5	0.31941	0.00703344
M1-ME	ME	Shared	GFRA1	seq.3314.74	GDNF family receptor alpha-1	0.356272	0.002469
ME-SF36PF	ME	Shared	PGLYRP1	seq.3329.14	Peptidoglycan recognition protein 1	-0.439257	0.00014226
M1-ME	ME	Shared	TFPI	seq.3336.50	Tissue factor pathway inhibitor	0.350328	0.0029479
ME	ME	Unique	GRK2	seq.3347.9	beta-adrenergic receptor kinase 1	-0.426282	0.000233664
ME	ME	Unique	CAMK2B	seq.3351.1	Calcium/calmodulin-dependent protein kinase type II subunit beta	-0.321226	0.00669914
ME	ME	Unique	CA6	seq.3352.80	Carbonic anhydrase 6	-0.337599	0.00426158
ME	ME	Unique	CSK	seq.3363.31	Tyrosine-protein kinase CSK	-0.412135	0.000392568
M1-ME	ME	Shared	GZMH	seq.3373.5	Granzyme H	-0.305945	0.0100033
ME	ME	Unique	LYN	seq.3381.24	Tyrosine-protein kinase Lyn, isoform B	-0.301833	0.0111053
ME	ME	Unique	PIK3CA|PIK3R1	seq.3390.72	PIK3CA/PIK3R1	-0.35774	0.00236203
ME-SF36PF	ME	Shared	AKT3	seq.3392.68	Protein kinase B gamma	-0.353697	0.00266721
ME	ME	Unique	BCL2	seq.3412.7	Apoptosis regulator Bcl-2	-0.514378	5.23689e-06
ME	ME	Unique	BTK	seq.3416.2	Tyrosine-protein kinase BTK	-0.320723	0.0067903
ME	ME	Unique	CAMK2D	seq.3419.49	Calcium/calmodulin-dependent protein kinase type II subunit delta	-0.320143	0.00689681
ME	ME	Unique	CA13	seq.3420.21	Carbonic anhydrase 13	-0.365122	0.00188434
ME	ME	Unique	CDK1|CCNB1	seq.3422.4	Cyclin-dependent kinase 1:G2/mitotic-specific cyclin-B1 complex	-0.324334	0.00615929
ME	ME	Unique	CMA1	seq.3423.59	Chymase	-0.441624	0.000129666
ME	ME	Unique	EPHA1	seq.3431.54	Ephrin type-A receptor 1	0.312313	0.00848483
ME	ME	Unique	FSTL3	seq.3438.10	Follistatin-related protein 3	0.33901	0.00409397
ME	ME	Unique	GSK3A	seq.3441.64	Glycogen synthase kinase-3 alpha	-0.402325	0.000555187
ME	ME	Unique	KLK6	seq.3450.4	Kallikrein-6	0.319063	0.00709904
ME	ME	Unique	LYN	seq.3453.87	Tyrosine-protein kinase Lyn	-0.314473	0.00801767
ME	ME	Unique	PRKACA	seq.3466.8	cAMP-dependent protein kinase catalytic subunit alpha	-0.329656	0.00532314
ME	ME	Unique	RPS6KA3	seq.3469.74	Ribosomal protein S6 kinase alpha-3	-0.444489	0.000115796
ME	ME	Unique	DUSP3	seq.3480.7	Dual specificity protein phosphatase 3	-0.316412	0.00761772
ME	ME	Unique	CNTF	seq.3489.9	Ciliary neurotrophic factor	0.305561	0.0101021
ME	ME	Unique	FGF17	seq.3494.71	Fibroblast growth factor 17	0.312696	0.0084002
ME-SF36PF	ME	Shared	PRTN3	seq.3514.49	Myeloblastin	-0.448088	0.000100315
ME	ME	Unique	ADIPOQ	seq.3554.24	Adiponectin	-0.331993	0.00498892
ME-SF36PF	ME	Shared	BSG	seq.3585.54	Basigin	-0.488474	1.78641e-05
ME	ME	Unique	BMP10	seq.3587.53	Bone morphogenetic protein 10	-0.307494	0.00961367
ME	ME	Unique	CASP3	seq.3593.72	Caspase-3	-0.368943	0.00167287
ME-SF36PF	ME	Shared	OLR1	seq.3636.37	Oxidized low-density lipoprotein receptor 1	-0.431032	0.0001953
ME-SF36PF	ME	Shared	MFRP	seq.3685.53	Membrane frizzled-related protein	-0.396596	0.000676465
ME	ME	Unique	CKB|CKM	seq.3714.49	Creatine kinase M-type:Creatine kinase B-type heterodimer	-0.309324	0.00917045
ME	ME	Unique	BMP6	seq.3736.60	Bone morphogenetic protein 6	-0.362023	0.00207312
ME	ME	Unique	PROC	seq.3758.63	Activated Protein C	0.398837	0.000626414
ME	ME	Unique	FGFR3	seq.3809.1	Fibroblast growth factor receptor 3	-0.418996	0.000306107
ME	ME	Unique	FYN	seq.3813.3	Tyrosine-protein kinase Fyn	-0.367285	0.00176188
ME	ME	Unique	MAPKAPK3	seq.3822.54	MAP kinase-activated protein kinase 3	-0.381553	0.00111783
ME	ME	Unique	UFM1	seq.3836.51	Ubiquitin-fold modifier 1	-0.371352	0.00155077
ME	ME	Unique	PPIA	seq.3844.2	Peptidyl-prolyl cis-trans isomerase A	-0.320952	0.00674863
M1-ME	ME	Shared	GAPDH	seq.3848.14	Glyceraldehyde-3-phosphate dehydrogenase	-0.520064	3.94616e-06
ME	ME	Unique	MDH1	seq.3853.56	Malate dehydrogenase, cytoplasmic	-0.385874	0.00096998
ME	ME	Unique	SBDS	seq.3866.7	Ribosome maturation protein SBDS	-0.367439	0.0017534
ME	ME	Unique	TPT1	seq.3872.2	Translationally-controlled tumor protein	-0.313695	0.0081832
ME	ME	Unique	KPNB1	seq.3887.90	Importin subunit beta-1	-0.409313	0.000434187
ME	ME	Unique	LDHB	seq.3890.8	L-lactate dehydrogenase B chain	-0.532237	2.11561e-06
ME	ME	Unique	PGAM1	seq.3896.5	Phosphoglycerate mutase 1	-0.303087	0.0107584
ME	ME	Unique	SNX4	seq.3903.49	Sorting nexin-4	-0.303815	0.0105617
ME	ME	Unique	UBE2N	seq.3905.62	Ubiquitin-conjugating enzyme E2 N	-0.336717	0.00436938
M1-ME	ME	Shared	HSPA1A	seq.4124.24	Heat shock 70 kDa protein 1A	-0.3306	0.00518585
ME	ME	Unique	BPI	seq.4126.22	Bactericidal permeability-increasing protein	-0.455572	7.40461e-05
ME	ME	Unique	C6	seq.4127.75	Complement component C6	0.492589	1.47975e-05
M1-ME	ME	Shared	H2AZ1	seq.4163.5	Histone H2A.z	-0.612175	1.79076e-08
ME	ME	Unique	PGD	seq.4187.49	6-phosphogluconate dehydrogenase, decarboxylating	-0.335058	0.00457863
ME	ME	Unique	AKR7A2	seq.4188.1	Aflatoxin B1 aldehyde reductase member 2	-0.338152	0.00419512
ME	ME	Unique	VTA1	seq.4209.60	Vacuolar protein sorting-associated protein VTA1 homolog	-0.312401	0.00846526
ME	ME	Unique	HSD17B10	seq.4217.49	3-hydroxyacyl-CoA dehydrogenase type-2	-0.329187	0.00539255
ME	ME	Unique	FER	seq.4220.39	Tyrosine-protein kinase Fer	-0.363361	0.00198966
ME	ME	Unique	EIF4G2	seq.4230.1	Eukaryotic translation initiation factor 4 gamma 2	-0.394213	0.000733645
ME	ME	Unique	PKM	seq.4240.31	Pyruvate kinase PKM	-0.49531	1.30479e-05
ME	ME	Unique	PSMA2	seq.4280.47	Proteasome subunit alpha type-2	-0.379446	0.00119705
ME	ME	Unique	RAN	seq.4282.3	GTP-binding nuclear protein Ran	-0.360553	0.00216854
ME	ME	Unique	NAPA	seq.4292.5	Alpha-soluble NSF attachment protein	-0.436967	0.000155507
ME	ME	Unique	SPHK1	seq.4294.16	Sphingosine kinase 1	-0.361378	0.0021145
ME	ME	Unique	TKT	seq.4306.4	Transketolase	-0.403078	0.000540811
ME	ME	Unique	TPI1	seq.4309.59	Triosephosphate isomerase	-0.410132	0.000421718
ME	ME	Unique	PTPN6	seq.4318.12	Tyrosine-protein phosphatase non-receptor type 6	-0.312647	0.00841114
ME	ME	Unique	SFTPD	seq.4414.69	Pulmonary surfactant-associated protein D	-0.470562	3.94442e-05
ME	ME	Unique	HNRNPAB	seq.4450.26	Heterogeneous nuclear ribonucleoprotein A/B	-0.364483	0.00192198
M1-ME	ME	Shared	PDPK1	seq.4460.8	3-phosphoinositide-dependent protein kinase 1	-0.328868	0.00544025
ME	ME	Unique	C3	seq.4480.59	Complement C3b	0.314089	0.00809896
ME	ME	Unique	C4A|C4B	seq.4481.34	Complement C4	0.340232	0.00395366
ME	ME	Unique	IL5RA	seq.4491.4	Interleukin-5 receptor subunit alpha	0.347178	0.00323398
ME	ME	Unique	PRSS22	seq.4534.10	Brain-specific serine protease 4	0.324674	0.00610248
ME	ME	Unique	SMPDL3A	seq.4771.10	Acid sphingomyelinase-like phosphodiesterase 3a	-0.300682	0.0114319
ME	ME	Unique	GSN	seq.4775.34	Gelsolin	-0.491689	1.54232e-05
ME	ME	Unique	TXNDC12	seq.4815.25	Thioredoxin domain-containing protein 12	0.311116	0.00875396
ME-SF36PF	ME	Shared	EPHA2	seq.4834.61	Ephrin type-A receptor 2	0.352502	0.00276392
ME	ME	Unique	IL1A	seq.4851.25	Interleukin-1 alpha	0.316537	0.00759251
ME	ME	Unique	F9	seq.4876.32	Coagulation factor IX	0.348703	0.00309257
M1-ME	ME	Shared	FGA|FGB|FGG	seq.4907.56	D-dimer	-0.339709	0.00401311
ME	ME	Unique	ANXA1	seq.4960.72	Annexin A1	-0.368214	0.00171148
ME	ME	Unique	ERP29	seq.4983.6	Endoplasmic reticulum resident protein 29	0.568106	2.9045e-07
M1-ME	ME	Shared	MAPK14	seq.5007.1	Mitogen-activated protein kinase 14	-0.389377	0.000863377
ME	ME	Unique	NAMPT	seq.5011.11	Nicotinamide phosphoribosyltransferase	0.323714	0.00626376
ME	ME	Unique	AK1	seq.5012.67	Adenylate kinase isoenzyme 1	-0.329397	0.00536148
ME	ME	Unique	CLIC1	seq.5013.2	Chloride intracellular channel protein 1	-0.34254	0.0037001
ME	ME	Unique	FAP	seq.5029.3	Prolyl endopeptidase FAP	-0.431201	0.000194051
ME	ME	Unique	TNFAIP6	seq.5036.50	Tumor necrosis factor-inducible gene 6 protein	-0.345742	0.00337235
ME	ME	Unique	ICOSLG	seq.5061.27	ICOS ligand	-0.417624	0.00032186
ME	ME	Unique	NRXN1	seq.5110.84	Neurexin-1-beta	0.319912	0.00693972
ME	ME	Unique	UNC5D	seq.5140.56	Netrin receptor UNC5D	0.307992	0.00949138
ME	ME	Unique	CSNK2A1|CSNK2B	seq.5225.50	Casein kinase II 2-alpha:2-beta heterotetramer	-0.309282	0.0091805
ME	ME	Unique	PRKAA2|PRKAB2|PRKAG1	seq.5245.40	AMP Kinase (alpha2beta2gamma1)	-0.447796	0.000101494
ME	ME	Unique	PPIF	seq.5248.68	Peptidyl-prolyl cis-trans isomerase F, mitochondrial	-0.338069	0.00420508
ME	ME	Unique	PDE5A	seq.5256.86	cGMP-specific 3',5'-cyclic phosphodiesterase	-0.393329	0.000755944
ME-SF36PF	ME	Shared	ABL2	seq.5261.13	Abelson tyrosine-protein kinase 2	-0.342502	0.00370414
ME	ME	Unique	F9	seq.5307.12	Coagulation factor IXab	0.335151	0.00456666
ME	ME	Unique	CASP10	seq.5340.24	Caspase-10	-0.372332	0.00150345
ME	ME	Unique	HNRNPA2B1	seq.5351.52	Heterogeneous nuclear ribonucleoproteins A2/B1	-0.417723	0.000320692
ME	ME	Unique	KRT18	seq.5354.11	Keratin, type I cytoskeletal 18	0.330849	0.00515018
ME	ME	Unique	TNFSF14	seq.5355.69	Tumor necrosis factor ligand superfamily member 14	-0.432413	0.000185284
ME	ME	Unique	AKT2	seq.5360.9	RAC-beta serine/threonine-protein kinase	-0.329259	0.00538188
ME	ME	Unique	FABP3	seq.5437.63	Fatty acid-binding protein, heart	0.495649	1.28439e-05
ME	ME	Unique	DDX19B	seq.5460.60	ATP-dependent RNA helicase DDX19B	-0.369592	0.00163915
ME	ME	Unique	GRB2	seq.5464.52	Growth factor receptor-bound protein 2	-0.335047	0.00458008
ME	ME	Unique	HSP90AB1	seq.5467.15	Heat shock protein HSP 90-beta	-0.370286	0.00160379
ME	ME	Unique	PRKCG	seq.5476.66	Protein kinase C gamma type	0.397258	0.000661308
ME	ME	Unique	SRC	seq.5488.74	Proto-oncogene tyrosine-protein kinase Src isoform 2	-0.322915	0.00640081
ME	ME	Unique	EGF	seq.5509.7	Epidermal growth factor	-0.354477	0.00260571
ME	ME	Unique	PAM	seq.5620.13	Peptidyl-glycine alpha-amidating monooxygenase	-0.310707	0.00884751
M1-ME	ME	Shared	CTRC	seq.5626.20	Chymotrypsin-C	0.317923	0.00731809
ME	ME	Unique	NTNG1	seq.5637.81	Netrin-G1	0.392565	0.000775701
ME-SF36PF	ME	Shared	ST3GAL1	seq.5657.28	CMP-N-acetylneuraminate-beta-galactosamide-alpha-2,3-sialyltransferase 1	0.373746	0.00143746
ME	ME	Unique	SIRPB2	seq.5669.26	Signal-regulatory protein beta-2	-0.304609	0.0103504
ME	ME	Unique	CRISPLD2	seq.5691.2	Cysteine-rich secretory protein LCCL domain-containing 2	-0.413462	0.000374279
ME-SF36PF	ME	Shared	ELK3	seq.5707.55	ETS domain-containing protein Elk-3	-0.328024	0.00556829
ME	ME	Unique	LEAP2	seq.5708.1	Liver-expressed antimicrobial peptide 2	0.415604	0.000346397
ME	ME	Unique	ABHD14A	seq.5715.4	Protein ABHD14A	-0.438667	0.000145567
ME	ME	Unique	CILP	seq.5717.2	Cartilage intermediate layer protein 1	-0.380073	0.00117298
ME	ME	Unique	CXCL14	seq.5730.60	C-X-C motif chemokine 14	-0.362199	0.00206197
ME	ME	Unique	RNASE3	seq.5741.55	Eosinophil cationic protein	-0.399468	0.000612929
ME	ME	Unique	GALNT2	seq.5764.4	Polypeptide N-acetylgalactosaminyltransferase 2	0.359546	0.00223609
ME-SF36PF	ME	Shared	EHMT2	seq.5843.60	Histone-lysine N-methyltransferase EHMT2	-0.46942	4.14249e-05
ME	ME	Unique	YWHAZ	seq.5858.6	14-3-3 protein zeta/delta	-0.37973	0.0011861
ME	ME	Unique	ALDOA	seq.5864.10	Fructose-bisphosphate aldolase A	-0.577335	1.67613e-07
ME	ME	Unique	PIP	seq.6060.2	Prolactin-inducible protein	-0.374139	0.00141959
ME	ME	Unique	CGB2	seq.6213.10	Choriogonadotropin subunit beta variant 2	0.428781	0.000212695
ME	ME	Unique	PDZD11	seq.6219.14	PDZ domain-containing protein 11	0.321801	0.00659627
ME	ME	Unique	CSH1|CSH2	seq.6229.13	Chorionic somatomammotropin hormone	0.342611	0.00369254
ME	ME	Unique	CER1	seq.6230.56	Cerberus	0.306168	0.00994646
ME	ME	Unique	LY6G6C	seq.6256.9	Lymphocyte antigen 6 complex locus protein G6c	-0.440207	0.000137074
ME	ME	Unique	STMN4	seq.6267.51	Stathmin-4	-0.495357	1.30191e-05
M1-ME	ME	Shared	PCDH8	seq.6280.11	Protocadherin-8	-0.420059	0.000294393
ME	ME	Unique	ST3GAL2	seq.6281.51	CMP-N-acetylneuraminate-beta-galactosamide-alpha-2,3-sialyltransferase 2	-0.431424	0.000192406
M1-ME	ME	Shared	ALKAL2	seq.6284.7	ALK and LTK ligand 2	-0.301041	0.011329
ME	ME	Unique	ARHGAP36	seq.6289.78	Rho GTPase-activating protein 36	0.31283	0.0083709
ME	ME	Unique	UTS2B	seq.6290.3	Urotensin-2B	-0.343341	0.00361562
ME	ME	Unique	CLSTN3	seq.6291.55	Calsyntenin-3	-0.393378	0.000754694
ME	ME	Unique	BAGE2	seq.6294.11	B melanoma antigen 2	-0.383598	0.00104548
ME	ME	Unique	PLBD1	seq.6315.58	Phospholipase B-like 1	0.410025	0.000423331
ME	ME	Unique	PCDHGA10	seq.6321.65	Protocadherin gamma-A10	0.302688	0.0108679
ME	ME	Unique	GGT2	seq.6334.9	Inactive gamma-glutamyltranspeptidase 2	0.337425	0.0042826
ME	ME	Unique	PTPRR	seq.6361.49	Receptor-type tyrosine-protein phosphatase R	0.370112	0.00161259
ME	ME	Unique	MANBA	seq.6382.17	Beta-mannosidase	-0.414129	0.000365378
ME	ME	Unique	WFDC3	seq.6384.19	WAP four-disulfide core domain protein 3	-0.346138	0.00333368
ME	ME	Unique	LONP1	seq.6398.12	Lon protease homolog, mitochondrial	-0.426758	0.00022953
ME	ME	Unique	NMES1	seq.6406.3	Normal mucosa of esophagus-specific gene 1 protein	-0.317091	0.00748172
ME	ME	Unique	INHBC	seq.6408.2	Inhibin beta C chain	0.357699	0.00236492
ME	ME	Unique	FAM20A	seq.6433.57	Pseudokinase FAM20A	0.462973	5.44566e-05
ME	ME	Unique	CANT1	seq.6480.1	Soluble calcium-activated nucleotidase 1	0.49603	1.26181e-05
ME	ME	Unique	TMED10	seq.6506.54	Transmembrane emp24 domain-containing protein 10	0.323657	0.00627346
ME	ME	Unique	MGP	seq.6520.87	Matrix Gla protein	0.365934	0.0018375
M1-ME-SF36PF	ME	Shared	ENPP5	seq.6556.5	Ectonucleotide pyrophosphatase/phosphodiesterase family member 5	-0.401353	0.000574246
ME	ME	Unique	ART4	seq.6576.1	Ecto-ADP-ribosyltransferase 4	0.314952	0.00791721
ME	ME	Unique	CHST12	seq.6626.81	Carbohydrate sulfotransferase 12	0.521709	3.63232e-06
ME	ME	Unique	MGAT2	seq.6909.40	Alpha-1,6-mannosyl-glycoprotein 2-beta-N-acetylglucosaminyltransferase	0.344242	0.00352249
ME	ME	Unique	SNX8	seq.6925.26	Sorting nexin-8	-0.334122	0.00470072
M1-ME	ME	Shared	WFDC5	seq.6969.14	WAP four-disulfide core domain protein 5	0.334229	0.00468659
ME	ME	Unique	SDF2L1	seq.6990.44	Stromal cell-derived factor 2-like protein 1	0.442775	0.000123919
ME	ME	Unique	CD72	seq.7009.8	B-cell differentiation antigen CD72	0.331603	0.00504343
ME	ME	Unique	TSR3	seq.7018.10	Ribosome biogenesis protein TSR3 homolog	0.304831	0.0102921
ME	ME	Unique	MPIG6B	seq.7065.1	Protein G6b	-0.306931	0.00975388
ME	ME	Unique	MAN1B1	seq.7071.23	Endoplasmic reticulum mannosyl-oligosaccharide 1,2-alpha-mannosidase	0.322596	0.00645625
ME	ME	Unique	SYT11	seq.7089.42	Synaptotagmin-11	0.320627	0.0068078
ME	ME	Unique	GALNT1	seq.7090.17	Polypeptide N-acetylgalactosaminyltransferase 1	0.428373	0.000215996
ME	ME	Unique	WFDC8	seq.7147.35	WAP four-disulfide core domain protein 8	-0.451009	8.91764e-05
ME	ME	Unique	LEG1	seq.7154.92	Protein LEG1 homolog	-0.420093	0.000294026
ME	ME	Unique	VAPA	seq.7167.102	Vesicle-associated membrane protein-associated protein A	-0.308334	0.00940794
ME	ME	Unique	RNASE1	seq.7211.2	Ribonuclease pancreatic	0.354862	0.00257582
ME	ME	Unique	IGFLR1	seq.7244.16	IGF-like family receptor 1	0.320192	0.00688776
ME	ME	Unique	CELF2	seq.7245.2	CUGBP Elav-like family member 2	-0.603907	3.1195e-08
ME	ME	Unique	BCL2L10	seq.7249.307	Bcl-2-like protein 10	0.333553	0.00477617
ME	ME	Unique	SERPINA9	seq.7266.4	Serpin A9	0.39281	0.000769321
ME-SF36PF	ME	Shared	MYBPC1	seq.7648.9	Myosin-binding protein C, slow-type	-0.407433	0.000464117
ME	ME	Unique	TPM4	seq.7660.21	Tropomyosin alpha-4 chain	-0.307401	0.00963675
ME	ME	Unique	JAG1	seq.7754.11	Protein jagged-1	-0.310432	0.00891094
ME	ME	Unique	HLA-DQA2	seq.7757.5	HLA class II histocompatibility antigen, DQ alpha 2 chain	-0.311307	0.0087104
ME	ME	Unique	RNF215	seq.7758.217	RING finger protein 215	0.337238	0.0043054
M1-ME	ME	Shared	PRDX4	seq.7789.182	Peroxiredoxin-4	-0.330295	0.00522987
M1-ME	ME	Shared	MTIF3	seq.7852.9	Translation initiation factor IF-3, mitochondrial	-0.337621	0.00425894
ME	ME	Unique	ROR2	seq.7861.9	Tyrosine-protein kinase transmembrane receptor ROR2	0.377886	0.00125894
ME	ME	Unique	PGRMC1	seq.7863.50	Membrane-associated progesterone receptor component 1	0.444196	0.000117148
ME	ME	Unique	UGT1A6	seq.7891.45	UDP-glucuronosyltransferase 1-6	0.30754	0.00960238
ME-SF36PF	ME	Shared	OLR1	seq.7893.19	Oxidized low-density lipoprotein receptor 1	-0.443733	0.000119316
ME	ME	Unique	SLAMF1	seq.7953.20	Signaling lymphocytic activation molecule	0.369187	0.00166015
ME	ME	Unique	B3GALT6	seq.7981.230	Beta-1,3-galactosyltransferase 6	0.323091	0.00637032
ME-SF36PF	ME	Shared	MXRA7	seq.8005.1	Matrix-remodeling-associated protein 7	0.302658	0.0108762
ME	ME	Unique	DNAJB12	seq.8006.12	DnaJ homolog subfamily B member 12	0.361041	0.00213642
ME	ME	Unique	LEMD1	seq.8040.9	LEM domain-containing protein 1	-0.41777	0.000320141
ME	ME	Unique	COMP	seq.8043.153	Cartilage oligomeric matrix protein	-0.527719	2.67386e-06
ME	ME	Unique	FTMT	seq.8048.9	Ferritin, mitochondrial	0.402786	0.000546344
ME-SF36PF	ME	Shared	MSMP	seq.8080.24	Prostate-associated microseminoprotein	0.43222	0.000186655
ME	ME	Unique	IL6R	seq.8092.29	Interleukin-6 receptor subunit alpha	0.303859	0.0105498
ME	ME	Unique	SPON2	seq.8099.42	Spondin-2	0.388353	0.00089338
ME	ME	Unique	BCHE	seq.8239.223	Cholinesterase	0.391593	0.000801536
ME	ME	Unique	NOTUM	seq.8252.2	Palmitoleoyl-protein carboxylesterase NOTUM	0.315833	0.00773529
ME	ME	Unique	IRAG1	seq.8255.34	Protein MRVI1	-0.359579	0.00223387
ME	ME	Unique	APOD	seq.8262.20	Apolipoprotein D	-0.336076	0.00444916
ME	ME	Unique	DLL1	seq.8264.43	Delta-like protein 1	0.43183	0.000189454
ME	ME	Unique	TMPO	seq.8265.225	Lamina-associated polypeptide 2, isoforms beta/gamma	-0.336686	0.00437321
ME	ME	Unique	CMPK1	seq.8312.139	UMP-CMP kinase	0.582505	1.22263e-07
ME	ME	Unique	GNS	seq.8314.71	N-acetylglucosamine-6-sulfatase	-0.473352	3.49666e-05
ME	ME	Unique	PTPRU	seq.8337.65	Receptor-type tyrosine-protein phosphatase U	0.33877	0.00412208
ME	ME	Unique	DPP7	seq.8346.9	Dipeptidyl peptidase 2	-0.446862	0.000105361
ME	ME	Unique	SCN2B	seq.8353.15	Sodium channel subunit beta-2	0.335278	0.00455038
ME-SF36PF	ME	Shared	SULT4A1	seq.8357.43	Sulfotransferase 4A1	-0.395071	0.00071256
ME	ME	Unique	LDOC1	seq.8378.3	Protein LDOC1	0.303362	0.0106839
ME	ME	Unique	FASN	seq.8403.18	Fatty acid synthase	-0.31138	0.00869397
ME	ME	Unique	SNCA	seq.8458.111	Alpha-synuclein	-0.382345	0.00108929
ME	ME	Unique	apcB|apcA	seq.8471.53	Allophycocyanin_CYACA	-0.363708	0.0019685
ME	ME	Unique	EFEMP1	seq.8480.29	EGF-containing fibulin-like extracellular matrix protein 1	-0.34536	0.00341007
ME	ME	Unique	LEP	seq.8484.24	Leptin	0.409632	0.000429289
ME	ME	Unique	TMEM9	seq.8597.1	Transmembrane protein 9	0.312057	0.00854166
ME	ME	Unique	CTSH	seq.8644.46	Cathepsin H	0.327731	0.00561328
ME	ME	Unique	SIGLEC11	seq.8913.22	Sialic acid-binding Ig-like lectin 11	-0.378163	0.00124774
ME	ME	Unique	PABPN1	seq.8921.139	Polyadenylate-binding protein 2	-0.417872	0.000318953
ME	ME	Unique	HDGF	seq.8953.47	Hepatoma-derived growth factor	-0.437325	0.000153365
ME	ME	Unique	MAP4K1	seq.8954.30	Mitogen-activated protein kinase kinase kinase kinase 1	-0.34505	0.00344092
ME	ME	Unique	CNOT9	seq.8975.26	Cell differentiation protein RCD1 homolog	-0.318126	0.00727877
ME	ME	Unique	JTB	seq.9038.12	Protein JTB	0.349587	0.00301313
ME	ME	Unique	ZFYVE27	seq.9102.28	Protrudin	-0.360652	0.00216198
ME	ME	Unique	IL36G	seq.9117.4	Interleukin-36 gamma	0.31308	0.00831624
ME	ME	Unique	SUMO3	seq.9169.14	Small ubiquitin-related modifier 3	-0.329177	0.00539413
ME-SF36PF	ME	Shared	MMP8	seq.9172.69	Neutrophil collagenase	-0.389607	0.00085675
ME	ME	Unique	HMGN1	seq.9187.2	Non-histone chromosomal protein HMG-14	-0.409286	0.000434605
ME	ME	Unique	CTSF	seq.9212.22	Cathepsin F	0.350772	0.00290948
M1-ME-SF36PF	ME	Shared	FAS	seq.9218.7	Tumor necrosis factor receptor superfamily member 6	0.344452	0.00350117
ME	ME	Unique	TWSG1	seq.9234.8	Twisted gastrulation protein homolog 1	0.346259	0.00332194
ME	ME	Unique	PPT1	seq.9244.27	Palmitoyl-protein thioesterase 1	-0.355803	0.00250411
ME	ME	Unique	EPHB6	seq.9261.14	Ephrin type-B receptor 6	0.334472	0.00465471
ME	ME	Unique	GLIPR1	seq.9265.10	Glioma pathogenesis-related protein 1	0.374457	0.00140527
ME	ME	Unique	PTPRD	seq.9296.15	Receptor-type tyrosine-protein phosphatase delta	0.33397	0.0047207
ME	ME	Unique	B3GNT8	seq.9297.12	UDP-GlcNAc:betaGal beta-1,3-N-acetylglucosaminyltransferase 8	0.30581	0.010038
ME	ME	Unique	MUL1	seq.9315.16	Mitochondrial ubiquitin ligase activator of NFKB 1	-0.368965	0.00167171
ME	ME	Unique	NMB	seq.9321.400	Neuromedin-B	0.341857	0.00377361
ME	ME	Unique	PCDHAC2	seq.9361.7	Protocadherin alpha-C2	0.304728	0.0103191
ME-SF36PF	ME	Shared	PLA2G12B	seq.9380.2	Group XIIB secretory phospholipase A2-like protein	0.323994	0.00621629
M1-ME	ME	Shared	PCSK1N	seq.9391.60	ProSAAS	0.468215	4.36172e-05
ME	ME	Unique	TRABD2A	seq.9401.57	Metalloprotease TIKI1	0.304919	0.0102691
ME	ME	Unique	CPM	seq.9416.77	Carboxypeptidase M	0.335434	0.0045305
ME	ME	Unique	ID1	seq.9436.2	DNA-binding protein inhibitor ID-1	0.319742	0.00697123
ME	ME	Unique	LMAN2	seq.9468.8	Vesicular integral-membrane protein VIP36	0.463133	5.40921e-05
ME	ME	Unique	MANSC4	seq.9578.263	MANSC domain-containing protein 4	0.421046	0.000283889
ME	ME	Unique	CD96	seq.9735.44	T-cell surface protein tactile	0.363912	0.00195617
ME	ME	Unique	DDX39B	seq.9742.59	Spliceosome RNA helicase DDX39B	-0.472592	3.61367e-05
ME	ME	Unique	EZR	seq.9753.17	Ezrin	-0.341037	0.00386354
ME	ME	Unique	DBNL	seq.9755.19	Drebrin-like protein	-0.433138	0.000180216
ME	ME	Unique	RPS4X	seq.9758.17	40S ribosomal protein S4, X isoform	-0.420399	0.000290734
ME	ME	Unique	VASP	seq.9762.14	Vasodilator-stimulated phosphoprotein	-0.333789	0.0047448
ME	ME	Unique	HNRNPF	seq.9764.79	Heterogeneous nuclear ribonucleoprotein F	-0.435845	0.000162406
ME	ME	Unique	TMEM52B	seq.9778.45	Transmembrane protein 52B	0.339276	0.00406304
ME	ME	Unique	VAV3	seq.9830.109	Guanine nucleotide exchange factor VAV3	-0.451412	8.77364e-05
ME	ME	Unique	G3BP2	seq.9831.12	Ras GTPase-activating protein-binding protein 2	-0.339938	0.00398704
ME	ME	Unique	TIRAP	seq.9839.148	Toll/interleukin-1 receptor domain-containing adapter protein	-0.388073	0.000901756
ME	ME	Unique	CDC42	seq.9840.2	Cell division control protein 42 homolog	-0.41766	0.000321429
ME	ME	Unique	ACTN1	seq.9843.5	Alpha-actinin-1	-0.413861	0.000368932
ME-SF36PF	ME	Shared	ACTN2	seq.9844.138	Alpha-actinin-2	-0.359134	0.00226426
ME	ME	Unique	ARHGDIB	seq.9846.32	Rho GDP-dissociation inhibitor 2	-0.443897	0.000118546
ME	ME	Unique	APEX1	seq.9849.13	DNA-(apurinic or apyrimidinic site) lyase	-0.466246	4.74289e-05
ME	ME	Unique	FABP4	seq.9851.9	Fatty acid-binding protein, adipocyte	0.533842	1.94511e-06
ME	ME	Unique	RHOA	seq.9855.10	Transforming protein RhoA	-0.487309	1.88338e-05
ME	ME	Unique	TTC1	seq.9864.38	Tetratricopeptide repeat protein 1	-0.394827	0.000718497
ME	ME	Unique	CRKL	seq.9877.28	Crk-like protein	-0.309489	0.00913151
ME	ME	Unique	EGLN1	seq.9901.28	Egl nine homolog 1	-0.346532	0.0032956
ME	ME	Unique	S100P	seq.9926.4	Protein S100-P	0.34838	0.00312203
ME	ME	Unique	KRT1	seq.9931.20	Keratin, type II cytoskeletal 1	0.403505	0.000532817
ME	ME	Unique	TFAM	seq.9952.57	Transcription factor A, mitochondrial	-0.349794	0.00299474
M1	M1	Unique	RAF1	seq.10001.7	RAF proto-oncogene serine/threonine-protein kinase	0.385895	0.0200983
M1-SF36PF	M1	Shared	DUSP4	seq.10035.6	Dual specificity protein phosphatase 4	-0.451144	0.00575168
M1	M1	Unique	SGK3	seq.10042.8	Serine/threonine-protein kinase Sgk3	0.389642	0.0188222
M1-SF36PF	M1	Shared	WNT10A	seq.10044.12	Protein Wnt-10a	-0.461353	0.00462407
M1-SF36PF	M1	Shared	CBFB	seq.10048.7	Core-binding factor subunit beta	0.366325	0.0279919
M1	M1	Unique	RBBP9	seq.10064.12	Putative hydrolase RBBP9	-0.428957	0.00904175
M1	M1	Unique	ACBD6	seq.10075.75	Acyl-CoA-binding domain-containing protein 6	0.420094	0.0107458
M1-SF36PF	M1	Shared	SATB2	seq.10081.17	DNA-binding protein SATB2	-0.424561	0.0098557
M1-SF36PF	M1	Shared	FAIM	seq.10420.30	Fas apoptotic inhibitory molecule 1	-0.451069	0.00576073
M1-SF36PF	M1	Shared	GOSR2	seq.10426.21	Golgi SNAP receptor complex member 2	-0.444878	0.00655498
M1	M1	Unique	AMY2B	seq.10439.57	Alpha-amylase 2B	-0.367479	0.0274649
M1-ME	M1	Shared	CLMP	seq.10440.26	CXADR-like membrane protein	-0.338943	0.043157
M1-SF36PF	M1	Shared	NUCB1	seq.10451.11	Nucleobindin-1	-0.356904	0.0326157
M1-SF36PF	M1	Shared	IL18RAP	seq.10457.3	Interleukin-18 receptor accessory protein	-0.470121	0.0038135
M1-SF36PF	M1	Shared	TXNDC11	seq.10470.34	Thioredoxin domain-containing protein 11	-0.370902	0.0259488
M1	M1	Unique	MMP10	seq.10479.18	Stromelysin-2	-0.419139	0.0109448
M1-SF36PF	M1	Shared	MAGEA4	seq.10485.56	Melanoma-associated antigen 4	-0.414478	0.011961
M1	M1	Unique	PGRMC2	seq.10506.53	Membrane-associated progesterone receptor component 2	-0.38109	0.0218396
M1-SF36PF	M1	Shared	COL6A3	seq.10511.10	Collagen alpha-3(VI) chain	-0.43498	0.00801991
M1-SF36PF	M1	Shared	DHX9	seq.10527.22	ATP-dependent RNA helicase A	-0.386708	0.0198155
M1	M1	Unique	BMPR1B	seq.10550.37	Bone morphogenetic protein receptor type-1B	-0.525337	0.00100199
M1-SF36PF	M1	Shared	GLB1	seq.10554.23	Beta-galactosidase	-0.464715	0.00429719
M1	M1	Unique	PCDH9	seq.10558.26	Protocadherin-9	-0.384053	0.0207519
M1-SF36PF	M1	Shared	ITM2C	seq.10560.1	Integral membrane protein 2C	-0.32956	0.0496695
M1-SF36PF	M1	Shared	PGLYRP3	seq.10561.5	Peptidoglycan recognition protein 3	-0.484351	0.00275921
M1-SF36PF	M1	Shared	MFAP2	seq.10569.28	Microfibrillar-associated protein 2	-0.333173	0.0470748
M1	M1	Unique	CST8	seq.10572.65	Cystatin-8	-0.359907	0.0310786
M1	M1	Unique	PGRMC2	seq.10631.9	Membrane-associated progesterone receptor component 2	-0.513287	0.00136744
M1	M1	Unique	CD200R1	seq.10636.1	Cell surface glycoprotein CD200 receptor 1	-0.397835	0.0162658
M1-SF36PF	M1	Shared	ELAPOR1	seq.10637.50	UPF0577 protein KIAA1324	0.409916	0.013032
M1-SF36PF	M1	Shared	SEMA3E	seq.10670.26	Semaphorin-3E	-0.478187	0.00317973
M1	M1	Unique	SFTPB	seq.10672.75	Pulmonary surfactant-associated protein B	-0.495665	0.0021121
M1	M1	Unique	TMX2	seq.10675.223	Thioredoxin-related transmembrane protein 2	-0.488193	0.00252237
M1-SF36PF	M1	Shared	GAL3ST2	seq.10734.339	Galactose-3-O-sulfotransferase 2	-0.495341	0.0021286
M1-SF36PF	M1	Shared	CSF1	seq.10741.22	Macrophage colony-stimulating factor 1	-0.427215	0.00935723
M1	M1	Unique	UCN3	seq.10756.34	Urocortin-3	0.370117	0.0262901
M1	M1	Unique	TMED2	seq.10761.5	Transmembrane emp24 domain-containing protein 2	-0.333954	0.0465281
M1-SF36PF	M1	Shared	CSGALNACT2	seq.10772.21	Chondroitin sulfate N-acetylgalactosaminyltransferase 2	-0.350119	0.0363179
M1	M1	Unique	SMPD1	seq.10818.36	Sphingomyelin phosphodiesterase	-0.375997	0.0238205
M1	M1	Unique	LINGO3	seq.10827.67	Leucine-rich repeat and immunoglobulin-like domain-containing nogo receptor-interacting protein 3	0.344093	0.0398865
M1	M1	Unique	A4GNT	seq.10835.25	Alpha-1,4-N-acetylglucosaminyltransferase	-0.341984	0.0412007
M1	M1	Unique	STMN2	seq.10900.272	Stathmin-2	0.329363	0.0498147
M1	M1	Unique	STX6	seq.10945.11	Syntaxin-6	-0.373602	0.0248021
M1	M1	Unique	PRL	seq.10967.12	Prolactin	-0.364693	0.0287516
M1	M1	Unique	MUC1	seq.10976.44	Mucin-1	-0.427903	0.0092315
M1	M1	Unique	CLC	seq.11094.104	Galectin-10	-0.418454	0.0110895
M1	M1	Unique	TENM3	seq.11107.25	Teneurin-3	0.482197	0.00290029
M1	M1	Unique	TMEM119	seq.11110.4	Transmembrane protein 119	-0.437127	0.00768048
M1-SF36PF	M1	Shared	TLR1	seq.11149.3	Toll-like receptor 1	-0.336744	0.0446177
M1	M1	Unique	RNF122	seq.11160.56	RING finger protein 122	-0.337499	0.0441122
M1	M1	Unique	EQTN	seq.11162.37	Equatorin	-0.37321	0.0249659
M1	M1	Unique	PUS1	seq.11201.19	tRNA pseudouridine synthase A, mitochondrial	-0.368988	0.0267874
M1	M1	Unique	TBX5	seq.11202.70	T-box transcription factor TBX5	-0.330158	0.0492323
M1-ME	M1	Shared	CXADR	seq.11204.80	Coxsackievirus and adenovirus receptor	0.401756	0.0151497
M1	M1	Unique	CDH15	seq.11215.6	Cadherin-15	0.33981	0.0425917
M1	M1	Unique	CTBP1	seq.11217.16	C-terminal-binding protein 1	0.363521	0.029308
M1	M1	Unique	TMPRSS6	seq.11239.49	Transmembrane protease serine 6	-0.399739	0.0157155
M1-ME	M1	Shared	USB1	seq.11328.9	U6 snRNA phosphodiesterase	0.333007	0.0471912
M1	M1	Unique	TALDO1	seq.11347.9	Transaldolase	0.407308	0.0136798
M1-SF36PF	M1	Shared	ESS2	seq.11356.19	Protein DGCR14	-0.343784	0.0400771
M1	M1	Unique	AQP4	seq.11363.58	Aquaporin-4	-0.360834	0.0306159
M1-SF36PF	M1	Shared	GPR101	seq.11371.1	Probable G-protein coupled receptor 101	-0.357643	0.0322319
M1	M1	Unique	KRT7	seq.11383.41	Keratin, type II cytoskeletal 7	-0.357742	0.0321808
M1	M1	Unique	CA8	seq.11390.24	Carbonic anhydrase-related protein	0.335208	0.0456614
M1-ME	M1	Shared	PTK2B	seq.11395.5	Protein-tyrosine kinase 2-beta	0.43507	0.00800553
M1	M1	Unique	DNAI1	seq.11396.39	Dynein intermediate chain 1, axonemal	-0.416396	0.0115336
M1-SF36PF	M1	Shared	PQBP1	seq.11432.11	Polyglutamine-binding protein 1	-0.370846	0.025973
M1	M1	Unique	TCTN2	seq.11433.11	Tectonic-2	-0.363439	0.029347
M1	M1	Unique	RBFOX2	seq.11462.8	RNA binding protein fox-1 homolog 2	0.377718	0.0231352
M1	M1	Unique	ZNF174	seq.11486.26	Zinc finger protein 174	0.358035	0.0320293
M1	M1	Unique	ELL2	seq.11494.4	RNA polymerase II elongation factor ELL2	-0.371714	0.0255994
M1	M1	Unique	CD38	seq.11513.92	ADP-ribosyl cyclase/cyclic ADP-ribose hydrolase 1	-0.359112	0.0314796
M1-ME	M1	Shared	PHF3	seq.11544.39	PHD finger protein 3	0.511628	0.00142597
M1	M1	Unique	ARFGAP1	seq.11556.19	ADP-ribosylation factor GTPase-activating protein 1	-0.356266	0.03295
M1-SF36PF	M1	Shared	ZNF10	seq.11567.23	Zinc finger protein 10	-0.40188	0.0151154
M1	M1	Unique	BCAP29	seq.11570.94	B-cell receptor-associated protein 29	-0.459637	0.00479903
M1-ME	M1	Shared	KLRC3	seq.11571.75	NKG2-E type II integral membrane protein	-0.368264	0.0271108
M1	M1	Unique	CPNE1	seq.11602.12	Copine-1	-0.337189	0.0443192
M1-ME	M1	Shared	DNAJB6	seq.11606.22	DnaJ homolog subfamily B member 6	0.372202	0.0253913
M1-SF36PF	M1	Shared	MYB	seq.11618.83	Transcriptional activator Myb	-0.348766	0.037096
M1	M1	Unique	TNS2	seq.11667.29	Tensin-2	0.361299	0.0303864
M1	M1	Unique	GJD2	seq.11678.105	Gap junction delta-2 protein	-0.453904	0.0054257
M1	M1	Unique	TXNIP	seq.11682.7	Thioredoxin-interacting protein	-0.432777	0.00838152
M1-SF36PF	M1	Shared	PTP4A2	seq.11699.16	Protein tyrosine phosphatase type IVA 2	0.408406	0.0134038
M1-SF36PF	M1	Shared	FXN	seq.11833.83	Frataxin, mitochondrial	-0.369594	0.0265195
M1-ME	M1	Shared	CBL	seq.12016.60	E3 ubiquitin-protein ligase CBL	0.383033	0.021121
M1-ME	M1	Shared	SARS2	seq.12348.46	Serine--tRNA ligase, mitochondrial	0.36435	0.0289135
M1	M1	Unique	ARRDC3	seq.12352.70	Arrestin domain-containing protein 3	-0.37035	0.0261882
M1	M1	Unique	MRRF	seq.12355.223	Ribosome-recycling factor, mitochondrial	-0.407207	0.0137055
M1	M1	Unique	KAT2B	seq.12368.18	Histone acetyltransferase KAT2B	0.363698	0.0292235
M1-SF36PF	M1	Shared	PDZD7	seq.12391.27	PDZ domain-containing protein 7	-0.353137	0.0346308
M1	M1	Unique	UBE2T	seq.12400.25	Ubiquitin-conjugating enzyme E2 T	-0.393027	0.0177281
M1-SF36PF	M1	Shared	DIRAS3	seq.12406.119	GTP-binding protein Di-Ras3	0.332057	0.0478645
M1-SF36PF	M1	Shared	IRF9	seq.12439.67	Interferon regulatory factor 9	0.528546	0.000920576
M1	M1	Unique	NR5A2	seq.12444.39	Nuclear receptor subfamily 5 group A member 2	0.357785	0.0321585
M1	M1	Unique	BACH1	seq.12451.62	Transcription regulator protein BACH1	-0.392087	0.0180263
M1	M1	Unique	NTMT1	seq.12454.105	N-terminal Xaa-Pro-Lys N-methyltransferase 1	0.46621	0.00415842
M1	M1	Unique	ADI1	seq.12457.10	1,2-dihydroxy-3-keto-5-methylthiopentene dioxygenase	-0.356404	0.0328776
M1	M1	Unique	KLHL13	seq.12463.7	Kelch-like protein 13	-0.453931	0.00542256
M1-SF36PF	M1	Shared	KCTD5	seq.12473.48	BTB/POZ domain-containing protein KCTD5	-0.375405	0.02406
M1-SF36PF	M1	Shared	OTUD5	seq.12480.9	OTU domain-containing protein 5	-0.42566	0.00964667
M1	M1	Unique	COMMD1	seq.12509.115	COMM domain-containing protein 1	-0.377005	0.0234169
M1-SF36PF	M1	Shared	SLC41A2	seq.12511.83	Solute carrier family 41 member 2	-0.510574	0.00146429
M1-ME	M1	Shared	PBRM1	seq.12518.289	Protein polybromo-1	0.396308	0.0167188
M1-SF36PF	M1	Shared	ERVV-1	seq.12531.5	Endogenous retrovirus group V member 1 Env polyprotein	-0.472243	0.00363701
M1-SF36PF	M1	Shared	CALCOCO2	seq.12534.10	Calcium-binding and coiled-coil domain-containing protein 2	-0.592039	0.000142648
M1-SF36PF	M1	Shared	PKN1	seq.12562.1	Serine/threonine-protein kinase N1	-0.332263	0.0477176
M1-ME	M1	Shared	TNFAIP8	seq.12563.2	Tumor necrosis factor alpha-induced protein 8	0.403448	0.0146883
M1-SF36PF	M1	Shared	ARAF	seq.12583.77	Serine/threonine-protein kinase A-Raf	0.452088	0.00563832
M1	M1	Unique	ARL2	seq.12587.65	ADP-ribosylation factor-like protein 2	-0.409459	0.0131437
M1	M1	Unique	NRBP1	seq.12616.45	Nuclear receptor-binding protein	-0.413081	0.0122809
M1-SF36PF	M1	Shared	JARID2	seq.12623.84	Protein Jumonji	-0.492416	0.00228271
M1-ME	M1	Shared	CRAT	seq.12637.7	Carnitine O-acetyltransferase	0.421953	0.0103675
M1	M1	Unique	ADSS2	seq.12644.63	Adenylosuccinate synthetase isozyme 2	0.347654	0.0377452
M1	M1	Unique	TSTA3	seq.12657.2	GDP-L-fucose synthase	-0.357344	0.0323864
M1	M1	Unique	GABARAPL1	seq.12661.44	Gamma-aminobutyric acid receptor-associated protein-like 1	0.341101	0.0417615
M1-SF36PF	M1	Shared	RAD1	seq.12670.15	Cell cycle checkpoint protein RAD1	-0.347778	0.0376721
M1-SF36PF	M1	Shared	SULT1B1	seq.12671.35	Sulfotransferase family cytosolic 1B member 1	0.405243	0.0142118
M1	M1	Unique	PACSIN1	seq.12676.1	Protein kinase C and casein kinase substrate in neurons protein 1	0.412555	0.0124029
M1-SF36PF	M1	Shared	DPYSL5	seq.12683.156	Dihydropyrimidinase-related protein 5	-0.433413	0.00827576
M1	M1	Unique	DOT1L	seq.12692.56	Histone-lysine N-methyltransferase, H3 lysine-79 specific	-0.395286	0.017028
M1	M1	Unique	DIMT1	seq.12694.28	Probable dimethyladenosine transferase	0.379293	0.0225225
M1-ME	M1	Shared	NEK7	seq.12703.6	Serine/threonine-protein kinase Nek7	0.330432	0.0490333
M1	M1	Unique	RGS19	seq.12713.365	Regulator of G-protein signaling 19	-0.357159	0.0324827
M1	M1	Unique	RFXAP	seq.12726.3	Regulatory factor X-associated protein	0.397006	0.0165105
M1-ME	M1	Shared	MPP7	seq.12732.13	MAGUK p55 subfamily member 7	-0.47702	0.00326534
M1	M1	Unique	PRDM4	seq.12779.30	PR domain zinc finger protein 4	-0.379784	0.0223341
M1-ME	M1	Shared	HNRNPM	seq.12783.29	Heterogeneous nuclear ribonucleoprotein M	0.340023	0.0424537
M1	M1	Unique	SLC4A8	seq.12798.46	Electroneutral sodium bicarbonate exchanger 1	-0.51864	0.00119271
M1-ME	M1	Shared	GMEB2	seq.12804.5	Glucocorticoid modulatory element-binding protein 2	0.404828	0.0143209
M1	M1	Unique	GEM	seq.12817.1	GTP-binding protein GEM	-0.343001	0.0405629
M1	M1	Unique	TESC	seq.12831.21	Calcineurin B homologous protein 3	0.407542	0.0136206
M1	M1	Unique	ASH2L	seq.12832.10	Set1/Ash2 histone methyltransferase complex subunit ASH2	0.45745	0.00503026
M1-SF36PF	M1	Shared	KCNF1	seq.12834.3	Potassium voltage-gated channel subfamily F member 1	-0.331141	0.0485202
M1	M1	Unique	ZNF410	seq.12843.6	Zinc finger protein 410	0.3503	0.0362153
M1	M1	Unique	SNX17	seq.12845.18	Sorting nexin-17	-0.337827	0.0438934
M1	M1	Unique	NIPAL4	seq.12864.9	Magnesium transporter NIPA4	-0.420822	0.0105964
M1-ME	M1	Shared	DDX6	seq.12869.68	Probable ATP-dependent RNA helicase DDX6	0.356249	0.0329592
M1-SF36PF	M1	Shared	ENOX1	seq.12933.17	Ecto-NOX disulfide-thiol exchanger 1	-0.460695	0.00469043
M1	M1	Unique	HERC5	seq.12934.1	E3 ISG15--protein ligase HERC5	-0.332681	0.0474216
M1	M1	Unique	POLR1C	seq.12939.1	DNA-directed RNA polymerases I and III subunit RPAC1	-0.342275	0.0410174
M1	M1	Unique	STAU2	seq.12970.35	Double-stranded RNA-binding protein Staufen homolog 2	-0.385937	0.0200836
M1-SF36PF	M1	Shared	LIN7C	seq.12986.12	Protein lin-7 homolog C	-0.467197	0.00406893
M1	M1	Unique	LCN10	seq.13007.66	Epididymal-specific lipocalin-10	-0.354611	0.0338305
M1	M1	Unique	RPS10	seq.13011.20	40S ribosomal protein S10	-0.410014	0.0130083
M1	M1	Unique	TP53I11	seq.13022.20	Tumor protein p53-inducible protein 11	-0.390266	0.0186164
M1	M1	Unique	FRS2	seq.13025.4	Fibroblast growth factor receptor substrate 2	0.394447	0.0172851
M1	M1	Unique	KCNA10	seq.13042.7	Potassium voltage-gated channel subfamily A member 10	-0.439822	0.00727165
M1-SF36PF	M1	Shared	ATAD2	seq.13043.157	ATPase family AAA domain-containing protein 2	-0.450456	0.00583557
M1-SF36PF	M1	Shared	CCS	seq.13068.139	Copper chaperone for superoxide dismutase	-0.360452	0.0308062
M1	M1	Unique	HIF1A	seq.13089.6	Hypoxia-inducible factor 1-alpha	-0.405829	0.014059
M1	M1	Unique	SECTM1	seq.13093.6	Secreted and transmembrane protein 1	-0.340995	0.0418292
M1	M1	Unique	CSH1|CSH2	seq.13103.125	Chorionic somatomammotropin hormone	-0.351861	0.0353364
M1	M1	Unique	SNAP25	seq.13105.7	Synaptosomal-associated protein 25	-0.403154	0.0147676
M1	M1	Unique	NEGR1	seq.13109.82	Neuronal growth regulator 1	-0.336048	0.0450885
M1	M1	Unique	CD177	seq.13116.25	CD177 antigen	0.329402	0.0497858
M1	M1	Unique	VTN	seq.13125.45	Vitronectin	-0.379225	0.0225486
M1	M1	Unique	HK2	seq.13130.150	Hexokinase-2	0.386456	0.0199028
M1	M1	Unique	WNT5A	seq.13268.45	Protein Wnt-5a	-0.454657	0.0053395
M1	M1	Unique	CYB561D1	seq.13377.3	Cytochrome b561 domain-containing protein 1	-0.530183	0.000881341
M1	M1	Unique	C5orf63	seq.13378.80	Glutaredoxin-like protein C5orf63	-0.344805	0.0394509
M1	M1	Unique	ATP1B1	seq.13392.13	Sodium/potassium-transporting ATPase subunit beta-1	-0.333223	0.0470397
M1	M1	Unique	ETV5	seq.13403.5	ETS translocation variant 5	0.392	0.0180543
M1	M1	Unique	TMEM132D	seq.13416.8	Transmembrane protein 132D	0.45739	0.00503671
M1	M1	Unique	PRXL2A	seq.13423.94	Redox-regulatory protein FAM213A	-0.389966	0.0187152
M1	M1	Unique	WFDC10A	seq.13429.3	WAP four-disulfide core domain protein 10A	-0.499543	0.00192318
M1	M1	Unique	IQCF3	seq.13439.6	IQ domain-containing protein F3	-0.365538	0.0283565
M1	M1	Unique	SMIM13	seq.13452.113	Small integral membrane protein 13	0.380572	0.0220348
M1	M1	Unique	MRPL33	seq.13453.2	39S ribosomal protein L33, mitochondrial	-0.485765	0.00266987
M1-SF36PF	M1	Shared	COL1A1	seq.13484.69	Collagen alpha-1(I) chain	-0.406115	0.0139851
M1	M1	Unique	SLC35G2	seq.13501.10	Solute carrier family 35 member G2	-0.403881	0.014572
M1-SF36PF	M1	Shared	DUS2	seq.13506.10	tRNA-dihydrouridine(20) synthase [NAD(P)+]-like	-0.393455	0.0175936
M1	M1	Unique	TRADD	seq.13507.51	Tumor necrosis factor receptor type 1-associated DEATH domain protein	-0.579399	0.000213216
M1	M1	Unique	ATP2A3	seq.13510.7	Sarcoplasmic/endoplasmic reticulum calcium ATPase 3	-0.418033	0.0111791
M1	M1	Unique	ARHGEF25	seq.13519.112	Rho guanine nucleotide exchange factor 25	0.353028	0.0346907
M1	M1	Unique	KCNG4	seq.13525.17	Potassium voltage-gated channel subfamily G member 4	-0.396675	0.016609
M1	M1	Unique	SSB	seq.13526.5	Lupus La protein	0.431864	0.00853557
M1	M1	Unique	CERT1	seq.13535.2	Collagen type IV alpha-3-binding protein	0.338746	0.0432865
M1	M1	Unique	POLI	seq.13536.56	DNA polymerase iota	0.358638	0.0317209
M1	M1	Unique	PLPP4	seq.13548.53	Phosphatidate phosphatase PPAPDC1A	-0.40317	0.0147632
M1	M1	Unique	DCUN1D3	seq.13553.4	DCN1-like protein 3	0.591197	0.000146591
M1	M1	Unique	RND1	seq.13574.50	Rho-related GTP-binding protein Rho6	-0.356371	0.032895
M1	M1	Unique	SNU13	seq.13602.6	NHP2-like protein 1	0.339091	0.04306
M1	M1	Unique	NEURL1	seq.13604.27	E3 ubiquitin-protein ligase NEURL1	-0.359738	0.0311632
M1-SF36PF	M1	Shared	AK5	seq.13613.23	Adenylate kinase isoenzyme 5	-0.41084	0.0128088
M1-ME	M1	Shared	GET3	seq.13620.10	ATPase ASNA1	0.397149	0.016468
M1	M1	Unique	IFIT3	seq.13642.90	Interferon-induced protein with tetratricopeptide repeats 3	0.348085	0.0374926
M1-SF36PF	M1	Shared	TOM1L1	seq.13652.2	TOM1-like protein 1	-0.362436	0.0298305
M1	M1	Unique	MACROD1	seq.13653.335	O-acetyl-ADP-ribose deacetylase MACROD1	-0.371842	0.0255445
M1	M1	Unique	ATP13A1	seq.13659.36	Manganese-transporting ATPase 13A1	0.38655	0.0198703
M1	M1	Unique	IL4	seq.13663.2	Interleukin-4	-0.385155	0.0203587
M1	M1	Unique	CCL1	seq.13687.5	C-C motif chemokine 1	-0.416249	0.0115659
M1-SF36PF	M1	Shared	IL12RB1	seq.13706.12	Interleukin-12 receptor subunit beta-1	-0.417739	0.0112421
M1	M1	Unique	IL10	seq.13723.6	Interleukin-10	-0.534353	0.000788
M1-SF36PF	M1	Shared	SFXN5	seq.13729.26	Sideroflexin-5	-0.36389	0.0291316
M1	M1	Unique	CTSC	seq.13730.18	Dipeptidyl peptidase 1	-0.35727	0.0324251
M1-ME	M1	Shared	INHBA	seq.13738.8	Inhibin beta A chain	-0.495612	0.00211479
M1-ME-SF36PF	M1	Shared	IL22	seq.13742.66	Interleukin-22	-0.377176	0.0233493
M1-SF36PF	M1	Shared	MYZAP	seq.13924.13	Myocardial zonula adherens protein	-0.380761	0.0219633
M1-ME	M1	Shared	SULT1A3	seq.13944.3	Sulfotransferase 1A3	0.385443	0.0202572
M1	M1	Unique	NUDT12	seq.13947.371	Peroxisomal NADH pyrophosphatase NUDT12	-0.366133	0.0280803
M1	M1	Unique	AGAP3	seq.13960.15	Arf-GAP with GTPase, ANK repeat and PH domain-containing protein 3	-0.349146	0.036876
M1	M1	Unique	MYOM3	seq.13966.30	Myomesin-3	-0.350042	0.0363623
M1	M1	Unique	BARD1	seq.13977.28	BRCA1-associated RING domain protein 1	-0.333828	0.0466161
M1	M1	Unique	EIF4G3	seq.13991.47	Eukaryotic translation initiation factor 4 gamma 3	-0.358716	0.0316808
M1-SF36PF	M1	Shared	EDA	seq.14024.196	Ectodysplasin-A, secreted form	-0.476812	0.00328082
M1	M1	Unique	COPS2	seq.14029.42	COP9 signalosome complex subunit 2	-0.353504	0.0344301
M1-SF36PF	M1	Shared	TNFSF4	seq.14030.21	Tumor necrosis factor ligand superfamily member 4	-0.474731	0.00343907
M1	M1	Unique	EEA1	seq.14043.12	Early endosome antigen 1	-0.419294	0.0109123
M1	M1	Unique	IL1RAP	seq.14048.7	Interleukin-1 Receptor accessory protein	0.384528	0.0205814
M1-SF36PF	M1	Shared	NCF4	seq.14060.67	Neutrophil cytosol factor 4	-0.428065	0.00920206
M1-ME	M1	Shared	CD5	seq.14065.11	T-cell surface glycoprotein CD5	0.396726	0.016594
M1	M1	Unique	CCL25	seq.14068.29	C-C motif chemokine 25	-0.349786	0.0365081
M1	M1	Unique	ULBP1	seq.14081.5	NKG2D ligand 1	0.390441	0.018559
M1	M1	Unique	FLT3LG	seq.14093.10	Fms-related tyrosine kinase 3 ligand	-0.465243	0.0042477
M1	M1	Unique	C1QC	seq.14100.63	Complement C1q subcomponent subunit C	0.373452	0.0248648
M1	M1	Unique	SERPINA4	seq.14105.5	Kallistatin	-0.391105	0.0183427
M1	M1	Unique	CCL15	seq.14109.15	C-C motif chemokine 15	-0.332367	0.0476435
M1	M1	Unique	PIANP	seq.14114.18	PILR alpha-associated neural protein	0.360723	0.0306711
M1	M1	Unique	ADM	seq.14115.34	Adrenomedullin	0.345811	0.0388417
M1-SF36PF	M1	Shared	TNFRSF10D	seq.14121.24	Tumor necrosis factor receptor superfamily member 10D	-0.459804	0.00478179
M1	M1	Unique	ANXA7	seq.14203.3	Annexin A7	0.370488	0.026128
M1	M1	Unique	MOCS3	seq.14229.5	Adenylyltransferase and sulfurtransferase MOCS3	-0.420027	0.0107597
M1	M1	Unique	SNX7	seq.14245.195	Sorting nexin-7	-0.399713	0.015723
M1	M1	Unique	NET1	seq.14260.112	Neuroepithelial cell-transforming gene 1 protein	0.348903	0.0370167
M1-SF36PF	M1	Shared	EIF2AK4	seq.14284.23	eIF-2-alpha kinase GCN2	-0.439395	0.00733528
M1-SF36PF	M1	Shared	PPIL2	seq.14314.6	Peptidyl-prolyl cis-trans isomerase-like 2	-0.442938	0.00682256
M1-SF36PF	M1	Shared	SEMA6C	seq.14597.5	Semaphorin-6C, cytoplasmic	-0.397448	0.0163796
M1-ME	M1	Shared	KIAA0040	seq.14603.51	Uncharacterized protein KIAA0040	0.405694	0.0140942
M1	M1	Unique	TMEM185A	seq.14633.26	Transmembrane protein 185A	-0.393876	0.017462
M1	M1	Unique	PLIN3	seq.14687.6	Perilipin-3	-0.602955	9.94377e-05
M1-SF36PF	M1	Shared	FGF8	seq.14757.144	Fibroblast growth factor 8 isoform B	-0.38481	0.020481
M1-SF36PF	M1	Shared	IGF2	seq.15295.81	Insulin-like growth factor II	-0.466221	0.00415736
M1-SF36PF	M1	Shared	S100A3	seq.15297.3	Protein S100-A3	-0.399936	0.0156595
M1	M1	Unique	S100A5	seq.15303.63	Protein S100-A5	0.461988	0.00456073
M1-ME	M1	Shared	AGO1	seq.15312.14	Protein argonaute-1	0.427295	0.00934238
M1	M1	Unique	S100A10	seq.15318.75	Protein S100-A10	-0.445714	0.00644255
M1	M1	Unique	CPLX2	seq.15321.8	Complexin-2	0.431146	0.00865817
M1	M1	Unique	KNG1	seq.15343.337	Kininogen, HMW, Two Chain	-0.371069	0.0258766
M1	M1	Unique	IFNG	seq.15346.31	Interferon gamma	-0.330296	0.0491323
M1	M1	Unique	FXN	seq.15389.1	Frataxin, mitochondrial	-0.354115	0.0340982
M1	M1	Unique	ID1	seq.15402.2	DNA-binding protein inhibitor ID-1	0.353289	0.0345479
M1	M1	Unique	PCSK2	seq.15440.57	Neuroendocrine convertase 2	-0.392461	0.0179072
M1	M1	Unique	DPP4	seq.15460.9	Dipeptidyl peptidase 4	-0.344114	0.0398741
M1	M1	Unique	CRIM1	seq.15492.1	Cysteine-rich motor neuron 1 protein	0.439137	0.0073738
M1	M1	Unique	BCHE	seq.15514.26	Cholinesterase	0.333764	0.0466606
M1-SF36PF	M1	Shared	ACHE	seq.15553.22	Acetylcholinesterase	0.390553	0.0185221
M1	M1	Unique	AMY2B	seq.15556.49	Alpha-amylase 2B	-0.403883	0.0145716
M1	M1	Unique	ENPP6	seq.15579.26	Ectonucleotide pyrophosphatase/phosphodiesterase family member 6	-0.452003	0.00564843
M1	M1	Unique	FCN1	seq.15582.25	Ficolin-1	-0.384724	0.0205117
M1	M1	Unique	GLA	seq.15588.17	Alpha-galactosidase A	-0.391416	0.0182418
M1-ME-SF36PF	M1	Shared	HTRA1	seq.15594.47	Serine protease HTRA1	-0.50557	0.00165893
M1	M1	Unique	PNLIP	seq.15613.16	Pancreatic triacylglycerol lipase	-0.329804	0.0494906
M1	M1	Unique	LILRA2	seq.15614.168	Leukocyte immunoglobulin-like receptor subfamily A member 2	0.380943	0.021895
M1	M1	Unique	MOG	seq.15619.49	Myelin-oligodendrocyte glycoprotein	0.334771	0.0459619
M1-SF36PF	M1	Shared	SORCS3	seq.15637.38	VPS10 domain-containing receptor SorCS3	0.521989	0.00109366
M1	M1	Unique	BMP2	seq.15666.21	Bone morphogenetic protein 2	0.356064	0.0330567
M1	M1	Unique	CEBPB	seq.15675.3	CCAAT/enhancer-binding protein beta	-0.333433	0.0468918
M1-SF36PF	M1	Shared	OLR1	seq.16049.43	Oxidized low-density lipoprotein receptor 1	-0.332888	0.0472753
M1	M1	Unique	WIF1	seq.16070.7	Wnt inhibitory factor 1	-0.343757	0.0400937
M1	M1	Unique	GIP	seq.16292.288	Gastric inhibitory polypeptide	-0.504624	0.00169814
M1	M1	Unique	PLA2G2D	seq.16298.84	Group IID secretory phospholipase A2	-0.3422	0.0410646
M1-SF36PF	M1	Shared	TIGIT	seq.16299.13	T-cell immunoreceptor with Ig and ITIM domains	-0.586747	0.000169129
M1	M1	Unique	BPIFA2	seq.16302.11	BPI fold-containing family A member 2	-0.457395	0.00503615
M1	M1	Unique	BTLA	seq.16308.14	B- and T-lymphocyte attenuator	-0.425818	0.00961684
M1	M1	Unique	DKKL1	seq.16309.30	Dickkopf-like protein 1	-0.376033	0.0238058
M1-SF36PF	M1	Shared	CDH6	seq.16312.45	Cadherin-6	-0.432392	0.00844621
M1-SF36PF	M1	Shared	TLR1	seq.16324.38	Toll-like receptor 1	-0.370922	0.0259398
M1-SF36PF	M1	Shared	B3GNT4	seq.16585.16	N-acetyllactosaminide beta-1,3-N-acetylglucosaminyltransferase 4	-0.442133	0.00693619
M1-SF36PF	M1	Shared	CSN2	seq.16587.1	Beta-casein	-0.437024	0.00769645
M1	M1	Unique	CHIA	seq.16591.71	Acidic mammalian chitinase	-0.439085	0.00738154
M1	M1	Unique	FAIM	seq.16594.44	Fas apoptotic inhibitory molecule 1	0.580923	0.00020331
M1	M1	Unique	CD69	seq.16618.7	Early activation antigen CD69	0.403811	0.0145908
M1	M1	Unique	HSPA1A	seq.16780.6	Heat shock 70 kDa protein 1A	0.348677	0.0371477
M1	M1	Unique	RAB3B	seq.16847.39	Ras-related protein Rab-3B	0.49457	0.00216831
M1	M1	Unique	SCO2	seq.16851.50	Protein SCO2 homolog, mitochondrial	0.443008	0.00681265
M1	M1	Unique	MAPRE2	seq.16856.79	Microtubule-associated protein RP/EB family member 2	0.329637	0.0496134
M1	M1	Unique	RCN3	seq.16858.384	Reticulocalbin-3	-0.353716	0.0343151
M1	M1	Unique	OMG	seq.16908.5	Oligodendrocyte-myelin glycoprotein	0.37289	0.0251004
M1	M1	Unique	PTGES3	seq.17154.2	Prostaglandin E synthase 3	-0.33815	0.0436792
M1	M1	Unique	VPS28	seq.17155.1	Vacuolar protein sorting-associated protein 28 homolog	-0.341395	0.0415738
M1-ME	M1	Shared	UBE2G1	seq.17158.17	Ubiquitin-conjugating enzyme E2 G1	0.415767	0.0116723
M1	M1	Unique	ANXA4	seq.17164.15	Annexin A4	0.367748	0.0273428
M1	M1	Unique	PDCD4	seq.17202.37	Programmed cell death protein 4	0.351601	0.0354815
M1-SF36PF	M1	Shared	LCP1	seq.17231.1	Plastin-2	0.447505	0.00620721
M1	M1	Unique	ACADS	seq.17393.13	Short-chain specific acyl-CoA dehydrogenase, mitochondrial	-0.447883	0.00615856
[truncated: 1,455 more rows]

## Sheet: 5_Correlation_steps
AptName	TargetFullName	EntrezGeneSymbol	Community	r	p	Sig
[truncated: 2,665 more rows]
