# Supplementary material for: Charting the circulating proteome in ME/CFS using cross-system profiling to uncover mechanistic insights
Source: Cell Rep Med. 2026 Mar 4;7(3):102647. doi: 10.1016/j.xcrm.2026.102647 (PMC13006441; doi:10.1016/j.xcrm.2026.102647)
Supplement: Supplemental data S3. Univariate statistics [file mmc4.xlsx]

## Sheet: 1_Information
File name	SuppData3
File information	Univariate Statistics (SomaScan)
Annotation database	Annotations provided by Somascan, Gene Ontology (GO), Reactome, and MitoCarta 3.0
Sheets:	Technical Comment / Action
1_Information	Information about file contents
2_ME vs. HC	Univariate Statistics for ME/CFS vs. HC
3_M1 vs. HC	Univariate Statistics for ME/CFS Metabotype 1 vs. HC
4_M2 vs. HC	Univariate Statistics for ME/CFS Metabotype 2 vs. HC
5_M3 vs. HC	Univariate Statistics for ME/CFS Metabotype 3 vs. HC
6_AUC_analysis	Logistic regression do classify ME/CFS from HC, including performance metrics and statistics
7_MitoCarta	Univariate statistics of mitochondrial-annotated (MitoCarta 3.0) for ME/CFS vs. HC
8_CycloME_vs_RvsNR	Univariate statistics for CycloME, Responders (n = 21) vs. Non-Responders (n = 14)
9_Neutrophils_PMA	Univariate Statistics for ME/CFS annotated with proteins released from PMA-activated neutrophiles; Pieterse et al., 2019, PMID: 31283757
10_GSEA	Gene-set Enrichment Analysis (GSEA) on ranked univariate statistics (ME/CFS vs. HC) using GO BP and Reactome
Data keys	Columns are standard limma output: logFC (log2 fold-change), AveExpr (average expression), t (t-statistic), P.Value (raw p-value), adj.P.Val (FDR-adjusted p-value), B (log-odds of differential expression; optional).
Data keys, AUC	OR = odds ratio for association with ME vs HC; OR_CI = 95% confidence interval for OR; AUC = area under the ROC curve (discriminative power); AUC_CI = 95% confidence interval for AUC (DeLong method); Sensitivity (Sens) = true positive rate at the optimal threshold (Youden’s J); Specificity (Spec) = true negative rate at the optimal threshold; Threshold (Thr) = probability cutoff at the optimal op…

## Sheet: 2_ME vs. HC
AptName	Loc	TargetFullName	UniProt	EntrezGeneID	EntrezGeneSymbol	fc	logFC	AveExpr	t	P.Value	adj.P.Val	B	Significant	Group
seq.10000.28	Intracellular	Beta-crystallin B2	P43320	1415	CRYBB2	0.872301	-0.197102	10.4233	-2.92602	0.00462499	0.0435865	-2.30494	Down (qval < 0.05)	ME vs. HC
seq.10001.7	Intracellular	RAF proto-oncogene serine/threonine-protein kinase	P04049	5894	RAF1	0.984459	-0.0225967	8.86019	-0.894139	0.374309	0.653369	-5.8518	No Change	ME vs. HC
seq.10003.15	Intracellular	Zinc finger protein 41	P51814	7592	ZNF41	0.988557	-0.0166043	8.36765	-0.463693	0.644305	0.841208	-6.13503	No Change	ME vs. HC
seq.10006.25	Intracellular	ETS domain-containing protein Elk-1	P19419	2002	ELK1	1.02966	0.0421616	9.94997	0.577472	0.565472	0.793398	-6.07743	No Change	ME vs. HC
seq.10008.43	Intracellular	Guanylyl cyclase-activating protein 1	P43080	2978	GUCA1A	1.00729	0.0104803	9.86639	0.433088	0.666282	0.853204	-6.1484	No Change	ME vs. HC
seq.10010.10	Intracellular	Beclin-1	Q14457	8678	BECN1	1.02126	0.0303525	9.32808	1.65211	0.102988	0.315902	-4.93347	No Change	ME vs. HC
seq.10011.65	Intracellular	Inositol polyphosphate 5-phosphatase OCRL-1	Q01968	4952	OCRL	1.07381	0.102733	11.4551	5.03481	3.56472e-06	0.000593526	4.25643	Up (qval < 0.05)	ME vs. HC
seq.10012.5	Intracellular	SAM pointed domain-containing Ets transcription factor	O95238	25803	SPDEF	0.981976	-0.0262409	11.3221	-1.0455	0.299386	0.580393	-5.71044	No Change	ME vs. HC
seq.10014.31	Intracellular	Zinc finger protein SNAI2	O43623	6591	SNAI2	0.980229	-0.0288087	10.6193	-2.0947	0.0398158	0.176063	-4.1644	Down (pval < 0.05)	ME vs. HC
seq.10015.119	Intracellular	Voltage-gated potassium channel subunit beta-2	Q13303	8514	KCNAB2	0.976723	-0.0339782	10.0371	-1.5462	0.126562	0.357989	-5.0928	No Change	ME vs. HC
seq.10022.207	Intracellular	DNA polymerase eta	Q9Y253	5429	POLH	1.00694	0.00997832	8.16629	0.194319	0.846488	0.9406	-6.22141	No Change	ME vs. HC
seq.10023.32	Intracellular	Vitamin D3 receptor	P11473	7421	VDR	1.00369	0.00531002	10.7352	0.164429	0.869867	0.951256	-6.22665	No Change	ME vs. HC
seq.10024.44	Intracellular	4-hydroxy-2-oxoglutarate aldolase, mitochondrial	Q86XE5	112817	HOGA1	0.996424	-0.00516892	10.5517	-0.0859753	0.931731	0.975499	-6.23624	No Change	ME vs. HC
seq.10025.1	Intracellular	Dihydrolipoyl dehydrogenase, mitochondrial	P09622	1738	DLD	0.909515	-0.13683	10.5683	-2.44856	0.0168493	0.101179	-3.43561	Down (pval < 0.05)	ME vs. HC
seq.10030.8	Intracellular	Adenine DNA glycosylase	Q9UIF7	4595	MUTYH	1.02369	0.0337795	7.88364	1.07222	0.287303	0.567786	-5.68327	No Change	ME vs. HC
seq.10035.6	Intracellular	Dual specificity protein phosphatase 4	Q13115	1846	DUSP4	1.03422	0.0485365	9.99835	2.43151	0.017597	0.103713	-3.47295	Up (pval < 0.05)	ME vs. HC
seq.10036.201	Intracellular	Zinc fingers and homeoboxes protein 3	Q9H4I2	23051	ZHX3	1.00729	0.0104861	12.6387	0.439463	0.661679	0.851327	-6.14569	No Change	ME vs. HC
seq.10037.98	Membrane	Sialic acid-binding Ig-like lectin 12	Q96PQ1	89858	SIGLEC12	0.993913	-0.00880869	9.41853	-0.176369	0.860513	0.947202	-6.22466	No Change	ME vs. HC
seq.10039.32	Intracellular	Purine nucleoside phosphorylase	P00491	4860	PNP	0.782647	-0.353566	10.4597	-3.39898	0.00111959	0.0174513	-1.03441	Down (qval < 0.05)	ME vs. HC
seq.10040.63	Intracellular	Tumor protein 63	Q9H3D4	8626	TP63	1.04003	0.056631	9.76371	0.629952	0.530775	0.771622	-6.04666	No Change	ME vs. HC
seq.10041.3	Intracellular	Hepatocyte nuclear factor 4-alpha	P41235	3172	HNF4A	1.18326	0.242773	14.5085	4.12418	0.000100852	0.00408102	1.16229	Up (qval < 0.05)	ME vs. HC
seq.10042.8	Intracellular	Serine/threonine-protein kinase Sgk3	Q96BR1	100533105	SGK3	1.00492	0.00708765	10.7135	0.33991	0.734942	0.889066	-6.18348	No Change	ME vs. HC
seq.10043.31	Intracellular	Bromodomain-containing protein 4	O60885	23476	BRD4	0.970532	-0.0431526	10.0205	-1.7915	0.0775325	0.264924	-4.709	No Change	ME vs. HC
seq.10044.12	Membrane and secreted isoforms	Protein Wnt-10a	Q9GZT5	80326	WNT10A	1.02395	0.034141	11.6574	0.566747	0.572698	0.79722	-6.08339	No Change	ME vs. HC
seq.10045.47	Intracellular	Cullin-3	Q13618	8452	CUL3	1.01278	0.0183257	9.52664	0.354733	0.723856	0.884123	-6.17846	No Change	ME vs. HC
seq.10046.55	Intracellular	Baculoviral IAP repeat-containing protein 2	Q13490	329	BIRC2	1.01973	0.0281915	10.6064	0.321506	0.748784	0.897072	-6.18942	No Change	ME vs. HC
seq.10047.12	Intracellular	Neutrophil cytosol factor 2	P19878	4688	NCF2	1.03357	0.0476323	9.92756	0.902586	0.369839	0.649144	-5.84448	No Change	ME vs. HC
seq.10048.7	Intracellular	Core-binding factor subunit beta	Q13951	865	CBFB	1.0213	0.0304103	10.6722	1.90066	0.0614622	0.231146	-4.52171	No Change	ME vs. HC
seq.10049.112	Intracellular	Telomeric repeat-binding factor 1	P54274	7013	TERF1	1.00555	0.00797979	9.76909	0.405823	0.68611	0.864564	-6.15953	No Change	ME vs. HC
seq.10053.5	Intracellular	Integrin-linked protein kinase	Q13418	3611	ILK	0.76826	-0.380333	11.7436	-2.5619	0.012564	0.0822555	-3.18202	Down (pval < 0.05)	ME vs. HC
seq.10054.3	Intracellular	Gigaxonin	Q9H2C0	8139	GAN	1.01958	0.0279792	9.69753	1.06174	0.292	0.573049	-5.694	No Change	ME vs. HC
seq.10056.5	Intracellular	Forkhead box protein M1	Q08050	2305	FOXM1	0.953328	-0.0689547	9.57025	-2.22341	0.0294154	0.143857	-3.91061	Down (pval < 0.05)	ME vs. HC
seq.10058.1	Intracellular	UV excision repair protein RAD23 homolog A	P54725	5886	RAD23A	0.885811	-0.174929	13.0082	-2.11245	0.038214	0.17209	-4.13018	Down (pval < 0.05)	ME vs. HC
seq.10063.10	Intracellular	E3 ubiquitin-protein ligase FANCL	Q9NW38	55120	FANCL	1.00013	0.000183287	9.69576	0.0114334	0.99091	0.995667	-6.23978	No Change	ME vs. HC
seq.10064.12	Intracellular	Putative hydrolase RBBP9	O75884	10741	RBBP9	1.0067	0.00963576	11.545	0.455713	0.650006	0.844743	-6.13861	No Change	ME vs. HC
seq.10069.2	Intracellular	Peptidyl-prolyl cis-trans isomerase NIMA-interacting 1	Q13526	5300	PIN1	0.983189	-0.0244593	10.1833	-1.31383	0.193191	0.456137	-5.40768	No Change	ME vs. HC
seq.10070.22	Intracellular	1-phosphatidylinositol 4,5-bisphosphate phosphodiesterase gamma-2	P16885	5336	PLCG2	0.912915	-0.131447	10.3287	-2.68258	0.00910681	0.0669845	-2.90168	Down (pval < 0.05)	ME vs. HC
seq.10073.22	Intracellular	Tyrosyl-DNA phosphodiesterase 1	Q9NUW8	55775	TDP1	1.01924	0.0274959	10.5097	0.996741	0.322321	0.603747	-5.75832	No Change	ME vs. HC
seq.10074.128	Intracellular	Bromodomain-containing protein 2	P25440	6046	BRD2	0.999425	-0.000829965	10.9814	-0.0460635	0.963391	0.985663	-6.23881	No Change	ME vs. HC
seq.10075.75	Intracellular	Acyl-CoA-binding domain-containing protein 6	Q9BR61	84320	ACBD6	0.977311	-0.0331098	7.96182	-0.728864	0.468515	0.726413	-5.98149	No Change	ME vs. HC
seq.10076.1	Intracellular	AP-4 complex subunit mu-1	O00189	9179	AP4M1	0.975773	-0.0353826	10.919	-1.70915	0.0918511	0.294615	-4.84364	No Change	ME vs. HC
seq.10078.5	Intracellular	BAG family molecular chaperone regulator 3	O95817	9531	BAG3	1.03098	0.0440148	10.052	1.6556	0.102277	0.314469	-4.92806	No Change	ME vs. HC
seq.10080.9	Intracellular	Translation initiation factor eIF-2B subunit alpha	Q14232	1967	EIF2B1	0.918191	-0.123133	9.22129	-1.71348	0.0910473	0.293709	-4.8367	No Change	ME vs. HC
seq.10081.17	Intracellular	DNA-binding protein SATB2	Q9UPW6	23314	SATB2	0.984108	-0.0231117	9.94439	-0.626594	0.532962	0.773028	-6.04871	No Change	ME vs. HC
seq.10082.251	Intracellular	Neurofilament light polypeptide	P07196	4747	NEFL	0.982066	-0.026108	11.967	-0.600887	0.549855	0.783856	-6.06403	No Change	ME vs. HC
seq.10085.25	Intracellular	Steroidogenic acute regulatory protein, mitochondrial	P49675	6770	STAR	0.999546	-0.000655001	11.183	-0.0209881	0.983315	0.991796	-6.23963	No Change	ME vs. HC
seq.10086.39	Intracellular	Cystathionine beta-synthase	P35520	102724560	CBS	1.15915	0.213067	11.4264	3.82566	0.000280248	0.00765917	0.224954	Up (qval < 0.05)	ME vs. HC
seq.10087.10	Intracellular	Alpha-crystallin A chain	P02489	102724652	CRYAA	1.00889	0.0127668	9.35677	0.556203	0.579845	0.801045	-6.08915	No Change	ME vs. HC
seq.10088.37	Intracellular	Adenine phosphoribosyltransferase	P07741	353	APRT	0.968775	-0.045767	9.05697	-0.602993	0.548461	0.782917	-6.0628	No Change	ME vs. HC
seq.10089.7	Intracellular	N-acetylserotonin O-methyltransferase-like protein	O95671	8623	ASMTL	1.0223	0.031821	9.52018	0.619359	0.53769	0.775264	-6.05308	No Change	ME vs. HC
seq.10336.3	Intracellular	E3 ubiquitin-protein ligase CHIP	Q9UNE7	10273	STUB1	1.05163	0.0726287	9.33367	0.746363	0.457946	0.719475	-5.96898	No Change	ME vs. HC
seq.10339.48	Intracellular	Gamma-enolase	P09104	2026	ENO2	1.1646	0.219841	12.379	2.56952	0.0123148	0.0812774	-3.16463	Up (pval < 0.05)	ME vs. HC
seq.10342.55	Intracellular	E3 SUMO-protein ligase PIAS4	Q8N2W9	51588	PIAS4	0.993031	-0.010089	9.83501	-0.281395	0.779237	0.909004	-6.20121	No Change	ME vs. HC
seq.10344.334	Membrane	Interleukin-10 receptor subunit alpha	Q13651	3587	IL10RA	1.02547	0.0362849	11.4337	1.34975	0.181441	0.441724	-5.36215	No Change	ME vs. HC
seq.10346.5	Intracellular	Signal transducer and activator of transcription 3	P40763	6774	STAT3	0.783834	-0.351379	13.176	-5.00503	3.99486e-06	0.000622689	4.15049	Down (qval < 0.05)	ME vs. HC
seq.10351.51	Intracellular	Interferon regulatory factor 1	P10914	3659	IRF1	1.04201	0.0593706	10.5316	1.07611	0.28557	0.566156	-5.67925	No Change	ME vs. HC
seq.10354.57	Intracellular	Signal transducer and activator of transcription 3	P40763	6774	STAT3	0.96053	-0.0580976	12.0011	-1.51418	0.134479	0.372614	-5.13904	No Change	ME vs. HC
seq.10356.21	Intracellular	Transcription factor AP-1	P05412	3725	JUN	1.00708	0.0101796	11.6716	0.276587	0.782912	0.909564	-6.20252	No Change	ME vs. HC
seq.10361.25	Intracellular	2'-5'-oligoadenylate synthase 1	P00973	4938	OAS1	1.02107	0.0300887	9.96599	0.36902	0.713226	0.880238	-6.17343	No Change	ME vs. HC
seq.10362.35	Membrane	Myc proto-oncogene protein	P01106	4609	MYC	1.03693	0.0523217	9.77799	1.63146	0.107281	0.323831	-4.9653	No Change	ME vs. HC
seq.10363.13	Intracellular	Mothers against decapentaplegic homolog 3	P84022	4088	SMAD3	0.983711	-0.0236937	13.056	-0.355585	0.72322	0.884123	-6.17817	No Change	ME vs. HC
seq.10364.6	Membrane	Mothers against decapentaplegic homolog 2	Q15796	4087	SMAD2	0.85173	-0.231533	11.1348	-3.29513	0.00154568	0.0214464	-1.32531	Down (qval < 0.05)	ME vs. HC
seq.10365.132		Interleukin-23	P29460|Q9NPF7	3593|51561	IL12B|IL23A	0.994268	-0.00829309	10.3591	-0.185359	0.853483	0.944076	-6.22307	No Change	ME vs. HC
seq.10366.11	Membrane	Platelet-derived growth factor receptor alpha	P16234	5156	PDGFRA	1.01971	0.0281546	11.1788	0.542811	0.588983	0.806161	-6.0963	No Change	ME vs. HC
seq.10367.62		Interleukin-12	P29459|P29460	3592|3593	IL12A|IL12B	1.05721	0.0802562	8.45827	2.62378	0.0106653	0.0735725	-3.03957	Up (pval < 0.05)	ME vs. HC
seq.10370.21	Intracellular	Signal transducer and activator of transcription 1-alpha/beta	P42224	6772	STAT1	0.909175	-0.137371	8.53586	-3.71468	0.000405402	0.00951915	-0.112142	Down (qval < 0.05)	ME vs. HC
seq.10372.18	Intracellular	Signal transducer and activator of transcription 6	P42226	6778	STAT6	0.870059	-0.200815	12.0136	-3.71695	0.000402377	0.0095173	-0.105314	Down (qval < 0.05)	ME vs. HC
seq.10382.1	Secreted	Angiopoietin-related protein 3	Q9Y5C1	27329	ANGPTL3	1.06746	0.0941834	16.0526	1.26622	0.20963	0.475317	-5.46621	No Change	ME vs. HC
seq.10390.21	Membrane	E3 ubiquitin-protein ligase ZNRF3	Q9ULT6	84133	ZNRF3	0.984526	-0.0224993	9.01916	-0.816558	0.41695	0.687293	-5.9159	No Change	ME vs. HC
seq.10391.1	Secreted	Angiopoietin-related protein 3	Q9Y5C1	27329	ANGPTL3	0.98885	-0.016176	10.737	-0.166525	0.868224	0.950764	-6.22631	No Change	ME vs. HC
seq.10396.6	Membrane	Induced myeloid leukemia cell differentiation protein Mcl-1	Q07820	4170	MCL1	1.02176	0.0310559	7.67085	0.633171	0.528684	0.770389	-6.04469	No Change	ME vs. HC
seq.10398.110	Intracellular	Ankyrin repeat domain-containing protein 1	Q15327	27063	ANKRD1	1.00299	0.00431126	9.86963	0.296655	0.767608	0.904457	-6.19691	No Change	ME vs. HC
seq.10418.36	Membrane	Syntaxin-12	Q86Y82	23673	STX12	0.800815	-0.320459	12.4141	-2.45232	0.0166883	0.10098	-3.42735	Down (pval < 0.05)	ME vs. HC
seq.10419.1	Membrane	Scavenger receptor class A member 5	Q6ZMJ2	286133	SCARA5	1.09408	0.129718	12.6417	1.74947	0.08459	0.280791	-4.77844	No Change	ME vs. HC
seq.10420.30	Intracellular	Fas apoptotic inhibitory molecule 1	Q9NVQ4	55179	FAIM	0.995186	-0.00696166	10.1235	-0.135832	0.892344	0.961511	-6.23084	No Change	ME vs. HC
seq.10424.31	Membrane	Neural proliferation differentiation and control protein 1	Q9NQX5	56654	NPDC1	1.04618	0.0651351	9.75197	2.41457	0.0183686	0.106716	-3.5098	Up (pval < 0.05)	ME vs. HC
seq.10425.3	Intracellular	Beta-1,4-galactosyltransferase 5	O43286	9334	B4GALT5	0.988104	-0.0172654	11.1764	-0.891333	0.375802	0.654105	-5.85422	No Change	ME vs. HC
seq.10426.21	Membrane	Golgi SNAP receptor complex member 2	O14653	9570	GOSR2	1.04811	0.0677853	9.17259	0.703383	0.484149	0.738997	-5.99917	No Change	ME vs. HC
seq.10428.1		Killer cell immunoglobulin-like receptor 2DS2	P43631	100132285	KIR2DS2	0.978971	-0.0306625	11.7731	-0.410901	0.682399	0.862123	-6.15751	No Change	ME vs. HC
seq.10430.31	Membrane	4F2 cell-surface antigen heavy chain	P08195	6520	SLC3A2	1.05026	0.0707512	8.30064	1.75563	0.0835236	0.279162	-4.76836	No Change	ME vs. HC
seq.10432.3	Membrane	Uncharacterized protein KIAA1644	Q3SXP7	85352	SHISAL1	0.98377	-0.0236075	7.65572	-0.605031	0.547114	0.78201	-6.0616	No Change	ME vs. HC
seq.10435.2	Intracellular	N(4)-(beta-N-acetylglucosaminyl)-L-asparaginase	P20933	175	AGA	1.0285	0.0405431	10.0143	2.23535	0.0285843	0.141492	-3.88642	Up (pval < 0.05)	ME vs. HC
seq.10438.19	Membrane and secreted isoforms	Granulocyte-macrophage colony-stimulating factor receptor subunit alpha	P15509	1438	CSF2RA	1.01494	0.0213961	10.7752	0.640948	0.523648	0.767532	-6.03988	No Change	ME vs. HC
seq.10439.57	Secreted	Alpha-amylase 2B	P19961	280	AMY2B	1.00461	0.00663893	13.0843	0.0715882	0.943134	0.977258	-6.23734	No Change	ME vs. HC
seq.10440.26	Membrane	CXADR-like membrane protein	Q9H6B4	79827	CLMP	1.0772	0.107283	10.5357	3.77829	0.000328329	0.00838098	0.0802731	Up (qval < 0.05)	ME vs. HC
seq.10442.1	Membrane	Transmembrane protein 190	Q8WZ59	147744	TMEM190	0.989714	-0.014917	8.67742	-0.173837	0.862495	0.948175	-6.22509	No Change	ME vs. HC
seq.10445.20	Secreted	Apolipoprotein M	O95445	55937	APOM	0.967689	-0.0473843	9.83846	-1.19466	0.236249	0.510241	-5.55029	No Change	ME vs. HC
seq.10447.18	Intracellular	Polyadenylate-binding protein 3	Q9H361	5042	PABPC3	0.952294	-0.0705214	10.9108	-3.06752	0.00306737	0.0333902	-1.93971	Down (qval < 0.05)	ME vs. HC
seq.10449.31	Membrane	Protein shisa-2 homolog	Q6UWI4	387914	SHISA2	0.98187	-0.0263962	12.0871	-0.769916	0.443938	0.708878	-5.9517	No Change	ME vs. HC
seq.10451.11	Secreted	Nucleobindin-1	Q02818	4924	NUCB1	1.02574	0.0366582	12.6128	0.863611	0.390749	0.666968	-5.8777	No Change	ME vs. HC
seq.10453.7		Carcinoembryonic antigen-related cell adhesion molecule 20	Q6UY09	125931	CEACAM20	0.994881	-0.00740448	7.64885	-0.118044	0.90637	0.966036	-6.23304	No Change	ME vs. HC
seq.10454.99	Membrane	DnaJ homolog subfamily C member 16	Q9Y2G8	23341	DNAJC16	0.977544	-0.0327669	8.5302	-0.424384	0.672586	0.85721	-6.15203	No Change	ME vs. HC
seq.10455.196	Secreted	Interleukin-31	Q6EBC2	386653	IL31	1.29447	0.372357	10.3292	3.1551	0.00236473	0.0282247	-1.70714	Up (qval < 0.05)	ME vs. HC
seq.10457.3	Membrane	Interleukin-18 receptor accessory protein	O95256	8807	IL18RAP	1.00504	0.00724833	10.0571	0.318386	0.75114	0.897639	-6.19039	No Change	ME vs. HC
seq.10460.1	Secreted	Chitotriosidase-1	Q13231	1118	CHIT1	1.09185	0.126778	11.4522	0.875078	0.384522	0.661467	-5.86808	No Change	ME vs. HC
seq.10462.14	Secreted	Insulin-like peptide INSL5	Q9Y5Q6	10022	INSL5	0.989304	-0.0155149	9.26232	-0.171383	0.864416	0.948721	-6.22551	No Change	ME vs. HC
seq.10463.23	Intracellular	Intestinal-type alkaline phosphatase	P09923	248	ALPI	1.0024	0.00345114	10.1913	0.139166	0.889718	0.959811	-6.23039	No Change	ME vs. HC
seq.10464.6	Membrane	Anthrax toxin receptor 1	Q9H6X2	84168	ANTXR1	0.888426	-0.170676	11.1538	-3.94236	0.000188865	0.00601578	0.586216	Down (qval < 0.05)	ME vs. HC
seq.10470.34	Membrane	Thioredoxin domain-containing protein 11	Q6PKC3	51061	TXNDC11	1.05232	0.0735776	9.30778	0.755544	0.452456	0.714149	-5.96231	No Change	ME vs. HC
seq.10472.53	Membrane	Tumor necrosis factor receptor superfamily member 14	Q92956	8764	TNFRSF14	1.0301	0.0427808	10.7302	1.42844	0.15761	0.40887	-5.2584	No Change	ME vs. HC
seq.10473.2	Secreted	Trefoil factor 2	Q03403	7032	TFF2	1.06415	0.0897025	8.57108	1.23657	0.220376	0.490573	-5.50161	No Change	ME vs. HC
seq.10479.18	Secreted	Stromelysin-2	P09238	4319	MMP10	1.05203	0.0731712	12.1034	1.26135	0.211368	0.477632	-5.47208	No Change	ME vs. HC
seq.10480.33	Membrane	CD59 glycoprotein	P13987	966	CD59	1.02334	0.0332857	11.0759	0.86671	0.38906	0.666103	-5.87511	No Change	ME vs. HC
seq.10485.56	Membrane	Melanoma-associated antigen 4	P43358	4103	MAGEA4	1.23659	0.306362	7.07663	1.07592	0.285656	0.566156	-5.67945	No Change	ME vs. HC
seq.10490.3	Membrane	Dolichyl-diphosphooligosaccharide--protein glycosyltransferase subunit 1	P04843	6184	RPN1	1.1153	0.157427	11.7854	2.77425	0.00708713	0.0573705	-2.68179	Up (pval < 0.05)	ME vs. HC
seq.10496.11	Secreted	Calcium-activated chloride channel regulator 1	A8K7I4	1179	CLCA1	1.07174	0.0999615	10.7385	1.74259	0.0857946	0.28325	-4.78967	No Change	ME vs. HC
seq.10499.1	Membrane	Transmembrane protein 106A	Q96A25	113277	TMEM106A	0.917253	-0.124608	9.32079	-1.96319	0.053595	0.211749	-4.40993	No Change	ME vs. HC
seq.10505.12	Membrane	E3 ubiquitin-protein ligase RNF43	Q68DV7	54894	RNF43	0.984103	-0.0231187	10.453	-0.649069	0.518416	0.764232	-6.03479	No Change	ME vs. HC
seq.10506.53	Membrane	Membrane-associated progesterone receptor component 2	O15173	10424	PGRMC2	1.01952	0.0278911	10.8418	0.50938	0.612087	0.819839	-6.11341	No Change	ME vs. HC
seq.10507.166	Intracellular	Acrosomal protein SP-10	P26436	56	ACRV1	0.987038	-0.0188224	8.6442	-0.546881	0.586198	0.804664	-6.09415	No Change	ME vs. HC
seq.10510.62	Membrane	SLP adapter and CSK-interacting membrane protein	Q6UWF3	388325	SCIMP	1.01963	0.0280451	8.10717	0.924895	0.358196	0.639676	-5.82482	No Change	ME vs. HC
seq.10511.10	Secreted	Collagen alpha-3(VI) chain	P12111	1293	COL6A3	1.14108	0.190395	10.9436	0.55252	0.582351	0.801786	-6.09113	No Change	ME vs. HC
seq.10512.13	Membrane	Cytokine receptor common subunit beta	P32927	1439	CSF2RB	1.01832	0.0261961	8.82676	0.725238	0.470722	0.72674	-5.98404	No Change	ME vs. HC
seq.10513.13	Intracellular	Calsenilin	Q9Y2W7	30818	KCNIP3	1.1104	0.151074	9.9796	2.11526	0.0379664	0.171604	-4.12476	Up (pval < 0.05)	ME vs. HC
seq.10514.5	Secreted	Prostaglandin-H2 D-isomerase	P41222	5730	PTGDS	1.10881	0.149008	14.3481	2.71435	0.00835388	0.0635249	-2.82614	Up (pval < 0.05)	ME vs. HC
seq.10521.10	Membrane	Matrix-remodeling-associated protein 8	Q9BRK3	54587	MXRA8	0.880481	-0.183636	9.65358	-3.91039	0.000210565	0.00653643	0.486565	Down (qval < 0.05)	ME vs. HC
seq.10527.22	Intracellular	ATP-dependent RNA helicase A	Q08211	1660	DHX9	0.996794	-0.00463255	8.47071	-0.15276	0.879026	0.955316	-6.22845	No Change	ME vs. HC
seq.10528.2	Intracellular	Dipeptidase 1	P16444	1800	DPEP1	0.997503	-0.00360748	9.58788	-0.0935143	0.925762	0.973745	-6.23557	No Change	ME vs. HC
seq.10530.8	Intracellular	Proteasome subunit beta type-6	P28072	5694	PSMB6	1.00113	0.00162752	9.35867	0.0734438	0.941662	0.976968	-6.23721	No Change	ME vs. HC
seq.10531.18	Intracellular	GTPase NRas	P01111	4893	NRAS	0.892762	-0.163652	11.1171	-2.95727	0.00422844	0.0413585	-2.22542	Down (qval < 0.05)	ME vs. HC
seq.10534.40	Intracellular	Poly [ADP-ribose] polymerase 1	P09874	142	PARP1	0.972603	-0.0400774	9.62787	-1.76079	0.0826384	0.277456	-4.75988	No Change	ME vs. HC
seq.10535.25	Intracellular	Cytochrome c oxidase subunit 6A2, mitochondrial	Q02221	1339	COX6A2	1.13231	0.179265	8.37328	0.771484	0.443015	0.708424	-5.95053	No Change	ME vs. HC
seq.10539.30	Membrane	CD99 antigen-like protein 2	Q8TCZ2	83692	CD99L2	0.989614	-0.0150619	10.626	-0.534161	0.594921	0.810242	-6.10083	No Change	ME vs. HC
seq.10546.2	Secreted	Thrombospondin-type laminin G domain and EAR repeat-containing protein	Q8WU66	54084	TSPEAR	1.03143	0.0446397	10.1973	0.466027	0.642642	0.839814	-6.13398	No Change	ME vs. HC
seq.10550.37	Membrane	Bone morphogenetic protein receptor type-1B	O00238	658	BMPR1B	1.00339	0.00488828	9.68868	0.217893	0.828146	0.929932	-6.21667	No Change	ME vs. HC
seq.10551.7	Membrane	Linker for activation of T-cells family member 1	O43561	27040	LAT	1.20365	0.267416	10.8249	1.08551	0.281419	0.561287	-5.66951	No Change	ME vs. HC
seq.10552.88	Membrane	NKG2-F type II integral membrane protein	O43908	8302	KLRC4	0.916655	-0.125549	9.54816	-0.809337	0.421062	0.691018	-5.92158	No Change	ME vs. HC
seq.10553.8		Torsin-1A-interacting protein 2	Q8NFQ8	163590	TOR1AIP2	1.21173	0.277067	11.5119	2.69304	0.00885222	0.0659729	-2.87687	Up (pval < 0.05)	ME vs. HC
seq.10554.23	Intracellular	Beta-galactosidase	P16278	2720	GLB1	1.08662	0.119844	7.47765	0.642402	0.522709	0.766888	-6.03897	No Change	ME vs. HC
seq.10557.6	Membrane	Testis-expressed sequence 29 protein	Q8N6K0	121793	TEX29	0.990808	-0.013322	11.0441	-0.376601	0.707609	0.876999	-6.17067	No Change	ME vs. HC
seq.10558.26	Membrane	Protocadherin-9	Q9HC56	5101	PCDH9	1.03885	0.0549851	12.6104	0.717208	0.47563	0.730244	-5.98965	No Change	ME vs. HC
seq.10560.1	Membrane	Integral membrane protein 2C	Q9NQX7	81618	ITM2C	0.999965	-5.0202e-05	9.31702	-0.00101655	0.999192	0.999484	-6.23984	No Change	ME vs. HC
seq.10561.5	Secreted	Peptidoglycan recognition protein 3	Q96LB9	114771	PGLYRP3	1.05354	0.0752495	10.9887	1.84284	0.0695844	0.248552	-4.62217	No Change	ME vs. HC
seq.10562.42	Membrane	Neuropilin and tolloid-like protein 2	Q8NC67	81831	NETO2	1.02628	0.0374199	10.1331	0.790419	0.431951	0.698895	-5.93622	No Change	ME vs. HC
seq.10563.13	Membrane	LysM and putative peptidoglycan-binding domain-containing protein 3	Q7Z3D4	116068	LYSMD3	1.02215	0.0316082	8.3038	1.53288	0.12981	0.363668	-5.11215	No Change	ME vs. HC
seq.10565.19	Membrane	SLIT and NTRK-like protein 3	O94933	22865	SLITRK3	0.991049	-0.0129714	12.4519	-0.104793	0.916839	0.97049	-6.23448	No Change	ME vs. HC
seq.10569.28	Secreted	Microfibrillar-associated protein 2	P55001	4237	MFAP2	0.975521	-0.0357553	11.9443	-1.05461	0.295228	0.576393	-5.70125	No Change	ME vs. HC
seq.10571.14	Membrane	Alpha-1,3-mannosyl-glycoprotein 2-beta-N-acetylglucosaminyltransferase	P26572	4245	MGAT1	1.07433	0.103442	9.02222	1.4639	0.147695	0.394321	-5.20983	No Change	ME vs. HC
seq.10572.65	Secreted	Cystatin-8	O60676	10047	CST8	1.08655	0.119759	12.6572	2.31097	0.0237827	0.125866	-3.73052	Up (pval < 0.05)	ME vs. HC
seq.10574.10	Intracellular	Beta-2-microglobulin	P61769	567	B2M	0.970142	-0.0437326	11.3351	-0.255207	0.799311	0.916729	-6.20806	No Change	ME vs. HC
seq.10575.31	Intracellular	Poly(U)-binding-splicing factor PUF60	Q9UHX1	22827	PUF60	0.950967	-0.0725324	11.9468	-2.08704	0.0405245	0.177032	-4.17908	Down (pval < 0.05)	ME vs. HC
seq.10576.7	Membrane	Plexin domain-containing protein 2	Q6UX71	84898	PLXDC2	0.977195	-0.0332811	9.56366	-0.789307	0.432596	0.699321	-5.93707	No Change	ME vs. HC
seq.10580.14	Secreted	Surfactant-associated protein 2	Q6UW10	389376	SFTA2	1.02652	0.0377633	8.86538	1.30785	0.195202	0.459116	-5.41515	No Change	ME vs. HC
seq.10582.36	Membrane	Protein O-mannose kinase	Q9H5K3	84197	POMK	0.79237	-0.335754	10.3596	-3.52281	0.000756364	0.0139256	-0.679346	Down (qval < 0.05)	ME vs. HC
seq.10583.1	Membrane	Transmembrane protein 108	Q6UXF1	66000	TMEM108	1.05809	0.081464	9.16484	1.42585	0.158353	0.409852	-5.26189	No Change	ME vs. HC
seq.10584.7	Intracellular	NADH dehydrogenase [ubiquinone] iron-sulfur protein 4, mitochondrial	O43181	4724	NDUFS4	1.11878	0.161931	10.9577	1.77126	0.0808674	0.273263	-4.74263	No Change	ME vs. HC
seq.10588.39	Membrane	Lactosylceramide alpha-2,3-sialyltransferase	Q9UNP4	8869	ST3GAL5	1.01122	0.0160946	9.80252	0.381503	0.703985	0.875172	-6.16886	No Change	ME vs. HC
seq.10589.7	Membrane	Retinoic acid early transcript 1L protein	Q5VY80	154064	RAET1L	1.03413	0.048424	9.35287	0.530758	0.597265	0.811915	-6.10259	No Change	ME vs. HC
seq.10600.24	Membrane	Calmegin	O14967	1047	CLGN	1.07372	0.102617	13.1929	1.14464	0.256253	0.53363	-5.60628	No Change	ME vs. HC
seq.10603.1	Secreted	Histatin-3	P15516	3347	HTN3	1.08034	0.11149	10.084	1.56774	0.121449	0.348641	-5.06119	No Change	ME vs. HC
seq.10605.22	Membrane	Adipocyte plasma membrane-associated protein	Q9HDC9	57136	APMAP	1.05133	0.0722097	8.06149	2.66384	0.00957926	0.0692997	-2.94588	Up (pval < 0.05)	ME vs. HC
seq.10606.34	Membrane	Torsin-1A-interacting protein 1	Q5JTV8	26092	TOR1AIP1	0.959829	-0.0591502	11.8056	-0.859465	0.393016	0.669354	-5.88115	No Change	ME vs. HC
seq.10608.9	Secreted	Histatin-1	P15515	3346	HTN1	1.01487	0.0212987	9.58248	0.230312	0.818521	0.925955	-6.21396	No Change	ME vs. HC
seq.10612.18	Secreted	Procollagen-lysine,2-oxoglutarate 5-dioxygenase 3	O60568	8985	PLOD3	0.988429	-0.0167913	11.6011	-0.374086	0.70947	0.877938	-6.17159	No Change	ME vs. HC
seq.10613.33	Intracellular	Protein CASC4	Q6P4E1	113201	GOLM2	1.08574	0.118674	11.6077	2.28641	0.0252577	0.130768	-3.78165	Up (pval < 0.05)	ME vs. HC
seq.10615.18	Membrane	Myelin protein P0	P25189	4359	MPZ	1.1252	0.170176	11.2447	2.33665	0.0223231	0.120782	-3.67658	Up (pval < 0.05)	ME vs. HC
seq.10616.67	Membrane	Podocalyxin-like protein 2	Q9NZ53	50512	PODXL2	1.0332	0.0471147	9.46245	0.636956	0.52623	0.768761	-6.04235	No Change	ME vs. HC
seq.10618.190	Membrane	Low-density lipoprotein receptor-related protein 2	P98164	4036	LRP2	0.979391	-0.0300435	10.1549	-1.61292	0.111258	0.329191	-4.99357	No Change	ME vs. HC
seq.10620.21	Secreted	Beta-microseminoprotein	P08118	4477	MSMB	1.05042	0.0709608	12.704	0.445821	0.657102	0.84905	-6.14295	No Change	ME vs. HC
seq.10621.26	Intracellular	Protein Largen	Q569H4	51334	PRR16	0.983295	-0.0243045	8.84977	-0.667252	0.506804	0.755804	-6.02318	No Change	ME vs. HC
seq.10623.19	Membrane and secreted isoforms	Mucin-1	P15941	4582	MUC1	0.998694	-0.00188469	9.53093	-0.041645	0.9669	0.986025	-6.239	No Change	ME vs. HC
seq.10624.45	Secreted	Serine protease inhibitor Kazal-type 13	Q1W4C9	153218	SPINK13	0.990999	-0.0130445	9.10457	-0.571776	0.569304	0.795862	-6.08061	No Change	ME vs. HC
seq.10626.116	Membrane	Alpha-N-acetylgalactosaminide alpha-2,6-sialyltransferase 3	Q8NDV1	256435	ST6GALNAC3	1.01059	0.0151999	10.9437	0.593087	0.555033	0.786363	-6.06855	No Change	ME vs. HC
seq.10627.87	Membrane	Amyloid-like protein 2	Q06481	334	APLP2	1.02289	0.03265	12.2311	0.550692	0.583597	0.80218	-6.09211	No Change	ME vs. HC
seq.10630.5	Membrane	Oxidoreductase HTATIP2	Q9BUP3	10553	HTATIP2	1.0478	0.0673628	10.2538	1.01086	0.315562	0.597221	-5.74468	No Change	ME vs. HC
seq.10631.9	Membrane	Membrane-associated progesterone receptor component 2	O15173	10424	PGRMC2	1.00497	0.00714833	10.6858	0.224358	0.823132	0.927876	-6.21528	No Change	ME vs. HC
seq.10636.1	Membrane	Cell surface glycoprotein CD200 receptor 1	Q8TD46	131450	CD200R1	1.02264	0.0322947	8.90696	1.35502	0.179766	0.44025	-5.35539	No Change	ME vs. HC
seq.10637.50	Membrane	UPF0577 protein KIAA1324	Q6UXG2	57535	ELAPOR1	1.05036	0.0708857	8.4566	1.75633	0.0834022	0.279125	-4.7672	No Change	ME vs. HC
seq.10638.1	Intracellular	TERF1-interacting nuclear factor 2	Q9BSI4	26277	TINF2	0.997749	-0.00325139	7.96211	-0.116613	0.907501	0.966523	-6.23321	No Change	ME vs. HC
seq.10643.16	Secreted	Noelin-3	Q96PB7	118427	OLFM3	1.00849	0.0121913	13.3559	0.303203	0.762634	0.902502	-6.19499	No Change	ME vs. HC
seq.10647.18	Intracellular	Activating signal cointegrator 1 complex subunit 1	Q8N9N2	51008	ASCC1	1.04628	0.0652655	10.9091	1.78886	0.0779604	0.266141	-4.7134	No Change	ME vs. HC
seq.10663.42	Membrane	Insulin-induced gene 1 protein	O15503	3638	INSIG1	0.994763	-0.00757463	9.13207	-0.183382	0.855028	0.944509	-6.22343	No Change	ME vs. HC
seq.10666.7	Intracellular	N-acetylglucosamine-1-phosphotransferase subunit gamma	Q9UJJ9	84572	GNPTG	0.993897	-0.0088319	9.78819	-0.269308	0.788484	0.911253	-6.20445	No Change	ME vs. HC
seq.10667.78	Membrane	Uncharacterized protein C1orf185	Q5T7R7	284546	C1orf185	1.02575	0.0366804	8.1997	1.89728	0.0619131	0.231846	-4.52765	No Change	ME vs. HC
seq.10668.5	Membrane	Syntaxin-4	Q12846	6810	STX4	0.795751	-0.329611	11.5891	-2.40345	0.0188916	0.108652	-3.53388	Down (pval < 0.05)	ME vs. HC
seq.10670.26	Secreted	Semaphorin-3E	O15041	9723	SEMA3E	1.04233	0.0598169	6.96058	0.366246	0.715286	0.881058	-6.17442	No Change	ME vs. HC
seq.10672.75	Secreted	Pulmonary surfactant-associated protein B	P07988	6439	SFTPB	1.07811	0.108505	8.447	1.90851	0.0604243	0.229006	-4.50786	No Change	ME vs. HC
seq.10675.223	Membrane	Thioredoxin-related transmembrane protein 2	Q9Y320	51075	TMX2	1.04669	0.0658293	7.58063	1.15526	0.251909	0.529025	-5.59459	No Change	ME vs. HC
seq.10677.9	Membrane	NADH dehydrogenase [ubiquinone] 1 beta subcomplex subunit 4	O95168	4710	NDUFB4	1.06413	0.0896745	11.1909	2.13096	0.0366046	0.166873	-4.09425	Up (pval < 0.05)	ME vs. HC
seq.10693.43	Membrane	Killer cell lectin-like receptor subfamily G member 2	A4D1S0	346689	KLRG2	0.783617	-0.351779	9.50493	-1.8063	0.0751671	0.259997	-4.6842	No Change	ME vs. HC
seq.10695.12	Secreted	Protein WFDC10B	Q8IUB3	280664	WFDC10B	1.02228	0.0317952	9.18494	1.13967	0.258305	0.535266	-5.61172	No Change	ME vs. HC
seq.10699.52	Membrane	Prolow-density lipoprotein receptor-related protein 1	Q07954	4035	LRP1	1.01876	0.0268132	8.82754	0.850294	0.398059	0.672305	-5.88873	No Change	ME vs. HC
seq.10700.10	Membrane	Immunoglobulin superfamily member 11	Q5DX21	152404	IGSF11	1.01265	0.0181302	9.37882	0.0958995	0.923874	0.973205	-6.23535	No Change	ME vs. HC
seq.10702.1	Secreted	Collagen alpha-1(XXVIII) chain	Q2UY09	340267	COL28A1	1.09611	0.13239	12.2221	3.00142	0.0037216	0.0378369	-2.11196	Up (qval < 0.05)	ME vs. HC
seq.10703.203	Intracellular	Sin3 histone deacetylase corepressor complex component SDS3	Q9H7L9	64426	SUDS3	1.0106	0.0152083	10.4009	0.546256	0.586626	0.804944	-6.09448	No Change	ME vs. HC
seq.10704.91	Membrane	Lymphoid-restricted membrane protein	Q12912	4033	IRAG2	0.96015	-0.0586689	7.89015	-0.62818	0.531929	0.772584	-6.04774	No Change	ME vs. HC
seq.10705.14	Membrane	Alpha-N-acetylgalactosaminide alpha-2,6-sialyltransferase 3	Q8NDV1	256435	ST6GALNAC3	0.99243	-0.0109632	8.88348	-0.340326	0.73463	0.888835	-6.18334	No Change	ME vs. HC
seq.10708.3	Secreted	Progonadoliberin-2	O43555	2797	GNRH2	1.03472	0.0492354	8.85968	0.787187	0.433828	0.699895	-5.93868	No Change	ME vs. HC
seq.10710.23	Secreted	Zona pellucida-binding protein 2	Q6X784	124626	ZPBP2	1.0382	0.0540894	7.00156	1.38466	0.170553	0.427023	-5.31682	No Change	ME vs. HC
seq.10713.151	Membrane	CMRF35-like molecule 7	A8K4G0	124599	CD300LB	1.09974	0.137165	7.68722	1.93701	0.0567784	0.219968	-4.45713	No Change	ME vs. HC
seq.10714.7	Membrane and secreted isoforms	Angiotensin-converting enzyme	P12821	1636	ACE	0.923334	-0.115075	9.8597	-1.64852	0.103725	0.317283	-4.93904	No Change	ME vs. HC
seq.10716.35	Intracellular	26S proteasome non-ATPase regulatory subunit 5	Q16401	5711	PSMD5	1.07594	0.105598	9.8818	2.10311	0.0390498	0.174438	-4.14822	Up (pval < 0.05)	ME vs. HC
seq.10721.76	Intracellular	Heat shock 70 kDa protein 1A	P0DMV8	3303	HSPA1A	0.988193	-0.0171359	12.9703	-0.294265	0.769426	0.904653	-6.19759	No Change	ME vs. HC
seq.10722.13	Intracellular	Tyrosine-protein kinase SYK	P43405	6850	SYK	0.99684	-0.00456666	11.0924	-0.223597	0.823721	0.928256	-6.21544	No Change	ME vs. HC
seq.10731.10	Intracellular	Heparan sulfate glucosamine 3-O-sulfotransferase 5	Q8IZT8	222537	HS3ST5	1.01425	0.0204126	13.1909	0.417357	0.677694	0.859703	-6.15491	No Change	ME vs. HC
seq.10734.339	Intracellular	Galactose-3-O-sulfotransferase 2	Q9H3Q3	64090	GAL3ST2	1.03205	0.0455082	10.4157	0.437753	0.662913	0.852576	-6.14642	No Change	ME vs. HC
seq.10737.96	Intracellular	Leukocyte elastase inhibitor	P30740	1992	SERPINB1	0.86567	-0.208111	12.7691	-2.95667	0.00423572	0.0413745	-2.22695	Down (qval < 0.05)	ME vs. HC
seq.10738.11	Secreted	Fibulin-5	Q9UBX5	10516	FBLN5	0.893028	-0.163223	12.8207	-1.42642	0.158189	0.409648	-5.26113	No Change	ME vs. HC
seq.10741.22	Membrane and secreted isoforms	Macrophage colony-stimulating factor 1	P09603	1435	CSF1	1.06373	0.0891355	7.38688	2.01143	0.048129	0.195668	-4.3215	Up (pval < 0.05)	ME vs. HC
seq.10743.13	Membrane and secreted isoforms	SLIT and NTRK-like protein 1	Q96PX8	114798	SLITRK1	1.05739	0.0805041	11.986	1.28949	0.201469	0.465539	-5.43785	No Change	ME vs. HC
seq.10746.24	Secreted	Dickkopf-related protein 3	Q9UBP4	27122	DKK3	1.06646	0.092835	11.1605	1.66233	0.100915	0.312469	-4.91758	No Change	ME vs. HC
seq.10748.216	Membrane	Protocadherin beta-2	Q9Y5E7	56133	PCDHB2	1.0178	0.0254491	9.30055	0.691684	0.491422	0.744363	-6.00708	No Change	ME vs. HC
seq.10749.18	Intracellular	Heat shock 70 kDa protein 1A	P0DMV8	3303	HSPA1A	0.933253	-0.0996602	11.9191	-1.89678	0.0619807	0.231846	-4.52853	No Change	ME vs. HC
seq.10752.8	Intracellular	Chromodomain Y-like protein 2	Q8N8U2	124359	CDYL2	1.0432	0.0610111	9.22654	1.63849	0.105804	0.320713	-4.95451	No Change	ME vs. HC
seq.10753.31	Membrane	Disintegrin and metalloproteinase domain-containing protein 7	Q9H2U9	8756	ADAM7	0.955174	-0.066164	10.5429	-0.512897	0.609637	0.818735	-6.11166	No Change	ME vs. HC
seq.10754.113	Secreted	Prokineticin-2	Q9HC23	60675	PROK2	0.837539	-0.255772	11.7796	-1.8016	0.0759114	0.261461	-4.69209	No Change	ME vs. HC
seq.10756.34	Secreted	Urocortin-3	Q969E3	114131	UCN3	0.926501	-0.110135	9.60034	-1.72491	0.088953	0.289117	-4.81831	No Change	ME vs. HC
seq.10758.2	Secreted	Keratocan	O60938	11081	KERA	0.995736	-0.00616439	10.983	-0.154177	0.877913	0.954566	-6.22824	No Change	ME vs. HC
seq.10760.107	Membrane	Glutamate receptor 4	P48058	2893	GRIA4	1.14439	0.194574	11.5194	5.4927	5.98984e-07	0.00020604	5.91778	Up (qval < 0.05)	ME vs. HC
seq.10761.5	Membrane	Transmembrane emp24 domain-containing protein 2	Q15363	10959	TMED2	1.02227	0.0317784	10.1232	1.52155	0.132623	0.369468	-5.12848	No Change	ME vs. HC
seq.10762.2	Membrane	Killer cell lectin-like receptor subfamily G member 2	A4D1S0	346689	KLRG2	1.08192	0.113593	8.73614	1.82645	0.0720442	0.253163	-4.65013	No Change	ME vs. HC
seq.10767.52	Membrane	G-protein coupled receptor 64	Q8IZP9	10149	ADGRG2	0.927427	-0.108695	10.4612	-0.774732	0.441105	0.70681	-5.9481	No Change	ME vs. HC
seq.10772.21	Intracellular	Chondroitin sulfate N-acetylgalactosaminyltransferase 2	Q8N6G5	55454	CSGALNACT2	1.02895	0.0411686	9.08897	1.11048	0.270592	0.548673	-5.64321	No Change	ME vs. HC
seq.10780.10	Intracellular	Ras-related protein Rab-3D	O95716	9545	RAB3D	1.03742	0.0530049	8.17441	1.57546	0.119656	0.345049	-5.04977	No Change	ME vs. HC
seq.10781.19	Membrane	C-type lectin domain family 4 member G	Q6UXB4	339390	CLEC4G	0.982845	-0.024964	14.1757	-0.524429	0.601636	0.81471	-6.10584	No Change	ME vs. HC
seq.10785.8	Membrane	Leucine-rich repeat-containing protein 52	Q8N7C0	440699	LRRC52	1.11607	0.158424	9.53827	1.29826	0.198457	0.463319	-5.42704	No Change	ME vs. HC
seq.10798.4	Membrane	CMRF35-like molecule 2	Q496F6	342510	CD300E	1.04677	0.0659395	13.8293	2.12995	0.0366902	0.167159	-4.0962	Up (pval < 0.05)	ME vs. HC
seq.10800.15	Intracellular	Serpin H1	P50454	871	SERPINH1	0.974614	-0.0370965	9.91225	-0.572342	0.568923	0.795862	-6.0803	No Change	ME vs. HC
seq.10801.11	Intracellular	Ephrin-A2	O43921	1943	EFNA2	1.05321	0.074787	12.063	2.35296	0.0214379	0.117783	-3.64206	Up (pval < 0.05)	ME vs. HC
seq.10803.22	Intracellular	Heat shock 70 kDa protein 1A	P0DMV8	3303	HSPA1A	0.944612	-0.0822057	11.746	-2.03748	0.0453811	0.189221	-4.27296	Down (pval < 0.05)	ME vs. HC
seq.10809.14	Membrane	Killer cell lectin-like receptor subfamily B member 1	Q12918	3820	KLRB1	1.02077	0.0296571	9.09396	1.00694	0.317429	0.597965	-5.74849	No Change	ME vs. HC
seq.10814.7	Membrane	T-cell surface glycoprotein CD1a	P06126	909	CD1A	0.999208	-0.00114271	9.71748	-0.0270888	0.978466	0.989611	-6.23949	No Change	ME vs. HC
seq.10815.2	Intracellular	Intracellular hyaluronan-binding protein 4	Q5JVS0	22927	HABP4	0.996212	-0.00547561	9.22411	-0.222393	0.824655	0.92845	-6.21571	No Change	ME vs. HC
seq.10816.150	Membrane and secreted isoforms	Paired immunoglobulin-like type 2 receptor alpha isoform FDF03-M14	Q9UKJ1	29992	PILRA	1.24793	0.319541	11.2494	1.20902	0.23072	0.503811	-5.53379	No Change	ME vs. HC
seq.10817.26	Membrane	TOMM20-like protein 1	Q6UXN7	387990	TOMM20L	1.05361	0.0753419	11.5474	1.61235	0.111383	0.329428	-4.99444	No Change	ME vs. HC
seq.10818.36	Secreted	Sphingomyelin phosphodiesterase	P17405	6609	SMPD1	1.12333	0.167786	10.2591	2.44359	0.0170644	0.101843	-3.44653	Up (pval < 0.05)	ME vs. HC
seq.10819.108	Secreted	Fibulin-1	P23142	2192	FBLN1	0.875764	-0.191387	12.4629	-2.55101	0.0129281	0.084338	-3.2068	Down (pval < 0.05)	ME vs. HC
seq.10825.12	Membrane	V-set and immunoglobulin domain-containing protein 10	Q8N0Z9	54621	VSIG10	0.988928	-0.0160623	9.45257	-0.199394	0.842532	0.938407	-6.22044	No Change	ME vs. HC
seq.10827.67	Membrane	Leucine-rich repeat and immunoglobulin-like domain-containing nogo receptor-interacting protein 3	P0C6S8	645191	LINGO3	1.02333	0.0332719	8.40278	0.937381	0.351783	0.633521	-5.81361	No Change	ME vs. HC
seq.10830.5	Membrane	EF-hand calcium-binding domain-containing protein 14	O75071	9813	EFCAB14	1.00396	0.00570693	9.40339	0.26162	0.794383	0.914607	-6.20644	No Change	ME vs. HC
seq.10832.24	Intracellular	Beta-1,4-galactosyltransferase 6	Q9UBX8	9331	B4GALT6	1.01066	0.0152913	10.5173	0.352823	0.72528	0.884809	-6.17912	No Change	ME vs. HC
seq.10833.64	Membrane and secreted isoforms	Hedgehog-interacting protein	Q96QV1	64399	HHIP	1.07335	0.102119	10.0894	2.15434	0.0346548	0.160582	-4.04844	Up (pval < 0.05)	ME vs. HC
seq.10835.25	Intracellular	Alpha-1,4-N-acetylglucosaminyltransferase	Q9UNA3	51146	A4GNT	1.10375	0.142417	10.4146	1.39091	0.168656	0.42469	-5.30858	No Change	ME vs. HC
seq.10842.7	Intracellular	Beta-1,3-galactosyl-O-glycosyl-glycoprotein beta-1,6-N-acetylglucosaminyltransferase 4	Q9P109	51301	GCNT4	1.02216	0.0316224	11.2067	1.17709	0.243145	0.518869	-5.57023	No Change	ME vs. HC
seq.10847.1	Membrane	Sialic acid-binding Ig-like lectin 15	Q6ZMC9	284266	SIGLEC15	1.00463	0.00666485	10.5561	0.329518	0.742748	0.893493	-6.18687	No Change	ME vs. HC
seq.10848.137	Membrane	Butyrophilin-like protein 3	Q6UXE8	10917	BTNL3	1.01202	0.0172418	9.21491	0.725354	0.470651	0.72674	-5.98396	No Change	ME vs. HC
seq.10851.77	Secreted	Interleukin-27 subunit beta	Q14213	10148	EBI3	1.20501	0.269043	13.718	2.20549	0.0307036	0.148374	-3.94675	Up (pval < 0.05)	ME vs. HC
seq.10852.114	Intracellular	Heterogeneous nuclear ribonucleoprotein D-like	O14979	9987	HNRNPDL	0.717579	-0.47879	12.6679	-3.89036	0.000225354	0.00680756	0.424407	Down (qval < 0.05)	ME vs. HC
seq.10854.15	Intracellular	Beta-1,3-galactosyl-O-glycosyl-glycoprotein beta-1,6-N-acetylglucosaminyltransferase 4	Q9P109	51301	GCNT4	1.00653	0.00939549	11.3701	0.349772	0.727559	0.885818	-6.18017	No Change	ME vs. HC
seq.10855.55	Membrane	Plexin-B2	O15031	23654	PLXNB2	1.23601	0.305692	12.2978	1.67949	0.0975113	0.305066	-4.89069	No Change	ME vs. HC
seq.10866.60	Intracellular	Serine/threonine-protein phosphatase 4 regulatory subunit 3A	Q6IN85	55671	PPP4R3A	0.886968	-0.173047	12.2893	-2.22081	0.0295999	0.144469	-3.91589	Down (pval < 0.05)	ME vs. HC
seq.10870.32	Membrane	Spastin	Q9UBP0	6683	SPAST	0.811501	-0.301335	12.7058	-3.2356	0.00185446	0.0242603	-1.48911	Down (qval < 0.05)	ME vs. HC
seq.10876.300	Intracellular	BRCA1-associated ATM activator 1	Q6PJG6	221927	BRAT1	1.08212	0.11386	11.3647	1.42857	0.157573	0.40887	-5.25822	No Change	ME vs. HC
seq.10880.38	Membrane	Protein FAM163B	P0C2L3	642968	FAM163B	0.966906	-0.0485527	11.6991	-0.81298	0.418984	0.689306	-5.91872	No Change	ME vs. HC
seq.10882.12	Membrane	Desmocollin-1	Q08554	1823	DSC1	1.0089	0.0127847	11.4257	0.37362	0.709816	0.877938	-6.17176	No Change	ME vs. HC
seq.10885.36	Membrane	Bombesin receptor-activated protein C6orf89	Q6UWU4	221477	C6orf89	1.03498	0.049609	10.8455	2.1785	0.0327365	0.154709	-4.00067	Up (pval < 0.05)	ME vs. HC
seq.10889.2	Membrane	Melanocortin-2 receptor accessory protein 2	Q96G30	112609	MRAP2	1.05022	0.0706977	10.2459	0.918422	0.36155	0.641646	-5.83057	No Change	ME vs. HC
seq.10890.135	Membrane	Lactase-like protein	Q6UWM7	197021	LCTL	1.00482	0.0069394	10.8809	0.261346	0.794593	0.914706	-6.20651	No Change	ME vs. HC
seq.10892.8	Membrane	Oncostatin-M-specific receptor subunit beta	Q99650	9180	OSMR	1.0338	0.0479533	12.3758	0.885175	0.379091	0.657743	-5.8595	No Change	ME vs. HC
seq.10894.25	Intracellular	Secretagogin	O76038	10590	SCGN	1.07648	0.106321	9.21207	2.31212	0.0237158	0.125866	-3.72812	Up (pval < 0.05)	ME vs. HC
seq.10895.28	Membrane	Transmembrane protease serine 11B	Q86T26	132724	TMPRSS11B	0.952026	-0.0709269	10.4934	-1.02123	0.31066	0.592527	-5.73455	No Change	ME vs. HC
seq.10900.272	Intracellular	Stathmin-2	Q93045	11075	STMN2	0.994388	-0.00811926	9.77455	-0.134841	0.893124	0.961511	-6.23097	No Change	ME vs. HC
seq.10902.53	Membrane	Retroviral-like aspartic protease 1	Q53RT3	151516	ASPRV1	1.00279	0.00401271	10.0242	0.0925016	0.926564	0.974168	-6.23567	No Change	ME vs. HC
seq.10903.50	Membrane	Syntaxin-8	Q9UNK0	9482	STX8	0.752399	-0.410431	12.5472	-2.82706	0.00611889	0.0522219	-2.55243	Down (pval < 0.05)	ME vs. HC
seq.10907.116	Membrane	Neurotrimin	Q9P121	50863	NTM	1.01312	0.0188061	13.9963	0.319913	0.749986	0.897639	-6.18991	No Change	ME vs. HC
seq.10908.2	Intracellular	Polypeptide N-acetylgalactosaminyltransferase 13	Q8IUC8	114805	GALNT13	0.974877	-0.036708	11.0847	-0.930272	0.355425	0.637104	-5.82001	No Change	ME vs. HC
seq.10910.6	Membrane	Carcinoembryonic antigen-related cell adhesion molecule 4	O75871	1089	CEACAM4	1.10237	0.140606	9.54193	2.53856	0.0133558	0.0859809	-3.23501	Up (pval < 0.05)	ME vs. HC
seq.10916.44	Membrane and secreted isoforms	Secretory phospholipase A2 receptor	Q13018	22925	PLA2R1	0.948809	-0.0758097	11.5843	-1.32671	0.188915	0.450224	-5.39149	No Change	ME vs. HC
seq.10917.40	Intracellular	Guanine nucleotide-binding protein G(I)/G(S)/G(O) subunit gamma-T2	O14610	2793	GNGT2	0.994159	-0.00845132	9.38546	-0.392256	0.69606	0.870625	-6.16481	No Change	ME vs. HC
seq.10924.258	Secreted	Neuferricin	Q8WUJ1	124936	CYB5D2	1.05337	0.0750106	6.97741	2.44544	0.0169842	0.10173	-3.44247	Up (pval < 0.05)	ME vs. HC
seq.10933.107	Membrane	Calcium-binding protein 8	Q9BXU9	83698	CALN1	1.00823	0.0118185	11.7616	0.685754	0.495131	0.747287	-6.01104	No Change	ME vs. HC
seq.10938.13	Membrane	Lymphocyte function-associated antigen 3	P19256	965	CD58	1.00683	0.0098239	11.3172	0.391787	0.696405	0.870625	-6.16499	No Change	ME vs. HC
seq.10939.16	Intracellular	Pleckstrin homology domain-containing family A member 4	Q9H4M7	57664	PLEKHA4	1.02834	0.0403167	9.28021	1.01459	0.313794	0.595559	-5.74105	No Change	ME vs. HC
seq.10940.25	Intracellular	Sarcalumenin	Q86TD4	6345	SRL	1.03247	0.0461021	10.8446	1.15843	0.250621	0.528238	-5.59108	No Change	ME vs. HC
seq.10945.11	Membrane	Syntaxin-6	O43752	10228	STX6	0.990364	-0.0139697	11.2146	-0.474956	0.636296	0.834731	-6.12989	No Change	ME vs. HC
seq.10948.14	Membrane	Phospholipase D3	Q8IV08	23646	PLD3	0.967266	-0.0480157	8.80799	-1.16258	0.248945	0.525582	-5.58647	No Change	ME vs. HC
seq.10949.59	Intracellular	60S acidic ribosomal protein P2	P05387	6181	RPLP2	0.952299	-0.0705134	9.368	-1.16618	0.247496	0.524336	-5.58245	No Change	ME vs. HC
seq.10953.14	Membrane	C-type lectin domain family 2 member A	Q6UVW9	387836	CLEC2A	1.02598	0.0370076	9.48189	1.48522	0.141972	0.385931	-5.18008	No Change	ME vs. HC
seq.10955.4	Membrane	C-type lectin domain family 10 member A	Q8IUN9	10462	CLEC10A	1.01552	0.0222189	9.4363	1.05759	0.293876	0.575041	-5.69823	No Change	ME vs. HC
seq.10956.82	Intracellular	Glycine cleavage system H protein, mitochondrial	P23434	2653	GCSH	1.02257	0.0322066	10.253	0.41083	0.682451	0.862123	-6.15754	No Change	ME vs. HC
seq.10959.125	Membrane	BET1-like protein	Q9NYM9	51272	BET1L	0.976138	-0.0348433	8.83893	-1.15825	0.250695	0.528238	-5.59128	No Change	ME vs. HC
seq.10961.15	Membrane	Retinoic acid receptor responder protein 3	Q9UL19	5920	PLAAT4	0.999059	-0.00135831	11.9203	-0.0522453	0.958482	0.983904	-6.23851	No Change	ME vs. HC
seq.10966.1	Secreted	Alpha-2-HS-glycoprotein	P02765	197	AHSG	1.99754	0.998224	11.1271	1.40478	0.164506	0.419044	-5.29018	No Change	ME vs. HC
seq.10967.12	Secreted	Prolactin	P01236	5617	PRL	1.10098	0.138787	11.5533	2.3585	0.0211442	0.117056	-3.63028	Up (pval < 0.05)	ME vs. HC
seq.10970.3	Membrane	Ecto-ADP-ribosyltransferase 3	Q13508	419	ART3	1.12187	0.165903	10.7094	2.35128	0.0215276	0.117783	-3.64563	Up (pval < 0.05)	ME vs. HC
seq.10974.20	Secreted	Serine protease inhibitor Kazal-type 7	P58062	84651	SPINK7	0.969737	-0.0443339	10.678	-0.816875	0.416769	0.687293	-5.91565	No Change	ME vs. HC
seq.10975.59	Secreted	Mucin-like protein 1	Q96DR8	118430	MUCL1	0.987729	-0.0178122	9.35643	-0.494699	0.62236	0.826415	-6.12058	No Change	ME vs. HC
seq.10976.44	Membrane and secreted isoforms	Mucin-1	P15941	4582	MUC1	1.01024	0.0147037	10.5332	0.622784	0.535449	0.773719	-6.05102	No Change	ME vs. HC
seq.10977.55	Secreted	Unique cartilage matrix-associated protein	Q8WVF2	221044	UCMA	0.966804	-0.048704	11.0976	-0.454781	0.650673	0.844883	-6.13902	No Change	ME vs. HC
seq.10978.39	Secreted	Growth hormone variant	P01242	2689	GH2	0.944813	-0.0818988	9.7992	-0.691288	0.49167	0.744363	-6.00735	No Change	ME vs. HC
seq.10980.11	Membrane	Acetylcholinesterase	P22303	43	ACHE	1.00741	0.010657	11.3937	0.147062	0.883506	0.957342	-6.22929	No Change	ME vs. HC
seq.10981.56	Membrane and secreted isoforms	Pro-neuregulin-3, membrane-bound isoform	P56975	10718	NRG3	1.06058	0.084851	9.69554	1.61829	0.110094	0.327738	-4.98541	No Change	ME vs. HC
seq.10990.21	Intracellular	Leucine-rich repeat serine/threonine-protein kinase 2	Q5S007	120892	LRRK2	1.08733	0.120787	14.26	0.984841	0.328092	0.609587	-5.76967	No Change	ME vs. HC
seq.11067.13	Secreted	Osteocalcin	P02818	632	BGLAP	1.14306	0.192897	10.2985	1.37964	0.172085	0.429538	-5.32339	No Change	ME vs. HC
seq.11071.1	Secreted	Interleukin-5	P05113	3567	IL5	1.03541	0.0501989	9.60329	1.20774	0.231209	0.504437	-5.53527	No Change	ME vs. HC
seq.11081.1	Intracellular	Glycerol-3-phosphate dehydrogenase [NAD(+)], cytoplasmic	P21695	2819	GPD1	1.00807	0.0115966	10.6336	0.0943494	0.925101	0.97353	-6.2355	No Change	ME vs. HC
seq.11083.23	Intracellular	Gamma-enolase	P09104	2026	ENO2	1.07933	0.110133	8.80616	3.15303	0.00237942	0.0282247	-1.71269	Up (qval < 0.05)	ME vs. HC
seq.11089.7		Immunoglobulin A	P01876|P01877	3493 3494	IGHA1|IGHA2	0.865242	-0.208824	12.4555	-1.75418	0.0837739	0.279603	-4.77074	No Change	ME vs. HC
seq.11094.104	Intracellular	Galectin-10	Q05315	1178	CLC	1.00078	0.00112477	11.0753	0.0327799	0.973943	0.988516	-6.23932	No Change	ME vs. HC
seq.11096.57	Intracellular	HemK methyltransferase family member 2	Q9Y5N5	29104	N6AMT1	1.03875	0.0548465	11.9205	1.80206	0.0758394	0.261336	-4.69133	No Change	ME vs. HC
seq.11098.1	Intracellular	Pyridoxal kinase	O00764	8566	PDXK	0.874751	-0.193056	10.3222	-2.71273	0.00839077	0.0637003	-2.83	Down (pval < 0.05)	ME vs. HC
seq.11101.18	Membrane	Toll-like receptor 4	O00206	7099	TLR4	0.903224	-0.146844	8.93263	-1.42033	0.159947	0.411948	-5.26934	No Change	ME vs. HC
seq.11102.22	Secreted	Regenerating islet-derived protein 4	Q9BYZ8	83998	REG4	1.14395	0.194027	15.0275	2.41543	0.0183291	0.106693	-3.50795	Up (pval < 0.05)	ME vs. HC
seq.11103.24	Intracellular	Heat shock protein beta-1	P04792	3315	HSPB1	0.899189	-0.153304	10.0934	-2.09449	0.039835	0.176063	-4.1648	Down (pval < 0.05)	ME vs. HC
seq.11104.13	Secreted	Chitinase-3-like protein 1	P36222	1116	CHI3L1	1.1989	0.261706	12.8889	1.08024	0.28374	0.563947	-5.67498	No Change	ME vs. HC
seq.11105.171	Intracellular	Alpha-enolase	P06733	2023	ENO1	1.00815	0.0117082	13.7186	0.141352	0.887998	0.959152	-6.23009	No Change	ME vs. HC
seq.11107.25	Membrane	Teneurin-3	Q9P273	55714	TENM3	1.02462	0.0350881	9.64622	1.58411	0.117673	0.341414	-5.03689	No Change	ME vs. HC
seq.11109.56	Intracellular	Sushi, von Willebrand factor type A, EGF and pentraxin domain-containing protein 1	Q4LDE5	79987	SVEP1	0.977232	-0.0332265	11.6233	-0.706392	0.482288	0.737093	-5.99712	No Change	ME vs. HC
seq.11110.4	Membrane	Transmembrane protein 119	Q4V9L6	338773	TMEM119	0.992066	-0.0114927	9.69585	-0.532599	0.595997	0.810971	-6.10164	No Change	ME vs. HC
seq.11112.18	Membrane	Protein kish-A	Q8TBQ9	153339	TMEM167A	1.03097	0.0440065	8.65797	1.93812	0.0566396	0.219693	-4.45513	No Change	ME vs. HC
seq.11116.16	Membrane	Uncharacterized protein C11orf87	Q6NUJ2	399947	C11orf87	1.05547	0.0778917	10.9047	2.10827	0.0385866	0.173333	-4.13827	Up (pval < 0.05)	ME vs. HC
seq.11117.2	Secreted	Spermatogenesis-associated protein 20	Q8TB22	64847	SPATA20	1.05408	0.0759889	10.9998	2.5669	0.0123997	0.0815443	-3.1706	Up (pval < 0.05)	ME vs. HC
seq.11118.107	Intracellular	Ras-related protein Rab-17	Q9H0T7	64284	RAB17	0.9983	-0.00245485	12.9775	-0.0558776	0.955598	0.983108	-6.23832	No Change	ME vs. HC
seq.11120.49	Membrane	N-acetyltransferase 14	Q8WUY8	57106	NAT14	1.00425	0.00611604	11.575	0.357341	0.721911	0.883534	-6.17756	No Change	ME vs. HC
seq.11121.56	Secreted	Brorin	Q2TAL6	375567	VWC2	1.13911	0.187901	12.525	3.25428	0.00175182	0.0234338	-1.43794	Up (qval < 0.05)	ME vs. HC
seq.11122.97	Intracellular	Maspardin	Q9NZD8	51324	SPG21	0.902186	-0.148503	10.2004	-4.52564	2.40051e-05	0.00185117	2.48676	Down (qval < 0.05)	ME vs. HC
seq.11126.102	Intracellular	Triple functional domain protein	O75962	7204	TRIO	0.997957	-0.00295049	10.2149	-0.0462809	0.963218	0.985663	-6.2388	No Change	ME vs. HC
seq.11128.29	Membrane	Transmembrane protein 132C	Q8N3T6	92293	TMEM132C	0.826994	-0.274052	9.10465	-2.11741	0.0377769	0.171365	-4.12058	Down (pval < 0.05)	ME vs. HC
seq.11129.66	Secreted	Bone morphogenetic protein 15	O95972	9210	BMP15	0.99446	-0.00801516	11.3219	-0.285404	0.776177	0.907386	-6.2001	No Change	ME vs. HC
seq.11130.158	Membrane	Voltage-dependent L-type calcium channel subunit beta-4	O00305	785	CACNB4	1.00542	0.00780243	9.28624	0.205713	0.837612	0.936404	-6.21919	No Change	ME vs. HC
seq.11134.30	Intracellular	Peptide chain release factor 1-like, mitochondrial	Q9UGC7	54516	MTRF1L	0.970217	-0.0436203	10.4743	-2.28181	0.0255424	0.13187	-3.79116	Down (pval < 0.05)	ME vs. HC
seq.11135.5	Intracellular	39S ribosomal protein L55, mitochondrial	Q7Z7F7	128308	MRPL55	1.02029	0.0289851	8.50851	0.851669	0.3973	0.672025	-5.8876	No Change	ME vs. HC
seq.11137.43	Membrane	Cytokine receptor common subunit beta	P32927	1439	CSF2RB	1.01491	0.0213541	9.73724	0.796424	0.428477	0.696476	-5.93161	No Change	ME vs. HC
seq.11138.16	Intracellular	Runt-related transcription factor 3	Q13761	864	RUNX3	0.955286	-0.0659948	10.942	-2.60149	0.0113169	0.0770346	-3.0912	Down (pval < 0.05)	ME vs. HC
seq.11140.56	Secreted	Collagen alpha-1(I) chain	P02452	1277	COL1A1	0.991865	-0.0117843	11.4981	-0.130328	0.89668	0.963235	-6.23155	No Change	ME vs. HC
seq.11142.11	Secreted	Angiopoietin-related protein 1	O95841	9068	ANGPTL1	0.984111	-0.0231076	10.0921	-0.632929	0.528841	0.770389	-6.04484	No Change	ME vs. HC
seq.11143.32	Secreted	Noelin-3	Q96PB7	118427	OLFM3	1.07634	0.106128	12.6199	4.2838	5.74465e-05	0.0028436	1.68063	Up (qval < 0.05)	ME vs. HC
seq.11144.10	Secreted	Beta-defensin 116	Q30KQ4	245930	DEFB116	0.922451	-0.116456	9.78233	-3.25028	0.00177332	0.0235351	-1.44891	Down (qval < 0.05)	ME vs. HC
seq.11145.72	Membrane	UPF0606 protein KIAA1549L	Q6ZVL6	25758	KIAA1549L	0.96455	-0.0520722	10.2114	-1.93006	0.0576488	0.222019	-4.46955	No Change	ME vs. HC
seq.11146.4	Intracellular	T-box transcription factor TBX22	Q9Y458	50945	TBX22	1.0001	0.000140374	9.77142	0.00866824	0.993108	0.996656	-6.23981	No Change	ME vs. HC
seq.11147.17	Membrane	Trem-like transcript 1 protein	Q86YW5	340205	TREML1	0.938033	-0.0922896	8.84542	-2.22481	0.0293171	0.14369	-3.90779	Down (pval < 0.05)	ME vs. HC
seq.11149.3	Membrane	Toll-like receptor 1	Q15399	7096	TLR1	1.06122	0.0857293	10.7195	2.43581	0.0174056	0.103166	-3.46355	Up (pval < 0.05)	ME vs. HC
seq.11150.3	Secreted	Collagen alpha-1(VI) chain	P12109	1291	COL6A1	0.901037	-0.150342	11.9794	-1.63846	0.10581	0.320713	-4.95455	No Change	ME vs. HC
seq.11152.46	Secreted	Kallikrein-13	Q9UKR3	26085	KLK13	1.08705	0.120415	12.5142	1.21912	0.226887	0.49913	-5.52207	No Change	ME vs. HC
seq.11154.3	Intracellular	Nuclear factor erythroid 2-related factor 1	Q14494	4779	NFE2L1	0.916137	-0.126364	9.06286	-2.19764	0.0312829	0.150183	-3.96248	Down (pval < 0.05)	ME vs. HC
seq.11155.16		Collagen alpha-5(VI) chain	A8TX70	256076	COL6A5	0.974437	-0.0373586	8.9679	-0.507153	0.61364	0.820352	-6.11451	No Change	ME vs. HC
seq.11157.35	Intracellular	Heat shock 70 kDa protein 1A	P0DMV8	3303	HSPA1A	0.969006	-0.0454219	12.0279	-1.39155	0.168461	0.42469	-5.30773	No Change	ME vs. HC
seq.11158.40	Intracellular	Bicaudal D-related protein 1	Q6ZP65	92558	BICDL1	0.988088	-0.0172892	10.1996	-0.755455	0.452509	0.714149	-5.96237	No Change	ME vs. HC
seq.11159.14	Membrane	Mitochondrial ubiquitin ligase activator of NFKB 1	Q969V5	79594	MUL1	1.03074	0.0436851	8.00843	1.40234	0.16523	0.420181	-5.29343	No Change	ME vs. HC
seq.11160.56	Membrane	RING finger protein 122	Q9H9V4	79845	RNF122	0.978703	-0.031057	12.1924	-0.716976	0.475773	0.730244	-5.98981	No Change	ME vs. HC
seq.11161.5	Intracellular	Spartin	Q8N0X7	23111	SPART	0.904439	-0.144905	9.47028	-3.24793	0.0017861	0.0236085	-1.45536	Down (qval < 0.05)	ME vs. HC
seq.11162.37	Membrane	Equatorin	Q9NQ60	54586	EQTN	1.06324	0.0884739	9.03969	2.28011	0.0256485	0.132202	-3.79468	Up (pval < 0.05)	ME vs. HC
seq.11163.7	Membrane	Protein FAM162B	Q5T6X4	221303	FAM162B	0.981722	-0.0266132	11.5542	-1.30255	0.196993	0.461816	-5.42172	No Change	ME vs. HC
seq.11164.7	Membrane	Teneurin-2	Q9NT68	57451	TENM2	0.960019	-0.0588655	12.3996	-2.00603	0.0487163	0.197071	-4.3315	Down (pval < 0.05)	ME vs. HC
seq.11167.6	Intracellular	Myotubularin-related protein 1	Q13613	8776	MTMR1	0.974124	-0.0378221	10.6189	-1.16303	0.248763	0.525349	-5.58596	No Change	ME vs. HC
seq.11168.3	Membrane	Multiple epidermal growth factor-like domains protein 10	Q96KG7	84466	MEGF10	0.977427	-0.0329393	9.88981	-0.922337	0.359519	0.640091	-5.82709	No Change	ME vs. HC
seq.11171.25	Intracellular	Filamin-A	P21333	2316	FLNA	0.880371	-0.183816	9.73257	-2.9395	0.00444983	0.0426694	-2.27071	Down (qval < 0.05)	ME vs. HC
seq.11173.29	Membrane	Allergin-1	Q7Z6M3	284021	MILR1	1.00869	0.0124816	9.55739	0.524163	0.60182	0.814809	-6.10598	No Change	ME vs. HC
seq.11174.8	Membrane and secreted isoforms	Thrombospondin type-1 domain-containing protein 7A	Q9UPZ6	221981	THSD7A	1.00301	0.00433327	11.012	0.0343327	0.97271	0.988243	-6.23927	No Change	ME vs. HC
seq.11175.45	Membrane	Lysophosphatidylcholine acyltransferase 2	Q7L5N7	54947	LPCAT2	0.996761	-0.00467982	10.6475	-0.277865	0.781935	0.909564	-6.20217	No Change	ME vs. HC
seq.11177.16	Intracellular	Keratin, type II cytoskeletal 5	P13647	3852	KRT5	1.12225	0.166395	11.8014	2.90545	0.00490446	0.0448565	-2.35692	Up (qval < 0.05)	ME vs. HC
seq.11178.21	Intracellular	Sushi, von Willebrand factor type A, EGF and pentraxin domain-containing protein 1	Q4LDE5	79987	SVEP1	0.964152	-0.0526677	10.5848	-0.716593	0.476008	0.730311	-5.99008	No Change	ME vs. HC
seq.11179.7	Membrane	Testis-specific serine/threonine-protein kinase 1	Q9BXA7	83942	TSSK1B	1.08735	0.120811	10.3938	1.54673	0.126434	0.357766	-5.09203	No Change	ME vs. HC
seq.11180.17	Intracellular	SWI/SNF complex subunit SMARCC1	Q92922	6599	SMARCC1	0.952768	-0.0698024	10.5239	-1.89506	0.0622121	0.23206	-4.53156	No Change	ME vs. HC
seq.11184.51	Intracellular	Chromogranin-A	P10645	1113	CHGA	0.727021	-0.45993	12.8275	-1.38137	0.171556	0.428509	-5.32113	No Change	ME vs. HC
seq.11185.145	Intracellular	GTP cyclohydrolase 1	P30793	2643	GCH1	1.03054	0.0433938	10.3055	1.66812	0.0997559	0.31006	-4.90853	No Change	ME vs. HC
seq.11186.12	Membrane	Transmembrane protein 52	Q8NDY8	339456	TMEM52	1.06248	0.0874407	9.37113	2.51222	0.0143039	0.0905546	-3.29435	Up (pval < 0.05)	ME vs. HC
seq.11187.11	Membrane	C-type lectin domain family 12 member A	Q5QGZ9	160364	CLEC12A	1.11166	0.152716	11.1451	0.665336	0.508021	0.756634	-6.02442	No Change	ME vs. HC
seq.11190.129	Membrane	ATP-dependent zinc metalloprotease YME1L1	Q96TA2	10730	YME1L1	0.997772	-0.00321784	11.4529	-0.109095	0.913439	0.969817	-6.23403	No Change	ME vs. HC
seq.11192.168	Secreted	Tubulointerstitial nephritis antigen-like	Q9GZM7	64129	TINAGL1	0.969069	-0.0453286	12.0978	-0.725999	0.470258	0.72674	-5.98351	No Change	ME vs. HC
seq.11193.27		Hepatocyte nuclear factor 1-alpha	P20823	6927	HNF1A	1.02217	0.0316416	9.26036	0.759038	0.450377	0.713329	-5.95975	No Change	ME vs. HC
seq.11194.6	Membrane	Signaling threshold-regulating transmembrane adapter 1	Q9Y3P8	27240	SIT1	1.04396	0.0620732	9.4212	0.841864	0.402729	0.676541	-5.89562	No Change	ME vs. HC
seq.11196.31	Secreted	Collagen alpha-3(VI) chain	P12111	1293	COL6A3	1.07138	0.099476	11.6847	3.07869	0.00296801	0.0327959	-1.91032	Up (qval < 0.05)	ME vs. HC
seq.11198.37	Membrane	Cyclic AMP-responsive element-binding protein 3-like protein 1	Q96BA8	90993	CREB3L1	0.987207	-0.0185758	10.8158	-0.636819	0.526319	0.768761	-6.04244	No Change	ME vs. HC
seq.11200.52	Membrane	Complement component C1q receptor	Q9NPY3	22918	CD93	0.994267	-0.00829424	12.1408	-0.22983	0.818894	0.926034	-6.21406	No Change	ME vs. HC
seq.11201.19	Intracellular	tRNA pseudouridine synthase A, mitochondrial	Q9Y606	80324	PUS1	1.01194	0.017124	8.7021	0.650535	0.517475	0.764048	-6.03387	No Change	ME vs. HC
seq.11202.70	Intracellular	T-box transcription factor TBX5	Q99593	6910	TBX5	0.984869	-0.0219968	10.2757	-0.848649	0.398968	0.672644	-5.89008	No Change	ME vs. HC
seq.11203.97	Intracellular	Pyruvate kinase PKLR	P30613	5313	PKLR	0.838065	-0.254866	12.3577	-1.84767	0.0688723	0.24709	-4.61387	No Change	ME vs. HC
seq.11204.80	Membrane	Coxsackievirus and adenovirus receptor	P78310	1525	CXADR	0.778798	-0.360679	11.2388	-5.34665	1.06457e-06	0.000259969	5.38162	Down (qval < 0.05)	ME vs. HC
seq.11205.10	Membrane	Integrin beta-7	P26010	3695	ITGB7	0.712651	-0.488732	13.2181	-2.68102	0.00914523	0.067065	-2.90536	Down (pval < 0.05)	ME vs. HC
seq.11207.3	Membrane	Macrophage scavenger receptor types I and II	P21757	4481	MSR1	1.03335	0.0473236	9.8086	1.9673	0.0531095	0.210314	-4.40247	No Change	ME vs. HC
seq.11208.15	Membrane	N-acetylglucosamine-1-phosphodiester alpha-N-acetylglucosaminidase	Q9UK23	51172	NAGPA	1.01746	0.0249758	13.1155	0.524807	0.601374	0.814507	-6.10565	No Change	ME vs. HC
seq.11211.7	Intracellular	Tubulin-specific chaperone E	Q15813	6905	TBCE	0.730965	-0.452126	11.947	-2.56481	0.0124683	0.0817021	-3.17539	Down (pval < 0.05)	ME vs. HC
seq.11212.7	Intracellular	Thioredoxin domain-containing protein 5	Q8NBS9	81567	TXNDC5	1.00624	0.00897694	12.32	0.203842	0.839068	0.936404	-6.21956	No Change	ME vs. HC
seq.11214.40	Intracellular	DnaJ homolog subfamily B member 9	Q9UBS3	4189	DNAJB9	1.23478	0.30425	13.533	3.96541	0.00017457	0.00565886	0.658373	Up (qval < 0.05)	ME vs. HC
seq.11215.6	Membrane	Cadherin-15	P55291	1013	CDH15	0.95496	-0.066488	11.9368	-0.450599	0.653671	0.846731	-6.14086	No Change	ME vs. HC
seq.11217.16	Intracellular	C-terminal-binding protein 1	Q13363	1487	CTBP1	0.955399	-0.0658249	9.67147	-2.25212	0.0274513	0.137585	-3.85223	Down (pval < 0.05)	ME vs. HC
seq.11218.84	Intracellular	Thiopurine S-methyltransferase	P51580	7172	TPMT	0.990254	-0.0141298	12.9759	-0.493051	0.623519	0.827069	-6.12137	No Change	ME vs. HC
seq.11219.95	Secreted	Fibroblast growth factor-binding protein 3	Q8TAT2	143282	FGFBP3	1.04144	0.058584	10.8505	1.21841	0.227157	0.499296	-5.52291	No Change	ME vs. HC
seq.11220.53	Intracellular	Uncharacterized protein C10orf105	Q8TEF2	414152	C10orf105	1.00309	0.00444944	9.57221	0.244257	0.807745	0.921419	-6.21073	No Change	ME vs. HC
seq.11223.1	Membrane	Transmembrane protein 154	Q6P9G4	201799	TMEM154	0.999384	-0.000889096	9.35673	-0.0240511	0.98088	0.990889	-6.23956	No Change	ME vs. HC
seq.11226.16	Membrane	Ubiquitin-protein ligase E3A	Q05086	7337	UBE3A	0.886943	-0.173086	12.1939	-2.74878	0.00760254	0.0595681	-2.74347	Down (pval < 0.05)	ME vs. HC
seq.11227.31	Secreted	Transducin beta-like protein 2	Q9Y4P3	26608	TBL2	0.985473	-0.0211115	9.95365	-0.929542	0.355801	0.637208	-5.82066	No Change	ME vs. HC
seq.11228.37	Membrane	Protein RIC-3	Q7Z5B4	79608	RIC3	0.9715	-0.0417148	11.3868	-2.09745	0.0395645	0.17558	-4.15912	Down (pval < 0.05)	ME vs. HC
seq.11229.16	Membrane	Serine/threonine-protein kinase/endoribonuclease IRE1	O75460	2081	ERN1	1.06375	0.0891539	10.9301	2.05376	0.0437329	0.184981	-4.24234	Up (pval < 0.05)	ME vs. HC
seq.11231.12	Intracellular	Adrenodoxin-like protein, mitochondrial	Q6P4F2	112812	FDX2	1.05742	0.080548	7.87969	1.85559	0.0677201	0.244827	-4.60026	No Change	ME vs. HC
seq.11232.46	Secreted	Transcobalamin-1	P20061	6947	TCN1	0.903199	-0.146884	11.9955	-2.65263	0.00987276	0.0700439	-2.97224	Down (pval < 0.05)	ME vs. HC
seq.11237.49	Secreted	Procollagen C-endopeptidase enhancer 1	Q15113	5118	PCOLCE	0.921627	-0.117746	11.8778	-2.21407	0.030081	0.146103	-3.92948	Down (pval < 0.05)	ME vs. HC
seq.11239.49	Membrane	Transmembrane protease serine 6	Q8IU80	164656	TMPRSS6	1.23878	0.308924	11.5537	1.48083	0.143137	0.387375	-5.18625	No Change	ME vs. HC
seq.11241.8	Intracellular	Argininosuccinate lyase	P04424	435	ASL	1.04075	0.0576168	12.4641	0.494353	0.622604	0.826453	-6.12074	No Change	ME vs. HC
seq.11242.33	Intracellular	Protein-glutamine gamma-glutamyltransferase K	P22735	7051	TGM1	1.03071	0.0436396	8.88325	1.3111	0.194105	0.457239	-5.41108	No Change	ME vs. HC
seq.11243.90	Membrane and secreted isoforms	Adhesion G-protein coupled receptor F1	Q5T601	266977	ADGRF1	0.935921	-0.0955421	14.3069	-0.879354	0.382216	0.66056	-5.86446	No Change	ME vs. HC
seq.11245.43	Intracellular	Filamin-A	P21333	2316	FLNA	0.888927	-0.169863	13.8512	-1.46529	0.147317	0.394172	-5.2079	No Change	ME vs. HC
seq.11246.3	Secreted	BPI fold-containing family B member 1	Q8TDL5	92747	BPIFB1	0.846734	-0.240018	14.1561	-1.73857	0.0865049	0.284953	-4.79621	No Change	ME vs. HC
seq.11247.20	Intracellular	N-acetylglutamate synthase, mitochondrial	Q8N159	162417	NAGS	1.0348	0.0493472	10.303	1.98793	0.0507291	0.203083	-4.36482	No Change	ME vs. HC
seq.11248.43	Intracellular	Uroporphyrinogen-III synthase	P10746	7390	UROS	0.943987	-0.0831604	10.3257	-2.04934	0.0441753	0.18578	-4.25067	Down (pval < 0.05)	ME vs. HC
seq.11252.30	Membrane	Leucine-rich repeat and calponin homology domain-containing protein 4	O75427	4034	LRCH4	0.946929	-0.0786716	11.4252	-2.50641	0.0145207	0.0914693	-3.30736	Down (pval < 0.05)	ME vs. HC
seq.11254.13	Secreted	Papilin	O95428	89932	PAPLN	0.992929	-0.0102375	10.6632	-0.579393	0.564183	0.792982	-6.07635	No Change	ME vs. HC
seq.11257.1	Intracellular	Dihydropteridine reductase	P09417	5860	QDPR	0.958238	-0.0615441	12.0651	-1.17203	0.245155	0.52155	-5.57591	No Change	ME vs. HC
seq.11258.41	Membrane	Mucosal addressin cell adhesion molecule 1	Q13477	8174	MADCAM1	0.995566	-0.00641083	12.3331	-0.179868	0.857776	0.946227	-6.22405	No Change	ME vs. HC
seq.11260.47	Membrane	SUN domain-containing protein 5	Q8TC36	140732	SUN5	1.05653	0.0793322	9.23119	2.65363	0.00984615	0.0700439	-2.96988	Up (pval < 0.05)	ME vs. HC
seq.11262.39	Membrane	TraB domain-containing protein	Q9H4I3	80305	TRABD	0.989056	-0.0158756	9.08278	-0.473711	0.637179	0.835058	-6.13046	No Change	ME vs. HC
seq.11263.57	Intracellular	Calsequestrin-1	P31415	844	CASQ1	0.996689	-0.00478487	13.6997	-0.129774	0.897117	0.963235	-6.23162	No Change	ME vs. HC
seq.11264.33	Intracellular	Xanthine dehydrogenase/oxidase	P47989	7498	XDH	1.09427	0.129964	8.11014	1.94316	0.0560167	0.218455	-4.4461	No Change	ME vs. HC
seq.11265.8	Intracellular	Retinal dehydrogenase 1	P00352	216	ALDH1A1	0.96761	-0.0475017	10.5882	-0.542132	0.589448	0.806336	-6.09666	No Change	ME vs. HC
seq.11266.8	Membrane	P-selectin glycoprotein ligand 1	Q14242	6404	SELPLG	1.03772	0.0534178	11.937	0.703869	0.483848	0.738781	-5.99884	No Change	ME vs. HC
seq.11270.17	Intracellular	Coiled-coil-helix-coiled-coil-helix domain-containing protein 10, mitochondrial	Q8WYQ3	400916	CHCHD10	0.99054	-0.0137133	11.4497	-0.250662	0.802809	0.918691	-6.20918	No Change	ME vs. HC
seq.11273.176	Intracellular	Glutathione S-transferase theta-2B	P0CG30	653689	GSTT2B	1.01767	0.0252639	9.55114	0.767042	0.445634	0.710338	-5.95383	No Change	ME vs. HC
seq.11275.94	Membrane	Low-density lipoprotein receptor-related protein 1B	Q9NZR2	53353	LRP1B	0.972494	-0.0402384	10.631	-1.47667	0.144245	0.388937	-5.19206	No Change	ME vs. HC
seq.11277.23	Membrane	Cyclic AMP-dependent transcription factor ATF-6 alpha	P18850	22926	ATF6	0.891849	-0.165128	13.7455	-3.13112	0.00254047	0.029589	-1.77131	Down (qval < 0.05)	ME vs. HC
seq.11278.4	Secreted	Collagen alpha-2(XI) chain	P13942	1302	COL11A2	1.09528	0.131293	12.8413	1.2049	0.232299	0.505442	-5.53855	No Change	ME vs. HC
seq.11279.42	Membrane	Gamma-aminobutyric acid type B receptor subunit 1	Q9UBS5	2550	GABBR1	1.08744	0.120942	9.83507	1.45186	0.151005	0.399369	-5.22644	No Change	ME vs. HC
seq.11280.6	Intracellular	Glutamate decarboxylase 1	Q99259	2571	GAD1	1.00322	0.00463499	10.4024	0.145587	0.884666	0.957552	-6.2295	No Change	ME vs. HC
seq.11281.6	Intracellular	Growth factor receptor-bound protein 7	Q14451	2886	GRB7	1.00509	0.00733006	11.4685	0.364108	0.716874	0.881537	-6.17518	No Change	ME vs. HC
seq.11282.16	Membrane	Macrophage scavenger receptor types I and II	P21757	4481	MSR1	1.03462	0.0490994	8.85067	0.870177	0.387176	0.664077	-5.87221	No Change	ME vs. HC
seq.11283.13	Intracellular	DDB1- and CUL4-associated factor 5	Q96JK2	8816	DCAF5	1.00414	0.00596207	10.9903	0.217766	0.828244	0.929932	-6.2167	No Change	ME vs. HC
seq.11284.24	Membrane	Leukocyte-associated immunoglobulin-like receptor 1	Q6GTX8	3903	LAIR1	1.00695	0.00999867	9.99911	0.597394	0.552171	0.785299	-6.06606	No Change	ME vs. HC
seq.11285.8	Membrane	Hematopoietic progenitor cell antigen CD34	P28906	947	CD34	0.988267	-0.0170276	11.0969	-0.623483	0.534992	0.773719	-6.0506	No Change	ME vs. HC
seq.11286.78	Membrane	Selenoprotein S	Q9BQE4	55829	SELENOS	0.828196	-0.271956	11.1141	-3.57605	0.000637389	0.0127229	-0.523992	Down (qval < 0.05)	ME vs. HC
seq.11287.14	Membrane	Cytochrome b5	P00167	1528	CYB5A	1.06855	0.0956544	10.4336	1.0277	0.307627	0.58935	-5.72818	No Change	ME vs. HC
seq.11288.26	Intracellular	Cytosolic purine 5'-nucleotidase	P49902	22978	NT5C2	0.982148	-0.0259878	11.6306	-0.875657	0.384209	0.661467	-5.86759	No Change	ME vs. HC
seq.11289.31	Intracellular	Casein kinase I isoform delta	P48730	1453	CSNK1D	1.00386	0.00555278	10.608	0.250648	0.80282	0.918691	-6.20919	No Change	ME vs. HC
seq.11292.13	Membrane	Scavenger receptor class A member 3	Q6AZY7	51435	SCARA3	0.98414	-0.0230653	11.3691	-0.813909	0.418455	0.689134	-5.91799	No Change	ME vs. HC
seq.11293.14	Membrane	Leucine-rich repeat neuronal protein 1	Q6UXK5	57633	LRRN1	0.996425	-0.00516746	10.5631	-0.0734557	0.941653	0.976968	-6.23721	No Change	ME vs. HC
seq.11294.7	Membrane	Transmembrane and coiled-coil domains protein 3	Q9ULS5	57458	TMCC3	0.974193	-0.0377208	11.7373	-1.21916	0.226874	0.49913	-5.52203	No Change	ME vs. HC
seq.11297.54	Membrane	Neurogenic locus notch homolog protein 2	Q04721	4853	NOTCH2	1.02281	0.032535	7.91297	1.17039	0.245812	0.522279	-5.57775	No Change	ME vs. HC
seq.11300.32	Membrane	Sortilin	Q99523	6272	SORT1	1.02338	0.0333466	10.6773	0.624646	0.534233	0.773356	-6.04989	No Change	ME vs. HC
seq.11302.237	Secreted	Tenascin-R	Q92752	7143	TNR	0.994344	-0.008183	11.395	-0.373833	0.709658	0.877938	-6.17168	No Change	ME vs. HC
seq.11303.7	Intracellular	Deoxynucleoside triphosphate triphosphohydrolase SAMHD1	Q9Y3Z3	25939	SAMHD1	1.0064	0.00920493	10.9829	0.371215	0.711598	0.879265	-6.17263	No Change	ME vs. HC
seq.11307.33	Membrane	NEDD4-like E3 ubiquitin-protein ligase WWP1	Q9H0M0	11059	WWP1	0.840276	-0.251065	11.9189	-5.35199	1.04256e-06	0.000259969	5.4011	Down (qval < 0.05)	ME vs. HC
seq.11308.8	Membrane	Cyclic AMP-responsive element-binding protein 3-like protein 4	Q8TEY5	148327	CREB3L4	1.04385	0.0619091	10.9623	2.08149	0.0410454	0.178562	-4.1897	Up (pval < 0.05)	ME vs. HC
seq.11310.8	Membrane	Desmoglein-3	P32926	1830	DSG3	0.935959	-0.0954831	10.3682	-3.03438	0.00338062	0.035584	-2.0264	Down (qval < 0.05)	ME vs. HC
seq.11311.79	Intracellular	V(D)J recombination-activating protein 1	P15918	5896	RAG1	0.993941	-0.00876771	10.566	-0.490211	0.625516	0.827832	-6.12273	No Change	ME vs. HC
seq.11312.40	Intracellular	Mismatch repair endonuclease PMS2	P54278	5395	PMS2	0.998018	-0.0028617	10.1552	-0.0914852	0.927368	0.974562	-6.23576	No Change	ME vs. HC
seq.11313.100	Intracellular	Pterin-4-alpha-carbinolamine dehydratase	P61457	5092	PCBD1	1.09622	0.132542	10.8728	1.53623	0.128988	0.362612	-5.10731	No Change	ME vs. HC
seq.11315.148	Intracellular	Protein phosphatase 1D	O15297	8493	PPM1D	0.984886	-0.0219717	11.0786	-0.790226	0.432063	0.698895	-5.93636	No Change	ME vs. HC
seq.11318.20	Secreted	Apolipoprotein A-V	Q6Q788	116519	APOA5	1.03246	0.0460897	11.4874	0.86616	0.38936	0.666304	-5.87557	No Change	ME vs. HC
seq.11319.106	Intracellular	Double-strand break repair protein MRE11	P49959	4361	MRE11	0.965487	-0.050671	11.1297	-1.83802	0.0702995	0.249643	-4.6304	No Change	ME vs. HC
seq.11320.29	Intracellular	E3 ubiquitin-protein ligase CHFR	Q96EP1	55743	CHFR	1.06025	0.0844049	13.5781	2.66321	0.0095955	0.0692997	-2.94736	Up (pval < 0.05)	ME vs. HC
seq.11324.3	Intracellular	Peroxidasin-like protein	A1KZ92	137902	PXDNL	0.981042	-0.0276128	10.3521	-1.2953	0.199469	0.463907	-5.4307	No Change	ME vs. HC
seq.11325.8	Intracellular	Protein BTG2	P78543	7832	BTG2	0.987097	-0.0187358	9.11803	-0.430737	0.667982	0.854187	-6.14938	No Change	ME vs. HC
seq.11327.56	Intracellular	Dual specificity protein kinase CLK2	P49760	1196	CLK2	1.03118	0.0442902	10.4423	0.852464	0.396862	0.672025	-5.88694	No Change	ME vs. HC
seq.11328.9	Intracellular	U6 snRNA phosphodiesterase	Q9BQ65	79650	USB1	1.04075	0.0576261	8.70594	3.41095	0.00107833	0.0171231	-1.00048	Up (qval < 0.05)	ME vs. HC
seq.11330.15	Intracellular	Casein kinase II subunit beta	P67870	1460	CSNK2B	1.02513	0.0358105	10.5518	0.728017	0.46903	0.726413	-5.98209	No Change	ME vs. HC
seq.11333.82	Intracellular	Rho GTPase-activating protein 25	P42331	9938	ARHGAP25	0.771924	-0.373469	14.0598	-3.50062	0.000811905	0.0144312	-0.743599	Down (qval < 0.05)	ME vs. HC
seq.11334.7	Membrane	Leukocyte immunoglobulin-like receptor subfamily B member 3	O75022	102725035	LILRB3	0.987457	-0.0182099	10.8579	-0.572681	0.568694	0.795862	-6.08011	No Change	ME vs. HC
seq.11336.9	Intracellular	Fanconi anemia group F protein	Q9NPI8	2188	FANCF	0.976824	-0.0338288	9.93869	-1.02078	0.310872	0.592762	-5.73499	No Change	ME vs. HC
seq.11338.49	Intracellular	Tyrosine-protein kinase BLK	P51451	640	BLK	1.0414	0.0585236	10.2075	1.48111	0.14306	0.38731	-5.18584	No Change	ME vs. HC
seq.11342.59	Membrane	Plexin domain-containing protein 2	Q6UX71	84898	PLXDC2	1.00964	0.0138475	8.3012	0.445849	0.657081	0.84905	-6.14293	No Change	ME vs. HC
seq.11347.9	Intracellular	Transaldolase	P37837	6888	TALDO1	0.963631	-0.0534473	13.4781	-0.728691	0.46862	0.726413	-5.98161	No Change	ME vs. HC
seq.11348.132	Intracellular	Prolyl 4-hydroxylase subunit alpha-2	O15460	8974	P4HA2	0.995181	-0.0069685	10.763	-0.269378	0.788431	0.911253	-6.20443	No Change	ME vs. HC
seq.11350.30	Intracellular	E3 ubiquitin-protein ligase CHIP	Q9UNE7	10273	STUB1	0.999864	-0.000196678	10.3699	-0.00814204	0.993527	0.996656	-6.23981	No Change	ME vs. HC
seq.11351.233	Intracellular	Non-homologous end-joining factor 1	Q9H9Q4	79840	NHEJ1	1.00967	0.0138856	8.76782	0.287311	0.774723	0.906922	-6.19957	No Change	ME vs. HC
seq.11352.42	Membrane	Titin	Q8WZ42	7273	TTN	1.00079	0.00113522	9.50714	0.0342403	0.972783	0.988243	-6.23927	No Change	ME vs. HC
seq.11353.143	Membrane	Mothers against decapentaplegic homolog 2	Q15796	4087	SMAD2	1.01273	0.0182508	11.8897	0.683461	0.49657	0.748716	-6.01257	No Change	ME vs. HC
seq.11354.21	Intracellular	1-phosphatidylinositol 4,5-bisphosphate phosphodiesterase beta-1	Q9NQ66	23236	PLCB1	1.03591	0.0508975	12.1684	0.819548	0.415254	0.686096	-5.91354	No Change	ME vs. HC
seq.11355.10	Intracellular	Eukaryotic translation initiation factor 5A-2	Q9GZV4	56648	EIF5A2	0.647081	-0.627982	13.0246	-2.56639	0.0124165	0.0815815	-3.17178	Down (pval < 0.05)	ME vs. HC
seq.11356.19	Intracellular	Protein DGCR14	Q96DF8	8220	ESS2	1.01013	0.0145437	9.96278	0.679127	0.499295	0.750034	-6.01543	No Change	ME vs. HC
seq.11358.15	Intracellular	Growth factor receptor-bound protein 10	Q13322	2887	GRB10	0.721679	-0.47057	10.4102	-3.61373	0.000564162	0.0118091	-0.413069	Down (qval < 0.05)	ME vs. HC
seq.11360.39	Intracellular	Ribonucleoside-diphosphate reductase large subunit	P23921	6240	RRM1	0.900628	-0.150998	12.9186	-0.854148	0.395935	0.67184	-5.88555	No Change	ME vs. HC
seq.11361.73	Intracellular	Thymidine phosphorylase	P19971	1890	TYMP	0.893592	-0.162312	13.0003	-2.13604	0.0361724	0.165537	-4.08432	Down (pval < 0.05)	ME vs. HC
seq.11363.58	Membrane	Aquaporin-4	P55087	361	AQP4	0.992884	-0.0103029	11.3159	-0.308624	0.758523	0.901077	-6.19337	No Change	ME vs. HC
seq.11364.18		Mitofusin-1	Q8IWA4	55669	MFN1	0.984156	-0.0230417	11.0292	-0.392998	0.695515	0.870397	-6.16452	No Change	ME vs. HC
seq.11365.17	Membrane	Teneurin-4	Q6N022	26011	TENM4	1.00961	0.0137917	9.77597	0.572115	0.569076	0.795862	-6.08042	No Change	ME vs. HC
seq.11368.32	Intracellular	Adenylate kinase 2, mitochondrial	P54819	204	AK2	0.740575	-0.433282	12.7337	-3.35083	0.00130113	0.0191304	-1.17009	Down (qval < 0.05)	ME vs. HC
seq.11369.23	Intracellular	Alcohol dehydrogenase class-3	P11766	128	ADH5	0.92892	-0.106373	11.7345	-2.66327	0.00959407	0.0692997	-2.94723	Down (pval < 0.05)	ME vs. HC
seq.11370.20	Intracellular	72 kDa inositol polyphosphate 5-phosphatase	Q9NRR6	56623	INPP5E	0.987435	-0.0182426	10.852	-0.584233	0.56094	0.790699	-6.07362	No Change	ME vs. HC
seq.11371.1	Membrane	Probable G-protein coupled receptor 101	Q96P66	83550	GPR101	1.01155	0.0165693	10.9305	0.649473	0.518157	0.764232	-6.03454	No Change	ME vs. HC
seq.11372.2	Intracellular	Zinc finger protein 18	P17022	7566	ZNF18	0.982259	-0.025824	11.2967	-1.07029	0.288162	0.569175	-5.68525	No Change	ME vs. HC
seq.11375.49	Intracellular	Forkhead box protein L2	P58012	668	FOXL2	1.03742	0.0529964	9.58195	2.04969	0.0441402	0.185775	-4.25001	Up (pval < 0.05)	ME vs. HC
seq.11377.19	Intracellular	Alcohol dehydrogenase class 4 mu/sigma chain	P40394	131	ADH7	1.03973	0.0562026	12.3555	1.19921	0.234487	0.508085	-5.54508	No Change	ME vs. HC
seq.11378.37	Intracellular	Tyrosine-protein kinase SYK	P43405	6850	SYK	0.934275	-0.0980805	8.7927	-1.99597	0.0498266	0.200346	-4.35006	Down (pval < 0.05)	ME vs. HC
seq.11380.84	Intracellular	RNA-binding protein 24	Q9BX46	221662	RBM24	0.982742	-0.0251158	10.4186	-0.735089	0.464739	0.7246	-5.97707	No Change	ME vs. HC
seq.11381.56	Membrane	Ribose-phosphate pyrophosphokinase 1	P60891	5631	PRPS1	1.02772	0.039441	8.81521	1.41984	0.160088	0.411948	-5.27	No Change	ME vs. HC
seq.11382.5	Intracellular	Biliverdin reductase A	P53004	644	BLVRA	0.861611	-0.214891	11.4316	-3.84424	0.000263298	0.00759416	0.282007	Down (qval < 0.05)	ME vs. HC
seq.11383.41	Intracellular	Keratin, type II cytoskeletal 7	P08729	3855	KRT7	0.988876	-0.0161379	11.1764	-0.389244	0.698276	0.871626	-6.16595	No Change	ME vs. HC
seq.11387.3	Membrane	Cyclic AMP-dependent transcription factor ATF-6 beta	Q99941	1388	ATF6B	1.1079	0.147828	11.1545	2.64863	0.00997918	0.0704812	-2.98159	Up (pval < 0.05)	ME vs. HC
seq.11388.75	Secreted	WAP four-disulfide core domain protein 2	Q14508	10406	WFDC2	1.13561	0.183473	12.1858	3.47077	0.000892781	0.015189	-0.829636	Up (qval < 0.05)	ME vs. HC
seq.11390.24	Intracellular	Carbonic anhydrase-related protein	P35219	767	CA8	0.995236	-0.00689004	8.35329	-0.232172	0.817081	0.925613	-6.21354	No Change	ME vs. HC
seq.11391.69	Intracellular	Mevalonate kinase	Q03426	4598	MVK	1.0917	0.126576	14.2534	1.0915	0.278793	0.558349	-5.66325	No Change	ME vs. HC
seq.11395.5	Intracellular	Protein-tyrosine kinase 2-beta	Q14289	2185	PTK2B	0.894293	-0.161181	10.7389	-2.95358	0.00427356	0.0415778	-2.23485	Down (qval < 0.05)	ME vs. HC
seq.11396.39	Intracellular	Dynein intermediate chain 1, axonemal	Q9UI46	27019	DNAI1	1.00703	0.0101056	10.2629	0.410334	0.682813	0.862123	-6.15774	No Change	ME vs. HC
seq.11401.181	Intracellular	E3 ubiquitin-protein ligase RNF146	Q9NTX7	81847	RNF146	1.00768	0.011032	11.3173	0.355427	0.723338	0.884123	-6.17822	No Change	ME vs. HC
seq.11402.17	Intracellular	Histone-lysine N-methyltransferase 2C	Q8NEZ4	58508	KMT2C	1.00316	0.00455415	8.87732	0.227894	0.820392	0.926527	-6.2145	No Change	ME vs. HC
seq.11405.150	Intracellular	Caspase recruitment domain-containing protein 9	Q9H257	64170	CARD9	0.983589	-0.0238726	10.946	-0.715254	0.47683	0.731112	-5.99101	No Change	ME vs. HC
seq.11406.82	Intracellular	Isobutyryl-CoA dehydrogenase, mitochondrial	Q9UKU7	27034	ACAD8	1.00306	0.00440438	10.872	0.246227	0.806226	0.920719	-6.21026	No Change	ME vs. HC
seq.11407.57	Membrane	Phospholipid scramblase 3	Q9NRY6	57048	PLSCR3	1.01924	0.0274889	10.7308	0.545649	0.587041	0.804944	-6.0948	No Change	ME vs. HC
seq.11416.23	Intracellular	F-box/LRR-repeat protein 4	Q9UKA2	26235	FBXL4	0.95028	-0.073576	11.4465	-2.60088	0.0113354	0.0770346	-3.09262	Down (pval < 0.05)	ME vs. HC
seq.11421.10	Intracellular	EH domain-containing protein 4	Q9H223	30844	EHD4	0.928729	-0.10667	12.188	-2.81484	0.00633143	0.053315	-2.58253	Down (pval < 0.05)	ME vs. HC
seq.11422.2	Intracellular	Homeobox protein DLX-3	O60479	1747	DLX3	1.04521	0.0637951	8.22903	2.03505	0.0456315	0.189424	-4.27751	Up (pval < 0.05)	ME vs. HC
seq.11424.4	Intracellular	Fumarylacetoacetase	P16930	2184	FAH	1.06372	0.0891153	13.0404	1.37654	0.17304	0.430163	-5.32746	No Change	ME vs. HC
seq.11425.31	Intracellular	RUN and FYVE domain-containing protein 1	Q96T51	80230	RUFY1	1.01226	0.0175783	14.686	0.334583	0.738939	0.890666	-6.18523	No Change	ME vs. HC
seq.11428.31	Intracellular	PDZ and LIM domain protein 1	O00151	9124	PDLIM1	0.772031	-0.373269	10.6889	-2.33529	0.0223984	0.12109	-3.67946	Down (pval < 0.05)	ME vs. HC
seq.11429.80	Intracellular	Heterogeneous nuclear ribonucleoproteins C1/C2	P07910	3183	HNRNPC	0.995424	-0.006617	10.6909	-0.316273	0.752736	0.898743	-6.19104	No Change	ME vs. HC
seq.11430.49	Intracellular	E3 ubiquitin-protein ligase DTX1	Q86Y01	1840	DTX1	1.01104	0.0158396	11.6667	0.855856	0.394996	0.670934	-5.88414	No Change	ME vs. HC
seq.11431.235	Intracellular	ATP-dependent DNA helicase Q1	P46063	5965	RECQL	0.814834	-0.295422	11.4221	-4.70806	1.22471e-05	0.00121247	3.11016	Down (qval < 0.05)	ME vs. HC
seq.11432.11	Intracellular	Polyglutamine-binding protein 1	O60828	10084	PQBP1	1.01281	0.0183578	8.10006	0.571375	0.569575	0.795862	-6.08083	No Change	ME vs. HC
seq.11433.11	Membrane	Tectonic-2	Q96GX1	79867	TCTN2	1.02989	0.042488	10.0199	1.67907	0.097594	0.305153	-4.89136	No Change	ME vs. HC
seq.11436.6	Intracellular	Alpha-internexin	Q16352	9118	INA	0.977911	-0.0322247	9.72554	-0.911467	0.365176	0.644645	-5.83671	No Change	ME vs. HC
seq.11438.6	Intracellular	DnaJ homolog subfamily B member 2	P25686	3300	DNAJB2	0.940305	-0.0887998	12.9774	-3.05334	0.00319799	0.0343023	-1.9769	Down (qval < 0.05)	ME vs. HC
seq.11439.88	Intracellular	Rhophilin-2	Q8IUC4	85415	RHPN2	1.01952	0.027894	10.2361	1.27728	0.205723	0.470682	-5.4528	No Change	ME vs. HC
seq.11440.58	Intracellular	Suppressor of cytokine signaling 3	O14543	9021	SOCS3	0.993039	-0.0100774	10.835	-0.283215	0.777848	0.908419	-6.20071	No Change	ME vs. HC
seq.11441.11	Intracellular	Glycogen phosphorylase, liver form	P06737	5836	PYGL	0.906132	-0.142207	13.1021	-1.475	0.144692	0.389712	-5.19439	No Change	ME vs. HC
seq.11442.1	Membrane	Delta and Notch-like epidermal growth factor-related receptor	Q8NFT8	92737	DNER	0.920678	-0.119232	11.1176	-2.21885	0.029739	0.144859	-3.91984	Down (pval < 0.05)	ME vs. HC
seq.11444.49	Intracellular	DNA-directed RNA polymerase III subunit RPC6	Q9H1D9	10621	POLR3F	1.00681	0.0097942	9.70833	0.440824	0.660698	0.851323	-6.1451	No Change	ME vs. HC
seq.11448.34	Intracellular	Galactokinase	P51570	2584	GALK1	0.90378	-0.145957	12.5018	-2.08803	0.0404325	0.177032	-4.17719	Down (pval < 0.05)	ME vs. HC
seq.11449.22	Intracellular	F-actin-capping protein subunit alpha-1	P52907	829	CAPZA1	0.87984	-0.184688	12.0777	-2.26106	0.0268637	0.136069	-3.83391	Down (pval < 0.05)	ME vs. HC
seq.11450.110	Secreted	Protein disulfide-isomerase	P07237	5034	P4HB	0.992286	-0.0111722	11.9528	-0.200025	0.84204	0.938407	-6.22032	No Change	ME vs. HC
seq.11454.87	Intracellular	Eukaryotic translation initiation factor 3 subunit G	O75821	8666	EIF3G	0.80452	-0.313799	13.2969	-2.56566	0.0124404	0.0816655	-3.17345	Down (pval < 0.05)	ME vs. HC
seq.11456.2	Intracellular	Melanoma-associated antigen B10	Q96LZ2	139422	MAGEB10	1.01703	0.0243558	10.291	0.481737	0.631495	0.831549	-6.12673	No Change	ME vs. HC
seq.11457.53	Intracellular	UDP-glucose 4-epimerase	Q14376	2582	GALE	0.98185	-0.0264254	12.3935	-0.39124	0.696807	0.870831	-6.1652	No Change	ME vs. HC
seq.11458.30	Intracellular	Poly(rC)-binding protein 1	Q15365	5093	PCBP1	0.741758	-0.430979	14.3464	-4.69446	1.28828e-05	0.00122893	3.06324	Down (qval < 0.05)	ME vs. HC
seq.11459.81	Intracellular	RNA polymerase II elongation factor ELL	P55199	8178	ELL	1.00995	0.0142781	10.9616	0.807709	0.421993	0.69208	-5.92285	No Change	ME vs. HC
seq.11462.8	Intracellular	RNA binding protein fox-1 homolog 2	O43251	23543	RBFOX2	1.00748	0.0107481	8.95402	0.57811	0.565044	0.793398	-6.07707	No Change	ME vs. HC
seq.11464.9	Intracellular	Transcription factor RelB	Q01201	5971	RELB	1.00711	0.0102217	9.98606	0.470043	0.639784	0.837573	-6.13215	No Change	ME vs. HC
seq.11465.4	Membrane	Probable G-protein coupled receptor 135	Q8IZ08	64582	GPR135	1.04131	0.0584058	9.46732	1.1418	0.257424	0.534398	-5.60939	No Change	ME vs. HC
seq.11468.15	Intracellular	Probable RNA-binding protein 19	Q9Y4C8	9904	RBM19	0.648931	-0.623864	10.3727	-4.82365	7.94661e-06	0.00103959	3.5115	Down (qval < 0.05)	ME vs. HC
seq.11476.43	Intracellular	Vacuolar protein sorting-associated protein 4A	Q9UN37	27183	VPS4A	0.874782	-0.193004	11.8689	-2.32389	0.0230381	0.123556	-3.70345	Down (pval < 0.05)	ME vs. HC
seq.11480.1	Intracellular	Aldehyde dehydrogenase, dimeric NADP-preferring	P30838	218	ALDH3A1	0.998266	-0.00250358	8.60764	-0.0813641	0.935384	0.975499	-6.23661	No Change	ME vs. HC
seq.11481.25	Membrane	Hepatitis A virus cellular receptor 2	Q8TDQ0	84868	HAVCR2	0.797868	-0.325778	11.5523	-1.05172	0.296542	0.577322	-5.70417	No Change	ME vs. HC
seq.11486.26	Intracellular	Zinc finger protein 174	Q15697	7727	ZNF174	1.03794	0.0537245	11.0908	0.789101	0.432716	0.699321	-5.93722	No Change	ME vs. HC
seq.11487.4	Secreted	Testican-1	Q08629	6695	SPOCK1	0.990697	-0.0134843	11.2727	-0.405798	0.686128	0.864564	-6.15954	No Change	ME vs. HC
seq.11490.42	Intracellular	Ubiquitin-like protein 4A	P11441	8266	UBL4A	0.857874	-0.221162	11.6682	-2.35744	0.0212	0.117216	-3.63253	Down (pval < 0.05)	ME vs. HC
seq.11493.169	Intracellular	Dynein light chain 2, cytoplasmic	Q96FJ2	140735	DYNLL2	0.716713	-0.480532	12.4519	-3.43335	0.00100494	0.0164702	-0.936744	Down (qval < 0.05)	ME vs. HC
seq.11494.4	Intracellular	RNA polymerase II elongation factor ELL2	O00472	22936	ELL2	1.0471	0.0663988	10.83	1.53747	0.128683	0.362172	-5.1055	No Change	ME vs. HC
seq.11510.31	Membrane and secreted isoforms	Apolipoprotein L1	O14791	8542	APOL1	1.0307	0.0436195	15.9063	0.748412	0.456717	0.718848	-5.9675	No Change	ME vs. HC
seq.11510.51	Membrane and secreted isoforms	Apolipoprotein L1	O14791	8542	APOL1	1.03309	0.0469611	12.2915	0.542713	0.58905	0.806161	-6.09635	No Change	ME vs. HC
seq.11513.92	Intracellular	ADP-ribosyl cyclase/cyclic ADP-ribose hydrolase 1	P28907	952	CD38	1.01571	0.0224817	9.58149	1.27407	0.206849	0.472373	-5.45669	No Change	ME vs. HC
seq.11514.196	Membrane	CD59 glycoprotein	P13987	966	CD59	1.07121	0.0992381	13.2169	2.06758	0.0423751	0.182116	-4.21618	Up (pval < 0.05)	ME vs. HC
seq.11516.7	Intracellular	Fatty acid-binding protein, liver	P07148	2168	FABP1	1.07854	0.109073	10.5047	2.09219	0.0400473	0.176395	-4.16922	Up (pval < 0.05)	ME vs. HC
seq.11530.37	Intracellular	Porphobilinogen deaminase	P08397	3145	HMBS	0.913167	-0.131049	14.9916	-0.918137	0.361698	0.641753	-5.83082	No Change	ME vs. HC
seq.11531.24	Membrane	V-type immunoglobulin domain-containing suppressor of T-cell activation	Q9H7M9	64115	VSIR	0.962485	-0.055164	9.89177	-2.49872	0.0148128	0.0929096	-3.32456	Down (pval < 0.05)	ME vs. HC
seq.11534.6	Membrane	Leucine-rich repeat, immunoglobulin-like domain and transmembrane domain-containing protein 3	Q3SXY7	345193	LRIT3	1.01086	0.0155811	9.50057	0.49704	0.620717	0.825145	-6.11945	No Change	ME vs. HC
seq.11536.9	Intracellular	Histone H2A deubiquitinase MYSM1	Q5VVJ2	114803	MYSM1	1.02727	0.0388163	11.4278	2.19172	0.0317261	0.151714	-3.97432	Up (pval < 0.05)	ME vs. HC
seq.11537.12	Membrane	Transferrin receptor protein 2	Q9UP52	7036	TFR2	0.971047	-0.0423863	10.2538	-0.974612	0.333106	0.614695	-5.77932	No Change	ME vs. HC
seq.11538.216	Intracellular	Malonyl-CoA decarboxylase, mitochondrial	O95822	23417	MLYCD	1.01489	0.0213245	10.0265	0.809571	0.420929	0.690953	-5.9214	No Change	ME vs. HC
seq.11539.4	Membrane	ATP synthase subunit f, mitochondrial	P56134	9551	ATP5MF	0.997368	-0.00380165	12.262	-0.12077	0.904219	0.964961	-6.23272	No Change	ME vs. HC
seq.11540.37	Intracellular	Forkhead box protein O3	O43524	2309	FOXO3	0.983774	-0.0236008	10.691	-0.834837	0.406648	0.67954	-5.90131	No Change	ME vs. HC
seq.11542.11	Membrane	Transmembrane protein 230	Q96A57	29058	TMEM230	1.04331	0.0611745	11.8955	3.09386	0.00283788	0.0317668	-1.87028	Up (qval < 0.05)	ME vs. HC
seq.11543.84	Intracellular	LIM domain and actin-binding protein 1	Q9UHB6	51474	LIMA1	0.999081	-0.00132709	10.507	-0.0438117	0.965179	0.98597	-6.23891	No Change	ME vs. HC
seq.11544.39	Intracellular	PHD finger protein 3	Q92576	23469	PHF3	0.938206	-0.0920238	9.02333	-3.25341	0.00175644	0.0234338	-1.44031	Down (qval < 0.05)	ME vs. HC
seq.11545.9	Membrane	Tumor necrosis factor receptor superfamily member 14	Q92956	8764	TNFRSF14	1.00383	0.00552006	12.765	0.146186	0.884195	0.957445	-6.22941	No Change	ME vs. HC
seq.11546.7	Intracellular	Cytoglobin	Q8WWM9	114757	CYGB	0.972188	-0.0406934	9.42162	-0.80064	0.426048	0.694377	-5.92835	No Change	ME vs. HC
seq.11547.84	Membrane	Muscle, skeletal receptor tyrosine-protein kinase	O15146	4593	MUSK	1.07299	0.101641	11.8105	0.894775	0.373972	0.653075	-5.85125	No Change	ME vs. HC
seq.11548.84	Intracellular	M-phase inducer phosphatase 1	P30304	993	CDC25A	1.09067	0.125208	8.49895	0.73895	0.462406	0.722373	-5.97432	No Change	ME vs. HC
seq.11549.6	Intracellular	Insulin gene enhancer protein ISL-1	P61371	3670	ISL1	1.06006	0.0841518	10.8264	1.84433	0.0693634	0.248002	-4.6196	No Change	ME vs. HC
seq.11551.16	Intracellular	SWI/SNF-related matrix-associated actin-dependent regulator of chromatin subfamily E member 1-related	Q9P0W2	10362	HMG20B	1.03963	0.056072	9.07782	1.28691	0.202363	0.466053	-5.44102	No Change	ME vs. HC
seq.11556.19	Intracellular	ADP-ribosylation factor GTPase-activating protein 1	Q8N6T3	55738	ARFGAP1	1.00418	0.00601116	11.5384	0.116686	0.907443	0.966523	-6.2332	No Change	ME vs. HC
seq.11557.3	Intracellular	E3 ubiquitin-protein ligase SMURF1	Q9HCE7	57154	SMURF1	1.00425	0.00611895	10.3289	0.390463	0.697379	0.8711	-6.16549	No Change	ME vs. HC
seq.11560.76	Intracellular	Nuclear factor of activated T-cells, cytoplasmic 4	Q14934	4776	NFATC4	0.999093	-0.00130942	9.79179	-0.0769001	0.938922	0.976246	-6.23696	No Change	ME vs. HC
seq.11562.9	Intracellular	DNA polymerase epsilon subunit 2	P56282	5427	POLE2	1.00317	0.00456073	9.61024	0.203884	0.839036	0.936404	-6.21955	No Change	ME vs. HC
seq.11563.51	Intracellular	Synaptotagmin-like protein 4	Q96C24	94121	SYTL4	0.981611	-0.0267761	13.6007	-0.625175	0.533888	0.773356	-6.04957	No Change	ME vs. HC
seq.11565.58	Intracellular	Zinc finger protein 23	P17027	7571	ZNF23	1.00422	0.00607281	8.879	0.12283	0.902594	0.964844	-6.23248	No Change	ME vs. HC
seq.11566.48	Intracellular	Keratin, type II cytoskeletal 72	Q14CN4	140807	KRT72	1.02721	0.0387276	8.89878	1.78811	0.0780824	0.266285	-4.71465	No Change	ME vs. HC
seq.11567.23	Intracellular	Zinc finger protein 10	P21506	7556	ZNF10	0.976604	-0.0341544	11.636	-0.949114	0.345826	0.626644	-5.80294	No Change	ME vs. HC
seq.11568.2	Intracellular	Peptidyl-prolyl cis-trans isomerase FKBP1B	P68106	2281	FKBP1B	0.8471	-0.239395	9.927	-2.30195	0.0243151	0.127602	-3.74934	Down (pval < 0.05)	ME vs. HC
seq.11570.94	Membrane	B-cell receptor-associated protein 29	Q9UHQ4	55973	BCAP29	1.00434	0.00625215	10.1532	0.252024	0.80176	0.918144	-6.20885	No Change	ME vs. HC
seq.11571.75	Membrane	NKG2-E type II integral membrane protein	Q07444	3823	KLRC3	1.0722	0.100571	11.0546	2.94628	0.00436416	0.0421236	-2.25346	Up (qval < 0.05)	ME vs. HC
seq.11572.4	Intracellular	Dynamin-2	P50570	1785	DNM2	0.855992	-0.224331	11.1712	-3.41938	0.00105013	0.0168342	-0.976524	Down (qval < 0.05)	ME vs. HC
seq.11573.3	Intracellular	Serine/arginine-rich splicing factor 6	Q13247	6431	SRSF6	1.03072	0.0436533	8.52342	1.08151	0.28318	0.563437	-5.67366	No Change	ME vs. HC
seq.11582.63	Intracellular	DnaJ homolog subfamily A member 2	O60884	10294	DNAJA2	0.969717	-0.0443642	9.39734	-1.50129	0.137776	0.378459	-5.15741	No Change	ME vs. HC
seq.11586.2	Membrane	Leucine-rich repeat neuronal protein 1	Q6UXK5	57633	LRRN1	0.976581	-0.0341878	12.5056	-1.33639	0.185746	0.446242	-5.37922	No Change	ME vs. HC
seq.11587.5	Intracellular	MAX gene-associated protein	Q8IWI9	23269	MGA	0.972836	-0.0397318	12.7652	-0.799368	0.426779	0.695134	-5.92933	No Change	ME vs. HC
seq.11590.5	Intracellular	Probable RNA-binding protein 23	Q86U06	55147	RBM23	1.00925	0.0132835	9.74165	0.63338	0.528548	0.770389	-6.04456	No Change	ME vs. HC
seq.11591.43	Intracellular	Protein regulator of cytokinesis 1	O43663	9055	PRC1	1.00492	0.00708665	8.80678	0.25636	0.798424	0.916068	-6.20777	No Change	ME vs. HC
seq.11592.1	Intracellular	ELAV-like protein 1	Q15717	1994	ELAVL1	0.97509	-0.0363923	10.6332	-1.02444	0.309154	0.59104	-5.7314	No Change	ME vs. HC
seq.11593.21	Secreted	C-X-C motif chemokine 9	Q07325	4283	CXCL9	1.00673	0.00968088	9.82474	0.475434	0.635957	0.834651	-6.12967	No Change	ME vs. HC
seq.11596.47	Intracellular	Zinc finger protein 75D	P51815	7626	ZNF75D	0.992107	-0.0114327	9.70699	-0.359989	0.719939	0.882864	-6.17663	No Change	ME vs. HC
seq.11601.26	Intracellular	ATP-dependent RNA helicase DHX8	Q14562	1659	DHX8	0.973672	-0.0384927	10.3498	-2.04147	0.0449725	0.18816	-4.26548	Down (pval < 0.05)	ME vs. HC
seq.11602.12	Intracellular	Copine-1	Q99829	8904	CPNE1	0.981287	-0.0272524	12.1738	-0.806487	0.422692	0.692486	-5.92381	No Change	ME vs. HC
seq.11606.22	Intracellular	DnaJ homolog subfamily B member 6	O75190	10049	DNAJB6	0.932835	-0.100306	9.74321	-3.66114	0.000483367	0.0106661	-0.272417	Down (qval < 0.05)	ME vs. HC
seq.11607.15	Intracellular	Bromodomain-containing protein 1	O95696	23774	BRD1	0.986552	-0.0195332	9.47519	-0.8521	0.397063	0.672025	-5.88724	No Change	ME vs. HC
seq.11608.5	Intracellular	Microtubule-associated proteins 1A/1B light chain 3B	Q9GZQ8	81631	MAP1LC3B	0.877574	-0.188407	13.059	-2.29707	0.024608	0.128535	-3.75952	Down (pval < 0.05)	ME vs. HC
seq.11614.29	Intracellular	Enhancer of rudimentary homolog	P84090	2079	ERH	0.794045	-0.332707	12.6138	-4.19105	7.97753e-05	0.00351525	1.37804	Down (qval < 0.05)	ME vs. HC
seq.11615.16	Intracellular	Dual adapter for phosphotyrosine and 3-phosphotyrosine and 3-phosphoinositide	Q9UN19	27071	DAPP1	0.691199	-0.532827	13.9178	-2.84496	0.00581946	0.0503456	-2.50816	Down (pval < 0.05)	ME vs. HC
seq.11616.9	Intracellular	Heat shock factor protein 1	Q00613	3297	HSF1	0.950068	-0.0738968	11.0442	-3.23749	0.00184382	0.0242076	-1.48394	Down (qval < 0.05)	ME vs. HC
seq.11617.1	Membrane	Integrin alpha-L	P20701	3683	ITGAL	0.967246	-0.0480451	11.2947	-2.60894	0.0110953	0.0760375	-3.07399	Down (pval < 0.05)	ME vs. HC
seq.11618.83	Intracellular	Transcriptional activator Myb	P10242	4602	MYB	0.982811	-0.0250145	10.072	-0.998202	0.321617	0.603218	-5.75692	No Change	ME vs. HC
seq.11626.7	Intracellular	Ubiquitin-conjugating enzyme E2 variant 1	Q13404	387522	UBE2V1	0.801278	-0.319624	11.161	-3.63493	0.000526573	0.0113155	-0.350346	Down (qval < 0.05)	ME vs. HC
seq.11629.36	Intracellular	TNF receptor-associated factor 4	Q9BUZ4	9618	TRAF4	1.02624	0.0373706	8.5256	1.05193	0.296447	0.577322	-5.70396	No Change	ME vs. HC
seq.11633.89	Intracellular	Activator of 90 kDa heat shock protein ATPase homolog 1	O95433	10598	AHSA1	0.950954	-0.0725526	12.0481	-1.49088	0.140482	0.383655	-5.17212	No Change	ME vs. HC
seq.11634.32	Intracellular	Regulator of G-protein signaling 10	O43665	6001	RGS10	0.715674	-0.482625	13.8516	-3.02899	0.00343434	0.0359062	-2.04045	Down (qval < 0.05)	ME vs. HC
seq.11636.33	Intracellular	Transgelin-2	P37802	8407	TAGLN2	0.797131	-0.327112	12.9616	-2.4741	0.015783	0.0972464	-3.37931	Down (pval < 0.05)	ME vs. HC
seq.11638.42	Membrane	Beta-1,3-galactosyltransferase 2	O43825	8707	B3GALT2	1.03053	0.0433906	10.7992	1.47568	0.144512	0.389511	-5.19345	No Change	ME vs. HC
seq.11643.73	Intracellular	E3 ubiquitin-protein ligase DTX3L	Q8TDB6	151636	DTX3L	0.891781	-0.165238	10.2058	-2.68277	0.00910195	0.0669845	-2.90121	Down (pval < 0.05)	ME vs. HC
seq.11645.9	Intracellular	Prolyl 4-hydroxylase subunit alpha-1	P13674	5033	P4HA1	0.984944	-0.0218857	10.9897	-1.10857	0.271406	0.549259	-5.64523	No Change	ME vs. HC
seq.11646.4	Membrane	Carbohydrate sulfotransferase 9	Q7L1S5	83539	CHST9	0.992117	-0.0114185	9.41389	-0.304648	0.761538	0.90224	-6.19456	No Change	ME vs. HC
seq.11647.6	Membrane	Frizzled-10	Q9ULW2	11211	FZD10	0.969122	-0.0452491	12.1139	-1.00884	0.316521	0.59774	-5.74664	No Change	ME vs. HC
seq.11649.3	Intracellular	Stromal membrane-associated protein 1	Q8IYB5	60682	SMAP1	0.839258	-0.252814	12.5398	-2.6872	0.00899362	0.0666437	-2.89074	Down (pval < 0.05)	ME vs. HC
seq.11651.24	Intracellular	Protein argonaute-1	Q9UL18	26523	AGO1	1.00378	0.00545028	9.08357	0.241394	0.809955	0.92282	-6.21141	No Change	ME vs. HC
seq.11653.69	Membrane	Sodium- and chloride-dependent glycine transporter 1	P48067	6536	SLC6A9	1.06018	0.0843115	7.53667	2.49045	0.0151325	0.0944022	-3.343	Up (pval < 0.05)	ME vs. HC
seq.11654.77	Membrane	Neurensin-1	Q8IZ57	140767	NRSN1	1.10887	0.149088	9.88491	1.82844	0.0717419	0.252683	-4.64675	No Change	ME vs. HC
seq.11656.110	Intracellular	Ena/VASP-like protein	Q9UI08	51466	EVL	0.99988	-0.000173298	10.892	-0.00576004	0.995421	0.997992	-6.23983	No Change	ME vs. HC
seq.11657.86	Intracellular	Suppressor of cytokine signaling 7	O14512	30837	SOCS7	0.990853	-0.0132567	9.72282	-0.75933	0.450203	0.713329	-5.95953	No Change	ME vs. HC
seq.11659.31	Intracellular	Clathrin interactor 1	Q14677	9685	CLINT1	0.640509	-0.642708	13.4766	-2.69096	0.00890239	0.0662794	-2.88182	Down (pval < 0.05)	ME vs. HC
seq.11661.11	Intracellular	NACHT, LRR and PYD domains-containing protein 1	Q9C000	22861	NLRP1	0.990059	-0.0144131	8.84793	-0.221436	0.825398	0.928858	-6.21591	No Change	ME vs. HC
seq.11664.32	Intracellular	ADP-ribosylation factor GTPase-activating protein 2	Q8N6H7	84364	ARFGAP2	0.797061	-0.327238	11.8079	-2.54527	0.0131237	0.0850084	-3.21982	Down (pval < 0.05)	ME vs. HC
seq.11666.72	Intracellular	Regulator of G-protein signaling 8	P57771	85397	RGS8	1.00351	0.00505751	12.077	0.130263	0.896732	0.963235	-6.23156	No Change	ME vs. HC
seq.11667.29	Intracellular	Tensin-2	Q63HR2	23371	TNS2	1.01647	0.0235735	9.10803	1.0633	0.291298	0.572488	-5.69241	No Change	ME vs. HC
seq.11669.39	Membrane	Solute carrier organic anion transporter family member 5A1	Q9H2Y9	81796	SLCO5A1	1.02712	0.0386037	9.27205	1.09849	0.275752	0.554824	-5.6559	No Change	ME vs. HC
seq.11670.18	Membrane	Probable G-protein coupled receptor 101	Q96P66	83550	GPR101	0.994845	-0.00745598	10.8422	-0.231017	0.817975	0.925631	-6.2138	No Change	ME vs. HC
seq.11671.19	Intracellular	Peregrin	P55201	7862	BRPF1	0.957343	-0.0628916	11.976	-2.04995	0.0441146	0.185775	-4.24953	Down (pval < 0.05)	ME vs. HC
seq.11672.17	Intracellular	Kinesin-like protein KIF16B	Q96L93	55614	KIF16B	0.9658	-0.0502031	12.7532	-1.6795	0.0975102	0.305066	-4.89068	No Change	ME vs. HC
seq.11677.17	Membrane	Probable palmitoyltransferase ZDHHC14	Q8IZN3	79683	ZDHHC14	0.987373	-0.0183336	8.23655	-0.421322	0.67481	0.857399	-6.15329	No Change	ME vs. HC
seq.11678.105	Membrane	Gap junction delta-2 protein	Q9UKL4	57369	GJD2	1.01709	0.0244477	10.2568	0.868045	0.388334	0.665482	-5.874	No Change	ME vs. HC
seq.11681.8	Intracellular	Arf-GAP domain and FG repeat-containing protein 1	P52594	3267	AGFG1	0.758545	-0.398694	14.0313	-2.68492	0.00904918	0.0668412	-2.89613	Down (pval < 0.05)	ME vs. HC
seq.11682.7	Intracellular	Thioredoxin-interacting protein	Q9H3M7	10628	TXNIP	1.00227	0.00326509	11.8352	0.0781883	0.937901	0.975726	-6.23686	No Change	ME vs. HC
seq.11683.19	Intracellular	ADP-ribosylation factor-binding protein GGA3	Q9NZ52	23163	GGA3	0.79231	-0.335862	11.0527	-3.675	0.000461912	0.0102544	-0.231068	Down (qval < 0.05)	ME vs. HC
seq.11690.47	Intracellular	Anaphase-promoting complex subunit 7	Q9UJX3	51434	ANAPC7	0.982779	-0.0250604	10.3417	-1.38739	0.169721	0.426056	-5.31321	No Change	ME vs. HC
seq.11692.21	Intracellular	SHC-transforming protein 4	Q6S5L8	399694	SHC4	0.967646	-0.0474492	10.7387	-2.1619	0.0340441	0.158733	-4.03354	Down (pval < 0.05)	ME vs. HC
seq.11696.7	Intracellular	Cellular retinoic acid-binding protein 2	P29373	1382	CRABP2	1.29122	0.368737	14.3072	5.30684	1.24406e-06	0.000284813	5.23643	Up (qval < 0.05)	ME vs. HC
seq.11699.16	Intracellular	Protein tyrosine phosphatase type IVA 2	Q12974	8073	PTP4A2	0.938481	-0.0916006	9.52345	-1.40667	0.163948	0.418349	-5.28766	No Change	ME vs. HC
seq.11708.2	Secreted	Lipocalin-1	P31025	3933	LCN1	1.00905	0.0130013	10.2816	0.570598	0.570098	0.796137	-6.08127	No Change	ME vs. HC
seq.11709.29	Membrane	Carnitine O-palmitoyltransferase 1, muscle isoform	Q92523	1375	CPT1B	0.935753	-0.0958008	11.503	-3.01738	0.00355276	0.0365064	-2.07064	Down (qval < 0.05)	ME vs. HC
seq.11712.207	Membrane	Protein unc-45 homolog A	Q9H3U1	55898	UNC45A	1.00967	0.0138852	8.43137	0.601895	0.549188	0.783362	-6.06344	No Change	ME vs. HC
seq.11715.1	Intracellular	POU domain, class 2, transcription factor 1	P14859	5451	POU2F1	1.03466	0.0491518	7.93742	2.35958	0.0210873	0.116869	-3.62798	Up (pval < 0.05)	ME vs. HC
seq.11716.28	Membrane	Leucine-rich repeat, immunoglobulin-like domain and transmembrane domain-containing protein 2	A6NDA9	340745	LRIT2	1.03703	0.0524622	10.0126	1.37654	0.173038	0.430163	-5.32745	No Change	ME vs. HC
seq.11814.29	Membrane and secreted isoforms	Hepatocyte growth factor receptor	P08581	4233	MET	0.970607	-0.0430407	11.1572	-0.945552	0.347627	0.62913	-5.80619	No Change	ME vs. HC
seq.11816.84	Intracellular	Tyrosine-protein kinase JAK2	O60674	3717	JAK2	0.958363	-0.0613555	11.9471	-0.993536	0.323868	0.605271	-5.76139	No Change	ME vs. HC
seq.11817.1	Intracellular	Ribosomal protein S6 kinase beta-1	P23443	6198	RPS6KB1	0.980281	-0.0287333	9.89945	-1.0901	0.279405	0.559115	-5.66471	No Change	ME vs. HC
seq.11825.27	Intracellular	Peroxisome proliferator-activated receptor gamma coactivator 1-alpha	Q9UBK2	10891	PPARGC1A	1.008	0.0114917	10.3467	0.517617	0.606356	0.816725	-6.10929	No Change	ME vs. HC
seq.11827.7	Intracellular	Nuclear receptor ROR-gamma	P51449	6097	RORC	1.05432	0.0763099	8.18079	1.28695	0.20235	0.466053	-5.44098	No Change	ME vs. HC
seq.11830.48	Intracellular	Tyrosine-protein phosphatase non-receptor type 11	Q06124	5781	PTPN11	0.852593	-0.23007	13.3678	-2.90427	0.00492103	0.044896	-2.35991	Down (qval < 0.05)	ME vs. HC
seq.11833.83	Intracellular	Frataxin, mitochondrial	Q16595	2395	FXN	1.01161	0.0166554	10.2605	1.0378	0.302933	0.584023	-5.71815	No Change	ME vs. HC
seq.11836.144	Membrane	Epithelial discoidin domain-containing receptor 1	Q08345	780	DDR1	1.0105	0.0150677	9.376	0.35052	0.727	0.885818	-6.17991	No Change	ME vs. HC
seq.11837.7	Membrane and secreted isoforms	Tumor necrosis factor receptor superfamily member 18	Q9Y5U5	8784	TNFRSF18	1.05813	0.0815195	8.38984	1.50461	0.136921	0.376392	-5.15269	No Change	ME vs. HC
seq.11838.130	Membrane	Piezo-type mechanosensitive ion channel component 1	Q92508	9780	PIEZO1	1.01087	0.0155938	8.88001	0.480511	0.632361	0.832168	-6.12731	No Change	ME vs. HC
seq.11851.21	Membrane	Triggering receptor expressed on myeloid cells 2	Q9NZC2	54209	TREM2	1.01268	0.0181842	12.2117	0.32485	0.746263	0.895369	-6.18836	No Change	ME vs. HC
seq.11872.9	Membrane	Protocadherin gamma-B1	Q9Y5G3	56104	PCDHGB1	1.00416	0.00599318	7.31851	0.160153	0.873221	0.951832	-6.22732	No Change	ME vs. HC
seq.11910.27	Intracellular	Homeobox protein DLX-4	Q92988	1748	DLX4	0.918377	-0.122842	8.90236	-2.13099	0.0366013	0.166873	-4.09418	Down (pval < 0.05)	ME vs. HC
seq.11911.13	Membrane	Leucine-rich repeat-containing protein 4B	Q9NT99	94030	LRRC4B	1.03031	0.0430782	8.38846	1.25758	0.212719	0.479926	-5.4766	No Change	ME vs. HC
seq.11926.23	Intracellular	Alpha- and gamma-adaptin-binding protein p34	Q6PD74	79719	AAGAB	0.923165	-0.115339	12.1835	-0.858917	0.393316	0.669354	-5.88161	No Change	ME vs. HC
seq.11934.9	Intracellular	Integrator complex subunit 3	Q68E01	65123	INTS3	0.954216	-0.0676116	8.36109	-2.11807	0.0377193	0.171209	-4.11931	Down (pval < 0.05)	ME vs. HC
seq.11949.25	Membrane	Epidermal growth factor	P01133	1950	EGF	1.02307	0.0329043	10.1523	1.00704	0.31738	0.597965	-5.74839	No Change	ME vs. HC
seq.11952.1	Membrane	Immunoglobulin superfamily DCC subclass member 3	Q8IVU1	9543	IGDCC3	0.961577	-0.0565255	10.0433	-1.95536	0.0545304	0.214366	-4.4241	No Change	ME vs. HC
seq.11955.1	Membrane	Rho GTPase-activating protein 1	Q07960	392	ARHGAP1	1.03488	0.0494665	9.9465	1.89651	0.0620167	0.231846	-4.529	No Change	ME vs. HC
seq.11967.23	Intracellular	Cellular retinoic acid-binding protein 1	P29762	1381	CRABP1	1.01325	0.0189967	10.5088	0.801838	0.425358	0.69418	-5.92742	No Change	ME vs. HC
seq.11969.5	Intracellular	Protein S100-A2	P29034	6273	S100A2	1.00556	0.00799303	9.23517	0.299626	0.76535	0.903582	-6.19604	No Change	ME vs. HC
seq.11988.24	Membrane	Receptor-type tyrosine-protein phosphatase H	Q9HD43	5794	PTPRH	1.06979	0.0973237	10.8735	1.81664	0.0735508	0.256832	-4.66676	No Change	ME vs. HC
seq.11989.35	Membrane	ER membrane protein complex subunit 1	Q8N766	23065	EMC1	1.00706	0.0101551	10.1013	0.559834	0.577378	0.799343	-6.08718	No Change	ME vs. HC
seq.12001.7	Intracellular	Tight junction protein ZO-1	Q07157	7082	TJP1	1.05009	0.0705187	8.77463	1.83274	0.0710914	0.251359	-4.63942	No Change	ME vs. HC
seq.12008.3	Membrane	T-cell antigen CD7	P09564	924	CD7	1.06428	0.0898726	9.74086	1.59037	0.116255	0.339182	-5.02755	No Change	ME vs. HC
seq.12014.19	Intracellular	6-pyruvoyl tetrahydrobiopterin synthase	Q03393	5805	PTS	0.98802	-0.0173881	8.68898	-0.495968	0.62147	0.825696	-6.11996	No Change	ME vs. HC
seq.12016.60	Intracellular	E3 ubiquitin-protein ligase CBL	P22681	867	CBL	0.800808	-0.320471	13.3351	-3.61266	0.000566135	0.0118091	-0.416242	Down (qval < 0.05)	ME vs. HC
seq.12018.84	Intracellular	Thiamin pyrophosphokinase 1	Q9H3S4	27010	TPK1	1.00343	0.00494195	10.9704	0.291715	0.771367	0.905047	-6.19832	No Change	ME vs. HC
seq.12020.39	Intracellular	Bisphosphoglycerate mutase	P07738	669	BPGM	0.881273	-0.182339	9.18881	-1.77802	0.0797413	0.270331	-4.73144	No Change	ME vs. HC
seq.12022.12	Intracellular	Mothers against decapentaplegic homolog 4	Q13485	4089	SMAD4	1.00077	0.00111579	8.25295	0.0314401	0.975008	0.988978	-6.23936	No Change	ME vs. HC
seq.12030.82	Intracellular	Desmin	P17661	1674	DES	1.04701	0.0662817	10.6686	1.36264	0.177363	0.436759	-5.34555	No Change	ME vs. HC
seq.12033.3	Intracellular	Mitotic checkpoint serine/threonine-protein kinase BUB1	O43683	699	BUB1	0.951624	-0.071536	8.82293	-1.44042	0.154203	0.404472	-5.24211	No Change	ME vs. HC
seq.12034.28	Intracellular	Adenylyl cyclase-associated protein 1	Q01518	10487	CAP1	0.864204	-0.210556	11.8692	-0.795141	0.429218	0.697169	-5.93259	No Change	ME vs. HC
seq.12041.33	Intracellular	Heat shock 70 kDa protein 1-like	P34931	3305	HSPA1L	1.00211	0.0030385	9.29303	0.0692825	0.944962	0.977664	-6.2375	No Change	ME vs. HC
seq.12046.51	Intracellular	TAR DNA-binding protein 43	Q13148	23435	TARDBP	1.01277	0.0183067	9.27751	0.790694	0.431791	0.698895	-5.93601	No Change	ME vs. HC
seq.12077.32	Secreted	Growth/differentiation factor 8	O14793	2660	MSTN	0.956055	-0.0648351	12.6213	-1.96802	0.0530249	0.210092	-4.40116	No Change	ME vs. HC
seq.12329.21	Intracellular	Ribosomal protein S6 kinase alpha-1	Q15418	6195	RPS6KA1	0.987191	-0.0185995	9.41061	-0.51636	0.60723	0.817601	-6.10992	No Change	ME vs. HC
seq.12332.7	Intracellular	Eukaryotic elongation factor 2 kinase	O00418	29904	EEF2K	1.18253	0.241873	11.4848	3.35221	0.00129556	0.0190971	-1.16621	Up (qval < 0.05)	ME vs. HC
seq.12333.87	Intracellular	Ribose-5-phosphate isomerase	P49247	22934	RPIA	0.963735	-0.0532919	10.1756	-1.33529	0.186105	0.44658	-5.38063	No Change	ME vs. HC
seq.12334.25	Intracellular	Serine hydroxymethyltransferase, cytosolic	P34896	6470	SHMT1	0.975165	-0.0362818	9.15319	-0.603585	0.548069	0.782681	-6.06245	No Change	ME vs. HC
seq.12338.27	Secreted	Pikachurin	Q63HQ2	133584	EGFLAM	0.972946	-0.0395679	12.9023	-0.612104	0.542451	0.777273	-6.05742	No Change	ME vs. HC
seq.12340.17	Intracellular	Alanine--tRNA ligase, cytoplasmic	P49588	16	AARS1	0.915027	-0.128114	11.0725	-3.43209	0.00100896	0.0164992	-0.940357	Down (qval < 0.05)	ME vs. HC
seq.12341.8	Intracellular	Dual specificity protein phosphatase 6	Q16828	1848	DUSP6	0.999543	-0.000659836	11.5039	-0.0249852	0.980138	0.990307	-6.23954	No Change	ME vs. HC
seq.12343.14	Intracellular	Arf-GAP with coiled-coil, ANK repeat and PH domain-containing protein 2	Q15057	23527	ACAP2	0.929521	-0.10544	10.5837	-1.9778	0.0518861	0.206361	-4.38335	No Change	ME vs. HC
seq.12345.4	Intracellular	Anaphase-promoting complex subunit 10	Q9UM13	10393	ANAPC10	0.965853	-0.0501252	10.6258	-3.3189	0.00143646	0.0205007	-1.2593	Down (qval < 0.05)	ME vs. HC
seq.12347.29	Intracellular	Cerebral cavernous malformations 2 protein	Q9BSQ5	83605	CCM2	0.899634	-0.152589	13.0015	-2.24211	0.0281227	0.139869	-3.87266	Down (pval < 0.05)	ME vs. HC
seq.12348.46	Intracellular	Serine--tRNA ligase, mitochondrial	Q9NP81	54938	SARS2	0.949479	-0.0747927	10.5964	-3.21209	0.00199165	0.0252874	-1.5532	Down (qval < 0.05)	ME vs. HC
seq.12350.86	Intracellular	Protein C-ets-2	P15036	2114	ETS2	1.0061	0.00878069	10.9713	0.545655	0.587036	0.804944	-6.0948	No Change	ME vs. HC
seq.12351.25	Intracellular	Signal transducer and activator of transcription 1-alpha/beta	P42224	6772	STAT1	0.795077	-0.330833	13.6091	-3.95757	0.000179315	0.00576167	0.633785	Down (qval < 0.05)	ME vs. HC
seq.12352.70	Intracellular	Arrestin domain-containing protein 3	Q96B67	57561	ARRDC3	1.10346	0.142039	9.37678	1.53536	0.129202	0.362842	-5.10857	No Change	ME vs. HC
seq.12355.223	Intracellular	Ribosome-recycling factor, mitochondrial	Q96E11	92399	MRRF	0.993483	-0.00943214	11.8144	-0.32561	0.74569	0.894975	-6.18812	No Change	ME vs. HC
seq.12356.65	Intracellular	Sorcin	P30626	6717	SRI	0.966514	-0.0491369	9.97298	-0.881814	0.380893	0.65939	-5.86236	No Change	ME vs. HC
seq.12357.41	Intracellular	Synaptosomal-associated protein 29	O95721	9342	SNAP29	1.00853	0.0122607	10.2838	0.59068	0.556636	0.78721	-6.06994	No Change	ME vs. HC
seq.12358.6	Intracellular	Immunoglobulin-binding protein 1	P78318	3476	IGBP1	0.883018	-0.179486	11.4471	-2.52932	0.0136817	0.0878125	-3.25588	Down (pval < 0.05)	ME vs. HC
seq.12361.102	Intracellular	Ras-related protein R-Ras2	P62070	22800	RRAS2	0.990439	-0.0138592	9.98139	-0.552751	0.582194	0.80172	-6.09101	No Change	ME vs. HC
seq.12363.70	Membrane	Tribbles homolog 2	Q92519	28951	TRIB2	1.00424	0.00609923	11.4533	0.254556	0.799812	0.917111	-6.20822	No Change	ME vs. HC
seq.12365.108	Intracellular	RuvB-like 1	Q9Y265	8607	RUVBL1	1.0216	0.0308303	11.6362	0.731652	0.466822	0.725947	-5.97952	No Change	ME vs. HC
seq.12366.16	Intracellular	Gamma-crystallin D	P07320	1421	CRYGD	1.00229	0.0032933	9.40077	0.163371	0.870697	0.951341	-6.22682	No Change	ME vs. HC
seq.12367.52	Membrane	Macoilin	Q8N5G2	55219	MACO1	1.0616	0.0862351	8.14522	2.45282	0.0166673	0.10098	-3.42627	Up (pval < 0.05)	ME vs. HC
seq.12368.18	Intracellular	Histone acetyltransferase KAT2B	Q92831	8850	KAT2B	1.00642	0.00923669	9.51466	0.346259	0.730186	0.886512	-6.18136	No Change	ME vs. HC
seq.12370.30	Secreted	Apolipoprotein F	Q13790	319	APOF	0.914353	-0.129177	12.91	-1.09231	0.27844	0.557947	-5.6624	No Change	ME vs. HC
seq.12372.50	Intracellular	Tropomyosin alpha-3 chain	P06753	7170	TPM3	1.02188	0.0312248	9.02193	0.814112	0.41834	0.689134	-5.91783	No Change	ME vs. HC
seq.12373.73	Intracellular	Transformer-2 protein homolog beta	P62995	6434	TRA2B	1.04365	0.0616399	11.0067	0.906804	0.367619	0.646932	-5.8408	No Change	ME vs. HC
seq.12374.8	Intracellular	Platelet-activating factor acetylhydrolase IB subunit gamma	Q15102	5050	PAFAH1B3	0.890394	-0.167485	12.4149	-1.42887	0.157485	0.40887	-5.25781	No Change	ME vs. HC
seq.12376.85	Intracellular	Cyclin-dependent kinase 4 inhibitor D	P55273	1032	CDKN2D	0.876047	-0.19092	11.573	-2.309	0.0238985	0.125866	-3.73465	Down (pval < 0.05)	ME vs. HC
seq.12378.71	Membrane	Tapasin	O15533	6892	TAPBP	0.899447	-0.152889	11.3284	-2.04994	0.0441151	0.185775	-4.24954	Down (pval < 0.05)	ME vs. HC
seq.12381.26	Intracellular	Carbonyl reductase [NADPH] 1	P16152	873	CBR1	1.01192	0.0170993	11.2028	0.277256	0.7824	0.909564	-6.20233	No Change	ME vs. HC
seq.12382.2	Intracellular	Probable ATP-dependent RNA helicase DDX58	O95786	23586	DDX58	0.97778	-0.0324176	9.72404	-1.29163	0.200732	0.464796	-5.43523	No Change	ME vs. HC
seq.12384.92	Intracellular	COP9 signalosome complex subunit 7b	Q9H9Q2	64708	COPS7B	1.0759	0.105546	11.6137	0.912779	0.36449	0.644055	-5.83555	No Change	ME vs. HC
seq.12385.4	Intracellular	Calpain-3	P20807	825	CAPN3	1.02195	0.0313307	11.9681	0.926575	0.357329	0.638797	-5.82332	No Change	ME vs. HC
seq.12386.11	Secreted	Aminopeptidase B	Q9H4A4	6051	RNPEP	1.02896	0.0411918	11.907	0.69695	0.488141	0.742351	-6.00354	No Change	ME vs. HC
seq.12387.7	Intracellular	PDZ and LIM domain protein 4	P50479	8572	PDLIM4	1.0244	0.0347799	10.3372	0.631463	0.529793	0.771164	-6.04574	No Change	ME vs. HC
seq.12389.4	Intracellular	Origin recognition complex subunit 6	Q9Y5N6	23594	ORC6	0.993264	-0.00975056	10.937	-0.491611	0.624532	0.827343	-6.12206	No Change	ME vs. HC
seq.12391.27	Intracellular	PDZ domain-containing protein 7	Q9H5P4	79955	PDZD7	0.981686	-0.0266659	10.256	-0.613586	0.541477	0.777172	-6.05654	No Change	ME vs. HC
seq.12392.30	Intracellular	ADP-ribosylation factor-like protein 1	P40616	400	ARL1	0.988258	-0.0170397	11.6256	-0.570089	0.570442	0.796466	-6.08155	No Change	ME vs. HC
seq.12394.53	Membrane	Transmembrane protein C16orf54	Q6UWD8	283897	C16orf54	1.04626	0.0652369	9.21372	1.42491	0.158625	0.410341	-5.26317	No Change	ME vs. HC
seq.12395.86	Intracellular	Aspartate--tRNA ligase, mitochondrial	Q6PI48	55157	DARS2	0.639879	-0.644129	10.8089	-3.38939	0.00115372	0.0177566	-1.06155	Down (qval < 0.05)	ME vs. HC
seq.12396.19	Intracellular	3-hydroxyisobutyryl-CoA hydrolase, mitochondrial	Q6NVY1	26275	HIBCH	0.836743	-0.257143	10.9505	-2.64751	0.0100093	0.0705078	-2.98422	Down (pval < 0.05)	ME vs. HC
seq.12398.15	Intracellular	Paired box protein Pax-4	O43316		PAX4	1.02014	0.028767	9.80789	0.849246	0.398637	0.672442	-5.88959	No Change	ME vs. HC
seq.12399.194	Intracellular	Coiled-coil domain-containing protein 50	Q8IVM0	152137	CCDC50	1.00555	0.0079877	11.7512	0.102988	0.918267	0.970548	-6.23467	No Change	ME vs. HC
seq.12400.25	Intracellular	Ubiquitin-conjugating enzyme E2 T	Q9NPD8	29089	UBE2T	1.00133	0.0019189	10.6291	0.0913852	0.927447	0.974562	-6.23577	No Change	ME vs. HC
seq.12401.3	Intracellular	AMSH-like protease	Q96FJ0	57559	STAMBPL1	0.95821	-0.0615864	11.4117	-2.92442	0.00464618	0.0436383	-2.309	Down (qval < 0.05)	ME vs. HC
seq.12403.30	Intracellular	Ras-related protein Rab-39B	Q96DA2	116442	RAB39B	0.978325	-0.0316142	11.2613	-1.29348	0.200094	0.464339	-5.43294	No Change	ME vs. HC
seq.12406.119	Intracellular	GTP-binding protein Di-Ras3	O95661	9077	DIRAS3	0.962472	-0.0551836	11.3898	-1.93629	0.0568676	0.220097	-4.45841	No Change	ME vs. HC
seq.12408.333	Intracellular	Ras-related protein Rab-22A	Q9UL26	57403	RAB22A	0.998247	-0.00253094	10.8451	-0.0941558	0.925254	0.97353	-6.23552	No Change	ME vs. HC
seq.12409.90	Intracellular	Ras-related protein Rab-7b	Q96AH8	338382	RAB7B	1.04394	0.0620332	9.95331	1.46063	0.148587	0.395836	-5.21434	No Change	ME vs. HC
seq.12411.60	Intracellular	Protein max	P61244	4149	MAX	0.989679	-0.0149676	10.3268	-0.341126	0.73403	0.888592	-6.18308	No Change	ME vs. HC
seq.12414.31	Intracellular	14-3-3 protein beta/alpha	P31946	7529	YWHAB	0.886802	-0.173317	12.6072	-3.02298	0.00349517	0.0362878	-2.05608	Down (qval < 0.05)	ME vs. HC
seq.12415.122	Intracellular	Endothelial differentiation-related factor 1	O60869	8721	EDF1	0.991073	-0.0129362	12.3347	-0.38745	0.699598	0.872438	-6.16663	No Change	ME vs. HC
seq.12417.46	Intracellular	EKC/KEOPS complex subunit TPRKB	Q9Y3C4	51002	TPRKB	0.994627	-0.00777311	11.6499	-0.327019	0.744629	0.89414	-6.18767	No Change	ME vs. HC
seq.12420.10	Intracellular	Glycerol-3-phosphate dehydrogenase 1-like protein	Q8N335	23171	GPD1L	1.05016	0.0706133	13.4233	1.39269	0.168119	0.424091	-5.30623	No Change	ME vs. HC
seq.12422.143	Intracellular	Arachidonate 15-lipoxygenase B	O15296	247	ALOX15B	1.04219	0.0596132	9.15663	0.938781	0.351069	0.632546	-5.81234	No Change	ME vs. HC
seq.12423.38	Intracellular	APOBEC1 complementation factor	Q9NQ94	29974	A1CF	0.996936	-0.0044266	10.9033	-0.0802822	0.936242	0.975499	-6.2367	No Change	ME vs. HC
seq.12424.107	Intracellular	Thymocyte nuclear protein 1	Q9P016	29087	THYN1	0.988054	-0.0173384	9.88631	-0.635026	0.52748	0.769785	-6.04354	No Change	ME vs. HC
seq.12425.104	Intracellular	ADP-ribosylation factor 6	P62330	382	ARF6	0.967747	-0.0472984	10.75	-1.86247	0.066731	0.243099	-4.58837	No Change	ME vs. HC
seq.12426.19	Intracellular	MOB kinase activator 1A	Q9H8S9	55233	MOB1A	1.00576	0.0082861	13.6293	0.270202	0.7878	0.911062	-6.20422	No Change	ME vs. HC
seq.12427.8	Intracellular	M-phase inducer phosphatase 2	P30305	994	CDC25B	1.02721	0.0387366	13.7304	1.24295	0.218032	0.487429	-5.49407	No Change	ME vs. HC
seq.12428.2	Intracellular	Lysophospholipase-like protein 1	Q5VWZ2	127018	LYPLAL1	0.991153	-0.0128196	10.3076	-0.757711	0.451166	0.714036	-5.96072	No Change	ME vs. HC
seq.12430.78	Intracellular	Polyadenylate-binding protein-interacting protein 1	Q9H074	10605	PAIP1	1.02517	0.0358698	10.7461	2.03535	0.0456006	0.189424	-4.27695	Up (pval < 0.05)	ME vs. HC
seq.12431.13	Intracellular	Protein pelota homolog	Q9BRX2	53918	PELO	1.03237	0.0459561	12.0661	0.690715	0.492027	0.744597	-6.00773	No Change	ME vs. HC
seq.12432.23	Intracellular	Calcyclin-binding protein	Q9HB71	27101	CACYBP	0.747634	-0.419596	11.5678	-3.07093	0.00303669	0.0331053	-1.93073	Down (qval < 0.05)	ME vs. HC
seq.12433.8	Intracellular	ADP-ribosylation factor-like protein 11	Q969Q4	115761	ARL11	0.975247	-0.0361607	12.2675	-1.25757	0.212725	0.479926	-5.47662	No Change	ME vs. HC
seq.12434.25	Intracellular	IST1 homolog	P53990	9798	IST1	0.878713	-0.186537	12.1055	-3.49208	0.000834302	0.0145597	-0.768263	Down (qval < 0.05)	ME vs. HC
seq.12436.84	Intracellular	Glutathione S-transferase omega-1	P78417	9446	GSTO1	0.979977	-0.0291805	11.1141	-0.817754	0.416271	0.686847	-5.91496	No Change	ME vs. HC
seq.12437.18	Intracellular	Serine/threonine-protein kinase ULK3	Q6PHR2	25989	ULK3	1.01047	0.0150272	10.0915	0.848279	0.399172	0.672725	-5.89038	No Change	ME vs. HC
seq.12438.127	Intracellular	DNA-3-methyladenine glycosylase	P29372	4350	MPG	0.868793	-0.202916	9.88104	-3.86188	0.000248115	0.00721306	0.336339	Down (qval < 0.05)	ME vs. HC
seq.12439.67	Intracellular	Interferon regulatory factor 9	Q00978	10379	IRF9	1.00326	0.00470266	9.79167	0.14094	0.888322	0.959152	-6.23015	No Change	ME vs. HC
seq.12442.4	Intracellular	Rho-related GTP-binding protein RhoD	O00212	29984	RHOD	1.08332	0.115464	8.90613	1.73489	0.0871582	0.286031	-4.80217	No Change	ME vs. HC
seq.12444.39	Intracellular	Nuclear receptor subfamily 5 group A member 2	O00482	2494	NR5A2	0.999988	-1.70245e-05	9.61483	-0.000490931	0.99961	0.99961	-6.23984	No Change	ME vs. HC
seq.12445.50	Intracellular	Ankyrin repeat domain-containing protein 27	Q96NW4	84079	ANKRD27	1.0196	0.0279971	10.5771	1.29922	0.198127	0.463139	-5.42585	No Change	ME vs. HC
seq.12446.49	Intracellular	Glutathione S-transferase A1	P08263	2938	GSTA1	1.15614	0.209317	12.3336	1.77129	0.0808624	0.273263	-4.74258	No Change	ME vs. HC
seq.12448.246	Intracellular	Glycylpeptide N-tetradecanoyltransferase 1	P30419	4836	NMT1	0.764098	-0.388171	12.7528	-4.49944	2.64142e-05	0.00193196	2.39828	Down (qval < 0.05)	ME vs. HC
seq.12449.16	Intracellular	Peptidyl-prolyl cis-trans isomerase H	O43447	10465	PPIH	0.855227	-0.225621	10.7639	-2.20297	0.0308886	0.148777	-3.9518	Down (pval < 0.05)	ME vs. HC
seq.12450.42	Intracellular	Phosphomevalonate kinase	Q15126	10654	PMVK	0.974433	-0.0373648	10.9108	-1.11515	0.268595	0.547098	-5.63821	No Change	ME vs. HC
seq.12451.62	Intracellular	Transcription regulator protein BACH1	O14867	571	BACH1	0.996407	-0.00519316	10.8312	-0.16211	0.871686	0.951597	-6.22702	No Change	ME vs. HC
seq.12452.32	Intracellular	Histone-lysine N-methyltransferase SUV420H2	Q86Y97	84787	KMT5C	0.998344	-0.00239118	10.5918	-0.103401	0.91794	0.970548	-6.23462	No Change	ME vs. HC
seq.12453.161	Intracellular	Nuclear RNA export factor 1	Q9UBU9	10482	NXF1	0.971627	-0.0415259	9.88581	-1.0725	0.287176	0.567786	-5.68298	No Change	ME vs. HC
seq.12454.105	Intracellular	N-terminal Xaa-Pro-Lys N-methyltransferase 1	Q9BV86	28989	NTMT1	1.01529	0.0218989	9.53904	0.624968	0.534023	0.773356	-6.0497	No Change	ME vs. HC
seq.12455.48	Intracellular	Myoneurin	Q9NPC7	55892	MYNN	1.03091	0.0439212	9.87828	1.95257	0.0548679	0.215068	-4.42915	No Change	ME vs. HC
seq.12456.5	Intracellular	6-phosphofructo-2-kinase/fructose-2,6-bisphosphatase 3	Q16875	5209	PFKFB3	0.998603	-0.00201651	11.3444	-0.0456332	0.963732	0.985663	-6.23883	No Change	ME vs. HC
seq.12457.10	Intracellular	1,2-dihydroxy-3-keto-5-methylthiopentene dioxygenase	Q9BV57	55256	ADI1	1.0992	0.136452	11.0723	1.93736	0.0567345	0.219914	-4.4565	No Change	ME vs. HC
seq.12458.79	Intracellular	Calcineurin B homologous protein 1	Q99653	11261	CHP1	0.981366	-0.0271365	12.5743	-0.831048	0.40877	0.681067	-5.90436	No Change	ME vs. HC
seq.12459.13	Intracellular	Pleckstrin homology domain-containing family A member 1	Q9HB21	59338	PLEKHA1	1.00812	0.0116738	8.97212	0.432194	0.666928	0.853526	-6.14877	No Change	ME vs. HC
seq.12460.18	Intracellular	Proteasome subunit alpha type-7	O14818	5688	PSMA7	0.996013	-0.0057641	12.5189	-0.0505917	0.959795	0.984402	-6.23859	No Change	ME vs. HC
seq.12461.8	Intracellular	NAD-dependent protein deacylase sirtuin-5, mitochondrial	Q9NXA8	23408	SIRT5	1.00604	0.00869243	12.5558	0.211479	0.833127	0.933398	-6.21802	No Change	ME vs. HC
seq.12462.20	Intracellular	Histone-lysine N-methyltransferase SETMAR	Q53H47	6419	SETMAR	1.00155	0.00222725	9.96268	0.0852253	0.932325	0.975499	-6.2363	No Change	ME vs. HC
seq.12463.7	Intracellular	Kelch-like protein 13	Q9P2N7	90293	KLHL13	1.02981	0.0423844	11.9567	1.87076	0.065556	0.240012	-4.574	No Change	ME vs. HC
seq.12466.7	Intracellular	Heterogeneous nuclear ribonucleoprotein A1	P09651	3178	HNRNPA1	0.785388	-0.348523	11.2247	-4.71591	1.18944e-05	0.00121101	3.13726	Down (qval < 0.05)	ME vs. HC
seq.12469.19	Intracellular	Microtubule-associated protein RP/EB family member 1	Q15691	22919	MAPRE1	0.683105	-0.549821	13.4731	-3.12976	0.00255076	0.0296147	-1.77493	Down (qval < 0.05)	ME vs. HC
seq.12471.47	Intracellular	Double-stranded RNA-binding protein Staufen homolog 1	O95793	6780	STAU1	0.994181	-0.00841948	11.0399	-0.274107	0.784809	0.910222	-6.20318	No Change	ME vs. HC
seq.12473.48	Intracellular	BTB/POZ domain-containing protein KCTD5	Q9NXV2	54442	KCTD5	0.992433	-0.0109582	10.475	-0.411043	0.682296	0.862123	-6.15746	No Change	ME vs. HC
seq.12475.48	Intracellular	Chloride intracellular channel protein 5	Q9NZA1	53405	CLIC5	1.14227	0.191904	12.8414	3.25122	0.00176823	0.0235101	-1.44632	Up (qval < 0.05)	ME vs. HC
seq.12476.50	Intracellular	Fructose-2,6-bisphosphatase TIGAR	Q9NQ88	57103	TIGAR	1.07797	0.108317	12.142	1.50769	0.13613	0.375061	-5.1483	No Change	ME vs. HC
seq.12477.42	Membrane	Translin	Q15631	7247	TSN	0.943684	-0.0836248	10.141	-1.85254	0.0681622	0.245625	-4.60551	No Change	ME vs. HC
seq.12478.15	Intracellular	60S ribosomal protein L30	P62888	6156	RPL30	0.884638	-0.176842	12.9893	-1.79319	0.0772595	0.264388	-4.70618	No Change	ME vs. HC
seq.12479.50	Intracellular	cAMP-dependent protein kinase type I-beta regulatory subunit	P31321	5575	PRKAR1B	0.881349	-0.182215	10.5824	-1.47045	0.145917	0.392002	-5.20073	No Change	ME vs. HC
seq.12480.9	Intracellular	OTU domain-containing protein 5	Q96G74	55593	OTUD5	1.01174	0.0168418	12.2282	0.266309	0.790783	0.912738	-6.20524	No Change	ME vs. HC
seq.12482.5	Intracellular	Nucleosome-remodeling factor subunit BPTF	Q12830	2186	BPTF	1.00437	0.00628467	11.19	0.455062	0.650472	0.844883	-6.13889	No Change	ME vs. HC
seq.12483.62	Intracellular	Nuclear receptor ROR-beta	Q92753	6096	RORB	1.0158	0.0226228	9.46456	0.67214	0.503706	0.752897	-6.02001	No Change	ME vs. HC
seq.12484.67	Intracellular	Phosphatidylinositol transfer protein beta isoform	P48739	23760	PITPNB	0.979613	-0.0297167	12.0156	-0.788581	0.433018	0.699321	-5.93762	No Change	ME vs. HC
seq.12486.8	Intracellular	Glutaredoxin-2, mitochondrial	Q9NS18	51022	GLRX2	0.995916	-0.00590339	10.339	-0.387716	0.699402	0.872438	-6.16653	No Change	ME vs. HC
seq.12488.9	Intracellular	Malignant T-cell-amplified sequence 1	Q9ULC4	28985	MCTS1	1.45358	0.539613	10.3849	6.4575	1.19639e-08	1.34145e-05	9.57224	Up (qval < 0.05)	ME vs. HC
seq.12490.92	Intracellular	Ragulator complex protein LAMTOR3	Q9UHA4	8649	LAMTOR3	1.06566	0.0917451	11.359	3.7497	0.00036105	0.00884634	-0.00645326	Up (qval < 0.05)	ME vs. HC
seq.12491.23	Intracellular	Chloride intracellular channel protein 4	Q9Y696	25932	CLIC4	0.846577	-0.240287	10.2475	-3.07286	0.0030195	0.0331053	-1.92567	Down (qval < 0.05)	ME vs. HC
seq.12493.42	Intracellular	Ubiquitin thioesterase OTUB2	Q96DC9	78990	OTUB2	1.00764	0.0109846	10.9406	0.366153	0.715355	0.881058	-6.17445	No Change	ME vs. HC
seq.12494.99	Intracellular	Gamma-aminobutyric acid receptor-associated protein-like 2	P60520	11345	GABARAPL2	0.820692	-0.285087	11.4863	-3.03989	0.00332658	0.0350655	-2.01205	Down (qval < 0.05)	ME vs. HC
seq.12497.29	Intracellular	Tudor-interacting repair regulator protein	Q9BRJ7	84309	NUDT16L1	1.03032	0.0430952	12.4441	0.499163	0.619229	0.823765	-6.11842	No Change	ME vs. HC
seq.12498.12	Intracellular	Tax1-binding protein 3	O14907	30851	TAX1BP3	0.991253	-0.0126753	12.2842	-0.276566	0.782928	0.909564	-6.20252	No Change	ME vs. HC
seq.12499.108	Intracellular	Endophilin-A1	Q99962	6456	SH3GL2	0.739084	-0.436189	12.4389	-3.59883	0.000592099	0.0121165	-0.457012	Down (qval < 0.05)	ME vs. HC
seq.12500.88	Membrane	SUMO-activating enzyme subunit 2	Q9UBT2	10054	UBA2	1.09336	0.128768	12.3088	1.84453	0.0693341	0.248002	-4.61926	No Change	ME vs. HC
seq.12501.10	Intracellular	Tubulin-specific chaperone A	O75347	6902	TBCA	0.958587	-0.0610181	12.0149	-0.660298	0.511228	0.759229	-6.02766	No Change	ME vs. HC
seq.12503.5	Membrane	Ovarian cancer G-protein coupled receptor 1	Q15743	8111	GPR68	0.956921	-0.0635287	12.1526	-0.881448	0.38109	0.65939	-5.86268	No Change	ME vs. HC
seq.12504.26	Intracellular	Leiomodin-1	P29536	25802	LMOD1	0.991603	-0.0121653	11.3636	-0.549649	0.584309	0.802821	-6.09267	No Change	ME vs. HC
seq.12507.16	Intracellular	Inositol-trisphosphate 3-kinase C	Q96DU7	80271	ITPKC	1.00891	0.0127908	10.0402	0.667161	0.506861	0.755804	-6.02324	No Change	ME vs. HC
seq.12508.9	Intracellular	Charged multivesicular body protein 3	Q9Y3E7	100526767	CHMP3	0.894298	-0.161172	12.0583	-3.16348	0.00230604	0.0277407	-1.68463	Down (qval < 0.05)	ME vs. HC
seq.12509.115	Intracellular	COMM domain-containing protein 1	Q8N668	150684	COMMD1	1.1327	0.179761	10.7432	1.1956	0.235884	0.509761	-5.54922	No Change	ME vs. HC
seq.12510.3	Intracellular	Signal-transducing adaptor protein 1	Q9ULZ2	26228	STAP1	1.00885	0.0127078	11.6595	0.564838	0.573989	0.797441	-6.08444	No Change	ME vs. HC
seq.12511.83	Membrane	Solute carrier family 41 member 2	Q96JW4	84102	SLC41A2	1.00621	0.00893	11.7173	0.290778	0.77208	0.905361	-6.19859	No Change	ME vs. HC
seq.12513.8	Intracellular	Glycolipid transfer protein	Q9NZD2	51228	GLTP	1.00871	0.0125142	10.7608	0.554648	0.580902	0.801485	-6.08999	No Change	ME vs. HC
seq.12514.16	Intracellular	tRNA (guanine-N(7)-)-methyltransferase	Q9UBP6	4234	METTL1	0.988594	-0.01655	10.9101	-0.771457	0.443031	0.708424	-5.95055	No Change	ME vs. HC
seq.12515.45	Intracellular	Uridine-cytidine kinase 2	Q9BZX2	7371	UCK2	1.05804	0.0813959	11.0216	1.27015	0.208235	0.474061	-5.46145	No Change	ME vs. HC
seq.12516.13	Intracellular	Transcriptional enhancer factor TEF-3	Q15561	7004	TEAD4	1.01922	0.0274705	9.98899	1.62662	0.108309	0.325728	-4.97272	No Change	ME vs. HC
seq.12517.52	Intracellular	Programmed cell death protein 5	O14737	9141	PDCD5	0.960032	-0.0588462	13.6348	-0.881116	0.381269	0.65939	-5.86296	No Change	ME vs. HC
seq.12518.289	Intracellular	Protein polybromo-1	Q86U86	55193	PBRM1	0.938931	-0.0909089	10.4262	-3.19997	0.00206604	0.0260513	-1.58611	Down (qval < 0.05)	ME vs. HC
seq.12521.3	Intracellular	Cyclin-dependent kinase 4 inhibitor C	P42773	1031	CDKN2C	1.02611	0.0371876	9.54823	1.07697	0.285188	0.565743	-5.67837	No Change	ME vs. HC
seq.12522.6	Intracellular	UV excision repair protein RAD23 homolog B	P54727	5887	RAD23B	0.875993	-0.191008	12.0943	-2.05687	0.0434242	0.184101	-4.23646	Down (pval < 0.05)	ME vs. HC
seq.12524.18	Intracellular	Diamine acetyltransferase 2	Q96F10	112483	SAT2	0.960476	-0.0581782	11.1014	-2.36636	0.0207337	0.115246	-3.61353	Down (pval < 0.05)	ME vs. HC
seq.12527.50	Intracellular	Thyroid hormone receptor alpha	P10827	7067	THRA	1.00718	0.0103257	11.5663	0.374417	0.709225	0.877938	-6.17147	No Change	ME vs. HC
seq.12528.40	Intracellular	ATPase WRNIP1	Q96S55	56897	WRNIP1	0.994814	-0.00750136	10.5121	-0.261784	0.794256	0.914607	-6.2064	No Change	ME vs. HC
seq.12529.32	Intracellular	Inactive peptidyl-prolyl cis-trans isomerase FKBP6	O75344	8468	FKBP6	1.14602	0.196636	14.2079	0.802727	0.424848	0.69418	-5.92673	No Change	ME vs. HC
seq.12530.14	Intracellular	Cyclin-dependent kinases regulatory subunit 1	P61024	1163	CKS1B	1.02363	0.0336902	13.3717	1.34934	0.181573	0.441724	-5.36268	No Change	ME vs. HC
seq.12531.5	Membrane	Endogenous retrovirus group V member 1 Env polyprotein	B6SEH8		ERVV-1	0.976577	-0.0341948	11.0637	-0.792694	0.430633	0.698277	-5.93447	No Change	ME vs. HC
seq.12532.28	Intracellular	Ubiquitin-conjugating enzyme E2 R1	P49427	997	CDC34	1.04654	0.0656221	12.6426	2.60481	0.0112177	0.0765183	-3.08354	Up (pval < 0.05)	ME vs. HC
seq.12533.135	Intracellular	Cytohesin-2	Q99418	9266	CYTH2	0.980063	-0.0290543	10.2588	-1.47045	0.145917	0.392002	-5.20073	No Change	ME vs. HC
seq.12534.10	Intracellular	Calcium-binding and coiled-coil domain-containing protein 2	Q13137	10241	CALCOCO2	1.01666	0.0238395	12.3266	0.955833	0.342444	0.62391	-5.79678	No Change	ME vs. HC
seq.12535.2	Intracellular	DNA repair protein XRCC1	P18887	7515	XRCC1	1.00145	0.00209089	9.92176	0.0777774	0.938227	0.975788	-6.23689	No Change	ME vs. HC
seq.12536.46	Intracellular	Myotubularin-related protein 6	Q9Y217	9107	MTMR6	0.96698	-0.0484425	8.68432	-1.15803	0.250787	0.528253	-5.59153	No Change	ME vs. HC
seq.12537.88	Intracellular	Transcriptional activator protein Pur-alpha	Q00577	5813	PURA	0.973969	-0.0380519	11.447	-1.70083	0.0934102	0.29792	-4.85691	No Change	ME vs. HC
seq.12538.19	Intracellular	Regulator of G-protein signaling 7	P49802	6000	RGS7	0.982084	-0.026082	10.6534	-0.237985	0.812588	0.923421	-6.2122	No Change	ME vs. HC
seq.12540.25	Intracellular	Rho-related GTP-binding protein RhoG	P84095	391	RHOG	0.9665	-0.0491576	11.5359	-2.24788	0.0277343	0.138596	-3.8609	Down (pval < 0.05)	ME vs. HC
seq.12543.76	Intracellular	Zinc finger protein 560	Q96MR9	147741	ZNF560	0.96564	-0.0504429	9.87227	-0.765666	0.446448	0.710398	-5.95485	No Change	ME vs. HC
seq.12546.1	Intracellular	Smoothelin	P53814	6525	SMTN	0.769964	-0.377137	11.0583	-2.00306	0.0490415	0.198168	-4.33698	Down (pval < 0.05)	ME vs. HC
seq.12548.75	Intracellular	Ras-related GTP-binding protein C	Q9HB90	64121	RRAGC	1.00211	0.00304468	8.53057	0.0837302	0.93351	0.975499	-6.23642	No Change	ME vs. HC
seq.12549.33	Intracellular	Hematopoietic prostaglandin D synthase	O60760	27306	HPGDS	0.951563	-0.0716282	11.5625	-1.23594	0.220608	0.49094	-5.50235	No Change	ME vs. HC
seq.12551.3	Intracellular	E3 ubiquitin-protein ligase Itchy homolog	Q96J02	83737	ITCH	1.25348	0.325943	11.2678	1.74975	0.0845409	0.280755	-4.77798	No Change	ME vs. HC
seq.12553.5	Membrane	Serine/threonine-protein kinase VRK1	Q99986	7443	VRK1	0.986818	-0.0191443	10.8974	-1.01944	0.311504	0.593064	-5.73631	No Change	ME vs. HC
seq.12554.10	Intracellular	DNA repair protein RAD51 homolog 4	O75771	5892	RAD51D	0.993459	-0.00946709	11.1934	-0.225286	0.822413	0.92735	-6.21507	No Change	ME vs. HC
seq.12556.7	Intracellular	Ubiquitin-conjugating enzyme E2 C	O00762	11065	UBE2C	0.983699	-0.0237116	9.44311	-0.563422	0.574947	0.797441	-6.08522	No Change	ME vs. HC
seq.12557.18	Intracellular	RNA-binding protein Nova-1	P51513	4857	NOVA1	1.06771	0.0945201	9.67634	1.62685	0.10826	0.325713	-4.97236	No Change	ME vs. HC
seq.12558.3	Intracellular	Ubiquitin-associated and SH3 domain-containing protein B	Q8TF42	84959	UBASH3B	0.611983	-0.708436	14.0167	-3.65009	0.000501147	0.0108944	-0.305305	Down (qval < 0.05)	ME vs. HC
seq.12560.9	Intracellular	5'(3')-deoxyribonucleotidase, cytosolic type	Q8TCD5	30833	NT5C	0.967277	-0.047999	10.6806	-0.781555	0.43711	0.703707	-5.94296	No Change	ME vs. HC
seq.12562.1	Intracellular	Serine/threonine-protein kinase N1	Q16512	5585	PKN1	1.01501	0.0214903	10.353	0.838567	0.404565	0.677759	-5.8983	No Change	ME vs. HC
seq.12563.2	Intracellular	Tumor necrosis factor alpha-induced protein 8	O95379	25816	TNFAIP8	0.881321	-0.18226	10.8118	-3.56476	0.00066102	0.0130178	-0.557057	Down (qval < 0.05)	ME vs. HC
seq.12564.9	Intracellular	60S ribosome subunit biogenesis protein NIP7 homolog	Q9Y221	51388	NIP7	0.949473	-0.074801	10.8295	-1.57506	0.119748	0.345049	-5.05035	No Change	ME vs. HC
seq.12568.14	Intracellular	Kelch-like ECH-associated protein 1	Q14145	9817	KEAP1	1.05191	0.0730141	7.48616	1.72073	0.0897145	0.290453	-4.82505	No Change	ME vs. HC
seq.12569.25	Intracellular	T-complex protein 1 subunit epsilon	P48643	22948	CCT5	0.852344	-0.230493	13.6423	-1.68473	0.0964908	0.303617	-4.88243	No Change	ME vs. HC
seq.12571.14	Intracellular	ADP-ribosylation factor-like protein 3	P36405	403	ARL3	0.877847	-0.187959	9.56205	-1.94003	0.0564023	0.219322	-4.4517	No Change	ME vs. HC
seq.12572.236	Intracellular	Embryonal Fyn-associated substrate	O43281	10278	EFS	1.02275	0.0324572	10.8371	0.851638	0.397317	0.672025	-5.88762	No Change	ME vs. HC
seq.12573.80	Intracellular	Tripartite motif-containing protein 3	O75382	10612	TRIM3	0.869749	-0.201329	10.2391	-4.72863	1.13438e-05	0.00118969	3.18122	Down (qval < 0.05)	ME vs. HC
seq.12574.36	Secreted	Endothelin-2	P20800	1907	EDN2	1.01126	0.0161491	10.8972	0.197988	0.843628	0.938703	-6.22071	No Change	ME vs. HC
seq.12575.30	Membrane	C-1-tetrahydrofolate synthase, cytoplasmic	P11586	4522	MTHFD1	0.913491	-0.130537	12.4998	-1.29663	0.199014	0.463464	-5.42906	No Change	ME vs. HC
seq.12576.21	Intracellular	Melanoma-associated antigen 3	P43357	4102	MAGEA3	1.05821	0.0816255	9.38767	2.90005	0.00498047	0.0452361	-2.37054	Up (qval < 0.05)	ME vs. HC
seq.12577.100	Intracellular	Flap endonuclease 1	P39748	2237	FEN1	0.994169	-0.00843705	10.0206	-0.392097	0.696177	0.870625	-6.16487	No Change	ME vs. HC
seq.12578.13	Intracellular	ADP-ribosylation factor 3	P61204	377	ARF3	0.859223	-0.218896	10.7821	-2.90672	0.00488675	0.044833	-2.35372	Down (qval < 0.05)	ME vs. HC
seq.12580.7	Intracellular	Proteasome subunit beta type-5	P28074	5693	PSMB5	0.990941	-0.0131289	10.6713	-0.419173	0.676373	0.85874	-6.15417	No Change	ME vs. HC
seq.12581.39	Intracellular	Inositol monophosphatase 2	O14732	3613	IMPA2	0.993665	-0.00916925	10.16	-0.219781	0.826681	0.929302	-6.21627	No Change	ME vs. HC
seq.12583.77	Intracellular	Serine/threonine-protein kinase A-Raf	P10398	369	ARAF	0.993821	-0.00894193	10.055	-0.244663	0.807433	0.921399	-6.21063	No Change	ME vs. HC
seq.12585.39	Intracellular	DNA excision repair protein ERCC-1	P07992	2067	ERCC1	1.02577	0.0367074	9.21377	1.29074	0.201037	0.465046	-5.43631	No Change	ME vs. HC
seq.12587.65	Intracellular	ADP-ribosylation factor-like protein 2	P36404	402	ARL2	0.994382	-0.00812789	10.4889	-0.162977	0.871006	0.951341	-6.22688	No Change	ME vs. HC
seq.12591.27	Intracellular	Oligophrenin-1	O60890	4983	OPHN1	0.727559	-0.458864	11.0013	-3.29284	0.0015566	0.021557	-1.33164	Down (qval < 0.05)	ME vs. HC
seq.12593.33	Intracellular	p53 and DNA damage-regulated protein 1	Q9NUG6	81572	PDRG1	0.992466	-0.0109102	11.2507	-0.366316	0.715233	0.881058	-6.17439	No Change	ME vs. HC
seq.12594.5	Intracellular	Grancalcin	P28676	25801	GCA	0.881814	-0.181454	9.43761	-2.18699	0.0320849	0.152831	-3.98377	Down (pval < 0.05)	ME vs. HC
seq.12595.11	Intracellular	Tropomodulin-1	P28289	7111	TMOD1	0.991752	-0.0119483	10.8633	-0.1748	0.861741	0.9478	-6.22493	No Change	ME vs. HC
seq.12597.68	Intracellular	Autophagy protein 5	Q9H1Y0	9474	ATG5	1.00092	0.00133331	10.7793	0.0303746	0.975855	0.989026	-6.23939	No Change	ME vs. HC
seq.12599.10	Intracellular	Fermitin family homolog 3	Q86UX7	83706	FERMT3	0.862051	-0.214154	13.8395	-2.17711	0.0328438	0.154835	-4.00342	Down (pval < 0.05)	ME vs. HC
seq.12603.87	Intracellular	Polyadenylate-binding protein 4	Q13310	8761	PABPC4	0.894407	-0.160997	11.9549	-3.50844	0.00079191	0.0142194	-0.720994	Down (qval < 0.05)	ME vs. HC
seq.12604.16	Intracellular	Polycomb protein SCMH1	Q96GD3	22955	SCMH1	1.00652	0.009374	10.2831	0.382262	0.703425	0.874859	-6.16858	No Change	ME vs. HC
seq.12605.1	Intracellular	Exosome complex component RRP40	Q9NQT5	51010	EXOSC3	0.977548	-0.0327605	10.5746	-0.231778	0.817386	0.925631	-6.21363	No Change	ME vs. HC
seq.12612.37	Intracellular	Proteasome subunit beta type-1	P20618	5689	PSMB1	1.12416	0.16885	10.8273	2.68856	0.00896042	0.0666195	-2.8875	Up (pval < 0.05)	ME vs. HC
seq.12616.45	Intracellular	Nuclear receptor-binding protein	Q9UHY1	29959	NRBP1	0.983813	-0.0235439	11.2107	-0.548212	0.585289	0.803868	-6.09344	No Change	ME vs. HC
seq.12617.2	Intracellular	Serine/threonine-protein kinase 24	Q9Y6E0	8428	STK24	0.779845	-0.35874	13.5406	-3.58652	0.000616177	0.0124438	-0.49324	Down (qval < 0.05)	ME vs. HC
seq.12618.50	Intracellular	Aldo-keto reductase family 1 member C1	Q04828	1645	AKR1C1	0.99414	-0.00847948	9.8074	-0.299762	0.765247	0.903582	-6.196	No Change	ME vs. HC
seq.12619.14	Intracellular	Protein phosphatase 1A	P35813	5494	PPM1A	1.04613	0.0650628	11.5133	1.4238	0.158945	0.410733	-5.26467	No Change	ME vs. HC
seq.12620.3	Intracellular	Septin-11	Q9NVA2	55752	SEPTIN11	1.03556	0.0504099	11.5889	1.5087	0.135873	0.374636	-5.14687	No Change	ME vs. HC
seq.12621.55	Intracellular	Serine/threonine-protein phosphatase 2A 65 kDa regulatory subunit A alpha isoform	P30153	5518	PPP2R1A	0.923576	-0.114698	11.4071	-1.35453	0.179922	0.440397	-5.35602	No Change	ME vs. HC
seq.12622.96	Intracellular	Histone-lysine N-methyltransferase ASH1L	Q9NR48	55870	ASH1L	1.01729	0.0247365	8.39229	0.622611	0.535562	0.773719	-6.05112	No Change	ME vs. HC
seq.12623.84	Intracellular	Protein Jumonji	Q92833	3720	JARID2	0.997064	-0.00424246	9.8131	-0.12043	0.904487	0.964961	-6.23276	No Change	ME vs. HC
seq.12625.138	Intracellular	Kelch-like protein 7	Q8IXQ5	55975	KLHL7	0.991909	-0.0117198	10.551	-0.316084	0.752879	0.898743	-6.1911	No Change	ME vs. HC
seq.12626.6	Intracellular	Sentrin-specific protease 7	Q9BQF6	57337	SENP7	1.0316	0.0448783	8.79447	2.79322	0.00672413	0.0556621	-2.63554	Up (pval < 0.05)	ME vs. HC
seq.12627.97	Intracellular	Ubiquitin-like modifier-activating enzyme ATG7	O95352	10533	ATG7	1.05566	0.0781441	15.9158	1.77939	0.0795137	0.270026	-4.72916	No Change	ME vs. HC
seq.12628.31	Intracellular	LanC-like protein 2	Q9NS86	55915	LANCL2	0.874592	-0.193318	12.3483	-1.57469	0.119834	0.345088	-5.05091	No Change	ME vs. HC
seq.12630.8	Intracellular	Arfaptin-2	P53365	23647	ARFIP2	1.00525	0.00755589	10.6512	0.147911	0.882838	0.957342	-6.22916	No Change	ME vs. HC
seq.12632.14	Intracellular	Arylamine N-acetyltransferase 1	P18440	9	NAT1	1.0317	0.0450279	13.4415	0.838831	0.404418	0.677668	-5.89808	No Change	ME vs. HC
seq.12633.3	Intracellular	Tyrosine-protein phosphatase non-receptor type 9	P43378	5780	PTPN9	0.994202	-0.00838888	9.51204	-0.315622	0.753228	0.899014	-6.19124	No Change	ME vs. HC
seq.12634.79	Intracellular	Breast cancer anti-estrogen resistance protein 3	O75815	8412	BCAR3	0.958977	-0.0604316	10.9678	-2.09437	0.0398462	0.176063	-4.16503	Down (pval < 0.05)	ME vs. HC
seq.12635.9	Intracellular	tRNA (cytosine(38)-C(5))-methyltransferase	O14717	1787	TRDMT1	0.954788	-0.0667481	9.18272	-2.31626	0.0234755	0.124896	-3.71946	Down (pval < 0.05)	ME vs. HC
seq.12636.113	Intracellular	N-lysine methyltransferase SMYD2	Q9NRG4	56950	SMYD2	0.99438	-0.00813018	8.46125	-0.18781	0.851569	0.943315	-6.22263	No Change	ME vs. HC
seq.12637.7	Intracellular	Carnitine O-acetyltransferase	P43155	1384	CRAT	0.917488	-0.124238	9.37743	-2.90717	0.00488054	0.044833	-2.35259	Down (qval < 0.05)	ME vs. HC
seq.12641.3	Intracellular	Type II inositol 1,4,5-trisphosphate 5-phosphatase	P32019	3633	INPP5B	0.732084	-0.449919	10.2501	-3.45107	0.000950268	0.0157148	-0.886131	Down (qval < 0.05)	ME vs. HC
seq.12643.4	Intracellular	Beta-arrestin-1	P49407	408	ARRB1	0.712698	-0.488637	11.7323	-4.7981	8.74737e-06	0.00108102	3.42238	Down (qval < 0.05)	ME vs. HC
seq.12644.63	Intracellular	Adenylosuccinate synthetase isozyme 2	P30520	159	ADSS2	0.990379	-0.0139477	9.21635	-0.33149	0.741264	0.892294	-6.18624	No Change	ME vs. HC
seq.12646.2	Intracellular	Ribulose-phosphate 3-epimerase	Q96AT9	6120	RPE	0.87298	-0.19598	9.19713	-2.65601	0.00978332	0.0697883	-2.96429	Down (pval < 0.05)	ME vs. HC
seq.12647.52	Intracellular	Histone-lysine N-methyltransferase SETD2	Q9BYW2	29072	SETD2	1.03686	0.0522144	8.50057	1.52047	0.132895	0.369983	-5.13003	No Change	ME vs. HC
seq.12649.80	Intracellular	Malate dehydrogenase, mitochondrial	P40926	4191	MDH2	0.721901	-0.470127	14.5252	-3.30297	0.00150881	0.021216	-1.30357	Down (qval < 0.05)	ME vs. HC
seq.12650.43	Intracellular	Guanine nucleotide-binding protein G(k) subunit alpha	P08754	2773	GNAI3	1.0541	0.0760087	10.6717	3.23078	0.00188183	0.0244284	-1.50227	Up (qval < 0.05)	ME vs. HC
seq.12651.21	Intracellular	[Pyruvate dehydrogenase (acetyl-transferring)] kinase isozyme 2, mitochondrial	Q15119	5164	PDK2	1.02425	0.034573	9.97534	1.23762	0.219988	0.490155	-5.50037	No Change	ME vs. HC
seq.12652.37	Intracellular	Adenosylhomocysteinase 2	O43865	10768	AHCYL1	0.96316	-0.0541533	10.7683	-1.89817	0.061794	0.231562	-4.52608	No Change	ME vs. HC
seq.12653.13	Intracellular	Casein kinase I isoform gamma-2	P78368	1455	CSNK1G2	1.00003	3.65079e-05	10.0522	0.00116695	0.999072	0.999484	-6.23984	No Change	ME vs. HC
seq.12655.30	Intracellular	Beta-soluble NSF attachment protein	Q9H115	63908	NAPB	1.03334	0.0473121	11.8298	1.73535	0.0870768	0.286031	-4.80143	No Change	ME vs. HC
seq.12656.1	Intracellular	Kinesin light chain 1	Q07866	3831	KLC1	0.879835	-0.184696	9.99437	-3.60477	0.000580806	0.0119859	-0.439506	Down (qval < 0.05)	ME vs. HC
seq.12657.2	Intracellular	GDP-L-fucose synthase	Q13630	7264	TSTA3	1.00935	0.0134301	10.6391	0.262181	0.793952	0.914543	-6.2063	No Change	ME vs. HC
seq.12658.72	Intracellular	Pantothenate kinase 3	Q9H999	79646	PANK3	0.958414	-0.0612785	11.7588	-1.54695	0.126381	0.357754	-5.09171	No Change	ME vs. HC
seq.12659.13	Intracellular	Obg-like ATPase 1	Q9NTK5	29789	OLA1	0.865292	-0.208741	10.6278	-3.19474	0.0020989	0.0263297	-1.60026	Down (qval < 0.05)	ME vs. HC
seq.12661.44	Intracellular	Gamma-aminobutyric acid receptor-associated protein-like 1	Q9H0R8	23710	GABARAPL1	0.979539	-0.0298248	9.8657	-0.748309	0.456779	0.718848	-5.96758	No Change	ME vs. HC
seq.12662.82	Intracellular	Delta(3,5)-Delta(2,4)-dienoyl-CoA isomerase, mitochondrial	Q13011	1891	ECH1	0.987618	-0.0179754	10.1969	-0.783442	0.436009	0.702485	-5.94153	No Change	ME vs. HC
seq.12663.1	Intracellular	Thiosulfate sulfurtransferase	Q16762	7263	TST	1.08891	0.122888	10.4362	1.24878	0.215902	0.484292	-5.48712	No Change	ME vs. HC
seq.12664.19	Intracellular	Tyrosine-protein phosphatase non-receptor type 13	Q12923	5783	PTPN13	0.95623	-0.0645708	9.04919	-1.61168	0.111529	0.329725	-4.99545	No Change	ME vs. HC
seq.12665.16	Intracellular	Interleukin enhancer-binding factor 2	Q12905	3608	ILF2	1.03965	0.0560942	10.4525	2.30924	0.0238843	0.125866	-3.73415	Up (pval < 0.05)	ME vs. HC
seq.12667.2	Intracellular	Guanine deaminase	Q9Y2T3	9615	GDA	0.909778	-0.136413	11.8405	-3.35982	0.00126526	0.0188677	-1.14487	Down (qval < 0.05)	ME vs. HC
seq.12668.7	Intracellular	Vacuolar protein sorting-associated protein 4B	O75351	9525	VPS4B	0.984834	-0.0220483	13.0521	-0.621164	0.536508	0.774474	-6.052	No Change	ME vs. HC
seq.12669.30	Intracellular	E3 ubiquitin-protein ligase HECW1	Q76N89	23072	HECW1	1.00255	0.00366867	9.28523	0.288692	0.773669	0.906802	-6.19918	No Change	ME vs. HC
seq.12670.15	Intracellular	Cell cycle checkpoint protein RAD1	O60671	5810	RAD1	0.992298	-0.0111549	9.44283	-0.276878	0.782689	0.909564	-6.20244	No Change	ME vs. HC
seq.12671.35	Intracellular	Sulfotransferase family cytosolic 1B member 1	O43704	27284	SULT1B1	0.946824	-0.0788318	9.64541	-2.17789	0.0327837	0.154709	-4.00188	Down (pval < 0.05)	ME vs. HC
seq.12675.14	Intracellular	Aspartate--tRNA ligase, cytoplasmic	P14868	1615	DARS1	0.702279	-0.509884	14.2295	-3.50714	0.000795194	0.0142283	-0.724746	Down (qval < 0.05)	ME vs. HC
seq.12676.1	Intracellular	Protein kinase C and casein kinase substrate in neurons protein 1	Q9BY11	29993	PACSIN1	1.01009	0.0144805	10.5401	0.292247	0.770961	0.905047	-6.19817	No Change	ME vs. HC
seq.12677.164	Intracellular	Protein flightless-1 homolog	Q13045	2314	FLII	0.872801	-0.196275	11.022	-2.94878	0.0043329	0.0419878	-2.24709	Down (qval < 0.05)	ME vs. HC
seq.12678.66	Intracellular	U1 small nuclear ribonucleoprotein A	P09012	6626	SNRPA	0.847649	-0.238462	10.2572	-3.21848	0.00195344	0.025019	-1.53581	Down (qval < 0.05)	ME vs. HC
seq.12681.63	Intracellular	Ubiquitin carboxyl-terminal hydrolase 21	Q9UK80	27005	USP21	1.02963	0.0421299	12.4111	0.95987	0.340422	0.621819	-5.79305	No Change	ME vs. HC
seq.12682.5	Intracellular	Kynurenine--oxoglutarate transaminase 3	Q6YP21	56267	KYAT3	0.994474	-0.00799439	9.49385	-0.152724	0.879055	0.955316	-6.22846	No Change	ME vs. HC
seq.12683.156	Intracellular	Dihydropyrimidinase-related protein 5	Q9BPU6	56896	DPYSL5	0.987655	-0.0179203	10.2119	-0.643389	0.522073	0.766781	-6.03836	No Change	ME vs. HC
seq.12684.5	Intracellular	Adseverin	Q9Y6U3	85477	SCIN	1.1144	0.156262	12.0151	2.71003	0.00845272	0.0639717	-2.83644	Up (pval < 0.05)	ME vs. HC
seq.12685.57	Intracellular	Homer protein homolog 2	Q9NSB8	9455	HOMER2	0.907281	-0.140378	8.81578	-1.09725	0.276289	0.555613	-5.65721	No Change	ME vs. HC
seq.12686.15	Intracellular	3-mercaptopyruvate sulfurtransferase	P25325	4357	MPST	0.980623	-0.0282296	10.9248	-1.12584	0.264076	0.541303	-5.62674	No Change	ME vs. HC
seq.12687.2	Intracellular	2,4-dienoyl-CoA reductase, mitochondrial	Q16698	1666	DECR1	0.831391	-0.2664	11.7808	-2.6795	0.00918286	0.0672064	-2.90895	Down (pval < 0.05)	ME vs. HC
seq.12688.115	Intracellular	Ribosomal protein S6 kinase alpha-6	Q9UK32	27330	RPS6KA6	0.944095	-0.0829959	10.0903	-2.76657	0.00723895	0.0576696	-2.70043	Down (pval < 0.05)	ME vs. HC
seq.12689.56	Intracellular	Actin-related protein 2/3 complex subunit 1B	O15143	10095	ARPC1B	0.944129	-0.0829443	13.5842	-0.580205	0.563638	0.792555	-6.07589	No Change	ME vs. HC
seq.12690.33	Intracellular	Septin-10	Q9P0V9	151011	SEPTIN10	1.03679	0.0521187	11.8792	1.59244	0.115789	0.338362	-5.02445	No Change	ME vs. HC
seq.12691.44	Intracellular	Serine hydroxymethyltransferase, mitochondrial	P34897	6472	SHMT2	0.773295	-0.370908	12.4026	-2.2146	0.0300428	0.146103	-3.92841	Down (pval < 0.05)	ME vs. HC
seq.12692.56	Intracellular	Histone-lysine N-methyltransferase, H3 lysine-79 specific	Q8TEK3	84444	DOT1L	1.01231	0.0176452	9.15072	0.566003	0.573201	0.797301	-6.0838	No Change	ME vs. HC
seq.12693.2	Intracellular	SH3 domain-binding glutamic acid-rich-like protein	O75368	6451	SH3BGRL	0.932866	-0.100258	11.02	-1.64232	0.105006	0.3192	-4.94861	No Change	ME vs. HC
seq.12694.28	Intracellular	Probable dimethyladenosine transferase	Q9UNQ2	27292	DIMT1	1.02388	0.0340456	7.95066	0.729056	0.468398	0.726413	-5.98135	No Change	ME vs. HC
seq.12695.62	Intracellular	Kelch-like protein 12	Q53G59	59349	KLHL12	1.02271	0.0323952	8.89896	1.26377	0.210503	0.476559	-5.46916	No Change	ME vs. HC
seq.12696.166	Intracellular	Protein arginine N-methyltransferase 3	O60678	10196	PRMT3	1.00305	0.00439258	9.13051	0.101747	0.919248	0.970656	-6.23479	No Change	ME vs. HC
seq.12697.30	Intracellular	Phosphatidylinositol 5-phosphate 4-kinase type-2 alpha	P48426	5305	PIP4K2A	0.793378	-0.33392	10.3285	-2.68543	0.00903677	0.0668412	-2.89493	Down (pval < 0.05)	ME vs. HC
seq.12698.72	Intracellular	Importin subunit alpha-3	O00629	3840	KPNA4	0.973127	-0.0392995	10.805	-1.81541	0.0737416	0.257253	-4.66884	No Change	ME vs. HC
seq.12699.28	Intracellular	T-complex protein 1 subunit theta	P50990	10694	CCT8	0.920794	-0.11905	13.6139	-0.883151	0.380176	0.659206	-5.86123	No Change	ME vs. HC
seq.12700.9	Intracellular	ATP-citrate synthase	P53396	47	ACLY	0.990104	-0.0143476	10.7292	-0.667678	0.506533	0.755623	-6.02291	No Change	ME vs. HC
seq.12701.1	Intracellular	Eukaryotic translation initiation factor 1b	O60739	10289	EIF1B	0.753659	-0.408017	12.6062	-3.95926	0.000178283	0.00575376	0.639075	Down (qval < 0.05)	ME vs. HC
seq.12702.13	Intracellular	E3 ubiquitin-protein ligase pellino homolog 2	Q9HAT8	57161	PELI2	1.1477	0.198744	10.4903	0.97879	0.331052	0.612543	-5.77539	No Change	ME vs. HC
seq.12703.6	Intracellular	Serine/threonine-protein kinase Nek7	Q8TDX7	140609	NEK7	0.788849	-0.342179	12.8848	-3.09754	0.00280707	0.0315408	-1.86053	Down (qval < 0.05)	ME vs. HC
seq.12704.26	Intracellular	SH2 domain-containing protein 3C	Q8N5H7	10044	SH2D3C	0.984635	-0.0223389	10.8899	-0.672532	0.503457	0.752874	-6.01975	No Change	ME vs. HC
seq.12705.9	Intracellular	Probable E3 ubiquitin-protein ligase HERC1	Q15751	8925	HERC1	1.02012	0.0287392	9.3222	1.28219	0.204005	0.468681	-5.44681	No Change	ME vs. HC
seq.12706.2	Intracellular	Serine/threonine-protein kinase MRCK alpha	Q5VT25	8476	CDC42BPA	1.00907	0.01302	10.4978	0.240086	0.810965	0.922866	-6.21171	No Change	ME vs. HC
seq.12707.26	Intracellular	Dihydropyrimidinase-related protein 3	Q14195	1809	DPYSL3	0.873282	-0.195481	10.6041	-6.46115	1.17841e-08	1.34145e-05	9.58638	Down (qval < 0.05)	ME vs. HC
seq.12708.91	Intracellular	Lethal(3)malignant brain tumor-like protein 2	Q969R5	83746	L3MBTL2	0.969189	-0.0451506	10.1452	-1.32414	0.18976	0.451115	-5.39472	No Change	ME vs. HC
seq.12709.63	Intracellular	Histone H1x	Q92522	8971	H1-10	0.330898	-1.59554	12.2407	-6.8345	2.49173e-09	6.0848e-06	11.038	Down (qval < 0.05)	ME vs. HC
seq.12711.19	Membrane	Gap junction alpha-8 protein	P48165	2703	GJA8	0.988974	-0.0159953	9.15235	-0.561629	0.576161	0.798365	-6.0862	No Change	ME vs. HC
seq.12712.9	Intracellular	High mobility group protein 20A	Q9NP66	10363	HMG20A	1.01152	0.0165238	9.68491	1.03988	0.301972	0.583399	-5.71608	No Change	ME vs. HC
seq.12713.365	Intracellular	Regulator of G-protein signaling 19	P49795	10287	RGS19	1.00554	0.00796864	12.1505	0.295611	0.768402	0.904653	-6.19721	No Change	ME vs. HC
seq.12714.38	Intracellular	AP-1 complex subunit gamma-like 2	O75843	8906	AP1G2	0.808487	-0.306703	11.6108	-3.54977	0.000693695	0.0131824	-0.600865	Down (qval < 0.05)	ME vs. HC
seq.12715.30	Membrane	mRNA-decapping enzyme 1B	Q8IZD4	196513	DCP1B	1.06827	0.0952776	9.45113	1.94516	0.0557706	0.217791	-4.4425	No Change	ME vs. HC
seq.12716.3	Intracellular	Zinc finger protein 175	Q9Y473	7728	ZNF175	0.972912	-0.0396181	12.3691	-1.55557	0.124318	0.353555	-5.07911	No Change	ME vs. HC
seq.12717.65	Intracellular	TOX high mobility group box family member 3	O15405	27324	TOX3	1.00765	0.0109897	10.3912	0.519628	0.604961	0.816196	-6.10828	No Change	ME vs. HC
seq.12718.43	Intracellular	Peptidyl-prolyl cis-trans isomerase NIMA-interacting 4	Q9Y237	5303	PIN4	0.805349	-0.312314	12.2388	-2.89226	0.00509195	0.0461107	-2.39013	Down (qval < 0.05)	ME vs. HC
seq.12720.71	Intracellular	Ubiquilin-4	Q9NRR5	56893	UBQLN4	0.886452	-0.173886	11.4983	-2.51189	0.014316	0.0905546	-3.29508	Down (pval < 0.05)	ME vs. HC
seq.12721.4	Membrane	Tax1-binding protein 1	Q86VP1	8887	TAX1BP1	0.991145	-0.0128318	10.8873	-0.530902	0.597166	0.811915	-6.10252	No Change	ME vs. HC
seq.12724.81	Intracellular	Cold-inducible RNA-binding protein	Q14011	1153	CIRBP	1.02934	0.0417235	12.1732	0.691982	0.491236	0.744322	-6.00688	No Change	ME vs. HC
seq.12726.3	Intracellular	Regulatory factor X-associated protein	O00287	5994	RFXAP	1.00042	0.000601308	10.2164	0.0282279	0.977561	0.989611	-6.23945	No Change	ME vs. HC
seq.12727.7	Membrane	Prostaglandin F2 receptor negative regulator	Q9P2B2	5738	PTGFRN	0.938054	-0.0922571	12.9259	-1.6951	0.0944982	0.299654	-4.86602	No Change	ME vs. HC
seq.12729.12	Intracellular	Proteasome assembly chaperone 3	Q9BT73	84262	PSMG3	1.00033	0.000474437	10.2665	0.00814742	0.993523	0.996656	-6.23981	No Change	ME vs. HC
seq.12730.3	Intracellular	Kinetochore protein NDC80 homolog	O14777	10403	NDC80	0.990502	-0.0137679	13.6726	-0.325962	0.745425	0.894887	-6.18801	No Change	ME vs. HC
seq.12731.12	Intracellular	Pleckstrin homology domain-containing family A member 7	Q6IQ23	144100	PLEKHA7	0.986467	-0.0196577	8.01887	-0.416596	0.678248	0.860091	-6.15522	No Change	ME vs. HC
seq.12732.13	Intracellular	MAGUK p55 subfamily member 7	Q5T2T1	143098	MPP7	1.06549	0.0915189	12.7937	3.05069	0.00322295	0.0343799	-1.98383	Up (qval < 0.05)	ME vs. HC
seq.12734.112	Intracellular	Kinesin-like protein KIF22	Q14807	3835	KIF22	1.01259	0.018051	9.28192	0.705775	0.482669	0.737287	-5.99754	No Change	ME vs. HC
seq.12735.39	Intracellular	Cold shock domain-containing protein E1	O75534	7812	CSDE1	1.00643	0.00924914	10.7177	0.229321	0.819288	0.926034	-6.21418	No Change	ME vs. HC
seq.12737.12	Intracellular	Plastin-1	Q14651	5357	PLS1	1.02271	0.0323922	11.3934	0.337003	0.737123	0.889522	-6.18444	No Change	ME vs. HC
seq.12738.43	Intracellular	Nischarin	Q9Y2I1	11188	NISCH	0.991891	-0.0117464	12.6227	-0.392843	0.695628	0.870397	-6.16458	No Change	ME vs. HC
seq.12740.55	Intracellular	Protein FEV	Q99581	54738	FEV	0.879522	-0.185209	9.50219	-3.3999	0.00111639	0.0174513	-1.03183	Down (qval < 0.05)	ME vs. HC
seq.12742.160	Membrane	Transmembrane protein 8B	A6NDV4	51754	TMEM8B	1.07128	0.0993399	11.7533	1.67155	0.099075	0.308205	-4.90317	No Change	ME vs. HC
seq.12743.18	Intracellular	BAG family molecular chaperone regulator 5	Q9UL15	9529	BAG5	0.987897	-0.0175678	9.71466	-1.09483	0.277343	0.557426	-5.65976	No Change	ME vs. HC
seq.12746.4	Intracellular	Cytohesin-4	Q9UIA0	27128	CYTH4	0.993472	-0.00944822	11.6657	-0.363355	0.717434	0.881883	-6.17545	No Change	ME vs. HC
seq.12747.89	Intracellular	RNA-binding protein 3	P98179	5935	RBM3	1.15659	0.209877	13.2861	4.32785	4.90916e-05	0.00262514	1.82562	Up (qval < 0.05)	ME vs. HC
seq.12748.6	Intracellular	Bromodomain testis-specific protein	Q58F21	676	BRDT	0.985662	-0.0208351	11.0919	-0.839652	0.40396	0.67762	-5.89742	No Change	ME vs. HC
seq.12750.9	Membrane	Integrin beta-2	P05107	3689	ITGB2	0.978462	-0.0314127	11.8739	-1.10333	0.273658	0.552292	-5.65079	No Change	ME vs. HC
seq.12751.26	Intracellular	Zinc fingers and homeoboxes protein 1	Q9UKY1	11244	ZHX1	1.0167	0.0238911	9.41733	1.0175	0.312418	0.594025	-5.73821	No Change	ME vs. HC
seq.12753.6	Intracellular	Amyloid beta A4 precursor protein-binding family B member 2	Q92870	323	APBB2	1.01219	0.0174752	10.5367	1.04213	0.300935	0.582317	-5.71382	No Change	ME vs. HC
seq.12754.14	Intracellular	Cold shock domain-containing protein C2	Q9Y534	27254	CSDC2	1.02081	0.0297195	11.4557	0.915398	0.363123	0.642597	-5.83324	No Change	ME vs. HC
seq.12756.3	Intracellular	Transcription regulator protein BACH2	Q9BYV9	60468	BACH2	1.02933	0.0417024	11.8482	1.05384	0.295579	0.576828	-5.70204	No Change	ME vs. HC
seq.12758.47	Membrane	Glutamate receptor ionotropic, delta-2	O43424	2895	GRID2	0.931041	-0.103084	11.949	-0.972348	0.334223	0.614921	-5.78144	No Change	ME vs. HC
seq.12759.47	Intracellular	Interleukin enhancer-binding factor 3	Q12906	3609	ILF3	0.983074	-0.0246278	9.85372	-0.988992	0.326071	0.607682	-5.76573	No Change	ME vs. HC
seq.12760.34	Intracellular	Zinc finger protein 774	Q6NX45	342132	ZNF774	1.0148	0.0212011	10.0604	1.43279	0.156365	0.407084	-5.25249	No Change	ME vs. HC
seq.12761.12	Intracellular	Amyloid beta A4 precursor protein-binding family B member 2	Q92870	323	APBB2	1.03757	0.0532123	10.6793	1.5601	0.123243	0.351177	-5.07245	No Change	ME vs. HC
seq.12763.69	Intracellular	Zinc finger protein 334	Q9HCZ1	55713	ZNF334	1.03626	0.0513854	11.0967	2.57071	0.0122763	0.0811935	-3.16192	Up (pval < 0.05)	ME vs. HC
seq.12764.3	Intracellular	Engulfment and cell motility protein 1	Q92556	9844	ELMO1	0.947165	-0.0783125	9.92982	-1.5925	0.115775	0.338362	-5.02435	No Change	ME vs. HC
seq.12766.33	Membrane	Probable G-protein coupled receptor 142	Q7Z601	350383	GPR142	1.07709	0.107143	8.83687	1.22914	0.223133	0.494116	-5.51036	No Change	ME vs. HC
seq.12768.3	Intracellular	Protein phosphatase 1 regulatory subunit 3B	Q86XI6	79660	PPP1R3B	0.923584	-0.114685	10.7408	-0.996594	0.322392	0.603747	-5.75846	No Change	ME vs. HC
seq.12771.19	Intracellular	Zinc finger protein 180	Q9UJW8	7733	ZNF180	0.998146	-0.00267743	9.05003	-0.0815024	0.935275	0.975499	-6.2366	No Change	ME vs. HC
seq.12772.8	Intracellular	Nuclear pore complex protein Nup98-Nup96	P52948	4928	NUP98	0.982337	-0.0257107	9.30835	-0.544627	0.58774	0.80512	-6.09534	No Change	ME vs. HC
seq.12774.12	Membrane	Potassium/sodium hyperpolarization-activated cyclic nucleotide-gated channel 1	O60741	348980	HCN1	1.05038	0.0709175	9.56868	1.43334	0.156209	0.406822	-5.25175	No Change	ME vs. HC
seq.12775.6	Intracellular	High mobility group protein B3	O15347	3149	HMGB3	0.943524	-0.0838694	12.3014	-2.2959	0.0246786	0.128535	-3.76196	Down (pval < 0.05)	ME vs. HC
seq.12777.11	Intracellular	Splicing factor 1	Q15637	7536	SF1	0.973846	-0.0382347	10.8304	-1.33052	0.187663	0.448556	-5.38668	No Change	ME vs. HC
seq.12779.30	Intracellular	PR domain zinc finger protein 4	Q9UKN5	11108	PRDM4	0.975785	-0.0353648	12.5846	-1.33621	0.185807	0.446242	-5.37946	No Change	ME vs. HC
seq.12781.2	Intracellular	RISC-loading complex subunit TARBP2	Q15633	6895	TARBP2	0.994355	-0.00816781	10.2192	-0.340755	0.734308	0.888592	-6.1832	No Change	ME vs. HC
seq.12783.29	Intracellular	Heterogeneous nuclear ribonucleoprotein M	P52272	4670	HNRNPM	0.775313	-0.367149	12.2796	-4.01698	0.000146256	0.00514938	0.820739	Down (qval < 0.05)	ME vs. HC
seq.12784.10	Intracellular	Amyloid beta A4 precursor protein-binding family B member 3	O95704	10307	APBB3	1.02088	0.029807	12.4791	0.547885	0.585512	0.804023	-6.09361	No Change	ME vs. HC
seq.12785.49	Intracellular	Transcriptional regulator Kaiso	Q86T24	10009	ZBTB33	1.00289	0.00415717	8.39085	0.129941	0.896985	0.963235	-6.2316	No Change	ME vs. HC
seq.12786.61	Intracellular	Glycerophosphocholine phosphodiesterase GPCPD1	Q9NPB8	56261	GPCPD1	0.996192	-0.00550401	9.40362	-0.169025	0.866264	0.949896	-6.2259	No Change	ME vs. HC
seq.12787.47	Intracellular	Zinc finger protein 134	P52741	7693	ZNF134	1.0256	0.0364643	9.33245	1.36223	0.177489	0.436831	-5.34607	No Change	ME vs. HC
seq.12788.6	Intracellular	SAGA-associated factor 29 homolog	Q96ES7	112869	SGF29	1.00176	0.00254106	9.21312	0.0879063	0.930202	0.975474	-6.23607	No Change	ME vs. HC
seq.12790.10	Membrane	Coiled-coil domain-containing protein 51	Q96ER9	79714	CCDC51	1.00806	0.011576	10.2985	0.439991	0.661298	0.851323	-6.14546	No Change	ME vs. HC
seq.12793.4	Intracellular	Piwi-like protein 1	Q96J94	9271	PIWIL1	1.0299	0.0425083	10.3572	2.06396	0.0427274	0.182859	-4.22305	Up (pval < 0.05)	ME vs. HC
seq.12794.6	Intracellular	NACHT, LRR and PYD domains-containing protein 4	Q96MN2	147945	NLRP4	0.987826	-0.0176704	10.8421	-1.10901	0.27122	0.549189	-5.64477	No Change	ME vs. HC
seq.12795.2	Intracellular	Zinc finger protein 566	Q969W8	84924	ZNF566	0.986262	-0.019957	10.9333	-0.922648	0.359358	0.640091	-5.82682	No Change	ME vs. HC
seq.12796.44	Intracellular	Diphosphoinositol polyphosphate phosphohydrolase 1	O95989	11165	NUDT3	0.974398	-0.0374167	8.73527	-0.999241	0.321118	0.602743	-5.75592	No Change	ME vs. HC
seq.12798.46	Membrane	Electroneutral sodium bicarbonate exchanger 1	Q2Y0W8	9498	SLC4A8	1.0159	0.022754	9.84788	0.987037	0.327022	0.608679	-5.76758	No Change	ME vs. HC
seq.12799.65	Intracellular	DnaJ homolog subfamily C member 27	Q9NZQ0	51277	DNAJC27	0.995234	-0.00689168	9.9033	-0.304793	0.761428	0.90224	-6.19452	No Change	ME vs. HC
seq.12800.5	Intracellular	Tubulin polymerization-promoting protein family member 2	P59282	122664	TPPP2	1.01617	0.0231389	12.0768	0.356382	0.722626	0.883691	-6.17789	No Change	ME vs. HC
seq.12801.33	Intracellular	Interferon regulatory factor 2	P14316	3660	IRF2	0.971513	-0.041695	9.47191	-0.827682	0.410661	0.682837	-5.90706	No Change	ME vs. HC
seq.12803.9	Intracellular	Zinc finger protein 329	Q86UD4	79673	ZNF329	0.9957	-0.00621696	9.80106	-0.356607	0.722458	0.883691	-6.17781	No Change	ME vs. HC
seq.12804.5	Intracellular	Glucocorticoid modulatory element-binding protein 2	Q9UKD1	26205	GMEB2	0.806125	-0.310925	10.1555	-4.77947	9.3802e-06	0.00108455	3.35756	Down (qval < 0.05)	ME vs. HC
seq.12807.89	Intracellular	Rho GTPase-activating protein 30	Q7Z6I6	257106	ARHGAP30	1.03291	0.0467149	10.5561	1.88788	0.0631845	0.234934	-4.54415	No Change	ME vs. HC
seq.12808.103	Intracellular	Calcium-regulated heat-stable protein 1	Q9Y2V2	23589	CARHSP1	1.01351	0.0193579	11.0416	0.702046	0.484977	0.73958	-6.00008	No Change	ME vs. HC
seq.12811.55	Intracellular	Zinc finger protein 415	Q09FC8	55786	ZNF415	1.01506	0.0215612	10.4401	1.25442	0.213858	0.481042	-5.48039	No Change	ME vs. HC
seq.12812.25	Intracellular	Acylphosphatase-2	P14621	98	ACYP2	0.905967	-0.142469	12.8941	-1.73743	0.0867058	0.285358	-4.79804	No Change	ME vs. HC
seq.12813.18	Intracellular	EH domain-binding protein 1	Q8NDI1	23301	EHBP1	1.00967	0.0138782	10.5729	0.607372	0.545568	0.780125	-6.06022	No Change	ME vs. HC
seq.12814.17	Intracellular	RNA-binding protein 40	Q96LT9	55599	RNPC3	0.99424	-0.00833361	9.64899	-0.335097	0.738553	0.890494	-6.18507	No Change	ME vs. HC
seq.12815.9	Intracellular	Isoleucine--tRNA ligase, cytoplasmic	P41252	3376	IARS1	1.02872	0.0408474	8.88087	1.50647	0.136444	0.375786	-5.15005	No Change	ME vs. HC
seq.12817.1	Intracellular	GTP-binding protein GEM	P55040	2669	GEM	1.16639	0.222052	14.3808	1.35323	0.180335	0.440966	-5.35769	No Change	ME vs. HC
seq.12818.159	Membrane	Urea transporter 2	Q15849	8170	SLC14A2	1.00355	0.00510985	10.5575	0.33698	0.73714	0.889522	-6.18445	No Change	ME vs. HC
seq.12820.1	Intracellular	GRB2-related adapter protein	Q13588	10750	GRAP	0.996781	-0.00465199	11.7697	-0.164829	0.869553	0.951256	-6.22658	No Change	ME vs. HC
seq.12821.6	Intracellular	NACHT, LRR and PYD domains-containing protein 10	Q86W26	338322	NLRP10	0.978323	-0.031618	10.7964	-0.474204	0.636829	0.834898	-6.13024	No Change	ME vs. HC
seq.12822.34	Intracellular	Amyloid beta A4 precursor protein-binding family B member 1	O00213	322	APBB1	1.03859	0.0546267	12.2537	1.81989	0.0730487	0.255688	-4.66126	No Change	ME vs. HC
seq.12825.18	Intracellular	DCC-interacting protein 13-alpha	Q9UKG1	26060	APPL1	1.00516	0.00742662	9.48276	0.120244	0.904634	0.964961	-6.23279	No Change	ME vs. HC
seq.12826.5	Membrane	Sodium/iodide cotransporter	Q92911	6528	SLC5A5	1.02448	0.0348983	11.6614	0.133374	0.89428	0.96204	-6.23116	No Change	ME vs. HC
seq.12827.37	Intracellular	Regulator of G-protein signaling 3	P49796	5998	RGS3	1.00293	0.00421409	10.7369	0.137186	0.891278	0.960644	-6.23066	No Change	ME vs. HC
seq.12830.4	Intracellular	Histone deacetylase complex subunit SAP18	O00422	10284	SAP18	0.984669	-0.0222886	11.2557	-1.15475	0.252115	0.529225	-5.59515	No Change	ME vs. HC
seq.12831.21	Intracellular	Calcineurin B homologous protein 3	Q96BS2	54997	TESC	1.00867	0.0124559	11.4499	0.516032	0.607457	0.817607	-6.11009	No Change	ME vs. HC
seq.12832.10	Intracellular	Set1/Ash2 histone methyltransferase complex subunit ASH2	Q9UBL3	9070	ASH2L	1.00277	0.0039972	10.7404	0.256658	0.798195	0.916068	-6.2077	No Change	ME vs. HC
seq.12834.3	Membrane	Potassium voltage-gated channel subfamily F member 1	Q9H3M0	3754	KCNF1	1.01145	0.0164268	11.497	0.851494	0.397397	0.672025	-5.88774	No Change	ME vs. HC
seq.12835.101	Intracellular	Pyrin domain-containing protein 1	Q8WXC3	260434	PYDC1	1.02311	0.0329544	9.38834	1.39602	0.167119	0.423052	-5.30182	No Change	ME vs. HC
seq.12838.28	Intracellular	Dual specificity protein phosphatase 15	Q9H1R2	128853	DUSP15	1.07041	0.0981574	8.53351	1.36447	0.176789	0.435932	-5.34318	No Change	ME vs. HC
seq.12842.43	Membrane	Syntaxin-10	O60499	8677	STX10	1.02344	0.0334317	11.8685	0.557888	0.5787	0.800149	-6.08824	No Change	ME vs. HC
seq.12843.6	Intracellular	Zinc finger protein 410	Q86VK4	57862	ZNF410	1.00991	0.0142248	9.49363	0.482356	0.631057	0.831262	-6.12644	No Change	ME vs. HC
seq.12844.10	Intracellular	BAG family molecular chaperone regulator 4	O95429	9530	BAG4	0.996635	-0.00486281	10.1095	-0.139539	0.889425	0.959777	-6.23034	No Change	ME vs. HC
seq.12845.18	Intracellular	Sorting nexin-17	Q15036	9784	SNX17	0.995396	-0.006657	12.8658	-0.184003	0.854543	0.944393	-6.22332	No Change	ME vs. HC
seq.12846.3	Intracellular	F-box/LRR-repeat protein 5	Q9UKA1	26234	FBXL5	1.02249	0.0320858	9.74862	0.859945	0.392753	0.669354	-5.88075	No Change	ME vs. HC
seq.12847.27	Intracellular	mRNA-capping enzyme	O60942	8732	RNGTT	0.992676	-0.0106055	11.38	-0.436064	0.664131	0.852631	-6.14714	No Change	ME vs. HC
seq.12848.9	Intracellular	Rho guanine nucleotide exchange factor 2	Q92974	9181	ARHGEF2	1.04459	0.0629327	11.954	1.01965	0.311405	0.593064	-5.7361	No Change	ME vs. HC
seq.12849.25	Intracellular	GSK3-beta interaction protein	Q9P0R6	51527	GSKIP	1.03352	0.0475709	9.49892	2.01369	0.0478855	0.195219	-4.31732	Up (pval < 0.05)	ME vs. HC
seq.12851.5	Intracellular	DNA-directed DNA/RNA polymerase mu	Q9NP87	27434	POLM	0.988223	-0.0170913	10.2711	-0.334702	0.73885	0.890666	-6.18519	No Change	ME vs. HC
seq.12853.112	Intracellular	Tropomodulin-2	Q9NZR1	29767	TMOD2	0.794897	-0.33116	9.8058	-2.77239	0.00712348	0.0574302	-2.68629	Down (pval < 0.05)	ME vs. HC
seq.12854.3	Intracellular	Transcriptional enhancer factor TEF-5	Q99594	7005	TEAD3	1.04199	0.0593453	9.99734	1.42964	0.157265	0.408786	-5.25677	No Change	ME vs. HC
seq.12855.16	Intracellular	Cas scaffolding protein family member 4	Q9NQ75	57091	CASS4	0.965053	-0.0513194	10.5137	-1.53304	0.129771	0.363668	-5.11192	No Change	ME vs. HC
seq.12856.14	Membrane	Transmembrane protein 237	Q96Q45	65062	TMEM237	1.00103	0.00148923	10.2357	0.0746308	0.940721	0.97658	-6.23712	No Change	ME vs. HC
seq.12859.33	Intracellular	Enoyl-CoA delta isomerase 2, mitochondrial	O75521	10455	ECI2	0.990467	-0.0138195	10.9282	-0.788747	0.432921	0.699321	-5.93749	No Change	ME vs. HC
seq.12860.7	Intracellular	cAMP-regulated phosphoprotein 21	Q9UBL0	10777	ARPP21	0.995229	-0.00689886	10.147	-0.484881	0.629274	0.830335	-6.12525	No Change	ME vs. HC
seq.12861.13	Intracellular	Tropomodulin-3	Q9NYL9	29766	TMOD3	0.769433	-0.378133	14.9417	-2.8276	0.00610971	0.0522219	-2.55111	Down (pval < 0.05)	ME vs. HC
seq.12862.14	Intracellular	Enhancer of filamentation 1	Q14511	4739	NEDD9	0.99513	-0.00704252	10.6937	-0.435156	0.664787	0.852631	-6.14752	No Change	ME vs. HC
seq.12864.9	Membrane	Magnesium transporter NIPA4	Q0D2K0	348938	NIPAL4	1.01242	0.0178047	11.424	0.518692	0.60561	0.816266	-6.10875	No Change	ME vs. HC
seq.12867.40	Intracellular	Dynein light chain Tctex-type 3	P51808	6990	DYNLT3	1.02073	0.0296038	11.6283	1.66525	0.10033	0.311316	-4.91303	No Change	ME vs. HC
seq.12869.68	Intracellular	Probable ATP-dependent RNA helicase DDX6	P26196	1656	DDX6	0.740548	-0.433334	13.6153	-4.67017	1.40988e-05	0.00130744	2.97963	Down (qval < 0.05)	ME vs. HC
seq.12871.10	Intracellular	Twinfilin-1	Q12792	5756	TWF1	0.955487	-0.065692	11.1892	-1.0512	0.296781	0.577481	-5.7047	No Change	ME vs. HC
seq.12872.35	Membrane	Cyclic nucleotide-gated olfactory channel	Q16280	1260	CNGA2	1.04289	0.0605909	10.4676	2.83599	0.00596788	0.0511952	-2.53039	Up (pval < 0.05)	ME vs. HC
seq.12873.11	Membrane	Leukosialin	P16150	6693	SPN	0.997779	-0.00320773	10.1282	-0.157519	0.875289	0.952662	-6.22773	No Change	ME vs. HC
seq.12875.28	Intracellular	Ubiquitin domain-containing protein 2	Q8WUN7	92181	UBTD2	0.912565	-0.132001	10.7783	-4.60805	1.77389e-05	0.0015111	2.76683	Down (qval < 0.05)	ME vs. HC
seq.12876.39	Intracellular	Sperm flagellar protein 1	Q9Y4P9	25876	SPEF1	1.037	0.0524118	8.14429	2.00603	0.0487161	0.197071	-4.3315	Up (pval < 0.05)	ME vs. HC
seq.12878.60	Intracellular	Oxysterol-binding protein-related protein 11	Q9BXB4	114885	OSBPL11	0.868646	-0.20316	11.3296	-2.12493	0.0371223	0.168604	-4.10598	Down (pval < 0.05)	ME vs. HC
seq.12879.5	Membrane	Retinoblastoma-like protein 1	P28749	5933	RBL1	1.02046	0.0292147	9.64268	1.20982	0.230416	0.503439	-5.53287	No Change	ME vs. HC
seq.12880.1	Membrane	Synaptic vesicle glycoprotein 2A	Q7L0J3	9900	SV2A	1.00314	0.00452388	10.4673	0.327535	0.74424	0.89414	-6.18751	No Change	ME vs. HC
seq.12881.17	Membrane	Retinol dehydrogenase 16	O75452	8608	RDH16	1.02902	0.0412767	12.7908	1.00844	0.316712	0.59774	-5.74703	No Change	ME vs. HC
seq.12882.7	Intracellular	Poly [ADP-ribose] polymerase 11	Q9NR21	57097	PARP11	0.95331	-0.068983	11.2965	-4.115	0.000104132	0.00408102	1.13285	Down (qval < 0.05)	ME vs. HC
seq.12885.42	Intracellular	Nuclear receptor subfamily 1 group D member 2	Q14995	9975	NR1D2	1.00852	0.0122442	9.02316	0.426423	0.671107	0.85641	-6.15118	No Change	ME vs. HC
seq.12888.18	Intracellular	Histone deacetylase complex subunit SAP30	O75446	8819	SAP30	0.868118	-0.204036	9.53463	-2.07431	0.0417276	0.180773	-4.20339	Down (pval < 0.05)	ME vs. HC
seq.12891.1	Intracellular	MICAL-like protein 2	Q8IY33	79778	MICALL2	1.0199	0.0284309	12.368	0.827506	0.410761	0.682837	-5.9072	No Change	ME vs. HC
seq.12892.10	Intracellular	Synaptotagmin-like protein 1	Q8IYJ3	84958	SYTL1	1.01099	0.0157713	10.2162	0.67993	0.49879	0.750027	-6.0149	No Change	ME vs. HC
seq.12893.159	Intracellular	Gamma-interferon-inducible protein 16	Q16666	3428	IFI16	0.724321	-0.4653	12.2992	-5.46248	6.74987e-07	0.00020604	5.80637	Down (qval < 0.05)	ME vs. HC
seq.12894.3	Intracellular	PAX-interacting protein 1	Q6ZW49	22976	PAXIP1	1.01233	0.0176734	11.4972	0.725855	0.470346	0.72674	-5.98361	No Change	ME vs. HC
seq.12895.28	Intracellular	Diacylglycerol kinase beta	Q9Y6T7	1607	DGKB	1.03004	0.0426952	10.4971	1.79128	0.0775677	0.264924	-4.70937	No Change	ME vs. HC
seq.12904.180	Intracellular	cubilin	O60494	8029	CUBN	1.01637	0.0234263	8.0979	0.746819	0.457672	0.7192	-5.96866	No Change	ME vs. HC
seq.12916.3	Intracellular	Protein p13 MTCP-1	P56278	4515	MTCP1	1.03812	0.0539705	10.3721	1.70503	0.09262	0.296433	-4.85021	No Change	ME vs. HC
seq.12923.51	Intracellular	Keratin, type I cytoskeletal 17	Q04695	3872	KRT17	1.11694	0.159548	11.9261	3.07308	0.00301748	0.0331053	-1.92507	Up (qval < 0.05)	ME vs. HC
seq.12925.105	Intracellular	Axin-2	Q9Y2T1	8313	AXIN2	1.01762	0.0251952	8.54275	0.306792	0.759912	0.901484	-6.19392	No Change	ME vs. HC
seq.12931.16	Intracellular	Mineralocorticoid receptor	P08235	4306	NR3C2	1.014	0.0200527	9.45767	0.169303	0.866047	0.949799	-6.22585	No Change	ME vs. HC
seq.12933.17	Intracellular	Ecto-NOX disulfide-thiol exchanger 1	Q8TC92	55068	ENOX1	1.05595	0.0785401	8.9615	1.37225	0.174365	0.432724	-5.33306	No Change	ME vs. HC
seq.12934.1	Membrane	E3 ISG15--protein ligase HERC5	Q9UII4	51191	HERC5	0.99564	-0.00630459	12.4218	-0.142192	0.887337	0.958795	-6.22997	No Change	ME vs. HC
seq.12936.38	Intracellular	Retinaldehyde-binding protein 1	P12271	6017	RLBP1	1.10342	0.141988	11.4861	2.11476	0.0380097	0.171677	-4.12571	Up (pval < 0.05)	ME vs. HC
seq.12939.1	Intracellular	DNA-directed RNA polymerases I and III subunit RPAC1	O15160	9533	POLR1C	1.0734	0.102188	9.93463	1.93356	0.0572088	0.220921	-4.4633	No Change	ME vs. HC
seq.12940.35	Intracellular	Aldehyde dehydrogenase family 3 member B1	P43353	221	ALDH3B1	0.936673	-0.0943834	10.1056	-3.30626	0.00149358	0.0211234	-1.29443	Down (qval < 0.05)	ME vs. HC
seq.12945.33	Membrane	Ras-related protein Rab-18	Q9NP72	22931	RAB18	0.962252	-0.0555129	13.1882	-0.757481	0.451302	0.714091	-5.96089	No Change	ME vs. HC
seq.12954.71	Intracellular	Peroxisome proliferator-activated receptor alpha	Q07869	5465	PPARA	1.06886	0.096076	12.779	1.10769	0.271785	0.549533	-5.64617	No Change	ME vs. HC
seq.12956.40	Intracellular	KIF1-binding protein	Q96EK5	26128	KIFBP	0.81494	-0.295234	9.83439	-2.87384	0.00536459	0.047465	-2.43627	Down (qval < 0.05)	ME vs. HC
seq.12957.62	Intracellular	Cytochrome b-c1 complex subunit 7	P14927	7381	UQCRB	1.00792	0.0113861	8.75917	0.716246	0.476221	0.730484	-5.99032	No Change	ME vs. HC
seq.12960.9	Intracellular	Glucokinase	P35557	2645	GCK	0.99895	-0.0015161	15.3845	-0.0339498	0.973014	0.988243	-6.23928	No Change	ME vs. HC
seq.12963.1	Membrane	Protein GPR107	Q5VW38	57720	GPR107	1.04402	0.0621458	7.51631	2.80754	0.00646165	0.0541006	-2.60047	Up (pval < 0.05)	ME vs. HC
seq.12968.2	Intracellular	Cysteine and glycine-rich protein 2	Q16527	1466	CSRP2	1.00299	0.00430458	10.563	0.130463	0.896574	0.963235	-6.23153	No Change	ME vs. HC
seq.12970.35	Intracellular	Double-stranded RNA-binding protein Staufen homolog 2	Q9NUL3	27067	STAU2	1.01532	0.021928	9.23008	0.682485	0.497183	0.748995	-6.01321	No Change	ME vs. HC
seq.12975.11	Intracellular	Keratin, type I cytoskeletal 20	P35900	54474	KRT20	1.11611	0.158477	10.1986	3.68925	0.000440811	0.0100015	-0.188469	Up (qval < 0.05)	ME vs. HC
seq.12976.49	Intracellular	Vinexin b	O60504	10174	SORBS3	1.03542	0.0502133	8.4279	2.25914	0.0269893	0.136455	-3.83786	Up (pval < 0.05)	ME vs. HC
seq.12980.31	Intracellular	Pre-mRNA-splicing factor RBM22	Q9NW64	55696	RBM22	0.988508	-0.0166748	10.5224	-0.0903488	0.928268	0.974562	-6.23586	No Change	ME vs. HC
seq.12986.12	Intracellular	Protein lin-7 homolog C	Q9NUP9	55327	LIN7C	1.04529	0.0639098	9.30444	1.12929	0.26263	0.540002	-5.62301	No Change	ME vs. HC
seq.12987.12	Intracellular	Serine/arginine-rich splicing factor 7	Q16629	6432	SRSF7	1.00507	0.00729027	11.7016	0.284575	0.776809	0.90764	-6.20033	No Change	ME vs. HC
seq.12988.49	Intracellular	RNA-binding protein EWS	Q01844	2130	EWSR1	1.01292	0.0185269	10.7218	0.456439	0.649486	0.844382	-6.13828	No Change	ME vs. HC
seq.12990.39	Intracellular	Mitogen-activated protein kinase kinase kinase 3	Q99759	4215	MAP3K3	0.993909	-0.0088148	8.32446	-0.231009	0.817982	0.925631	-6.2138	No Change	ME vs. HC
seq.12991.49	Intracellular	Cullin-9	Q8IWT3	23113	CUL9	1.01224	0.017557	8.83839	0.81341	0.41874	0.689134	-5.91838	No Change	ME vs. HC
seq.12993.21	Intracellular	Nuclear protein localization protein 4 homolog	Q8TAT6	55666	NPLOC4	0.7632	-0.389867	11.8596	-2.41082	0.0185437	0.107223	-3.51794	Down (pval < 0.05)	ME vs. HC
seq.13007.66	Secreted	Epididymal-specific lipocalin-10	Q6JVE6	414332	LCN10	1.0393	0.0556153	11.0395	1.26637	0.209576	0.475317	-5.46602	No Change	ME vs. HC
seq.13011.20	Membrane	40S ribosomal protein S10	P46783	6204	RPS10	1.0789	0.109559	9.56356	1.3039	0.196537	0.461041	-5.42005	No Change	ME vs. HC
seq.13013.41	Intracellular	E3 ubiquitin-protein ligase parkin	O60260	5071	PRKN	1.01425	0.0204144	12.1142	0.598501	0.551436	0.785299	-6.06542	No Change	ME vs. HC
seq.13022.20	Membrane	Tumor protein p53-inducible protein 11	O14683	9537	TP53I11	1.07907	0.109792	12.8679	0.78863	0.432989	0.699321	-5.93758	No Change	ME vs. HC
seq.13025.4	Intracellular	Fibroblast growth factor receptor substrate 2	Q8WU20	10818	FRS2	1.00069	0.000989714	9.6151	0.0620118	0.95073	0.979889	-6.23797	No Change	ME vs. HC
seq.13027.20	Intracellular	Chromobox protein homolog 7	O95931	23492	CBX7	0.961865	-0.0560942	10.083	-2.22389	0.0293817	0.143845	-3.90965	Down (pval < 0.05)	ME vs. HC
seq.13032.1	Intracellular	Beclin-1	Q14457	8678	BECN1	1.01214	0.017414	8.59619	0.634097	0.528083	0.770051	-6.04412	No Change	ME vs. HC
seq.13039.1	Intracellular	Nuclear inhibitor of protein phosphatase 1	Q12972	5511	PPP1R8	1.02765	0.039354	10.5958	0.564247	0.574388	0.797441	-6.08477	No Change	ME vs. HC
seq.13041.47	Intracellular	TNF receptor-associated factor 4	Q9BUZ4	9618	TRAF4	0.997227	-0.00400646	9.75919	-0.266008	0.791014	0.912738	-6.20531	No Change	ME vs. HC
seq.13042.7	Membrane	Potassium voltage-gated channel subfamily A member 10	Q16322	3744	KCNA10	0.988558	-0.016602	12.8493	-0.511028	0.610939	0.819516	-6.11259	No Change	ME vs. HC
seq.13043.157	Intracellular	ATPase family AAA domain-containing protein 2	Q6PL18	29028	ATAD2	1.02222	0.0317037	8.74022	1.2441	0.217611	0.486964	-5.4927	No Change	ME vs. HC
seq.13044.5	Intracellular	Tumor susceptibility gene 101 protein	Q99816	7251	TSG101	0.718406	-0.477129	12.5256	-2.84833	0.00576466	0.0499785	-2.49981	Down (qval < 0.05)	ME vs. HC
seq.13053.6	Membrane	Sodium- and chloride-dependent neutral and basic amino acid transporter B(0+)	Q9UN76	11254	SLC6A14	0.966131	-0.0497089	12.6757	-0.987188	0.326948	0.608679	-5.76744	No Change	ME vs. HC
seq.13054.87	Membrane	Profilin-2	P35080	5217	PFN2	0.988842	-0.0161888	13.2302	-0.439484	0.661664	0.851327	-6.14568	No Change	ME vs. HC
seq.13055.53	Intracellular	PH and SEC7 domain-containing protein 1	A5PKW4	5662	PSD	1.01009	0.0144778	10.2772	0.291727	0.771358	0.905047	-6.19832	No Change	ME vs. HC
seq.13056.18	Membrane	Orphan sodium- and chloride-dependent neurotransmitter transporter NTT5	Q9GZN6	28968	SLC6A16	0.989309	-0.0155065	8.95514	-0.265286	0.791568	0.913196	-6.2055	No Change	ME vs. HC
seq.13059.33	Intracellular	Riboflavin kinase	Q969G6	55312	RFK	0.935873	-0.0956157	10.9725	-2.20053	0.0310684	0.14925	-3.95669	Down (pval < 0.05)	ME vs. HC
seq.13062.4	Intracellular	Glia maturation factor gamma	O60234	9535	GMFG	0.899	-0.153608	11.2966	-1.45463	0.150239	0.398354	-5.22263	No Change	ME vs. HC
seq.13066.42	Intracellular	Enhancer of mRNA-decapping protein 4	Q6P2E9	23644	EDC4	1.01746	0.0249779	13.5223	1.0136	0.314264	0.596141	-5.74202	No Change	ME vs. HC
seq.13067.5	Intracellular	cGMP-dependent protein kinase 1, beta isozyme	Q13976	5592	PRKG1	1.03231	0.0458785	11.4853	1.4802	0.143304	0.387682	-5.18712	No Change	ME vs. HC
seq.13068.139	Intracellular	Copper chaperone for superoxide dismutase	O14618	9973	CCS	0.9755	-0.0357867	8.92111	-0.586547	0.559393	0.789313	-6.0723	No Change	ME vs. HC
seq.13073.14	Intracellular	Acidic leucine-rich nuclear phosphoprotein 32 family member A	P39687	8125	ANP32A	1.00021	0.000299299	10.7772	0.0102327	0.991865	0.99608	-6.23979	No Change	ME vs. HC
seq.13076.4	Intracellular	Fragile X mental retardation syndrome-related protein 1	P51114	8087	FXR1	0.860661	-0.216484	10.793	-2.08964	0.0402828	0.177032	-4.1741	Down (pval < 0.05)	ME vs. HC
seq.13078.3	Intracellular	Centrin-2	P41208	1069	CETN2	1.04675	0.0659211	13.3355	0.935036	0.352982	0.6349	-5.81572	No Change	ME vs. HC
seq.13082.9	Membrane	Protein unc-45 homolog A	Q9H3U1	55898	UNC45A	0.883502	-0.178695	10.4507	-2.61	0.011064	0.0758943	-3.07154	Down (pval < 0.05)	ME vs. HC
seq.13083.18	Intracellular	Valine--tRNA ligase	P26640	7407	VARS1	1.06758	0.0943395	11.1721	1.34408	0.183259	0.443154	-5.36942	No Change	ME vs. HC
seq.13085.18	Membrane	Glucagon-like peptide 1 receptor	P43220	2740	GLP1R	1.00093	0.00133699	10.4467	0.0631431	0.949832	0.979748	-6.2379	No Change	ME vs. HC
seq.13088.397	Membrane and secreted isoforms	Betacellulin	P35070	685	BTC	0.97036	-0.043408	9.70779	-1.78547	0.0785144	0.267312	-4.71906	No Change	ME vs. HC
seq.13089.6	Intracellular	Hypoxia-inducible factor 1-alpha	Q16665	3091	HIF1A	1.0187	0.0267303	10.2215	0.766337	0.446051	0.710398	-5.95436	No Change	ME vs. HC
seq.13090.17	Intracellular	Protein S100-A6	P06703	6277	S100A6	0.816355	-0.292731	10.9846	-4.40769	3.68454e-05	0.00226832	2.09059	Down (qval < 0.05)	ME vs. HC
seq.13093.6	Membrane and secreted isoforms	Secreted and transmembrane protein 1	Q8WVN6	6398	SECTM1	0.961449	-0.0567173	10.5863	-2.01981	0.0472296	0.193515	-4.30594	Down (pval < 0.05)	ME vs. HC
seq.13094.75	Secreted	R-spondin-3	Q9BXY4	84870	RSPO3	0.969669	-0.0444358	10.6719	-0.985962	0.327545	0.609306	-5.76861	No Change	ME vs. HC
seq.13095.51	Secreted	Lithostathine-1-alpha	P05451	5967	REG1A	1.1152	0.157299	12.6052	1.25392	0.214041	0.481295	-5.48099	No Change	ME vs. HC
seq.13097.11	Membrane	Bcl-2-like protein 2	Q92843	599	BCL2L2	1.03223	0.0457596	9.29303	2.27991	0.0256609	0.132202	-3.79509	Up (pval < 0.05)	ME vs. HC
seq.13098.93	Secreted	Vascular endothelial growth factor D	O43915	2277	VEGFD	1.02672	0.0380428	13.5064	0.406168	0.685857	0.864564	-6.1594	No Change	ME vs. HC
seq.13101.60	Secreted	Sclerostin	Q9BQB4	50964	SOST	0.99183	-0.0118351	11.4244	-0.73406	0.465362	0.7246	-5.97781	No Change	ME vs. HC
seq.13102.1	Membrane and secreted isoforms	Protein FAM3D	Q96BQ1	131177	FAM3D	1.31893	0.399367	12.5488	2.28564	0.0253051	0.130829	-3.78324	Up (pval < 0.05)	ME vs. HC
seq.13103.125		Chorionic somatomammotropin hormone	P0DML2|P0DML3	1442|1442	CSH1|CSH2	1.00279	0.00401683	12.6122	0.111635	0.911432	0.968545	-6.23376	No Change	ME vs. HC
seq.13104.32	Membrane	Ephrin-B1	P98172	1947	EFNB1	1.00458	0.00659478	11.4005	0.16413	0.870102	0.951256	-6.22669	No Change	ME vs. HC
seq.13105.7	Intracellular	Synaptosomal-associated protein 25	P60880	6616	SNAP25	1.00183	0.00263117	10.8075	0.071541	0.943171	0.977258	-6.23735	No Change	ME vs. HC
seq.13107.9	Membrane	Ly6/PLAUR domain-containing protein 3	O95274	27076	LYPD3	1.02229	0.0317992	11.2793	1.04598	0.299167	0.580274	-5.70996	No Change	ME vs. HC
seq.13109.82	Membrane	Neuronal growth regulator 1	Q7Z3B1	257194	NEGR1	0.968114	-0.0467517	11.7959	-1.38497	0.170457	0.426967	-5.3164	No Change	ME vs. HC
seq.13111.79	Intracellular	B-cell lymphoma 6 protein	P41182	604	BCL6	0.93276	-0.100423	11.7049	-1.09872	0.275652	0.554819	-5.65566	No Change	ME vs. HC
seq.13112.179	Secreted	Follistatin-related protein 1	Q12841	11167	FSTL1	0.971511	-0.0416978	14.6991	-0.876524	0.383742	0.661467	-5.86685	No Change	ME vs. HC
seq.13113.7	Secreted	Osteopontin	P10451	6696	SPP1	1.08176	0.113376	10.334	2.96404	0.0041468	0.0408326	-2.20811	Up (qval < 0.05)	ME vs. HC
seq.13114.50	Secreted	Lumican	P51884	4060	LUM	0.887285	-0.172531	12.4287	-3.42698	0.00102531	0.0165704	-0.954898	Down (qval < 0.05)	ME vs. HC
seq.13116.25		CD177 antigen	Q8N6Q3	57126	CD177	1.00761	0.0109426	9.42896	0.0580342	0.953887	0.982035	-6.2382	No Change	ME vs. HC
seq.13117.232	Intracellular	Choline/ethanolamine kinase	Q9Y259	1120	CHKB	1.05379	0.0755858	16.0635	1.45278	0.15075	0.398986	-5.22518	No Change	ME vs. HC
seq.13118.5	Secreted	SPARC-related modular calcium-binding protein 1	Q9H4F8	64093	SMOC1	1.02726	0.0388072	11.3418	1.38829	0.169449	0.425861	-5.31204	No Change	ME vs. HC
seq.13119.26	Membrane and secreted isoforms	Protein Z-dependent protease inhibitor	Q9UK55	51156	SERPINA10	1.10297	0.141388	13.0492	1.56049	0.123152	0.351151	-5.07188	No Change	ME vs. HC
seq.13122.19	Membrane	Leucine-rich repeat transmembrane protein FLRT2	O43155	23768	FLRT2	1.00354	0.00509466	13.3563	0.0977625	0.9224	0.972443	-6.23518	No Change	ME vs. HC
seq.13123.3	Membrane	Leucine-rich repeat transmembrane protein FLRT3	Q9NZU0	23767	FLRT3	1.1388	0.187516	11.7774	2.5143	0.0142266	0.0903157	-3.28967	Up (pval < 0.05)	ME vs. HC
seq.13124.20	Membrane	Immunoglobulin superfamily containing leucine-rich repeat protein 2	Q6UXK2	57611	ISLR2	0.969767	-0.0442901	12.1249	-0.949516	0.345623	0.626613	-5.80257	No Change	ME vs. HC
seq.13125.45	Secreted	Vitronectin	P04004	7448	VTN	1.09096	0.125599	12.4418	0.563798	0.574693	0.797441	-6.08501	No Change	ME vs. HC
seq.13126.52	Membrane	Desmocollin-2	Q02487	1824	DSC2	1.07594	0.105592	10.4004	2.30903	0.0238966	0.125866	-3.73459	Up (pval < 0.05)	ME vs. HC
seq.13129.40	Membrane	Low-density lipoprotein receptor	P01130	3949	LDLR	1.02638	0.0375656	8.26543	1.8106	0.0744913	0.258392	-4.67695	No Change	ME vs. HC
seq.13130.150	Intracellular	Hexokinase-2	P52789	3099	HK2	0.800869	-0.320362	10.3878	-2.58293	0.0118868	0.0795252	-3.13391	Down (pval < 0.05)	ME vs. HC
seq.13131.5	Intracellular	Hexokinase-1	P19367	3098	HK1	0.991045	-0.0129775	12.4339	-0.373473	0.709924	0.877938	-6.17181	No Change	ME vs. HC
seq.13132.14	Membrane	Semaphorin-5A	Q13591	9037	SEMA5A	1.16997	0.226469	13.0319	1.08053	0.283614	0.563947	-5.67468	No Change	ME vs. HC
seq.13133.73	Secreted	Latent-transforming growth factor beta-binding protein 4	Q8N2S1	8425	LTBP4	1.02535	0.0361189	14.1885	0.69745	0.48783	0.742315	-6.0032	No Change	ME vs. HC
seq.13228.75	Intracellular	E3 ubiquitin-protein ligase Mdm2	Q00987	4193	MDM2	1.01275	0.0182757	10.6101	0.446774	0.656417	0.848881	-6.14253	No Change	ME vs. HC
seq.13229.20	Intracellular	Protein Mdm4	O15151	4194	MDM4	1.03482	0.0493821	10.937	2.04662	0.0444499	0.186709	-4.2558	Up (pval < 0.05)	ME vs. HC
seq.13230.174		Ig gamma-2, Kappa	P01859	3501	IGHG2	0.976912	-0.0336997	8.16584	-1.11294	0.269541	0.547299	-5.64058	No Change	ME vs. HC
seq.13231.90		Ig gamma-4, Kappa	P01861	3503	IGHG4	1.0145	0.0207722	11.3607	0.479793	0.63287	0.832687	-6.12764	No Change	ME vs. HC
seq.13236.25	Secreted	Protein Wnt-3a	P56704	89780	WNT3A	1.0432	0.0610145	13.8328	1.52281	0.132309	0.369114	-5.12667	No Change	ME vs. HC
seq.13240.170	Intracellular	SH3 and multiple ankyrin repeat domains protein 1	Q9Y566	50944	SHANK1	0.995431	-0.00660639	7.69141	-0.109418	0.913184	0.969704	-6.234	No Change	ME vs. HC
seq.13242.134		SH3 and multiple ankyrin repeat domains protein 3	Q9BYB0		SHANK3	0.94171	-0.0866451	10.0049	-0.897377	0.372592	0.652236	-5.849	No Change	ME vs. HC
seq.13256.21	Intracellular	SH3 and multiple ankyrin repeat domains protein 1	Q9Y566	50944	SHANK1	1.037	0.052409	10.1558	1.36661	0.176118	0.434775	-5.34039	No Change	ME vs. HC
seq.13268.45	Secreted	Protein Wnt-5a	P41221	7474	WNT5A	1.10971	0.150177	10.4771	1.16343	0.248603	0.525164	-5.58552	No Change	ME vs. HC
seq.13374.4	Secreted	Beta-defensin 113	Q30KQ7	245927	DEFB113	1.05571	0.0782134	12.2846	0.663668	0.509081	0.757572	-6.0255	No Change	ME vs. HC
seq.13375.48	Membrane	Synaptogyrin-3	O43761	9143	SYNGR3	0.983205	-0.0244362	10.0022	-0.872957	0.385669	0.662931	-5.86987	No Change	ME vs. HC
seq.13377.3	Membrane	Cytochrome b561 domain-containing protein 1	Q8N8Q1	284613	CYB561D1	1.01744	0.0249371	11.3315	0.860028	0.392708	0.669354	-5.88069	No Change	ME vs. HC
seq.13378.80	Intracellular	Glutaredoxin-like protein C5orf63	A6NC05	401207	C5orf63	0.994173	-0.00843147	11.3699	-0.282146	0.778664	0.908967	-6.201	No Change	ME vs. HC
seq.13381.49	Membrane	Beta-1,4-galactosyltransferase 1	P15291	2683	B4GALT1	1.06783	0.0946782	14.7001	2.19114	0.0317703	0.151826	-3.97549	Up (pval < 0.05)	ME vs. HC
seq.13384.110	Intracellular	Fumarate hydratase, mitochondrial	P07954	2271	FH	1.12654	0.171892	9.99348	1.54821	0.126079	0.357314	-5.08988	No Change	ME vs. HC
seq.13386.248	Intracellular	E3 ubiquitin-protein ligase RNF34	Q969K3	80196	RNF34	1.00168	0.00242488	10.6862	0.0941079	0.925292	0.97353	-6.23552	No Change	ME vs. HC
seq.13387.55	Intracellular	ETS homologous factor	Q9NZC4	26298	EHF	0.985894	-0.0204949	9.23478	-0.819594	0.415227	0.686096	-5.9135	No Change	ME vs. HC
seq.13388.57	Secreted	Neuroendocrine convertase 1	P29120	5122	PCSK1	1.06066	0.0849579	11.5193	2.29577	0.024686	0.128535	-3.76221	Up (pval < 0.05)	ME vs. HC
seq.13392.13	Membrane	Sodium/potassium-transporting ATPase subunit beta-1	P05026	481	ATP1B1	0.948123	-0.0768546	11.7006	-1.46539	0.147289	0.394172	-5.20776	No Change	ME vs. HC
seq.13393.46	Membrane	Derlin-1	Q9BUN8	79139	DERL1	0.963128	-0.0542011	10.8776	-1.64267	0.104934	0.319115	-4.94808	No Change	ME vs. HC
seq.13397.88	Secreted	Beta-defensin 4A	O15263	100289462	DEFB4A	1.1821	0.241351	13.3683	1.01569	0.313271	0.595028	-5.73997	No Change	ME vs. HC
seq.13399.33	Membrane	RELT-like protein 1	Q8IUW5	768211	RELL1	1.02405	0.0342822	8.66656	0.790537	0.431883	0.698895	-5.93613	No Change	ME vs. HC
seq.13403.5	Intracellular	ETS translocation variant 5	P41161	2119	ETV5	0.953993	-0.0679491	9.27563	-1.71076	0.0915509	0.29427	-4.84105	No Change	ME vs. HC
seq.13405.61	Secreted	Serine protease inhibitor Kazal-type 2	P20155	6691	SPINK2	1.05726	0.0803334	9.16838	1.99915	0.0494732	0.199582	-4.3442	Up (pval < 0.05)	ME vs. HC
seq.13406.161	Membrane	CMRF35-like molecule 6	Q08708	10871	CD300C	1.00956	0.013725	10.6983	0.1348	0.893157	0.961511	-6.23097	No Change	ME vs. HC
seq.13408.23	Secreted	WAP, Kazal, immunoglobulin, Kunitz and NTR domain-containing protein 2	Q8TEU8	124857	WFIKKN2	0.986692	-0.0193285	12.2053	-0.521164	0.603897	0.815549	-6.1075	No Change	ME vs. HC
seq.13411.21	Intracellular	E3 ubiquitin-protein ligase NRDP1	Q9H4P4	10193	RNF41	0.997982	-0.00291386	10.1778	-0.119405	0.905296	0.965105	-6.23288	No Change	ME vs. HC
seq.13412.5	Secreted	WAP four-disulfide core domain protein 6	Q9BQY6	140870	WFDC6	1.03866	0.0547236	8.7611	1.14201	0.257341	0.534376	-5.60917	No Change	ME vs. HC
seq.13416.8	Membrane	Transmembrane protein 132D	Q14C87	121256	TMEM132D	1.02273	0.0324241	12.5271	0.502123	0.617156	0.822501	-6.11698	No Change	ME vs. HC
seq.13421.17	Membrane	Protein kish-B	Q9NRX6	56900	TMEM167B	1.01261	0.0180747	9.69048	0.864631	0.390193	0.666795	-5.87685	No Change	ME vs. HC
seq.13422.66	Intracellular	Ecto-NOX disulfide-thiol exchanger 2	Q16206	10495	ENOX2	1.02019	0.0288439	11.1907	1.22766	0.223683	0.494524	-5.51209	No Change	ME vs. HC
seq.13423.94	Membrane	Redox-regulatory protein FAM213A	Q9BRX8	84293	PRXL2A	0.988383	-0.0168581	11.2049	-0.439951	0.661327	0.851323	-6.14548	No Change	ME vs. HC
seq.13427.66	Membrane	Mannosyl-oligosaccharide 1,2-alpha-mannosidase IC	Q9NR34	57134	MAN1C1	1.01984	0.0283407	9.76168	0.58917	0.557643	0.788058	-6.0708	No Change	ME vs. HC
seq.13429.3	Secreted	WAP four-disulfide core domain protein 10A	Q9H1F0	140832	WFDC10A	1.07055	0.0983509	10.3385	2.2776	0.0258058	0.132322	-3.79986	Up (pval < 0.05)	ME vs. HC
seq.13430.50	Membrane	Urea transporter 1	Q13336	6563	SLC14A1	0.985499	-0.0210731	12.2912	-0.562162	0.575801	0.798167	-6.08591	No Change	ME vs. HC
seq.13431.74	Membrane	Membrane protein FAM159A	Q6UWV7	348378	SHISAL2A	0.999435	-0.000815203	8.18735	-0.01395	0.98891	0.994475	-6.23975	No Change	ME vs. HC
seq.13432.9	Membrane	Protrudin	Q5T4F4	118813	ZFYVE27	1.03216	0.0456703	9.46204	0.779675	0.438209	0.704017	-5.94438	No Change	ME vs. HC
seq.13434.172		Alpha-parvin	Q9NVD7	55742	PARVA	1.01731	0.0247609	10.7322	0.596531	0.552743	0.785446	-6.06656	No Change	ME vs. HC
seq.13435.31	Membrane	Interleukin-20 receptor subunit beta	Q6UXL0	53833	IL20RB	0.941484	-0.0869919	10.3184	-0.287563	0.77453	0.906922	-6.1995	No Change	ME vs. HC
seq.13436.54	Intracellular	Myc-associated zinc finger protein	P56270	4150	MAZ	1.01753	0.0250698	9.53457	1.09155	0.278771	0.558349	-5.66319	No Change	ME vs. HC
seq.13438.115	Secreted	Chordin	Q9H2X0	8646	CHRD	1.08472	0.11732	11.8114	0.74801	0.456958	0.718848	-5.96779	No Change	ME vs. HC
seq.13439.6	Membrane	IQ domain-containing protein F3	P0C7M6	401067	IQCF3	0.998139	-0.00268706	12.1825	-0.0858258	0.93185	0.975499	-6.23625	No Change	ME vs. HC
seq.13441.30	Intracellular	Dixin	Q155Q3	85458	DIXDC1	0.982593	-0.0253341	8.52072	-1.2776	0.205608	0.470567	-5.4524	No Change	ME vs. HC
seq.13447.42	Intracellular	Shadow of prion protein	Q5BIV9	503542	SPRN	1.0635	0.0888233	15.3751	1.94557	0.0557197	0.217708	-4.44175	No Change	ME vs. HC
seq.13449.25	Intracellular	Splicing factor 3B subunit 4	Q15427	10262	SF3B4	1.03182	0.0451924	9.10374	1.77902	0.0795753	0.270026	-4.72978	No Change	ME vs. HC
seq.13450.49	Intracellular	Ubiquitin carboxyl-terminal hydrolase 8	P40818	9101	USP8	0.793743	-0.333257	11.9311	-2.67628	0.00926327	0.0677272	-2.91657	Down (pval < 0.05)	ME vs. HC
seq.13451.2	Membrane	Fibronectin type III domain-containing protein 4	Q9H6D8	64838	FNDC4	0.968324	-0.0464377	10.579	-1.05576	0.294704	0.57604	-5.70008	No Change	ME vs. HC
seq.13452.113	Membrane	Small integral membrane protein 13	P0DJ93	221710	SMIM13	0.987468	-0.0181942	10.2231	-1.0309	0.306135	0.587875	-5.72501	No Change	ME vs. HC
seq.13453.2	Intracellular	39S ribosomal protein L33, mitochondrial	O75394	9553	MRPL33	1.02313	0.0329861	10.5394	1.08638	0.281034	0.561193	-5.66859	No Change	ME vs. HC
seq.13457.33	Intracellular	ETS-related transcription factor Elf-5	Q9UKW6	2001	ELF5	1.02859	0.0406717	8.31616	1.80078	0.0760426	0.261654	-4.69347	No Change	ME vs. HC
seq.13459.30	Intracellular	Torsin-4A	Q9NXH8	54863	TOR4A	0.995061	-0.00714341	10.3137	-0.394303	0.694555	0.870235	-6.16402	No Change	ME vs. HC
seq.13460.4	Secreted	Chondroadherin	O15335	1101	CHAD	1.09453	0.130315	13.5434	1.36691	0.176025	0.434775	-5.34001	No Change	ME vs. HC
seq.13463.1	Secreted	Peroxidasin homolog	Q92626	7837	PXDN	1.113	0.154448	10.2312	3.5869	0.000615427	0.0124438	-0.492134	Up (qval < 0.05)	ME vs. HC
seq.13464.8	Membrane	Nutritionally-regulated adipose and cardiac enriched protein homolog	Q8N912	400258	NRAC	0.99843	-0.00226664	11.8792	-0.0724768	0.942429	0.976968	-6.23728	No Change	ME vs. HC
seq.13465.5	Intracellular	Calcipressin-1	P53805	1827	RCAN1	1.04368	0.0616814	15.2233	1.92491	0.0583021	0.22363	-4.47874	No Change	ME vs. HC
seq.13468.5	Intracellular	Neuralized-like protein 4	Q96JN8	84461	NEURL4	1.0536	0.0753331	14.3186	1.36197	0.177571	0.436831	-5.34641	No Change	ME vs. HC
seq.13470.43	Membrane	Parathyroid hormone/parathyroid hormone-related peptide receptor	Q03431	5745	PTH1R	0.964583	-0.0520225	10.7176	-2.1537	0.0347071	0.160664	-4.04971	Down (pval < 0.05)	ME vs. HC
seq.13472.35	Intracellular	Haloacid dehalogenase-like hydrolase domain-containing protein 2	Q9H0R4	84064	HDHD2	0.841789	-0.248469	10.639	-3.11348	0.00267738	0.0304573	-1.81825	Down (qval < 0.05)	ME vs. HC
seq.13473.55	Intracellular	Inositol-trisphosphate 3-kinase A	P23677	3706	ITPKA	0.974655	-0.0370368	10.9542	-1.76982	0.0811085	0.273825	-4.745	No Change	ME vs. HC
seq.13474.40	Intracellular	Glutathione S-transferase kappa 1	Q9Y2Q3	373156	GSTK1	0.954824	-0.0666926	10.9643	-1.62094	0.109524	0.327004	-4.98138	No Change	ME vs. HC
seq.13475.10	Intracellular	Ubiquitin-conjugating enzyme E2 D4	Q9Y2X8	51619	UBE2D4	0.789429	-0.341119	13.7708	-2.97931	0.00396791	0.0393355	-2.16894	Down (qval < 0.05)	ME vs. HC
seq.13476.16	Intracellular	DNA/RNA-binding protein KIN17	O60870	22944	KIN	1.02349	0.0334951	8.92	1.04518	0.299532	0.580522	-5.71076	No Change	ME vs. HC
seq.13477.65	Membrane	Leukotriene B4 receptor 1	Q15722	1241	LTB4R	0.800129	-0.321696	10.1152	-2.52493	0.0138392	0.0885469	-3.26579	Down (pval < 0.05)	ME vs. HC
seq.13479.8	Membrane	Protein FAM171A2	A8MVW0	284069	FAM171A2	0.971146	-0.04224	12.1997	-0.643143	0.522231	0.76686	-6.03851	No Change	ME vs. HC
seq.13481.24	Intracellular	Transcription elongation factor A protein 2	Q15560	6919	TCEA2	0.984226	-0.022939	11.6936	-0.87601	0.384019	0.661467	-5.86729	No Change	ME vs. HC
seq.13482.14	Membrane	CCR4-NOT transcription complex subunit 1	A5YKK6	23019	CNOT1	0.934061	-0.0984119	11.8238	-1.86082	0.0669669	0.243595	-4.59122	No Change	ME vs. HC
seq.13484.69	Secreted	Collagen alpha-1(I) chain	P02452	1277	COL1A1	1.01327	0.0190242	8.85055	0.679054	0.499341	0.750034	-6.01548	No Change	ME vs. HC
seq.13485.20	Membrane	Transmembrane protein 87B	Q96K49	84910	TMEM87B	1.01071	0.0153709	11.2671	0.530486	0.597453	0.811915	-6.10273	No Change	ME vs. HC
seq.13486.9	Membrane	Polycystin-2	Q13563	5311	PKD2	0.99583	-0.00602841	13.6188	-0.135504	0.892602	0.961511	-6.23088	No Change	ME vs. HC
seq.13487.24	Membrane	Protein unc-93 homolog B1	Q9H1C4	81622	UNC93B1	1.0606	0.0848866	9.12925	1.66088	0.101208	0.312981	-4.91985	No Change	ME vs. HC
seq.13488.3	Intracellular	Arfaptin-1	P53367	27236	ARFIP1	0.938438	-0.0916667	13.1064	-2.6553	0.00980201	0.0698536	-2.96596	Down (pval < 0.05)	ME vs. HC
seq.13490.1	Intracellular	MAGUK p55 subfamily member 6	Q9NZW5	51678	MPP6	0.99055	-0.0136976	10.8828	-0.682973	0.496876	0.748995	-6.01289	No Change	ME vs. HC
seq.13491.40	Intracellular	Retinal rod rhodopsin-sensitive cGMP 3',5'-cyclic phosphodiesterase subunit delta	O43924	5147	PDE6D	1.10667	0.146228	11.8448	1.42854	0.157581	0.40887	-5.25826	No Change	ME vs. HC
seq.13492.44	Intracellular	Stress-70 protein, mitochondrial	P38646	3313	HSPA9	1.10132	0.139238	11.5519	2.10693	0.0387062	0.173333	-4.14085	Up (pval < 0.05)	ME vs. HC
seq.13493.5	Membrane	Glutamate receptor ionotropic, delta-1	Q9ULK0	2894	GRID1	1.00722	0.010379	9.68633	0.410671	0.682567	0.862123	-6.15761	No Change	ME vs. HC
seq.13494.6	Membrane	Ceramide synthase 5	Q8N5B7	91012	CERS5	0.982318	-0.0257383	10.2027	-1.36971	0.175153	0.434089	-5.33637	No Change	ME vs. HC
seq.13495.48	Membrane	Hydroxycarboxylic acid receptor 2	Q8TDS4	338442	HCAR2	1.00999	0.0143363	11.3906	0.278775	0.781239	0.909564	-6.20192	No Change	ME vs. HC
seq.13496.19	Intracellular	Hydroxymethylglutaryl-CoA synthase, cytoplasmic	Q01581	3157	HMGCS1	0.912459	-0.132168	13.1021	-0.805625	0.423186	0.692486	-5.92448	No Change	ME vs. HC
seq.13497.34	Intracellular	Eukaryotic translation initiation factor 3 subunit J	O75822	8669	EIF3J	0.925064	-0.112375	12.2335	-2.23933	0.0283114	0.140616	-3.87831	Down (pval < 0.05)	ME vs. HC
seq.13498.1	Intracellular	Inositol oxygenase	Q9UGB7	55586	MIOX	1.03761	0.0532585	10.3617	1.05033	0.297175	0.577941	-5.70558	No Change	ME vs. HC
seq.13499.30	Secreted	Coagulation Factor VIII	P00451	2157	F8	1.12986	0.176138	13.9495	1.95767	0.054253	0.213589	-4.41992	No Change	ME vs. HC
seq.13501.10	Membrane	Solute carrier family 35 member G2	Q8TBE7	80723	SLC35G2	1.08257	0.114455	14.3967	1.39795	0.16654	0.422317	-5.29926	No Change	ME vs. HC
seq.13502.2	Membrane	Sodium-independent sulfate anion transporter	Q86WA9	284129	SLC26A11	1.00383	0.00550929	10.7418	0.0789049	0.937333	0.975504	-6.2368	No Change	ME vs. HC
seq.13503.19	Membrane	PRA1 family protein 3	O75915	10550	ARL6IP5	0.911165	-0.134216	10.5688	-2.48605	0.0153052	0.0950219	-3.35279	Down (pval < 0.05)	ME vs. HC
seq.13504.147	Intracellular	Heterogeneous nuclear ribonucleoprotein R	O43390	10236	HNRNPR	0.977342	-0.0330641	10.6182	-1.09833	0.275822	0.554824	-5.65607	No Change	ME vs. HC
seq.13506.10	Intracellular	tRNA-dihydrouridine(20) synthase [NAD(P)+]-like	Q9NX74	54920	DUS2	1.00594	0.00854953	11.442	0.159818	0.873484	0.951971	-6.22738	No Change	ME vs. HC
seq.13507.51	Intracellular	Tumor necrosis factor receptor type 1-associated DEATH domain protein	Q15628	8717	TRADD	1.06022	0.0843598	10.6363	1.16725	0.247068	0.523732	-5.58126	No Change	ME vs. HC
seq.13509.5	Membrane	Secretory carrier-associated membrane protein 5	Q8TAC9	192683	SCAMP5	0.987026	-0.0188402	10.4783	-0.79285	0.430543	0.698277	-5.93435	No Change	ME vs. HC
seq.13510.7	Membrane	Sarcoplasmic/endoplasmic reticulum calcium ATPase 3	Q93084	489	ATP2A3	0.985555	-0.0209924	11.1276	-0.921625	0.359888	0.640091	-5.82773	No Change	ME vs. HC
seq.13511.29	Intracellular	DNA-binding protein SATB1	Q01826	6304	SATB1	0.99012	-0.014325	10.8157	-0.678457	0.499717	0.75019	-6.01587	No Change	ME vs. HC
seq.13512.28	Intracellular	Heterogeneous nuclear ribonucleoprotein R	O43390	10236	HNRNPR	1.00328	0.00472372	10.2648	0.218826	0.827422	0.929851	-6.21647	No Change	ME vs. HC
seq.13513.174	Intracellular	E3 SUMO-protein ligase PIAS3	Q9Y6X2	10401	PIAS3	1.0028	0.00402957	9.79978	0.152956	0.878873	0.955316	-6.22842	No Change	ME vs. HC
seq.13514.121	Intracellular	Ras-related protein Rab-35	Q15286	11021	RAB35	0.990195	-0.0142156	9.73378	-0.521123	0.603925	0.815549	-6.10752	No Change	ME vs. HC
seq.13515.8	Intracellular	Regulation of nuclear pre-mRNA domain-containing protein 1A	Q96P16	55197	RPRD1A	0.998561	-0.00207752	10.5391	-0.107529	0.914677	0.970043	-6.2342	No Change	ME vs. HC
seq.13516.46	Membrane	ER membrane protein complex subunit 4	Q5J8M3	51234	EMC4	0.909892	-0.136232	12.4946	-2.21159	0.0302597	0.146519	-3.93448	Down (pval < 0.05)	ME vs. HC
seq.13517.3		Patched domain-containing protein 3	Q3KNS1	374308	PTCHD3	1.02471	0.0352208	8.97272	1.23259	0.221849	0.492356	-5.5063	No Change	ME vs. HC
seq.13518.5	Intracellular	Arf-GAP with SH3 domain, ANK repeat and PH domain-containing protein 2	O43150	8853	ASAP2	1.17193	0.22889	13.8763	0.719996	0.473923	0.728944	-5.98771	No Change	ME vs. HC
seq.13519.112	Intracellular	Rho guanine nucleotide exchange factor 25	Q86VW2	115557	ARHGEF25	0.999005	-0.00143548	9.85074	-0.0717413	0.943012	0.977258	-6.23733	No Change	ME vs. HC
seq.13522.20	Intracellular	Visinin-like protein 1	P62760	7447	VSNL1	1.05254	0.0738744	10.5557	1.72114	0.089639	0.290453	-4.82438	No Change	ME vs. HC
seq.13524.25	Membrane	Heparan-sulfate 6-O-sulfotransferase 2	Q96MM7	90161	HS6ST2	1.00418	0.00601162	9.02317	0.231248	0.817796	0.925631	-6.21375	No Change	ME vs. HC
seq.13525.17	Membrane	Potassium voltage-gated channel subfamily G member 4	Q8TDN1	93107	KCNG4	0.986871	-0.0190663	12.4524	-0.611739	0.542691	0.777273	-6.05764	No Change	ME vs. HC
seq.13526.5	Intracellular	Lupus La protein	P05455	6741	SSB	0.963644	-0.0534276	9.28592	-1.38801	0.169534	0.425921	-5.3124	No Change	ME vs. HC
seq.13529.39	Intracellular	Nucleosome assembly protein 1-like 2	Q9ULW6	4674	NAP1L2	0.984365	-0.0227351	11.0529	-0.96365	0.338536	0.61972	-5.78955	No Change	ME vs. HC
seq.13530.5	Membrane	Urotensin-2 receptor	Q9UKP6	2837	UTS2R	0.970808	-0.0427423	10.3133	-0.763442	0.447763	0.711256	-5.9565	No Change	ME vs. HC
seq.13532.25	Membrane	Nuclear envelope phosphatase-regulatory subunit 1	Q8N9A8	255919	CNEP1R1	1.01088	0.0156183	9.83283	0.920043	0.360708	0.640617	-5.82913	No Change	ME vs. HC
seq.13534.20	Intracellular	Myomesin-2	P54296	9172	MYOM2	0.661942	-0.595223	11.1533	-3.21566	0.00197024	0.0251038	-1.5435	Down (qval < 0.05)	ME vs. HC
seq.13535.2	Intracellular	Collagen type IV alpha-3-binding protein	Q9Y5P4	10087	CERT1	0.952891	-0.069617	9.93567	-1.17395	0.24439	0.520512	-5.57375	No Change	ME vs. HC
seq.13536.56	Intracellular	DNA polymerase iota	Q9UNA4	11201	POLI	1.01459	0.0208913	8.66967	0.694845	0.489451	0.743925	-6.00496	No Change	ME vs. HC
seq.13539.131	Membrane	Small conductance calcium-activated potassium channel protein 1	Q92952	3780	KCNN1	0.983705	-0.0237022	10.9365	-1.17152	0.245361	0.521776	-5.57649	No Change	ME vs. HC
seq.13540.1	Membrane	G-protein coupled receptor 26	Q8NDV2	2849	GPR26	0.995197	-0.00694657	11.8485	-0.199795	0.84222	0.938407	-6.22036	No Change	ME vs. HC
seq.13541.1	Membrane	Myc target protein 1	Q8N699	80177	MYCT1	0.946886	-0.0787379	11.1974	-2.39732	0.0191858	0.109552	-3.54713	Down (pval < 0.05)	ME vs. HC
seq.13543.7	Intracellular	Prostaglandin reductase 1	Q14914	22949	PTGR1	1.10327	0.141783	10.0303	1.574	0.119994	0.345412	-5.05193	No Change	ME vs. HC
seq.13544.9	Intracellular	Rho GTPase-activating protein 45	Q92619	23526	ARHGAP45	0.718017	-0.47791	13.5579	-3.87904	0.000234152	0.00691692	0.389347	Down (qval < 0.05)	ME vs. HC
seq.13545.97	Intracellular	Probable RNA-binding protein EIF1AD	Q8N9N8	84285	EIF1AD	1.03024	0.0429828	9.2075	0.577992	0.565123	0.793398	-6.07714	No Change	ME vs. HC
seq.13547.5	Membrane	5-hydroxytryptamine receptor 7	P34969	3363	HTR7	1.10733	0.14709	11.5241	3.25288	0.00175929	0.0234338	-1.44177	Up (qval < 0.05)	ME vs. HC
seq.13548.53	Membrane	Phosphatidate phosphatase PPAPDC1A	Q5VZY2	196051	PLPP4	1.02419	0.0344861	10.0985	1.11444	0.268901	0.547098	-5.63898	No Change	ME vs. HC
seq.13549.15	Membrane	Disintegrin and metalloproteinase domain-containing protein 29	Q9UKF5	11086	ADAM29	0.973011	-0.0394716	10.723	-1.09366	0.27785	0.557573	-5.66098	No Change	ME vs. HC
seq.13552.7	Intracellular	Switch-associated protein 70	Q9UH65	23075	SWAP70	0.944081	-0.0830168	10.3206	-2.19449	0.031518	0.150883	-3.96878	Down (pval < 0.05)	ME vs. HC
seq.13553.4	Intracellular	DCN1-like protein 3	Q8IWE4	123879	DCUN1D3	0.980349	-0.0286323	9.87867	-1.21196	0.229601	0.502107	-5.5304	No Change	ME vs. HC
seq.13554.78	Intracellular	Replication initiator 1	Q9BWE0	29803	REPIN1	1.00424	0.00610208	10.2529	0.302549	0.76313	0.902502	-6.19518	No Change	ME vs. HC
seq.13556.28	Membrane	5-hydroxytryptamine receptor 2A	P28223	3356	HTR2A	0.994939	-0.00731949	11.4004	-0.444884	0.657776	0.849312	-6.14335	No Change	ME vs. HC
seq.13557.3	Membrane	Nectin-3	Q9NQS3	25945	NECTIN3	1.00255	0.0036779	10.7333	0.141117	0.888183	0.959152	-6.23012	No Change	ME vs. HC
seq.13561.5	Membrane	5-hydroxytryptamine receptor 6	P50406	3362	HTR6	1.01427	0.0204397	11.7749	0.361237	0.719009	0.882484	-6.17619	No Change	ME vs. HC
seq.13563.259	Intracellular	Acyl-CoA-binding domain-containing protein 7	Q8N6N7	414149	ACBD7	0.988714	-0.0163746	10.4968	-0.507615	0.613318	0.820352	-6.11428	No Change	ME vs. HC
seq.13565.2	Intracellular	Retinoblastoma-like protein 2	Q08999	5934	RBL2	1.07417	0.103223	10.5704	1.84685	0.0689928	0.24728	-4.61528	No Change	ME vs. HC
seq.13566.2	Intracellular	RNA polymerase II subunit A C-terminal domain phosphatase SSU72	Q9NP77	29101	SSU72	0.941757	-0.0865736	8.66264	-1.34871	0.181776	0.441835	-5.3635	No Change	ME vs. HC
seq.13567.1	Intracellular	Dihydropyrimidinase-related protein 2	Q16555	1808	DPYSL2	0.988209	-0.0171118	11.0024	-0.0692965	0.944951	0.977664	-6.2375	No Change	ME vs. HC
seq.13568.30	Intracellular	26S proteasome non-ATPase regulatory subunit 4	P55036	5710	PSMD4	1.00049	0.000701834	9.78434	0.0156933	0.987524	0.9939	-6.23972	No Change	ME vs. HC
seq.13570.43	Intracellular	Vigilin	Q00341	3069	HDLBP	0.98096	-0.0277339	9.05806	-0.744972	0.458781	0.720015	-5.96999	No Change	ME vs. HC
seq.13572.43	Intracellular	26S proteasome non-ATPase regulatory subunit 11	O00231	5717	PSMD11	0.960741	-0.0577808	11.7863	-0.659831	0.511526	0.759359	-6.02796	No Change	ME vs. HC
seq.13573.5	Intracellular	Actin-related protein 2/3 complex subunit 3	O15145	10094	ARPC3	0.944248	-0.0827626	11.7977	-2.13343	0.0363935	0.166221	-4.08942	Down (pval < 0.05)	ME vs. HC
seq.13574.50	Intracellular	Rho-related GTP-binding protein Rho6	Q92730	27289	RND1	1.00364	0.00523996	9.42765	0.167861	0.867177	0.950327	-6.22609	No Change	ME vs. HC
seq.13575.40	Intracellular	Segment polarity protein dishevelled homolog DVL-2	O14641	1856	DVL2	1.02327	0.0331906	12.5373	0.643775	0.521824	0.766723	-6.03812	No Change	ME vs. HC
seq.13576.15	Intracellular	Glutathione S-transferase P	P09211	2950	GSTP1	0.964519	-0.0521186	15.1114	-0.84956	0.398464	0.672305	-5.88933	No Change	ME vs. HC
seq.13577.25	Intracellular	Splicing factor U2AF 65 kDa subunit	P26368	11338	U2AF2	1.09838	0.135375	9.99057	1.68434	0.0965667	0.303626	-4.88305	No Change	ME vs. HC
seq.13578.98	Intracellular	Actin-binding LIM protein 3	O94929	22885	ABLIM3	0.807655	-0.308188	9.51768	-2.91734	0.00474115	0.044118	-2.32693	Down (qval < 0.05)	ME vs. HC
seq.13580.2	Intracellular	UDP-N-acetylhexosamine pyrophosphorylase	Q16222	6675	UAP1	0.996455	-0.00512326	9.21605	-0.168195	0.866915	0.950324	-6.22603	No Change	ME vs. HC
seq.13583.19	Intracellular	Apoptotic protease-activating factor 1	O14727	317	APAF1	1.00025	0.000356797	11.2855	0.0144499	0.988512	0.994212	-6.23974	No Change	ME vs. HC
seq.13587.10	Intracellular	Rac GTPase-activating protein 1	Q9H0H5	29127	RACGAP1	1.17592	0.233785	9.83764	1.48732	0.141419	0.385	-5.17714	No Change	ME vs. HC
seq.13588.11	Intracellular	Annexin A9	O76027	8416	ANXA9	1.03061	0.0434936	7.90357	0.488144	0.626973	0.828914	-6.12371	No Change	ME vs. HC
seq.13589.10	Intracellular	Amyloid beta A4 precursor protein-binding family B member 3	O95704	10307	APBB3	1.0417	0.0589419	11.9326	0.590131	0.557002	0.787456	-6.07025	No Change	ME vs. HC
seq.13590.1	Intracellular	Oligoribonuclease, mitochondrial	Q9Y3B8	25996	REXO2	0.881645	-0.18173	10.4247	-2.565	0.012462	0.0817021	-3.17495	Down (pval < 0.05)	ME vs. HC
seq.13591.31	Intracellular	DNA primase small subunit	P49642	5557	PRIM1	1.00968	0.0139018	9.07769	0.397705	0.692057	0.869132	-6.16271	No Change	ME vs. HC
seq.13594.158	Intracellular	ADP-ribosylation factor-binding protein GGA1	Q9UJY5	26088	GGA1	0.758872	-0.398071	13.1711	-3.53778	0.000720931	0.0135078	-0.635818	Down (qval < 0.05)	ME vs. HC
seq.13595.20	Intracellular	Thiamine-triphosphatase	Q9BU02	79178	THTPA	1.01383	0.019822	10.0707	0.447983	0.655548	0.848656	-6.14201	No Change	ME vs. HC
seq.13596.3	Intracellular	Ras-related protein Rab-27B	O00194	5874	RAB27B	0.88418	-0.177588	12.9138	-2.05378	0.0437314	0.184981	-4.2423	Down (pval < 0.05)	ME vs. HC
seq.13597.20	Intracellular	Ras-related protein Rab-31	Q13636	11031	RAB31	0.77904	-0.360231	10.7197	-3.54008	0.000715626	0.0134428	-0.629115	Down (qval < 0.05)	ME vs. HC
seq.13599.15	Intracellular	Rab9 effector protein with kelch motifs	Q7Z6M1	10244	RABEPK	1.00641	0.00922442	10.1346	0.466409	0.64237	0.839758	-6.13381	No Change	ME vs. HC
seq.13602.6	Intracellular	NHP2-like protein 1	P55769	4809	SNU13	0.91012	-0.135871	10.2218	-2.66511	0.00954661	0.0692997	-2.9429	Down (pval < 0.05)	ME vs. HC
seq.13603.7	Intracellular	Rieske domain-containing protein	Q8TAC1	317671	RFESD	0.98585	-0.0205595	11.1177	-0.484762	0.629358	0.830335	-6.12531	No Change	ME vs. HC
seq.13604.27	Intracellular	E3 ubiquitin-protein ligase NEURL1	O76050	9148	NEURL1	1.01917	0.0273957	10.3827	1.32474	0.189562	0.451035	-5.39397	No Change	ME vs. HC
seq.13605.16	Intracellular	Annexin A10	Q9UJ72	11199	ANXA10	1.0521	0.0732682	11.7213	2.40944	0.0186087	0.107514	-3.52094	Up (pval < 0.05)	ME vs. HC
seq.13609.11	Intracellular	General transcription factor II-I	P78347	2969	GTF2I	0.991974	-0.0116253	8.52504	-0.67202	0.503781	0.752897	-6.02009	No Change	ME vs. HC
seq.13610.9	Intracellular	Melanoma-associated antigen 10	P43363	4109	MAGEA10	1.04215	0.0595607	12.5734	1.46605	0.147109	0.393903	-5.20684	No Change	ME vs. HC
seq.13612.7	Intracellular	Cytohesin-interacting protein	O60759	9595	CYTIP	1.00611	0.00878766	8.50812	0.19571	0.845404	0.939823	-6.22115	No Change	ME vs. HC
seq.13613.23	Intracellular	Adenylate kinase isoenzyme 5	Q9Y6K8	26289	AK5	0.980827	-0.0279287	9.26637	-0.538485	0.59195	0.807715	-6.09858	No Change	ME vs. HC
seq.13614.6	Intracellular	CREB-binding protein	Q92793	1387	CREBBP	1.04682	0.0660107	12.7213	1.28343	0.203573	0.467955	-5.44529	No Change	ME vs. HC
seq.13615.60	Intracellular	Cytoplasmic protein NCK2	O43639	8440	NCK2	0.712938	-0.488152	12.85	-3.15431	0.00237034	0.0282247	-1.70926	Down (qval < 0.05)	ME vs. HC
seq.13618.15	Intracellular	Mitotic spindle assembly checkpoint protein MAD1	Q9Y6D9	8379	MAD1L1	1.02315	0.033022	10.5922	2.17077	0.0333398	0.156469	-4.016	Up (pval < 0.05)	ME vs. HC
seq.13620.10	Intracellular	ATPase ASNA1	O43681	439	GET3	0.946174	-0.0798229	9.32263	-3.04906	0.00323837	0.0344404	-1.98809	Down (qval < 0.05)	ME vs. HC
seq.13621.31	Intracellular	AP-2 complex subunit alpha-2	O94973	161	AP2A2	0.817812	-0.290159	13.4521	-3.61015	0.000570769	0.011812	-0.423655	Down (qval < 0.05)	ME vs. HC
seq.13622.16	Intracellular	Serine/threonine-protein phosphatase 2A 56 kDa regulatory subunit alpha isoform	Q15172	5525	PPP2R5A	0.806248	-0.310705	13.1829	-4.18868	8.0442e-05	0.00351525	1.37038	Down (qval < 0.05)	ME vs. HC
seq.13623.4	Intracellular	Histone-lysine N-methyltransferase 2D	O14686	8085	KMT2D	0.98714	-0.0186739	11.015	-0.887008	0.37811	0.656406	-5.85793	No Change	ME vs. HC
seq.13624.17	Intracellular	NAD kinase	O95544	65220	NADK	1.07266	0.101189	9.35122	1.71509	0.0907503	0.293009	-4.83412	No Change	ME vs. HC
seq.13625.19	Intracellular	Lupus La protein	P05455	6741	SSB	0.995236	-0.00688947	9.6613	-0.222642	0.824462	0.928375	-6.21565	No Change	ME vs. HC
seq.13628.58	Intracellular	Growth factor receptor-bound protein 14	Q14449	2888	GRB14	1.01053	0.0151187	11.5209	0.699183	0.486753	0.740924	-6.00203	No Change	ME vs. HC
seq.13629.25	Intracellular	Cysteine protease ATG4B	Q9Y4P1	23192	ATG4B	1.17222	0.229239	11.6792	1.3046	0.196298	0.461035	-5.41918	No Change	ME vs. HC
seq.13631.1	Intracellular	Retinoblastoma-binding protein 5	Q15291	5929	RBBP5	0.968018	-0.0468945	10.8061	-2.35129	0.0215268	0.117783	-3.6456	Down (pval < 0.05)	ME vs. HC
seq.13632.10	Intracellular	Zyxin	Q15942	7791	ZYX	0.95532	-0.0659438	12.0112	-0.983985	0.328509	0.609892	-5.77048	No Change	ME vs. HC
seq.13634.209	Intracellular	Pirin	O00625	8544	PIR	1.0131	0.0187792	9.95867	0.398884	0.691192	0.868869	-6.16225	No Change	ME vs. HC
seq.13636.20	Intracellular	Nucleosome assembly protein 1-like 1	P55209	4673	NAP1L1	0.747649	-0.419567	13.1694	-3.37278	0.00121518	0.0184955	-1.10842	Down (qval < 0.05)	ME vs. HC
seq.13639.101	Intracellular	General vesicular transport factor p115	O60763	8615	USO1	0.890935	-0.166608	9.42014	-3.29191	0.00156103	0.02157	-1.3342	Down (qval < 0.05)	ME vs. HC
seq.13640.5	Intracellular	B-cell lymphoma 6 protein	P41182	604	BCL6	1.00105	0.00151067	9.1605	0.0352773	0.971959	0.988008	-6.23924	No Change	ME vs. HC
seq.13642.90	Intracellular	Interferon-induced protein with tetratricopeptide repeats 3	O14879	3437	IFIT3	1.08818	0.121917	9.43204	1.48253	0.142686	0.386868	-5.18387	No Change	ME vs. HC
seq.13644.30	Intracellular	Hepatocyte growth factor-regulated tyrosine kinase substrate	O14964	9146	HGS	0.864476	-0.210102	12.9021	-1.31022	0.194403	0.457647	-5.41219	No Change	ME vs. HC
seq.13645.14	Intracellular	Pre-mRNA-splicing factor ATP-dependent RNA helicase PRP16	Q92620	9785	DHX38	0.99078	-0.0133631	10.658	-0.59349	0.554765	0.786363	-6.06832	No Change	ME vs. HC
seq.13650.11	Intracellular	Kv channel-interacting protein 1	Q9NZI2	30820	KCNIP1	1.02743	0.0390348	11.0406	1.13	0.26233	0.539873	-5.62224	No Change	ME vs. HC
seq.13651.54	Intracellular	E3 ubiquitin-protein ligase ZFP91	Q96JP5	80829	ZFP91	1.02161	0.0308412	8.83899	0.359005	0.720671	0.882864	-6.17698	No Change	ME vs. HC
seq.13652.2	Intracellular	TOM1-like protein 1	O75674	10040	TOM1L1	0.977795	-0.0323964	11.1416	-1.40425	0.164664	0.4193	-5.29089	No Change	ME vs. HC
seq.13653.335	Intracellular	O-acetyl-ADP-ribose deacetylase MACROD1	Q9BQ69	28992	MACROD1	1.03966	0.056114	10.343	1.64317	0.104829	0.318928	-4.9473	No Change	ME vs. HC
seq.13654.1	Intracellular	Rho-associated protein kinase 2	O75116	9475	ROCK2	0.89706	-0.156724	9.66863	-2.55791	0.0126963	0.0829734	-3.19111	Down (pval < 0.05)	ME vs. HC
seq.13655.34	Intracellular	Nucleolin	P19338	4691	NCL	0.993197	-0.00984767	9.27896	-0.428141	0.669862	0.855545	-6.15047	No Change	ME vs. HC
seq.13657.2	Intracellular	Bifunctional polynucleotide phosphatase/kinase	Q96T60	11284	PNKP	0.850318	-0.233926	10.0682	-3.58737	0.000614491	0.0124438	-0.490749	Down (qval < 0.05)	ME vs. HC
seq.13658.31	Secreted	Platelet-derived growth factor C	Q9NRA1	56034	PDGFC	1.04925	0.0693573	9.69946	0.92667	0.35728	0.638797	-5.82323	No Change	ME vs. HC
seq.13659.36	Membrane	Manganese-transporting ATPase 13A1	Q9HD20	57130	ATP13A1	1.0152	0.0217576	15.3893	0.368508	0.713606	0.880411	-6.17361	No Change	ME vs. HC
seq.13660.76	Secreted	Angiopoietin-2	O15123	285	ANGPT2	0.914764	-0.128528	13.4488	-1.38726	0.16976	0.426056	-5.31338	No Change	ME vs. HC
seq.13661.193	Secreted	Cystatin-D	P28325	1473	CST5	0.93768	-0.0928324	9.24847	-0.560064	0.577223	0.799343	-6.08705	No Change	ME vs. HC
seq.13663.2	Secreted	Interleukin-4	P05112	3565	IL4	0.984597	-0.0223948	8.4005	-0.634141	0.528055	0.770051	-6.04409	No Change	ME vs. HC
seq.13665.35	Intracellular	Serine/threonine-protein phosphatase 2A regulatory subunit B'' subunit alpha	Q06190	5523	PPP2R3A	1.00916	0.0131558	9.58063	0.521155	0.603903	0.815549	-6.1075	No Change	ME vs. HC
seq.13666.222	Secreted	Carbonic anhydrase-related protein 10	Q9NS85	56934	CA10	0.974791	-0.0368357	11.0756	-0.762795	0.448147	0.711711	-5.95698	No Change	ME vs. HC
seq.13668.44	Membrane	Tyrosine-protein kinase receptor TYRO3	Q06418	7301	TYRO3	0.992404	-0.011001	9.20721	-0.262634	0.793603	0.914285	-6.20618	No Change	ME vs. HC
seq.13669.6	Membrane	Fibroblast growth factor receptor 3	P22607	2261	FGFR3	1.13619	0.184208	13.0147	2.48323	0.0154169	0.0955534	-3.35907	Up (pval < 0.05)	ME vs. HC
seq.13670.81	Secreted	Group IIE secretory phospholipase A2	Q9NZK7	30814	PLA2G2E	0.991792	-0.0118905	9.65619	-0.280949	0.779577	0.909004	-6.20133	No Change	ME vs. HC
seq.13671.40	Secreted	Neutrophil elastase	P08246	1991	ELANE	0.713486	-0.487043	16.9783	-3.79801	0.000307428	0.00811451	0.140355	Down (qval < 0.05)	ME vs. HC
seq.13672.3	Intracellular	Heat shock 70 kDa protein 6	P17066	3310	HSPA6	1.01133	0.0162578	11.9476	0.430235	0.668345	0.854204	-6.14959	No Change	ME vs. HC
seq.13673.21	Intracellular	T-complex protein 1 subunit eta	Q99832	10574	CCT7	0.786904	-0.345741	11.0861	-2.25665	0.0271522	0.136901	-3.84296	Down (pval < 0.05)	ME vs. HC
seq.13676.46	Secreted	Inhibin beta B chain	P09529	3625	INHBB	1.17992	0.23869	13.1831	2.38743	0.019669	0.111087	-3.56843	Up (pval < 0.05)	ME vs. HC
seq.13678.169	Secreted	Complement factor D	P00746	1675	CFD	1.22395	0.291547	14.9848	4.45788	3.07249e-05	0.00205407	2.25848	Up (qval < 0.05)	ME vs. HC
seq.13680.3	Intracellular	NGFI-A-binding protein 2	Q15742	4665	NAB2	1.06862	0.0957531	10.3746	1.47692	0.144179	0.388902	-5.19171	No Change	ME vs. HC
seq.13681.173	Intracellular	Casein kinase II subunit alpha'	P19784	1459	CSNK2A2	0.986257	-0.0199646	10.2342	-1.48797	0.141248	0.384821	-5.17623	No Change	ME vs. HC
seq.13682.47	Membrane	Macrophage colony-stimulating factor 1 receptor	P07333	1436	CSF1R	0.907854	-0.139468	12.2828	-1.78793	0.0781118	0.266285	-4.71495	No Change	ME vs. HC
seq.13683.18	Membrane	Chloride channel protein ClC-Kb	P51801	1188	CLCNKB	1.08084	0.11215	14.2149	2.01653	0.0475802	0.194347	-4.31205	Up (pval < 0.05)	ME vs. HC
seq.13686.2	Membrane	Interleukin-5 receptor subunit alpha	Q01344	3568	IL5RA	1.15059	0.202372	11.2378	3.17977	0.00219585	0.0267895	-1.64075	Up (qval < 0.05)	ME vs. HC
seq.13687.5	Secreted	C-C motif chemokine 1	P22362	6346	CCL1	1.02487	0.03544	11.2163	1.43498	0.155744	0.40617	-5.24953	No Change	ME vs. HC
seq.13688.2	Intracellular	Calcyphosin-like protein	Q8WWF8	133690	CAPSL	1.07267	0.101206	9.19513	2.08839	0.0403994	0.177032	-4.1765	Up (pval < 0.05)	ME vs. HC
seq.13689.2	Intracellular	Ornithine decarboxylase	P11926	4953	ODC1	1.04879	0.0687198	10.5025	2.87494	0.00534805	0.0473758	-2.43354	Up (qval < 0.05)	ME vs. HC
seq.13690.26	Secreted	Biglycan	P21810	633	BGN	0.747043	-0.420736	12.1809	-3.8292	0.000276938	0.00765917	0.235818	Down (qval < 0.05)	ME vs. HC
seq.13691.10	Membrane	Sodium-coupled monocarboxylate transporter 1	Q8N695	160728	SLC5A8	1.13389	0.181286	11.8113	2.16244	0.0340006	0.158733	-4.03247	Up (pval < 0.05)	ME vs. HC
seq.13692.154	Secreted	WNT1-inducible-signaling pathway protein 1	O95388	8840	CCN4	1.14629	0.196976	11.5266	1.05497	0.295065	0.576393	-5.70089	No Change	ME vs. HC
seq.13693.5	Secreted	Cerebral dopamine neurotrophic factor	Q49AH0	441549	CDNF	1.01218	0.017463	10.3655	0.945758	0.347523	0.62913	-5.80601	No Change	ME vs. HC
seq.13694.24	Membrane	Cytokine receptor-like factor 2	Q9HC73	64109	CRLF2	1.03889	0.0550459	8.70484	0.780826	0.437536	0.703707	-5.94351	No Change	ME vs. HC
seq.13697.51	Intracellular	Glycerol-3-phosphate dehydrogenase [NAD(+)], cytoplasmic	P21695	2819	GPD1	0.966258	-0.0495193	10.5978	-0.20766	0.836097	0.935438	-6.2188	No Change	ME vs. HC
seq.13698.28	Membrane	Dyslexia-associated protein KIAA0319-like protein	Q8IZA0	79932	KIAA0319L	0.983224	-0.0244079	10.5596	-1.16368	0.248502	0.525101	-5.58524	No Change	ME vs. HC
seq.13699.6	Secreted	Prostate-specific antigen	P07288	354	KLK3	1.03767	0.0533528	9.43866	0.891666	0.375625	0.654105	-5.85393	No Change	ME vs. HC
seq.13700.10	Secreted	Annexin A2	P07355	302	ANXA2	1.04327	0.0611123	12.5321	0.911014	0.365412	0.644752	-5.83711	No Change	ME vs. HC
seq.13701.2	Secreted	C-X-C motif chemokine 13	O43927	10563	CXCL13	1.0523	0.0735424	10.7057	0.503791	0.615989	0.821992	-6.11616	No Change	ME vs. HC
seq.13704.5	Intracellular	Hydroxymethylglutaryl-CoA synthase, mitochondrial	P54868	3158	HMGCS2	1.04081	0.057702	9.1957	1.54749	0.126251	0.357524	-5.09092	No Change	ME vs. HC
seq.13706.12	Membrane	Interleukin-12 receptor subunit beta-1	P42701	3594	IL12RB1	1.01424	0.0204022	9.55142	0.77607	0.44032	0.706015	-5.94709	No Change	ME vs. HC
seq.13707.27	Secreted	SPARC-like protein 1	Q14515	8404	SPARCL1	1.01602	0.0229242	13.0203	0.591257	0.556251	0.786976	-6.0696	No Change	ME vs. HC
seq.13708.56	Secreted	Kallikrein-8	O60259	11202	KLK8	1.07775	0.108019	11.5061	1.91575	0.0594794	0.22667	-4.49503	No Change	ME vs. HC
seq.13710.6	Secreted	Plasma protease C1 inhibitor	P05155	710	SERPING1	1.01325	0.018984	14.3628	0.35224	0.725716	0.884937	-6.17932	No Change	ME vs. HC
seq.13711.10	Intracellular	Clathrin heavy chain 1	Q00610	1213	CLTC	1.02584	0.0368097	10.4857	0.78495	0.43513	0.701223	-5.94038	No Change	ME vs. HC
seq.13712.104	Secreted	Granzyme A	P12544	3001	GZMA	1.05498	0.0772141	10.8413	2.07132	0.042014	0.181553	-4.20907	Up (pval < 0.05)	ME vs. HC
seq.13713.164	Membrane	Vesicle-trafficking protein SEC22a	Q96IW7	26984	SEC22A	0.939967	-0.0893178	10.1431	-1.15756	0.250977	0.528502	-5.59205	No Change	ME vs. HC
seq.13717.15	Secreted	Ficolin-2	Q15485	2220	FCN2	1.08621	0.119309	14.6279	1.29956	0.198014	0.463022	-5.42544	No Change	ME vs. HC
seq.13719.19	Intracellular	Serine/threonine-protein kinase PAK 4	O96013	10298	PAK4	0.934453	-0.0978061	10.8954	-1.77144	0.0808377	0.273263	-4.74233	No Change	ME vs. HC
seq.13720.95	Secreted	Myeloblastin	P24158	5657	PRTN3	0.906381	-0.14181	11.7582	-1.65472	0.102456	0.314681	-4.92943	No Change	ME vs. HC
seq.13722.105	Secreted	Complement component C9	P02748	735	C9	1.07926	0.110041	15.9856	1.65749	0.101894	0.314067	-4.92513	No Change	ME vs. HC
seq.13723.6	Secreted	Interleukin-10	P22301	3586	IL10	0.954866	-0.0666296	10.0239	-1.33258	0.186988	0.44767	-5.38406	No Change	ME vs. HC
seq.13724.27	Secreted	Fibroblast growth factor 19	O95750	9965	FGF19	1.08666	0.119906	11.8827	0.929283	0.355934	0.637236	-5.82089	No Change	ME vs. HC
seq.13725.3	Secreted	Fibroblast growth factor 16	O43320	8823	FGF16	0.993269	-0.00974336	11.859	-0.487911	0.627137	0.828914	-6.12382	No Change	ME vs. HC
seq.13726.4	Membrane	T-lymphocyte activation antigen CD80	P33681	941	CD80	1.01498	0.0214489	9.14353	0.592139	0.555664	0.786697	-6.0691	No Change	ME vs. HC
seq.13727.44	Intracellular	Speckle-type POZ protein	O43791	8405	SPOP	0.993528	-0.00936685	10.2043	-0.27847	0.781472	0.909564	-6.20201	No Change	ME vs. HC
seq.13728.19	Intracellular	Endoplasmic reticulum resident protein 29	P30040	10961	ERP29	0.849354	-0.235562	10.5133	-4.38797	3.95615e-05	0.00237564	2.02489	Down (qval < 0.05)	ME vs. HC
seq.13729.26	Membrane	Sideroflexin-5	Q8TD22	94097	SFXN5	1.03541	0.0502033	9.8141	1.35816	0.178772	0.438607	-5.35134	No Change	ME vs. HC
seq.13730.18	Intracellular	Dipeptidyl peptidase 1	P53634	1075	CTSC	0.952031	-0.0709194	14.4756	-1.14867	0.2546	0.53185	-5.60186	No Change	ME vs. HC
seq.13731.14	Secreted	Complement component C7	P10643	730	C7	0.935651	-0.095958	14.7739	-1.66377	0.100626	0.311838	-4.91533	No Change	ME vs. HC
seq.13732.79	Secreted	Cardiotrophin-1	Q16619	1489	CTF1	1.00616	0.00885583	12.4611	0.188794	0.8508	0.943211	-6.22245	No Change	ME vs. HC
seq.13733.5	Secreted	Interleukin-12 subunit beta	P29460	3593	IL12B	0.990012	-0.0144826	8.41445	-0.220244	0.826322	0.929302	-6.21617	No Change	ME vs. HC
seq.13734.22	Secreted	Interferon lambda-1	Q8IU54	282618	IFNL1	0.981922	-0.0263197	10.1325	-1.24035	0.218987	0.489114	-5.49715	No Change	ME vs. HC
seq.13735.1	Intracellular	Rap1 GTPase-activating protein 1	P47736	5909	RAP1GAP	1.0069	0.00991602	9.54712	0.453409	0.651656	0.845307	-6.13963	No Change	ME vs. HC
seq.13738.8	Secreted	Inhibin beta A chain	P08476	3624	INHBA	1.17213	0.229133	10.1294	2.94629	0.00436405	0.0421236	-2.25344	Up (qval < 0.05)	ME vs. HC
seq.13739.3	Membrane	Leucine-rich repeat transmembrane protein FLRT1	Q9NZU1	23769	FLRT1	0.948477	-0.0763151	9.66043	-1.00562	0.31806	0.598692	-5.74977	No Change	ME vs. HC
seq.13740.51	Secreted	Secreted frizzled-related protein 3	Q92765	2487	FRZB	1.05924	0.0830254	11.5525	1.13261	0.261239	0.53912	-5.61941	No Change	ME vs. HC
seq.13741.36	Secreted	Insulin-like growth factor-binding protein 1	P08833	3484	IGFBP1	1.03109	0.044175	13.523	0.179568	0.85801	0.946227	-6.2241	No Change	ME vs. HC
seq.13742.66	Secreted	Interleukin-22	Q9GZX6	50616	IL22	1.10571	0.144972	10.8309	3.61094	0.000569293	0.011812	-0.421301	Up (qval < 0.05)	ME vs. HC
seq.13743.56	Intracellular	Cullin-4B	Q13620	8450	CUL4B	1.01606	0.0229826	10.1181	1.20059	0.233953	0.507534	-5.5435	No Change	ME vs. HC
seq.13744.37	Membrane	Interleukin-3 receptor subunit alpha	P26951	3563	IL3RA	0.994115	-0.00851467	12.3667	-0.104893	0.916761	0.97049	-6.23447	No Change	ME vs. HC
seq.13745.10	Membrane	Polycystin-2	Q13563	5311	PKD2	1.01636	0.0234112	9.09378	1.28847	0.201822	0.465539	-5.43911	No Change	ME vs. HC
seq.13747.9	Secreted	Carbonic anhydrase 6	P23280	765	CA6	0.763508	-0.389284	12.2552	-3.36854	0.00123134	0.0186381	-1.12034	Down (qval < 0.05)	ME vs. HC
seq.13748.4	Secreted	C-C motif chemokine 8	P80075	6355	CCL8	1.06277	0.0878243	8.88107	1.25853	0.21238	0.479622	-5.47547	No Change	ME vs. HC
seq.13924.13	Intracellular	Myocardial zonula adherens protein	P0CAP1	100820829	MYZAP	0.991531	-0.0122707	11.027	-0.598609	0.551365	0.785299	-6.06536	No Change	ME vs. HC
seq.13926.1	Intracellular	RecQ-mediated genome instability protein 1	Q9H9A7	80010	RMI1	0.975181	-0.0362574	11.5363	-2.10721	0.0386814	0.173333	-4.14032	Down (pval < 0.05)	ME vs. HC
seq.13929.27	Intracellular	Peroxisomal carnitine O-octanoyltransferase	Q9UKG9	54677	CROT	0.968065	-0.0468235	9.4657	-2.03868	0.0452581	0.188816	-4.27072	Down (pval < 0.05)	ME vs. HC
seq.13930.3	Intracellular	DNA dC->dU-editing enzyme APOBEC-3G	Q9HC16	60489	APOBEC3G	0.903217	-0.146856	10.2653	-3.08455	0.00291708	0.0323306	-1.89486	Down (qval < 0.05)	ME vs. HC
seq.13931.22	Intracellular	26S proteasome non-ATPase regulatory subunit 9	O00233	5715	PSMD9	0.924581	-0.113128	11.5074	-1.45786	0.149347	0.396851	-5.21817	No Change	ME vs. HC
seq.13932.45	Intracellular	Rho guanine nucleotide exchange factor 7	Q14155	8874	ARHGEF7	1.01529	0.0218874	12.1748	0.484568	0.629495	0.830335	-6.1254	No Change	ME vs. HC
seq.13933.276	Intracellular	NGFI-A-binding protein 1	Q13506	4664	NAB1	0.901839	-0.149058	15.1457	-2.68795	0.00897535	0.0666195	-2.88896	Down (pval < 0.05)	ME vs. HC
seq.13934.3	Intracellular	Guanine nucleotide exchange factor DBS	O15068	23263	MCF2L	1.00222	0.00320562	10.8435	0.114602	0.909088	0.967177	-6.23343	No Change	ME vs. HC
seq.13936.24	Intracellular	Phosphoglycerate kinase 2	P07205	5232	PGK2	1.01289	0.0184784	9.82056	0.861415	0.391949	0.668564	-5.87953	No Change	ME vs. HC
seq.13937.75	Intracellular	Cullin-associated NEDD8-dissociated protein 1	Q86VP6	55832	CAND1	0.976701	-0.0340112	10.953	-0.756805	0.451705	0.714149	-5.96138	No Change	ME vs. HC
seq.13939.14	Intracellular	UTP--glucose-1-phosphate uridylyltransferase	Q16851	7360	UGP2	1.00468	0.00673096	9.82067	0.161619	0.872071	0.951597	-6.22709	No Change	ME vs. HC
seq.13940.19	Intracellular	Gamma-interferon-inducible protein 16	Q16666	3428	IFI16	0.693244	-0.528565	11.5659	-4.74166	1.08054e-05	0.00118149	3.22633	Down (qval < 0.05)	ME vs. HC
seq.13941.82	Intracellular	Phenylalanine--tRNA ligase, mitochondrial	O95363	10667	FARS2	1.04077	0.0576515	11.3235	2.05892	0.0432221	0.183882	-4.2326	Up (pval < 0.05)	ME vs. HC
seq.13942.140	Intracellular	SPRY domain-containing SOCS box protein 1	Q96BD6	80176	SPSB1	0.984902	-0.0219482	11.416	-0.67332	0.502959	0.752531	-6.01924	No Change	ME vs. HC
seq.13943.38	Intracellular	Protein dpy-30 homolog	Q9C005	84661	DPY30	1.03776	0.0534718	12.1516	1.2667	0.209459	0.475317	-5.46562	No Change	ME vs. HC
seq.13944.3	Intracellular	Sulfotransferase 1A3	P0DMM9	445329	SULT1A3	0.88938	-0.169129	9.21203	-3.96937	0.000172222	0.00562017	0.670795	Down (qval < 0.05)	ME vs. HC
seq.13946.8	Intracellular	Probable ATP-dependent RNA helicase DDX23	Q9BUQ8	9416	DDX23	0.987127	-0.0186923	11.8159	-0.64771	0.51929	0.764232	-6.03565	No Change	ME vs. HC
seq.13947.371	Intracellular	Peroxisomal NADH pyrophosphatase NUDT12	Q9BQG2	83594	NUDT12	0.986482	-0.0196359	11.2101	-0.89253	0.375165	0.654105	-5.85319	No Change	ME vs. HC
seq.13948.50	Membrane	Gamma-aminobutyric acid type B receptor subunit 2	O75899	9568	GABBR2	0.978642	-0.0311466	10.3829	-0.419044	0.676466	0.85874	-6.15422	No Change	ME vs. HC
seq.13950.9	Intracellular	Collagen type IV alpha-3-binding protein	Q9Y5P4	10087	CERT1	0.768444	-0.379989	10.5104	-3.38244	0.00117906	0.018033	-1.08117	Down (qval < 0.05)	ME vs. HC
seq.13954.9	Intracellular	Glucosamine 6-phosphate N-acetyltransferase	Q96EK6	64841	GNPNAT1	0.902776	-0.14756	10.4107	-1.70309	0.0929844	0.29708	-4.8533	No Change	ME vs. HC
seq.13955.33	Membrane	Death-associated protein kinase 1	P53355	1612	DAPK1	0.977119	-0.0333934	9.43648	-0.658219	0.512555	0.760117	-6.02899	No Change	ME vs. HC
seq.13958.5	Intracellular	Probable RNA-binding protein 46	Q8TBY0	166863	RBM46	1.0258	0.0367535	8.68599	0.971902	0.334444	0.615148	-5.78186	No Change	ME vs. HC
seq.13959.7	Intracellular	Cytosol aminopeptidase	P28838	51056	LAP3	0.909602	-0.136693	12.9916	-1.62347	0.108982	0.326611	-4.97753	No Change	ME vs. HC
seq.13960.15	Intracellular	Arf-GAP with GTPase, ANK repeat and PH domain-containing protein 3	Q96P47	116988	AGAP3	1.03078	0.0437383	10.9419	1.33304	0.186837	0.447457	-5.38347	No Change	ME vs. HC
seq.13961.18	Intracellular	Kinesin-like protein KIF3A	Q9Y496	11127	KIF3A	1.02192	0.0312875	14.3339	0.765722	0.446414	0.710398	-5.95481	No Change	ME vs. HC
seq.13963.7	Intracellular	Toll-interacting protein	Q9H0E2	54472	TOLLIP	0.732423	-0.449251	13.1701	-3.04421	0.00328479	0.0347751	-2.00078	Down (qval < 0.05)	ME vs. HC
seq.13966.30	Intracellular	Myomesin-3	Q5VTT5	127294	MYOM3	0.934939	-0.0970565	11.2319	-2.3513	0.0215262	0.117783	-3.64557	Down (pval < 0.05)	ME vs. HC
seq.13967.14	Intracellular	Thioredoxin reductase 1, cytoplasmic	Q16881	7296	TXNRD1	0.939454	-0.0901059	11.2033	-1.61344	0.111146	0.329124	-4.99278	No Change	ME vs. HC
seq.13969.24	Intracellular	Importin subunit alpha-7	O60684	23633	KPNA6	0.964756	-0.0517638	11.666	-1.01035	0.315804	0.597248	-5.74518	No Change	ME vs. HC
seq.13972.4	Intracellular	17-beta-hydroxysteroid dehydrogenase 14	Q9BPX1	51171	HSD17B14	1.00789	0.0113316	10.0492	0.465865	0.642757	0.839814	-6.13405	No Change	ME vs. HC
seq.13973.62	Intracellular	Tubulin--tyrosine ligase	Q8NG68	150465	TTL	1.00021	0.000296416	9.26241	0.00865415	0.99312	0.996656	-6.23981	No Change	ME vs. HC
seq.13975.56	Membrane	Liprin-alpha-1	Q13136	8500	PPFIA1	0.818116	-0.289623	11.0097	-3.29652	0.00153904	0.0213947	-1.32143	Down (qval < 0.05)	ME vs. HC
seq.13976.9	Intracellular	Rho guanine nucleotide exchange factor 1	Q92888	9138	ARHGEF1	0.917132	-0.124799	10.2572	-2.95902	0.00420715	0.0412355	-2.22094	Down (qval < 0.05)	ME vs. HC
seq.13977.28	Intracellular	BRCA1-associated RING domain protein 1	Q99728	580	BARD1	1.00283	0.00407976	10.0279	0.188149	0.851304	0.943232	-6.22256	No Change	ME vs. HC
seq.13978.122	Intracellular	T-box transcription factor TBX3	O15119	6926	TBX3	1.06222	0.0870868	8.59403	2.19606	0.0314009	0.15065	-3.96565	Up (pval < 0.05)	ME vs. HC
seq.13979.3	Membrane	Anion exchange transporter	Q8TE54	115111	SLC26A7	0.950179	-0.0737287	11.0964	-4.45684	3.08419e-05	0.00205407	2.25497	Down (qval < 0.05)	ME vs. HC
seq.13982.33	Intracellular	Regulator of G-protein signaling 18	Q9NS28	64407	RGS18	0.960122	-0.0587103	8.63259	-1.34079	0.184319	0.444624	-5.37362	No Change	ME vs. HC
seq.13983.27	Intracellular	Quinone oxidoreductase	Q08257	1429	CRYZ	1.12987	0.176154	11.825	1.4608	0.14854	0.395836	-5.21411	No Change	ME vs. HC
seq.13984.23	Intracellular	ATP-dependent RNA helicase DDX25	Q9UHL0	29118	DDX25	1.02889	0.0410824	9.80845	2.54535	0.0131209	0.0850084	-3.21963	Up (pval < 0.05)	ME vs. HC
seq.13985.12	Intracellular	E3 ubiquitin-protein ligase SMURF2	Q9HAU4	64750	SMURF2	0.997333	-0.00385227	10.2384	-0.177623	0.859531	0.947157	-6.22444	No Change	ME vs. HC
seq.13986.6	Intracellular	LanC-like protein 1	O43813	10314	LANCL1	0.915448	-0.12745	10.0633	-2.09251	0.0400176	0.176395	-4.1686	Down (pval < 0.05)	ME vs. HC
seq.13988.67	Intracellular	NmrA-like family domain-containing protein 1	Q9HBL8	57407	NMRAL1	1.0114	0.0163496	12.738	0.199102	0.842759	0.938407	-6.2205	No Change	ME vs. HC
seq.13990.1	Intracellular	Pyruvate carboxylase, mitochondrial	P11498	5091	PC	1.01925	0.027503	10.0194	0.924777	0.358257	0.639676	-5.82492	No Change	ME vs. HC
seq.13991.47	Intracellular	Eukaryotic translation initiation factor 4 gamma 3	O43432	8672	EIF4G3	0.989287	-0.0155393	11.8049	-0.330658	0.74189	0.892753	-6.18651	No Change	ME vs. HC
seq.13992.12	Intracellular	Vesicle-fusing ATPase	P46459	4905	NSF	0.986536	-0.0195559	11.0537	-0.504599	0.615424	0.821837	-6.11576	No Change	ME vs. HC
seq.13993.20	Intracellular	Band 4.1-like protein 1	Q9H4G0	2036	EPB41L1	0.955636	-0.0654667	11.5591	-0.675101	0.501834	0.752087	-6.01807	No Change	ME vs. HC
seq.13994.1	Intracellular	rRNA 2'-O-methyltransferase fibrillarin	P22087	2091	FBL	0.966919	-0.0485325	12.4989	-1.71422	0.0909102	0.293396	-4.83551	No Change	ME vs. HC
seq.13996.16	Intracellular	Phosphopantothenoylcysteine decarboxylase	Q96CD2	60490	PPCDC	0.993467	-0.00945599	10.7091	-0.471534	0.638725	0.836666	-6.13147	No Change	ME vs. HC
seq.13998.26	Intracellular	Adenylosuccinate synthetase isozyme 1	Q8N142	122622	ADSS1	0.955965	-0.064971	9.35114	-0.765783	0.446378	0.710398	-5.95477	No Change	ME vs. HC
seq.14002.18	Intracellular	Dedicator of cytokinesis protein 9	Q9BZ29	23348	DOCK9	0.994142	-0.0084759	10.3195	-0.41211	0.681518	0.862016	-6.15703	No Change	ME vs. HC
seq.14005.2	Intracellular	Chromodomain-helicase-DNA-binding protein 7	Q9P2D1	55636	CHD7	1.03688	0.0522499	9.44719	2.65109	0.00991349	0.0701703	-2.97583	Up (pval < 0.05)	ME vs. HC
seq.14006.36	Intracellular	Glycine N-methyltransferase	Q14749	27232	GNMT	0.991906	-0.0117248	11.314	-0.556375	0.579728	0.801045	-6.08905	No Change	ME vs. HC
seq.14007.22	Intracellular	Bifunctional 3'-phosphoadenosine 5'-phosphosulfate synthase 1	O43252	9061	PAPSS1	0.970231	-0.0436002	11.0484	-2.13881	0.0359395	0.16491	-4.07892	Down (pval < 0.05)	ME vs. HC
seq.14008.22	Intracellular	mRNA-decapping enzyme 1A	Q9NPI6	55802	DCP1A	1.04218	0.0595988	10.0493	2.30942	0.0238736	0.125866	-3.73376	Up (pval < 0.05)	ME vs. HC
seq.14009.65	Intracellular	Tumor necrosis factor alpha-induced protein 3	P21580	7128	TNFAIP3	1.0253	0.0360424	10.5503	0.753577	0.453629	0.715609	-5.96375	No Change	ME vs. HC
seq.14011.17	Intracellular	Protein S100-A11	P31949	6282	S100A11	1.02534	0.036098	12.0791	0.99002	0.325572	0.607215	-5.76475	No Change	ME vs. HC
seq.14012.17	Intracellular	Probable ATP-dependent RNA helicase DHX58	Q96C10	79132	DHX58	0.943715	-0.0835762	11.1502	-0.85963	0.392926	0.669354	-5.88102	No Change	ME vs. HC
seq.14013.11	Intracellular	TRAF family member-associated NF-kappa-B activator	Q92844	10010	TANK	0.864488	-0.210082	10.6068	-2.57308	0.0121997	0.0810715	-3.15648	Down (pval < 0.05)	ME vs. HC
seq.14019.73	Intracellular	Envoplakin	Q92817	2125	EVPL	1.00033	0.000477954	11.113	0.0109881	0.991264	0.995754	-6.23978	No Change	ME vs. HC
seq.14021.81	Intracellular	Mediator of RNA polymerase II transcription subunit 4	Q9NPJ6	29079	MED4	1.01714	0.0245216	10.7768	0.797599	0.427799	0.695992	-5.9307	No Change	ME vs. HC
seq.14022.17	Secreted	Interleukin-17B	Q9UHF5	27190	IL17B	1.02235	0.0318846	9.39445	0.504111	0.615766	0.821843	-6.116	No Change	ME vs. HC
seq.14023.84	Secreted	Bone sialoprotein 2	P21815	3381	IBSP	1.0273	0.0388605	17.1136	1.1208	0.2662	0.544199	-5.63216	No Change	ME vs. HC
seq.14024.196	Membrane	Ectodysplasin-A, secreted form	Q92838	1896	EDA	1.01319	0.0188986	11.2596	0.728894	0.468497	0.726413	-5.98147	No Change	ME vs. HC
seq.14025.18	Membrane	Tumor necrosis factor receptor superfamily member 9	Q07011	3604	TNFRSF9	1.0283	0.0402647	9.78253	2.49992	0.0147668	0.0927008	-3.32188	Up (pval < 0.05)	ME vs. HC
seq.14026.24	Secreted	Interleukin-17F	Q96PD4	112744	IL17F	0.97644	-0.0343964	11.1785	-1.19985	0.234242	0.507859	-5.54436	No Change	ME vs. HC
seq.14028.22	Intracellular	Phosphatidylinositol 4-phosphate 3-kinase C2 domain-containing subunit alpha	O00443	5286	PIK3C2A	1.03937	0.055716	11.8727	1.89674	0.0619858	0.231846	-4.5286	No Change	ME vs. HC
seq.14029.42	Intracellular	COP9 signalosome complex subunit 2	P61201	9318	COPS2	0.999966	-4.83513e-05	14.2786	-0.000726071	0.999423	0.999559	-6.23984	No Change	ME vs. HC
seq.14030.21	Intracellular	Tumor necrosis factor ligand superfamily member 4	P23510	7292	TNFSF4	1.0234	0.0333675	10.937	0.824655	0.412367	0.683949	-5.90948	No Change	ME vs. HC
seq.14031.18	Secreted	Fibroblast growth factor 7	P21781	2252	FGF7	1.02212	0.0315661	8.70503	1.00935	0.316281	0.597646	-5.74615	No Change	ME vs. HC
seq.14032.2	Secreted	Vascular endothelial growth factor A, isoform 121	P15692	7422	VEGFA	0.884753	-0.176654	11.1733	-1.37344	0.173996	0.431952	-5.3315	No Change	ME vs. HC
seq.14034.22	Membrane	Tumor-associated calcium signal transducer 2	P09758	4070	TACSTD2	1.00045	0.00065394	9.63925	0.0376247	0.970094	0.986933	-6.23915	No Change	ME vs. HC
seq.14035.13	Intracellular	T-lymphoma invasion and metastasis-inducing protein 1	Q13009	7074	TIAM1	1.02689	0.0382747	9.03056	1.09361	0.277873	0.557573	-5.66104	No Change	ME vs. HC
seq.14036.116	Intracellular	Multiple PDZ domain protein	O75970	8777	MPDZ	1.05846	0.0819629	8.64357	1.92667	0.0580785	0.223233	-4.47561	No Change	ME vs. HC
seq.14037.18	Intracellular	Ran-binding protein 3	Q9H6Z4	8498	RANBP3	0.966773	-0.0487502	10.6234	-1.049	0.297786	0.578593	-5.70692	No Change	ME vs. HC
seq.14038.130	Secreted	Cystatin-F	O76096	8530	CST7	0.903726	-0.146042	14.9267	-0.730538	0.467498	0.726413	-5.9803	No Change	ME vs. HC
seq.14039.33	Secreted	Kallikrein-5	Q9Y337	25818	KLK5	1.04706	0.0663395	9.44359	1.64325	0.104813	0.318928	-4.94718	No Change	ME vs. HC
seq.14041.13	Secreted	Granzyme B	P10144	3002	GZMB	1.00052	0.000753478	10.562	0.041341	0.967142	0.986025	-6.23901	No Change	ME vs. HC
seq.14042.11	Secreted	Secreted frizzled-related protein 1	Q8N474	6422	SFRP1	1.10986	0.150381	12.8566	1.99848	0.0495476	0.199772	-4.34543	Up (pval < 0.05)	ME vs. HC
seq.14043.12	Intracellular	Early endosome antigen 1	Q15075	8411	EEA1	0.986846	-0.0191035	11.5178	-0.613813	0.541327	0.777172	-6.0564	No Change	ME vs. HC
seq.14045.12	Intracellular	Nuclear receptor coactivator 2	Q15596	10499	NCOA2	1.00509	0.00732236	10.4495	0.150572	0.880746	0.955903	-6.22878	No Change	ME vs. HC
seq.14047.78	Membrane and secreted isoforms	Brain-derived neurotrophic factor	P23560	627	BDNF	1.02831	0.0402726	14.9285	0.710282	0.479888	0.734878	-5.99444	No Change	ME vs. HC
seq.14048.7	Membrane and secreted isoforms	Interleukin-1 Receptor accessory protein	Q9NPH3	3556	IL1RAP	1.02713	0.0386214	11.775	0.367249	0.714541	0.880822	-6.17406	No Change	ME vs. HC
seq.14049.17	Secreted	Interleukin-7	P13232	3574	IL7	1.05843	0.0819201	10.1202	1.15634	0.25147	0.528814	-5.59339	No Change	ME vs. HC
seq.14050.61	Membrane and secreted isoforms	Ephrin-A4	P52798	1945	EFNA4	1.00175	0.00252655	11.5242	0.160146	0.873227	0.951832	-6.22732	No Change	ME vs. HC
seq.14051.54	Intracellular	Forkhead box protein C2	Q99958	2303	FOXC2	1.00699	0.0100503	9.08851	0.457977	0.648387	0.843259	-6.1376	No Change	ME vs. HC
seq.14052.26	Intracellular	Protein unc-13 homolog A	Q9UPW8	23025	UNC13A	1.02632	0.0374739	9.72831	1.62242	0.109207	0.326683	-4.97913	No Change	ME vs. HC
seq.14054.17	Membrane and secreted isoforms	Interleukin-15 receptor subunit alpha	Q13261	3601	IL15RA	1.07896	0.109639	13.0561	1.33732	0.185445	0.446242	-5.37804	No Change	ME vs. HC
seq.14056.4	Secreted	Glycoprotein hormones alpha chain	P01215	1081	CGA	0.995629	-0.00631986	10.789	-0.352221	0.72573	0.884937	-6.17933	No Change	ME vs. HC
seq.14057.68	Secreted	Tumor necrosis factor ligand superfamily member 15	O95150	9966	TNFSF15	1.03035	0.0431404	12.8463	1.44862	0.151906	0.400471	-5.23089	No Change	ME vs. HC
seq.14060.67	Intracellular	Neutrophil cytosol factor 4	Q15080	4689	NCF4	1.01541	0.0220693	11.3639	0.359239	0.720497	0.882864	-6.1769	No Change	ME vs. HC
seq.14061.48	Membrane and secreted isoforms	Tumor necrosis factor ligand superfamily member 11	O14788	8600	TNFSF11	0.993445	-0.00948851	11.1514	-0.387274	0.699728	0.872438	-6.1667	No Change	ME vs. HC
seq.14063.17	Secreted	Oncostatin-M	P13725	5008	OSM	0.970109	-0.0437807	10.6491	-1.71303	0.0911309	0.293849	-4.83742	No Change	ME vs. HC
seq.14064.21	Secreted	Peptidoglycan recognition protein 1	O75594	8993	PGLYRP1	1.01182	0.016946	9.17337	0.822402	0.413639	0.684817	-5.91127	No Change	ME vs. HC
seq.14065.11	Membrane	T-cell surface glycoprotein CD5	P06127	921	CD5	1.06677	0.0932519	8.5518	3.57522	0.000639096	0.0127229	-0.526421	Up (qval < 0.05)	ME vs. HC
seq.14066.49	Intracellular	Membrane-associated guanylate kinase, WW and PDZ domain-containing protein 2	Q86UL8	9863	MAGI2	1.02115	0.0301954	8.90355	0.881509	0.381057	0.65939	-5.86262	No Change	ME vs. HC
seq.14067.6	Intracellular	Plakophilin-2	Q99959	5318	PKP2	0.813761	-0.297322	10.7177	-2.87121	0.00540468	0.047647	-2.44285	Down (qval < 0.05)	ME vs. HC
seq.14068.29	Secreted	C-C motif chemokine 25	O15444	6370	CCL25	1.06463	0.0903478	12.2768	2.02613	0.0465615	0.191634	-4.29418	Up (pval < 0.05)	ME vs. HC
seq.14069.61	Membrane	Carbonic anhydrase 4	P22748	762	CA4	0.997616	-0.00344329	10.6402	-0.108233	0.91412	0.969916	-6.23412	No Change	ME vs. HC
seq.14070.56	Membrane	Intersectin-1	Q15811	6453	ITSN1	0.975367	-0.0359822	11.1474	-1.3549	0.179802	0.44025	-5.35553	No Change	ME vs. HC
seq.14072.9	Intracellular	Translationally-controlled tumor protein	P13693	7178	TPT1	0.991033	-0.0129948	13.5407	-0.246514	0.806006	0.920611	-6.21019	No Change	ME vs. HC
seq.14073.31	Secreted	Hemopexin	P02790	3263	HPX	1.01106	0.0158632	17.9826	0.658604	0.512309	0.760117	-6.02874	No Change	ME vs. HC
seq.14074.2	Intracellular	SHC-transforming protein 2	P98077	25759	SHC2	0.991636	-0.012118	9.12875	-0.764134	0.447354	0.710914	-5.95599	No Change	ME vs. HC
seq.14076.74	Secreted	Cystatin-S	P01036	1472	CST4	0.983488	-0.0240202	9.55761	-0.337001	0.737124	0.889522	-6.18444	No Change	ME vs. HC
seq.14077.6	Secreted	Ficolin-3	O75636	8547	FCN3	1.02973	0.0422724	11.5457	0.902564	0.369851	0.649144	-5.8445	No Change	ME vs. HC
seq.14078.69	Secreted	Lymphotactin	P47992	6375	XCL1	0.928317	-0.107311	12.4582	-1.24129	0.218639	0.488486	-5.49603	No Change	ME vs. HC
seq.14079.14	Membrane	Interleukin-18 receptor 1	Q13478	8809	IL18R1	1.02884	0.0410132	12.0387	0.652627	0.516133	0.76326	-6.03255	No Change	ME vs. HC
seq.14081.5	Membrane	NKG2D ligand 1	Q9BZM6	80329	ULBP1	1.01216	0.017434	10.178	0.476758	0.635019	0.834167	-6.12906	No Change	ME vs. HC
seq.14082.56	Intracellular	Talin-2	Q9Y4G6	83660	TLN2	0.981617	-0.0267675	11.2164	-0.932902	0.354075	0.636086	-5.81765	No Change	ME vs. HC
seq.14083.25	Intracellular	Selenide, water dikinase 1	P49903	22929	SEPHS1	0.853946	-0.227783	13.4314	-3.79131	0.000314382	0.00816725	0.11992	Down (qval < 0.05)	ME vs. HC
seq.14085.28	Secreted	Interleukin-13	P35225	3596	IL13	1.07749	0.107673	11.2886	1.42731	0.157933	0.409419	-5.25992	No Change	ME vs. HC
seq.14086.11	Secreted	Acid sphingomyelinase-like phosphodiesterase 3a	Q92484	10924	SMPDL3A	0.967703	-0.0473634	8.77937	-0.383206	0.702728	0.874834	-6.16823	No Change	ME vs. HC
seq.14088.38	Secreted	Insulin-like growth factor-binding protein 6	P24592	3489	IGFBP6	1.12204	0.166118	16.6051	3.62458	0.000544607	0.0115982	-0.380983	Up (qval < 0.05)	ME vs. HC
seq.14090.23	Intracellular	Differentially expressed in FDCP 6 homolog	Q9H4E7	50619	DEF6	0.89345	-0.162541	11.2545	-1.98684	0.050853	0.203356	-4.36683	No Change	ME vs. HC
seq.14091.42	Intracellular	Carbonyl reductase [NADPH] 3	O75828	874	CBR3	1.07211	0.100458	10.8849	2.03519	0.0456175	0.189424	-4.27726	Up (pval < 0.05)	ME vs. HC
seq.14093.10	Membrane	Fms-related tyrosine kinase 3 ligand	P49771	2323	FLT3LG	1.03014	0.0428334	10.7147	2.33174	0.0225959	0.121898	-3.68694	Up (pval < 0.05)	ME vs. HC
seq.14094.29	Membrane and secreted isoforms	Heparin-binding EGF-like growth factor	Q99075	1839	HBEGF	1.04928	0.0693939	13.2513	0.805722	0.42313	0.692486	-5.9244	No Change	ME vs. HC
seq.14095.1	Membrane	NKG2-D type II integral membrane protein	P26718	100528032	KLRK1	1.01033	0.014833	9.44807	0.712111	0.478761	0.73346	-5.99318	No Change	ME vs. HC
seq.14097.86	Membrane	Carbohydrate sulfotransferase 15	Q7LFX5	51363	CHST15	0.995023	-0.00719885	10.8752	-0.146074	0.884282	0.957445	-6.22943	No Change	ME vs. HC
seq.14098.28	Intracellular	Cysteine--tRNA ligase, cytoplasmic	P49589	833	CARS1	0.967882	-0.0470973	11.5359	-1.52906	0.130754	0.366032	-5.11768	No Change	ME vs. HC
seq.14099.20	Intracellular	Proteasome subunit alpha type-4	P25789	5685	PSMA4	1.02239	0.031948	9.60678	0.960368	0.340173	0.621629	-5.79259	No Change	ME vs. HC
seq.14100.63	Secreted	Complement C1q subcomponent subunit C	P02747	714	C1QC	1.04493	0.0634033	10.4985	0.823931	0.412775	0.684316	-5.91005	No Change	ME vs. HC
seq.14101.2	Membrane	Ciliary neurotrophic factor receptor subunit alpha	P26992	1271	CNTFR	1.05277	0.0741915	9.53445	1.6719	0.0990059	0.308121	-4.90262	No Change	ME vs. HC
seq.14102.6	Secreted	Granulysin	P22749	10578	GNLY	1.05992	0.0839585	10.6287	0.859095	0.393219	0.669354	-5.88146	No Change	ME vs. HC
seq.14103.12	Membrane	Tryptase gamma	Q9NRR2	25823	TPSG1	0.995246	-0.00687469	11.9876	-0.339307	0.735394	0.889208	-6.18368	No Change	ME vs. HC
seq.14104.1	Membrane	TLR4 interactor with leucine rich repeats	Q7L0X0	9865	TRIL	0.984546	-0.02247	10.7771	-1.2966	0.199025	0.463464	-5.4291	No Change	ME vs. HC
seq.14105.5	Secreted	Kallistatin	P29622	5267	SERPINA4	1.00521	0.00749295	15.7463	0.245513	0.806777	0.921204	-6.21043	No Change	ME vs. HC
seq.14106.46	Intracellular	Rap1 GTPase-GDP dissociation stimulator 1	P52306	5910	RAP1GDS1	1.01584	0.022669	9.91044	1.35074	0.181127	0.441724	-5.36089	No Change	ME vs. HC
seq.14107.1	Intracellular	5-formyltetrahydrofolate cyclo-ligase	P49914	10588	MTHFS	0.738477	-0.437374	12.7715	-3.29814	0.00153143	0.0213293	-1.31697	Down (qval < 0.05)	ME vs. HC
seq.14108.15	Secreted	Transforming growth factor beta-1	P01137	7040	TGFB1	1.04392	0.0620105	12.4872	1.75484	0.0836598	0.279349	-4.76965	No Change	ME vs. HC
seq.14109.15	Secreted	C-C motif chemokine 15	Q16663	6359	CCL15	1.08723	0.120653	11.2776	1.87119	0.0654959	0.239912	-4.57326	No Change	ME vs. HC
seq.14110.200	Secreted	SPARC	P09486	6678	SPARC	1.0525	0.0738137	13.0997	1.74856	0.0847474	0.281186	-4.77992	No Change	ME vs. HC
seq.14111.15	Secreted	Thrombospondin-2	P35442	7058	THBS2	1.03281	0.0465706	9.4422	1.15266	0.252967	0.52995	-5.59746	No Change	ME vs. HC
seq.14112.40	Membrane	Tumor necrosis factor receptor superfamily member 19L	Q969Z4	84957	RELT	0.990146	-0.0142867	11.3381	-0.423572	0.673176	0.85721	-6.15236	No Change	ME vs. HC
seq.14114.18	Membrane	PILR alpha-associated neural protein	Q8IYJ0	196500	PIANP	0.997161	-0.00410132	11.139	-0.0813837	0.935369	0.975499	-6.23661	No Change	ME vs. HC
seq.14115.34	Secreted	Adrenomedullin	P35318	133	ADM	0.996164	-0.00554422	11.637	-0.276665	0.782852	0.909564	-6.20249	No Change	ME vs. HC
seq.14116.129	Intracellular	Protein S100-A4	P26447	6275	S100A4	0.898215	-0.154867	10.388	-2.23457	0.0286376	0.14166	-3.88799	Down (pval < 0.05)	ME vs. HC
seq.14120.2	Membrane	E3 ubiquitin-protein ligase RNF43	Q68DV7	54894	RNF43	0.99188	-0.0117628	11.3135	-0.375055	0.708753	0.877674	-6.17124	No Change	ME vs. HC
seq.14121.24	Membrane	Tumor necrosis factor receptor superfamily member 10D	Q9UBN6	8793	TNFRSF10D	1.01185	0.0169915	11.0821	0.533233	0.59556	0.810528	-6.10131	No Change	ME vs. HC
seq.14122.132	Membrane	E3 ubiquitin-protein ligase ZNRF3	Q9ULT6	84133	ZNRF3	0.980308	-0.0286932	9.82987	-1.05014	0.297261	0.577955	-5.70577	No Change	ME vs. HC
seq.14123.34	Membrane	V-type immunoglobulin domain-containing suppressor of T-cell activation	Q9H7M9	64115	VSIR	0.92546	-0.111758	12.6557	-1.68851	0.0957609	0.302129	-4.87646	No Change	ME vs. HC
seq.14124.6	Intracellular	Ephrin-A2	O43921	1943	EFNA2	1.10654	0.146056	11.2711	3.96872	0.000172604	0.00562017	0.66876	Up (qval < 0.05)	ME vs. HC
seq.14125.5	Secreted	Apolipoprotein M	O95445	55937	APOM	0.975081	-0.0364058	10.0617	-0.965806	0.337464	0.618529	-5.78754	No Change	ME vs. HC
seq.14127.240	Secreted	Interferon beta	P01574	3456	IFNB1	0.971487	-0.0417337	9.75652	-0.831332	0.408611	0.680957	-5.90413	No Change	ME vs. HC
seq.14128.121	Secreted	Interferon alpha-10	P01566	3446	IFNA10	1.04165	0.0588683	8.5782	1.9536	0.0547431	0.214809	-4.42729	No Change	ME vs. HC
seq.14129.1	Secreted	Interferon alpha-7	P01567	3444	IFNA7	0.976854	-0.0337855	9.22065	-0.974405	0.333208	0.61471	-5.77951	No Change	ME vs. HC
seq.14131.37	Membrane	Ephrin-B2	P52799	1948	EFNB2	1.09857	0.135623	12.801	2.45745	0.0164711	0.100139	-3.41607	Up (pval < 0.05)	ME vs. HC
seq.14132.21	Membrane	HERV-H LTR-associating protein 2	Q9UM44	11148	HHLA2	0.987601	-0.0180001	13.4697	-0.534339	0.594799	0.810242	-6.10074	No Change	ME vs. HC
seq.14133.93	Membrane and secreted isoforms	Interleukin-1 receptor type 2	P27930	7850	IL1R2	0.920995	-0.118735	13.1583	-2.13745	0.036054	0.165203	-4.08158	Down (pval < 0.05)	ME vs. HC
seq.14134.49	Membrane	Amphoterin-induced protein 2	Q86SJ2	347902	AMIGO2	0.998005	-0.00288162	10.8077	-0.0696084	0.944704	0.977664	-6.23748	No Change	ME vs. HC
seq.14135.3	Membrane	Relaxin receptor 1	Q9HBX9	59350	RXFP1	1.00722	0.0103857	10.0665	0.413749	0.680322	0.8614	-6.15637	No Change	ME vs. HC
seq.14136.234	Membrane	Complement component C1q receptor	Q9NPY3	22918	CD93	0.923331	-0.11508	12.532	-2.26088	0.0268757	0.136069	-3.83429	Down (pval < 0.05)	ME vs. HC
seq.14139.16	Membrane and secreted isoforms	Neuregulin-4	Q8WWG1	145957	NRG4	0.996379	-0.00523334	10.0573	-0.314779	0.753865	0.899479	-6.1915	No Change	ME vs. HC
seq.14143.8	Intracellular	Histone H2B type 2-E	Q16778	8349	H2BC21	0.535984	-0.899738	15.06	-5.49049	6.04242e-07	0.00020604	5.90962	Down (qval < 0.05)	ME vs. HC
seq.14144.3	Intracellular	Histone H2A type 3	Q7L7L0	92815	H2AW	0.510135	-0.971049	13.7103	-4.17712	8.37793e-05	0.00363176	1.33295	Down (qval < 0.05)	ME vs. HC
seq.14146.92	Intracellular	Histone H3.1	P68431	8350	H3C1	0.941621	-0.0867809	10.7167	-0.885066	0.379149	0.657743	-5.85959	No Change	ME vs. HC
seq.14148.2	Secreted	Ubiquitin-like protein ISG15	P05161	9636	ISG15	0.968348	-0.046402	10.9077	-0.916222	0.362694	0.642396	-5.83252	No Change	ME vs. HC
seq.14149.9	Secreted	Interleukin-36 beta	Q9NZH7	27177	IL36B	1.00384	0.00553586	10.487	0.191486	0.848699	0.942198	-6.22195	No Change	ME vs. HC
seq.14150.7	Secreted	Interleukin-36 alpha	Q9UHA7	27179	IL36A	1.4113	0.497024	11.7079	3.35417	0.00128769	0.0190964	-1.16072	Up (qval < 0.05)	ME vs. HC
seq.14151.4	Secreted	Ubiquitin-like protein ISG15	P05161	9636	ISG15	0.919716	-0.12074	10.3775	-1.62419	0.108827	0.326347	-4.97642	No Change	ME vs. HC
seq.14153.8	Membrane	Ephrin-A3	P52797	1944	EFNA3	1.01711	0.0244797	10.2753	0.865884	0.38951	0.666402	-5.87581	No Change	ME vs. HC
seq.14156.33	Intracellular	14-3-3 protein beta/alpha	P31946	7529	YWHAB	0.79234	-0.335808	12.5845	-4.56624	2.06876e-05	0.00162965	2.62442	Down (qval < 0.05)	ME vs. HC
seq.14157.21	Intracellular	14-3-3 protein epsilon	P62258	7531	YWHAE	1.01089	0.0156318	11.9701	0.341755	0.733559	0.888592	-6.18287	No Change	ME vs. HC
seq.14158.17	Intracellular	Annexin A5	P08758	308	ANXA5	1.04675	0.0659212	9.92751	1.22711	0.22389	0.494637	-5.51274	No Change	ME vs. HC
seq.14175.78	Intracellular	SCP2 sterol-binding domain-containing protein 1	Q9UJQ7	140856	SCP2D1	1.13205	0.178935	9.2291	2.06405	0.0427189	0.182859	-4.22288	Up (pval < 0.05)	ME vs. HC
seq.14178.18	Intracellular	Cyclin-dependent kinase inhibitor 3	Q16667	1033	CDKN3	0.996233	-0.005445	10.1441	-0.080732	0.935885	0.975499	-6.23666	No Change	ME vs. HC
seq.14186.13	Intracellular	E3 ubiquitin-protein ligase rififylin	Q8WZ73	117584	RFFL	1.07337	0.102147	12.3394	0.799338	0.426797	0.695134	-5.92936	No Change	ME vs. HC
seq.14192.31	Intracellular	Phosducin-like protein 2	Q8N4E4	132954	PDCL2	0.997221	-0.00401516	13.2486	-0.154951	0.877306	0.954148	-6.22812	No Change	ME vs. HC
seq.14197.2	Intracellular	PR domain zinc finger protein 1	O75626	639	PRDM1	1.02233	0.0318604	10.2921	0.907784	0.367105	0.646338	-5.83994	No Change	ME vs. HC
seq.14203.3	Intracellular	Annexin A7	P20073	310	ANXA7	0.854607	-0.226668	13.5519	-1.9034	0.0610982	0.230606	-4.51688	No Change	ME vs. HC
seq.14204.55	Intracellular	Forkhead box protein J2	Q9P0K8	55810	FOXJ2	1.05115	0.0719649	9.35646	1.24822	0.216107	0.484456	-5.4878	No Change	ME vs. HC
seq.14205.6	Intracellular	Protein HEXIM2	Q96MH2	124790	HEXIM2	1.00202	0.00291441	9.25873	0.079223	0.937081	0.975499	-6.23678	No Change	ME vs. HC
seq.14206.28	Intracellular	Amyloid beta A4 precursor protein-binding family B member 1	O00213	322	APBB1	1.00555	0.00798535	7.64494	0.435279	0.664698	0.852631	-6.14747	No Change	ME vs. HC
seq.14208.3	Intracellular	Retinoid-binding protein 7	Q96R05	116362	RBP7	0.921594	-0.117796	11.6218	-2.5126	0.0142899	0.0905546	-3.29351	Down (pval < 0.05)	ME vs. HC
seq.14216.35	Intracellular	Probable ATP-dependent RNA helicase DDX46	Q7L014	9879	DDX46	1.0532	0.0747825	9.16042	2.45795	0.0164501	0.100117	-3.41498	Up (pval < 0.05)	ME vs. HC
seq.14226.120	Intracellular	S-methylmethionine--homocysteine S-methyltransferase BHMT2	Q9H2M3	23743	BHMT2	1.08012	0.111186	12.9045	3.80834	0.000296989	0.00791179	0.171922	Up (qval < 0.05)	ME vs. HC
seq.14227.21	Intracellular	Myosin light chain 6B	P14649	140465	MYL6B	0.917409	-0.124363	9.58586	-2.85215	0.00570302	0.0496204	-2.49032	Down (qval < 0.05)	ME vs. HC
seq.14229.5	Intracellular	Adenylyltransferase and sulfurtransferase MOCS3	O95396	27304	MOCS3	1.0306	0.043481	11.4045	1.18271	0.240923	0.515931	-5.56388	No Change	ME vs. HC
seq.14237.1	Intracellular	Heat shock 70 kDa protein 1A	P0DMV8	3303	HSPA1A	1.00609	0.00875288	11.6629	0.215573	0.829947	0.930832	-6.21716	No Change	ME vs. HC
seq.14245.195	Intracellular	Sorting nexin-7	Q9UNH6	51375	SNX7	1.0091	0.0130713	8.67899	0.352685	0.725384	0.884809	-6.17917	No Change	ME vs. HC
seq.14246.50	Intracellular	Docking protein 2	O60496	9046	DOK2	0.744962	-0.424762	10.3489	-3.01736	0.00355297	0.0365064	-2.07069	Down (qval < 0.05)	ME vs. HC
seq.14249.68	Intracellular	Probable E3 ubiquitin-protein ligase MID2	Q9UJV3	11043	MID2	1.0292	0.0415206	9.11335	1.76651	0.0816674	0.275331	-4.75047	No Change	ME vs. HC
seq.14250.115	Intracellular	Bleomycin hydrolase	Q13867	642	BLMH	0.96162	-0.056461	8.76654	-1.34449	0.183129	0.443154	-5.3689	No Change	ME vs. HC
seq.14254.27	Intracellular	Tyrosine-protein phosphatase non-receptor type 4	P29074	5775	PTPN4	1.03843	0.0544108	11.0846	1.65163	0.103086	0.315977	-4.93422	No Change	ME vs. HC
seq.14260.112	Intracellular	Neuroepithelial cell-transforming gene 1 protein	Q7Z628	10276	NET1	0.993678	-0.00914935	9.06993	-0.327035	0.744616	0.89414	-6.18767	No Change	ME vs. HC
seq.14268.4	Intracellular	Sulfiredoxin-1	Q9BYN0	140809	SRXN1	1.00024	0.000348078	12.2493	0.0084934	0.993247	0.996656	-6.23981	No Change	ME vs. HC
seq.14271.23	Intracellular	Ras-related protein Rab-6B	Q9NRW1	51560	RAB6B	0.718731	-0.476477	12.7582	-2.5671	0.0123933	0.0815443	-3.17016	Down (pval < 0.05)	ME vs. HC
seq.14273.19	Intracellular	Prolyl endopeptidase	P48147	5550	PREP	1.03243	0.0460405	10.2957	0.876538	0.383734	0.661467	-5.86684	No Change	ME vs. HC
seq.14283.12	Intracellular	Ras-related protein Rab-14	P61106	51552	RAB14	0.960681	-0.0578708	13.2593	-1.33187	0.187221	0.448003	-5.38496	No Change	ME vs. HC
seq.14284.23	Intracellular	eIF-2-alpha kinase GCN2	Q9P2K8	440275	EIF2AK4	1.11375	0.155422	7.96399	0.850619	0.39788	0.672305	-5.88846	No Change	ME vs. HC
seq.14286.2	Intracellular	Nuclear factor of activated T-cells, cytoplasmic 1	O95644	4772	NFATC1	1.02272	0.0324145	9.9053	0.943034	0.348905	0.630803	-5.80848	No Change	ME vs. HC
seq.14287.6	Intracellular	Ras-related protein Rab-5C	P51148	5878	RAB5C	0.877088	-0.189207	12.9571	-2.64929	0.00996153	0.0704422	-2.98005	Down (pval < 0.05)	ME vs. HC
seq.14291.53	Intracellular	Arf-GAP with GTPase, ANK repeat and PH domain-containing protein 2	Q99490	116986	AGAP2	0.950871	-0.0726784	8.49041	-1.00776	0.317039	0.597845	-5.7477	No Change	ME vs. HC
seq.14294.61	Intracellular	Methyl-CpG-binding domain protein 1	Q9UIS9	4152	MBD1	0.971383	-0.0418879	15.0288	-0.436595	0.663748	0.852631	-6.14691	No Change	ME vs. HC
seq.14309.8	Intracellular	Heterogeneous nuclear ribonucleoprotein H	P31943	3187	HNRNPH1	1.03322	0.0471442	11.8658	1.344	0.183287	0.443154	-5.36953	No Change	ME vs. HC
seq.14314.6	Intracellular	Peptidyl-prolyl cis-trans isomerase-like 2	Q13356	23759	PPIL2	1.02587	0.0368548	10.0939	0.836389	0.40578	0.678401	-5.90006	No Change	ME vs. HC
seq.14318.1	Intracellular	Vacuolar protein sorting-associated protein 29	Q9UBQ0	51699	VPS29	1.00153	0.00221176	13.2648	0.0355268	0.971761	0.987943	-6.23923	No Change	ME vs. HC
seq.14324.52	Intracellular	Structural maintenance of chromosomes protein 3	Q9UQE7	9126	SMC3	0.685511	-0.544747	13.0665	-4.5076	2.56396e-05	0.00192562	2.42582	Down (qval < 0.05)	ME vs. HC
seq.14326.4	Intracellular	Ubiquitin-conjugating enzyme E2 E1	P51965	7324	UBE2E1	0.934254	-0.0981136	12.0827	-1.69718	0.0941027	0.299451	-4.86272	No Change	ME vs. HC
seq.14329.4	Intracellular	Death-inducer obliterator 1	Q9BTC0	11083	DIDO1	1.00323	0.004647	10.2776	0.198687	0.843083	0.938407	-6.22058	No Change	ME vs. HC
seq.14331.262	Intracellular	Dynein light chain Tctex-type 1	P63172	6993	DYNLT1	1.02044	0.0291933	10.1731	0.949486	0.345638	0.626613	-5.8026	No Change	ME vs. HC
seq.14332.3	Intracellular	Ras-related protein Ral-A	P11233	5898	RALA	0.875946	-0.191086	10.4947	-2.64086	0.0101894	0.0713644	-2.99978	Down (pval < 0.05)	ME vs. HC
seq.14334.3	Intracellular	Recoverin	P35243	5957	RCVRN	0.991738	-0.0119698	8.95902	-0.345339	0.730875	0.886929	-6.18167	No Change	ME vs. HC
seq.14337.1	Intracellular	Trafficking protein particle complex subunit 3	O43617	27095	TRAPPC3	1.11182	0.152927	11.2815	4.61018	1.76001e-05	0.0015111	2.7741	Up (qval < 0.05)	ME vs. HC
seq.14341.8	Intracellular	Protein FAM69C	Q0P6D2	125704	DIPK1C	0.989149	-0.0157403	12.6486	-0.489083	0.626311	0.828522	-6.12326	No Change	ME vs. HC
seq.14583.49	Secreted	Growth/differentiation factor 8	O14793	2660	MSTN	0.962954	-0.0544605	9.21368	-2.49286	0.0150386	0.0940043	-3.33763	Down (pval < 0.05)	ME vs. HC
seq.14587.16	Secreted	Growth/differentiation factor 11	O95390	10220	GDF11	0.956932	-0.0635117	7.3724	-0.715314	0.476793	0.731112	-5.99097	No Change	ME vs. HC
seq.14593.152	Membrane	Protein FAM210A	Q96ND0	125228	FAM210A	1.01742	0.0249118	14.9587	0.365805	0.715613	0.881058	-6.17458	No Change	ME vs. HC
seq.14597.5	Membrane	Semaphorin-6C, cytoplasmic	Q9H3T2	10500	SEMA6C	1.00159	0.00228541	8.83468	0.0908184	0.927896	0.974562	-6.23582	No Change	ME vs. HC
seq.14599.18	Membrane	Stabilin-1	Q9NY15	23166	STAB1	1.01372	0.019659	10.5527	1.11902	0.266953	0.545174	-5.63407	No Change	ME vs. HC
seq.14603.51	Intracellular	Uncharacterized protein KIAA0040	Q15053	9674	KIAA0040	1.08268	0.114607	10.6508	3.34927	0.00130745	0.0191568	-1.17446	Up (qval < 0.05)	ME vs. HC
seq.14614.41	Membrane	Noncompact myelin-associated protein	Q5T1S8	400746	NCMAP	1.04147	0.0586254	12.8165	0.99714	0.322129	0.60373	-5.75794	No Change	ME vs. HC
seq.14615.46	Intracellular	Keratin-associated protein 2-4	Q9BYR9	730755	KRTAP2-4	1.02528	0.0360179	9.67064	0.764975	0.446856	0.71074	-5.95537	No Change	ME vs. HC
seq.14616.16	Intracellular	Zinc finger protein 382	Q96SR6	84911	ZNF382	1.03834	0.0542834	6.65802	1.89907	0.0616744	0.231562	-4.52451	No Change	ME vs. HC
seq.14618.26	Membrane	Vesicular, overexpressed in cancer, prosurvival protein 1	Q96AW1	81552	VOPP1	0.940821	-0.088008	11.5982	-1.69154	0.0951777	0.300937	-4.87166	No Change	ME vs. HC
seq.14619.8	Intracellular	Zinc finger protein 526	Q8TF50	116115	ZNF526	0.939625	-0.0898423	8.39623	-2.92251	0.00467162	0.0438211	-2.31384	Down (qval < 0.05)	ME vs. HC
seq.14623.26	Intracellular	Small ubiquitin-related modifier 3	P55854	6612	SUMO3	0.789148	-0.341633	13.1689	-2.88692	0.00516958	0.0464754	-2.40352	Down (qval < 0.05)	ME vs. HC
seq.14624.51	Intracellular	Transcriptional repressor CTCF	P49711	10664	CTCF	1.01622	0.0232067	9.77493	1.04891	0.297826	0.578593	-5.70701	No Change	ME vs. HC
seq.14628.72	Intracellular	F-box only protein 3	Q9UK99	26273	FBXO3	1.05683	0.0797423	9.73182	0.810258	0.420536	0.690701	-5.92086	No Change	ME vs. HC
seq.14631.22	Intracellular	Dual specificity protein phosphatase 16	Q9BY84	80824	DUSP16	1.00082	0.00118538	9.69392	0.038082	0.969731	0.986899	-6.23914	No Change	ME vs. HC
seq.14633.26	Membrane	Transmembrane protein 185A	Q8NFB2	84548	TMEM185A	1.01618	0.0231514	11.1575	0.846977	0.399892	0.67301	-5.89145	No Change	ME vs. HC
seq.14634.13	Membrane	Lutropin-choriogonadotropic hormone receptor	P22888	3973	LHCGR	1.00115	0.001661	8.2738	0.0157867	0.987449	0.9939	-6.23972	No Change	ME vs. HC
seq.14636.25	Intracellular	Ribonuclease UK114	P52758	10247	RIDA	1.26866	0.343308	12.2696	3.05153	0.00321503	0.0343799	-1.98164	Up (qval < 0.05)	ME vs. HC
seq.14645.253	Intracellular	Glutathione S-transferase A4	O15217	2941	GSTA4	0.999484	-0.000744614	10.2629	-0.022541	0.982081	0.991282	-6.2396	No Change	ME vs. HC
seq.14655.1	Intracellular	DnaJ homolog subfamily C member 17	Q9NVM6	55192	DNAJC17	0.938995	-0.09081	8.83521	-2.70806	0.00849817	0.0641661	-2.84114	Down (pval < 0.05)	ME vs. HC
seq.14662.6	Intracellular	Myeloid zinc finger 1	P28698	7593	MZF1	1.05773	0.0809694	11.1833	2.06498	0.042628	0.182841	-4.22112	Up (pval < 0.05)	ME vs. HC
seq.14663.44	Intracellular	E3 ubiquitin-protein ligase RNF8	O76064	9025	RNF8	0.982412	-0.0256001	14.3975	-0.415129	0.679316	0.860718	-6.15581	No Change	ME vs. HC
seq.14670.1	Intracellular	Ski-like protein	P12757	6498	SKIL	0.949528	-0.0747173	11.2656	-2.60565	0.0111928	0.0764912	-3.08161	Down (pval < 0.05)	ME vs. HC
seq.14674.63	Intracellular	Protein kinase C and casein kinase substrate in neurons protein 3	Q9UKS6	29763	PACSIN3	1.02788	0.0396689	8.67385	0.710091	0.480005	0.734904	-5.99458	No Change	ME vs. HC
seq.14675.20	Intracellular	Eukaryotic translation initiation factor 4B	P23588	1975	EIF4B	0.790187	-0.339735	12.924	-3.05628	0.00317049	0.0341072	-1.9692	Down (qval < 0.05)	ME vs. HC
seq.14684.17	Intracellular	Calpain-2 catalytic subunit	P17655	824	CAPN2	0.961082	-0.0572686	11.4312	-1.35135	0.180933	0.441724	-5.36011	No Change	ME vs. HC
seq.14685.17	Intracellular	RAC-beta serine/threonine-protein kinase	P31751	208	AKT2	0.961638	-0.0564344	11.1652	-1.41133	0.162574	0.415859	-5.28143	No Change	ME vs. HC
seq.14687.6	Intracellular	Perilipin-3	O60664	10226	PLIN3	1.05254	0.0738786	9.21313	2.59463	0.0115247	0.0781035	-3.10703	Up (pval < 0.05)	ME vs. HC
seq.14688.6	Intracellular	Tyrosine-protein phosphatase non-receptor type 7	P35236	5778	PTPN7	1.00221	0.00318633	9.01723	0.0857876	0.93188	0.975499	-6.23625	No Change	ME vs. HC
seq.14689.3	Intracellular	Protein SEC13 homolog	P55735	6396	SEC13	0.947592	-0.0776625	11.7921	-2.42643	0.0178255	0.104555	-3.48403	Down (pval < 0.05)	ME vs. HC
seq.14692.3	Intracellular	Zinc finger protein 276	Q8N554	92822	ZNF276	1.04351	0.0614487	12.7051	0.839056	0.404292	0.677668	-5.8979	No Change	ME vs. HC
seq.14696.45	Secreted	Tryptase beta-2	P20231	64499	TPSB2	1.00832	0.0119604	9.96796	0.294716	0.769083	0.904653	-6.19746	No Change	ME vs. HC
seq.14703.6	Secreted	Prokineticin-1	P58294	84432	PROK1	1.01853	0.0264885	8.72815	1.01656	0.312863	0.594562	-5.73913	No Change	ME vs. HC
seq.14705.1	Secreted	Vascular endothelial growth factor D	O43915	2277	VEGFD	0.981308	-0.027222	10.6285	-0.453037	0.651923	0.845307	-6.13979	No Change	ME vs. HC
seq.14708.59	Secreted	Complement component C8 gamma chain	P07360	733	C8G	1.07855	0.109086	16.5755	2.05726	0.0433859	0.184092	-4.23573	Up (pval < 0.05)	ME vs. HC
seq.14711.27	Secreted	Cystatin-M	Q15828	1474	CST6	1.13936	0.188219	15.2352	2.39414	0.0193398	0.109832	-3.55397	Up (pval < 0.05)	ME vs. HC
seq.14713.46	Secreted	Azurocidin	P20160	566	AZU1	1.00106	0.00152539	9.04105	0.0792438	0.937065	0.975499	-6.23678	No Change	ME vs. HC
seq.14747.9	Secreted	Cytokine receptor-like factor 1	O75462	9244	CRLF1	0.962725	-0.0548044	10.7493	-1.14104	0.25774	0.5346	-5.61023	No Change	ME vs. HC
seq.14748.31	Intracellular	Rho GTPase-activating protein 5	Q13017	394	ARHGAP5	0.948268	-0.0766329	10.0452	-1.86438	0.0664591	0.24247	-4.58507	No Change	ME vs. HC
seq.14755.4	Secreted	Lactotransferrin	P02788	4057	LTF	1.01904	0.0272071	9.73532	0.683431	0.496589	0.748716	-6.01259	No Change	ME vs. HC
seq.14756.29	Membrane	Intercellular adhesion molecule 2	P13598	3384	ICAM2	0.970573	-0.0430917	13.5414	-0.790313	0.432012	0.698895	-5.9363	No Change	ME vs. HC
seq.14757.144	Secreted	Fibroblast growth factor 8 isoform B	P55075	2253	FGF8	1.07959	0.110488	8.16765	0.688538	0.493388	0.745578	-6.00919	No Change	ME vs. HC
seq.14759.149	Membrane	Cadherin-1	P12830	999	CDH1	1.00537	0.00773112	11.1566	0.225346	0.822366	0.92735	-6.21506	No Change	ME vs. HC
seq.15295.81	Membrane and secreted isoforms	Insulin-like growth factor II	P01344	3481	IGF2	1.12241	0.166604	15.1052	1.33609	0.185843	0.446242	-5.3796	No Change	ME vs. HC
seq.15297.3	Intracellular	Protein S100-A3	P33764	6274	S100A3	1.01874	0.0267887	10.6683	0.70061	0.485867	0.740013	-6.00106	No Change	ME vs. HC
seq.15298.199	Membrane	Neuropilin and tolloid-like protein 1	Q8TDF5	81832	NETO1	1.03724	0.0527488	9.05047	2.2223	0.0294939	0.144048	-3.91286	Up (pval < 0.05)	ME vs. HC
seq.15299.102	Intracellular	LDLR chaperone MESD	Q14696	23184	MESD	0.89162	-0.165499	12.5657	-1.79278	0.0773253	0.264466	-4.70686	No Change	ME vs. HC
seq.15300.66	Secreted	Coiled-coil domain-containing protein 134	Q9H6E4	79879	CCDC134	1.00288	0.00414496	11.467	0.0962801	0.923573	0.973205	-6.23532	No Change	ME vs. HC
seq.15301.24	Intracellular	Acrosomal protein SP-10	P26436	56	ACRV1	0.98764	-0.0179432	9.29718	-0.647888	0.519176	0.764232	-6.03554	No Change	ME vs. HC
seq.15303.63	Intracellular	Protein S100-A5	P33763	6276	S100A5	1.0629	0.0880018	11.7015	2.41921	0.0181542	0.105938	-3.49972	Up (pval < 0.05)	ME vs. HC
seq.15304.1	Secreted	Regenerating islet-derived protein 3-alpha	Q06141	5068	REG3A	1.00937	0.0134594	13.2338	0.105983	0.915899	0.970336	-6.23436	No Change	ME vs. HC
seq.15305.7	Intracellular	Secretagogin	O76038	10590	SCGN	1.14515	0.195535	10.4239	1.98796	0.0507254	0.203083	-4.36476	No Change	ME vs. HC
seq.15306.20	Secreted	Immunoglobulin J chain	P01591	3512	JCHAIN	1.02884	0.0410198	9.70337	1.9029	0.0611641	0.230735	-4.51776	No Change	ME vs. HC
seq.15308.108	Secreted	Brorin	Q2TAL6	375567	VWC2	1.12369	0.16825	12.4447	3.4079	0.0010887	0.0172265	-1.00914	Up (qval < 0.05)	ME vs. HC
seq.15310.61	Intracellular	Protein regulator of cytokinesis 1	O43663	9055	PRC1	0.96841	-0.0463104	11.3718	-2.27752	0.0258109	0.132322	-3.80003	Down (pval < 0.05)	ME vs. HC
seq.15312.14	Intracellular	Protein argonaute-1	Q9UL18	26523	AGO1	0.906547	-0.141546	10.3828	-2.82743	0.0061127	0.0522219	-2.55154	Down (pval < 0.05)	ME vs. HC
seq.15313.28	Intracellular	Mitotic spindle assembly checkpoint protein MAD2A	Q13257	4085	MAD2L1	0.987343	-0.0183771	11.3759	-0.692234	0.491079	0.744322	-6.00671	No Change	ME vs. HC
seq.15314.49	Intracellular	Chloride intracellular channel protein 4	Q9Y696	25932	CLIC4	0.856823	-0.222931	12.9061	-2.8768	0.00531995	0.0471839	-2.42888	Down (qval < 0.05)	ME vs. HC
seq.15315.64	Intracellular	Copper homeostasis protein cutC homolog	Q9NTM9	51076	CUTC	0.991153	-0.0128208	11.2692	-0.459792	0.647089	0.842502	-6.13679	No Change	ME vs. HC
seq.15316.262	Intracellular	Thioredoxin-like protein 4B	Q9NX01	54957	TXNL4B	0.716661	-0.480637	11.4994	-2.95877	0.00421023	0.0412355	-2.22159	Down (qval < 0.05)	ME vs. HC
seq.15318.75	Membrane	Protein S100-A10	P60903	6281	S100A10	0.997862	-0.0030874	11.4962	-0.10418	0.917325	0.970548	-6.23455	No Change	ME vs. HC
seq.15319.226	Intracellular	Cyclin-A1	P78396	8900	CCNA1	1.01596	0.0228389	10.3326	0.772332	0.442516	0.708296	-5.94989	No Change	ME vs. HC
seq.15321.8	Intracellular	Complexin-2	Q6PUV4	10814	CPLX2	1.10792	0.147857	10.0256	2.09687	0.0396169	0.17558	-4.16023	Up (pval < 0.05)	ME vs. HC
seq.15322.35	Intracellular	Death domain-containing protein CRADD	P78560	8738	CRADD	0.923743	-0.114437	11.1308	-2.2636	0.0266986	0.135486	-3.82869	Down (pval < 0.05)	ME vs. HC
seq.15323.112	Intracellular	Protein argonaute-3	Q9H9G7	192669	AGO3	0.948185	-0.0767599	10.2577	-1.83803	0.070298	0.249643	-4.63039	No Change	ME vs. HC
seq.15324.58	Intracellular	Ferritin light chain	P02792	2512	FTL	0.792318	-0.335848	12.5376	-1.49137	0.140354	0.383655	-5.17143	No Change	ME vs. HC
seq.15325.14	Intracellular	Neuromodulin	P17677	2596	GAP43	0.947364	-0.0780098	10.5201	-2.11427	0.0380538	0.17177	-4.12667	Down (pval < 0.05)	ME vs. HC
seq.15326.64	Intracellular	Guanylate-binding protein 1	P32455	2633	GBP1	0.982355	-0.025684	14.0011	-0.267181	0.790115	0.912419	-6.20501	No Change	ME vs. HC
seq.15329.167	Intracellular	Ragulator complex protein LAMTOR2	Q9Y2Q5	28956	LAMTOR2	0.989833	-0.0147429	11.3096	-0.310542	0.757071	0.900813	-6.19279	No Change	ME vs. HC
seq.15331.47	Intracellular	Histone-binding protein RBBP4	Q09028	5928	RBBP4	0.956952	-0.0634817	12.2429	-1.61739	0.110289	0.327738	-4.98678	No Change	ME vs. HC
seq.15333.11	Intracellular	Stromal cell-derived factor 2	Q99470	6388	SDF2	0.975379	-0.035965	10.4167	-0.700204	0.486119	0.740243	-6.00133	No Change	ME vs. HC
seq.15336.7	Intracellular	Selenoprotein M	Q8WWX9	140606	SELENOM	1.08909	0.12313	14.192	2.78379	0.00690233	0.0565621	-2.65855	Up (pval < 0.05)	ME vs. HC
seq.15339.32	Intracellular	Cofilin-2	Q9Y281	1073	CFL2	1.05184	0.0729145	9.53746	0.875066	0.384528	0.661467	-5.86809	No Change	ME vs. HC
seq.15343.337	Secreted	Kininogen, HMW, Two Chain	P01042	3827	KNG1	0.989905	-0.014638	11.0648	-0.0787941	0.937421	0.975504	-6.23681	No Change	ME vs. HC
seq.15346.31	Secreted	Interferon gamma	P01579	3458	IFNG	0.997014	-0.0043148	10.5642	-0.110864	0.912041	0.969052	-6.23384	No Change	ME vs. HC
seq.15347.12	Secreted	Hemopexin	P02790	3263	HPX	1.0375	0.0531053	18.1638	1.75988	0.0827941	0.277663	-4.76138	No Change	ME vs. HC
seq.15358.28	Secreted	Neuroendocrine protein 7B2	P05408	6447	SCG5	1.00314	0.00451668	13.2629	0.0701524	0.944272	0.977664	-6.23744	No Change	ME vs. HC
seq.15361.37	Intracellular	Ankyrin repeat domain-containing protein 1	Q15327	27063	ANKRD1	1.00126	0.0018217	10.7159	0.0930722	0.926112	0.973866	-6.23561	No Change	ME vs. HC
seq.15363.32	Secreted	Apolipoprotein A-V	Q6Q788	116519	APOA5	1.25348	0.325938	13.9574	2.52406	0.0138703	0.0885676	-3.26773	Up (pval < 0.05)	ME vs. HC
seq.15364.101	Secreted	Apolipoprotein C-I	P02654	341	APOC1	0.99754	-0.0035539	17.8338	-0.129428	0.89739	0.963265	-6.23167	No Change	ME vs. HC
seq.15365.41	Membrane	Adhesion G protein-coupled receptor B3	O60242	577	ADGRB3	0.995719	-0.00619001	9.5483	-0.296167	0.767979	0.904653	-6.19705	No Change	ME vs. HC
seq.15367.38	Secreted	BPI fold-containing family B member 1	Q8TDL5	92747	BPIFB1	0.835183	-0.259835	12.8945	-1.56583	0.121896	0.349242	-5.06402	No Change	ME vs. HC
seq.15368.3	Secreted	BMP-binding endothelial regulator protein	Q8N8U9	168667	BMPER	0.993939	-0.00877146	11.0727	-0.217926	0.828121	0.929932	-6.21667	No Change	ME vs. HC
seq.15370.5	Intracellular	BolA-like protein 1	Q9Y3E2	51027	BOLA1	1.01045	0.0149915	9.87702	0.386108	0.700587	0.873141	-6.16714	No Change	ME vs. HC
seq.15372.43	Intracellular	Bromodomain-containing protein 2	P25440	6046	BRD2	0.97231	-0.040512	9.86717	-1.88084	0.0641507	0.237322	-4.55645	No Change	ME vs. HC
seq.15374.15	Secreted	Gastrokine-1	Q9NS71	56287	GKN1	1.0725	0.100978	11.1766	2.42874	0.0177212	0.104027	-3.47899	Up (pval < 0.05)	ME vs. HC
seq.15375.49	Secreted	Carboxypeptidase B	P15086	1360	CPB1	1.02339	0.0333502	11.6077	0.29926	0.765628	0.903582	-6.19615	No Change	ME vs. HC
seq.15376.134	Intracellular	Cathepsin E	P14091	1510	CTSE	0.998555	-0.00208575	10.4645	-0.0410287	0.96739	0.986025	-6.23902	No Change	ME vs. HC
seq.15381.45	Membrane	Discoidin domain-containing receptor 2	Q16832	4921	DDR2	1.05142	0.072333	9.34536	3.506	0.000798096	0.0142283	-0.728049	Up (qval < 0.05)	ME vs. HC
seq.15383.200	Secreted	Endothelin-3	P14138	1908	EDN3	0.992345	-0.0110858	11.66	-0.376872	0.707408	0.876899	-6.17057	No Change	ME vs. HC
seq.15384.15	Membrane and secreted isoforms	Klotho	Q9UEF7	9365	KL	0.997571	-0.00350834	11.8435	-0.0299388	0.976201	0.989026	-6.23941	No Change	ME vs. HC
seq.15385.116	Intracellular	Fatty acid-binding protein, intestinal	P12104	2169	FABP2	1.03131	0.044481	11.6342	0.770851	0.443388	0.708595	-5.951	No Change	ME vs. HC
seq.15386.7	Intracellular	Fatty acid-binding protein, adipocyte	P15090	2167	FABP4	1.33872	0.420855	14.2904	4.41694	3.56354e-05	0.00226756	2.12144	Up (qval < 0.05)	ME vs. HC
seq.15387.44	Membrane and secreted isoforms	Neuropilin-2	O60462	8828	NRP2	1.03094	0.0439539	14.7591	0.955589	0.342566	0.623925	-5.797	No Change	ME vs. HC
seq.15388.24	Membrane and secreted isoforms	Low affinity immunoglobulin gamma Fc region receptor III-A	P08637	2214	FCGR3A	1.02563	0.0365073	10.6728	0.0612016	0.951373	0.980138	-6.23802	No Change	ME vs. HC
seq.15389.1	Intracellular	Frataxin, mitochondrial	Q16595	2395	FXN	0.973274	-0.0390825	9.78402	-1.76691	0.0815999	0.275231	-4.74981	No Change	ME vs. HC
seq.15390.3	Secreted	Galanin	P22466	51083	GAL	0.991706	-0.0120153	11.9999	-0.377767	0.706746	0.87663	-6.17024	No Change	ME vs. HC
seq.15391.114	Secreted	Growth arrest-specific protein 6	Q14393	2621	GAS6	0.972158	-0.040737	10.9391	-0.973367	0.33372	0.61471	-5.78048	No Change	ME vs. HC
seq.15394.79	Membrane	Netrin receptor UNC5B	Q8IZJ1	219699	UNC5B	1.0991	0.136322	13.2632	2.3115	0.023752	0.125866	-3.72942	Up (pval < 0.05)	ME vs. HC
seq.15395.15	Intracellular	Glutathione S-transferase Mu 1	P09488	2944	GSTM1	1.08646	0.119632	10.1346	2.05763	0.0433491	0.184092	-4.23503	Up (pval < 0.05)	ME vs. HC
seq.15398.2	Intracellular	FAD-linked sulfhydryl oxidase ALR	P55789	2671	GFER	1.0025	0.00360209	10.5774	0.0861803	0.931569	0.975499	-6.23622	No Change	ME vs. HC
seq.15402.2	Intracellular	DNA-binding protein inhibitor ID-1	P41134	3397	ID1	1.0167	0.0238922	10.0194	0.303117	0.762699	0.902502	-6.19502	No Change	ME vs. HC
seq.15403.53	Intracellular	DNA-binding protein inhibitor ID-2	Q02363	3398	ID2	0.793005	-0.334598	10.6165	-5.31223	1.21813e-06	0.000284813	5.25606	Down (qval < 0.05)	ME vs. HC
seq.15404.3	Secreted	Interferon alpha-21	P01568	3452	IFNA21	0.93015	-0.104464	8.87634	-1.39113	0.168589	0.42469	-5.30829	No Change	ME vs. HC
seq.15405.23	Secreted	Interferon alpha-4	P05014	3441	IFNA4	1.02489	0.0354686	8.98554	1.13353	0.260858	0.53912	-5.61841	No Change	ME vs. HC
seq.15412.40	Intracellular	Baculoviral IAP repeat-containing protein 7	Q96CA5	79444	BIRC7	1.00698	0.0100318	9.48356	0.435968	0.664201	0.852631	-6.14718	No Change	ME vs. HC
seq.15413.3	Secreted	Phosphatidylcholine-sterol acyltransferase	P04180	3931	LCAT	1.04227	0.0597324	14.1365	1.99725	0.0496844	0.200142	-4.34771	Up (pval < 0.05)	ME vs. HC
seq.15414.316	Intracellular	L-lactate dehydrogenase A chain	P00338	3939	LDHA	0.896298	-0.15795	14.6663	-2.66262	0.00961077	0.0692997	-2.94875	Down (pval < 0.05)	ME vs. HC
seq.15416.54	Secreted	Lysozyme g-like protein 2	Q86SG7	254773	LYG2	1.06709	0.0936842	12.0452	2.42241	0.0180078	0.105456	-3.49277	Up (pval < 0.05)	ME vs. HC
seq.15417.3	Intracellular	Serpin B5	P36952	5268	SERPINB5	1.03023	0.0429601	9.35782	1.41952	0.160182	0.411948	-5.27043	No Change	ME vs. HC
seq.15418.25	Intracellular	Mitogen-activated protein kinase 10	P53779	5602	MAPK10	0.806718	-0.309865	9.85462	-4.34678	4.58727e-05	0.00252679	1.88822	Down (qval < 0.05)	ME vs. HC
seq.15419.15	Secreted	Matrix metalloproteinase-20	O60882	9313	MMP20	1.02687	0.038255	10.577	1.17453	0.244159	0.520427	-5.5731	No Change	ME vs. HC
seq.15422.12	Intracellular	Myelin P2 protein	P02689	5375	PMP2	1.04409	0.0622409	8.07827	1.36682	0.176054	0.434775	-5.34013	No Change	ME vs. HC
seq.15426.5	Intracellular	Sialidase-1	Q99519	4758	NEU1	1.10918	0.149499	12.4591	2.57059	0.0122799	0.0811935	-3.16217	Up (pval < 0.05)	ME vs. HC
seq.15427.35	Secreted	Lysyl oxidase homolog 3	P58215	84695	LOXL3	0.957982	-0.0619292	14.0399	-0.613517	0.541522	0.777172	-6.05658	No Change	ME vs. HC
seq.15430.165	Secreted	Opticin	Q9UBM4	26254	OPTC	0.989661	-0.0149932	13.358	-0.513945	0.608908	0.818105	-6.11113	No Change	ME vs. HC
seq.15431.31	Intracellular	Ornithine carbamoyltransferase, mitochondrial	P00480	5009	OTC	1.13048	0.176936	10.6926	1.05128	0.296745	0.577481	-5.70462	No Change	ME vs. HC
seq.15432.1	Secreted	Otoraplin	Q9NRC9	56914	OTOR	0.971722	-0.0413848	10.8878	-0.788783	0.4329	0.699321	-5.93747	No Change	ME vs. HC
seq.15433.4	Intracellular	Proto-oncogene tyrosine-protein kinase Src	P12931	6714	SRC	0.763604	-0.389103	9.588	-3.68997	0.000439772	0.0100015	-0.186319	Down (qval < 0.05)	ME vs. HC
seq.15434.5	Secreted	Prepronociceptin	Q13519	5368	PNOC	1.03306	0.0469236	10.1003	1.13242	0.261318	0.53912	-5.61961	No Change	ME vs. HC
seq.15435.4	Intracellular	Purine nucleoside phosphorylase	P00491	4860	PNP	0.797197	-0.326992	10.854	-3.17367	0.00223647	0.027037	-1.65718	Down (qval < 0.05)	ME vs. HC
seq.15436.40	Membrane	Receptor activity-modifying protein 1	O60894	10267	RAMP1	1.0366	0.0518594	9.77408	1.15116	0.25358	0.530627	-5.59912	No Change	ME vs. HC
seq.15437.11	Membrane	Receptor activity-modifying protein 3	O60896	10268	RAMP3	1.05587	0.0784296	10.7029	1.60731	0.112484	0.331614	-5.00206	No Change	ME vs. HC
seq.15439.21	Intracellular	Rho-related GTP-binding protein RhoE	P61587	390	RND3	0.976969	-0.0336158	10.3811	-1.28613	0.202633	0.466526	-5.44198	No Change	ME vs. HC
seq.15440.57	Secreted	Neuroendocrine convertase 2	P16519	5126	PCSK2	1.0165	0.023607	10.9244	1.26562	0.209843	0.475506	-5.46693	No Change	ME vs. HC
seq.15441.6	Intracellular	Ganglioside GM2 activator	P17900	2760	GM2A	1.09621	0.132523	10.4015	2.89111	0.00510856	0.0462041	-2.39302	Up (qval < 0.05)	ME vs. HC
seq.15444.45	Intracellular	Serpin B4	P48594	6318	SERPINB4	1.0893	0.123403	10.7406	1.46258	0.148055	0.395136	-5.21165	No Change	ME vs. HC
seq.15446.25	Membrane and secreted isoforms	Neuregulin-1, sensory and motor neuron-derived factor isoform	Q02297	3084	NRG1	1.0015	0.00216032	11.8822	0.0357028	0.971621	0.987938	-6.23922	No Change	ME vs. HC
seq.15447.45	Intracellular	Sorbitol dehydrogenase	Q00796	6652	SORD	1.10303	0.141466	12.782	1.02748	0.307728	0.58939	-5.72839	No Change	ME vs. HC
seq.15448.47	Intracellular	Sequestosome-1	Q13501	8878	SQSTM1	1.07506	0.104414	13.1545	1.28959	0.201434	0.465539	-5.43773	No Change	ME vs. HC
seq.15449.33	Membrane	T-cell immunoglobulin and mucin domain-containing protein 4	Q96H15	91937	TIMD4	0.927993	-0.107815	9.22237	-1.48928	0.140902	0.384451	-5.17438	No Change	ME vs. HC
seq.15452.5	Membrane	5'-Nucleotidase	P21589	4907	NT5E	1.10627	0.145701	13.5508	2.63328	0.0103982	0.0723263	-3.01747	Up (pval < 0.05)	ME vs. HC
seq.15453.3	Secreted	Alpha-1-microglobulin	P02760	259	AMBP	1.1343	0.181806	16.7821	4.35622	4.43458e-05	0.00251024	1.91947	Up (qval < 0.05)	ME vs. HC
seq.15455.40	Membrane	Disintegrin and metalloproteinase domain-containing protein 15	Q13444	8751	ADAM15	0.987445	-0.0182283	12.3582	-0.354937	0.723704	0.884123	-6.17839	No Change	ME vs. HC
seq.15457.14	Membrane	Aminopeptidase N	P15144	290	ANPEP	1.06323	0.0884487	16.6794	2.37879	0.0200993	0.112661	-3.58696	Up (pval < 0.05)	ME vs. HC
seq.15460.9	Membrane and secreted isoforms	Dipeptidyl peptidase 4	P27487	1803	DPP4	1.01557	0.0222941	11.4653	0.733716	0.465571	0.724659	-5.97805	No Change	ME vs. HC
seq.15462.28	Membrane	T-cell surface glycoprotein CD8 alpha chain	P01732	925	CD8A	1.09565	0.131785	14.1024	1.34796	0.182015	0.442124	-5.36446	No Change	ME vs. HC
seq.15465.79	Intracellular	Protein canopy homolog 4	Q8N129	245812	CNPY4	0.927923	-0.107923	11.9979	-2.10706	0.0386943	0.173333	-4.14059	Down (pval < 0.05)	ME vs. HC
seq.15466.30	Secreted	Collagen alpha-1(IX) chain	P20849	1297	COL9A1	1.04299	0.0607311	8.14075	1.28006	0.204748	0.469562	-5.44941	No Change	ME vs. HC
seq.15467.10	Secreted	Collagen triple helix repeat-containing protein 1	Q96CG8	115908	CTHRC1	0.984032	-0.0232224	15.1865	-0.370647	0.712019	0.879341	-6.17284	No Change	ME vs. HC
seq.15468.14	Secreted	Complement factor H-related protein 1	Q03591	3078	CFHR1	1.07251	0.100991	15.4723	1.66097	0.10119	0.312981	-4.91971	No Change	ME vs. HC
seq.15470.11	Intracellular	Beta-hexosaminidase subunit beta	P07686	3074	HEXB	1.08446	0.116981	10.0924	1.81292	0.074129	0.258008	-4.67304	No Change	ME vs. HC
seq.15471.29		Pancreatic lipase-related protein 2	P54317	5408	PNLIPRP2	1.0113	0.0162164	10.4476	0.148288	0.882542	0.957342	-6.22911	No Change	ME vs. HC
seq.15472.16	Membrane	Low-density lipoprotein receptor-related protein 11	Q86VZ4	84918	LRP11	1.0723	0.100704	11.5808	1.66655	0.10007	0.31064	-4.91099	No Change	ME vs. HC
seq.15474.7	Intracellular	Peptidyl-prolyl cis-trans isomerase NIMA-interacting 1	Q13526	5300	PIN1	0.876903	-0.18951	11.8394	-2.44508	0.0169996	0.10173	-3.44325	Down (pval < 0.05)	ME vs. HC
seq.15475.4	Secreted	Phospholipid transfer protein	P55058	5360	PLTP	0.916053	-0.126498	13.7694	-2.48869	0.0152014	0.0945375	-3.34692	Down (pval < 0.05)	ME vs. HC
seq.15476.6	Secreted	Regenerating islet-derived protein 3-gamma	Q6UW15	130120	REG3G	1.06158	0.0862114	11.3934	0.5631	0.575165	0.797441	-6.0854	No Change	ME vs. HC
seq.15480.2	Membrane	Vascular non-inflammatory molecule 2	O95498	8875	VNN2	0.89366	-0.162202	10.8911	-1.62779	0.10806	0.325379	-4.97093	No Change	ME vs. HC
seq.15481.45		Antibacterial protein LL-37	P49913	820	CAMP	0.929805	-0.105	15.4201	-1.11677	0.267911	0.546407	-5.63649	No Change	ME vs. HC
seq.15482.12	Secreted	Alpha-2-macroglobulin-like protein 1	A8K2U0	144568	A2ML1	0.904878	-0.144205	10.2235	-1.45083	0.151291	0.399697	-5.22786	No Change	ME vs. HC
seq.15483.377	Membrane and secreted isoforms	Agrin	O00468	375790	AGRN	1.04738	0.0667817	11.6585	0.982148	0.329407	0.610868	-5.77222	No Change	ME vs. HC
seq.15486.126	Secreted	Amiloride-sensitive amine oxidase [copper-containing]	P19801	26	AOC1	0.880406	-0.183759	12.0902	-0.986456	0.327305	0.609051	-5.76814	No Change	ME vs. HC
seq.15487.164	Intracellular	Liver carboxylesterase 1	P23141	1066	CES1	1.02904	0.0412957	12.342	0.855886	0.394979	0.670934	-5.88412	No Change	ME vs. HC
seq.15491.20	Membrane	Endosialin	Q9HCU0	57124	CD248	0.873261	-0.195515	13.5062	-3.06415	0.00309791	0.0335234	-1.94855	Down (qval < 0.05)	ME vs. HC
seq.15492.1	Membrane	Cysteine-rich motor neuron 1 protein	Q9NZV1	51232	CRIM1	1.01672	0.0239193	8.71726	0.801964	0.425286	0.69418	-5.92732	No Change	ME vs. HC
seq.15494.11	Secreted	Fibroblast growth factor-binding protein 1	Q14512	9982	FGFBP1	1.01469	0.0210429	10.1923	0.294033	0.769602	0.904702	-6.19766	No Change	ME vs. HC
seq.15495.9	Secreted	Folate receptor gamma	P41439	2352	FOLR3	1.32789	0.409137	9.283	2.39972	0.0190704	0.109063	-3.54196	Up (pval < 0.05)	ME vs. HC
seq.15497.9	Intracellular	Heparan sulfate glucosamine 3-O-sulfotransferase 1	O14792	9957	HS3ST1	1.00505	0.00726186	10.642	0.383121	0.702791	0.874834	-6.16826	No Change	ME vs. HC
seq.15499.11	Membrane and secreted isoforms	Attractin	O75882	8455	ATRN	1.0283	0.0402618	10.4466	1.06429	0.290854	0.572333	-5.69141	No Change	ME vs. HC
seq.15503.15	Secreted	Left-right determination factor 2	O00292	7044	LEFTY2	1.13825	0.18682	13.7539	3.29141	0.00156343	0.02157	-1.33559	Up (qval < 0.05)	ME vs. HC
seq.15503.20	Secreted	Left-right determination factor 2	O00292	7044	LEFTY2	0.970283	-0.0435221	9.9196	-0.501382	0.617675	0.822892	-6.11734	No Change	ME vs. HC
seq.15504.39	Intracellular	Baculoviral IAP repeat-containing protein 7 Isoform beta	Q96CA5	79444	BIRC7	0.997178	-0.00407704	10.7442	-0.240435	0.810696	0.922866	-6.21163	No Change	ME vs. HC
seq.15506.34	Membrane	Low-density lipoprotein receptor-related protein 12	Q9Y561	29967	LRP12	1.04278	0.0604291	9.94801	1.5128	0.134828	0.37316	-5.14101	No Change	ME vs. HC
seq.15509.2	Intracellular	Alpha-N-acetylglucosaminidase	P54802	4669	NAGLU	1.19998	0.263009	13.2386	2.46596	0.0161163	0.0986366	-3.39732	Up (pval < 0.05)	ME vs. HC
seq.15511.37	Intracellular	Neuronal pentraxin receptor	O95502	23467	NPTXR	1.0816	0.113165	10.6614	1.18313	0.240759	0.515829	-5.56341	No Change	ME vs. HC
seq.15513.108	Membrane and secreted isoforms	Prostasin	Q16651	5652	PRSS8	1.07403	0.103035	11.4463	3.56583	0.000658748	0.0130081	-0.55393	Up (qval < 0.05)	ME vs. HC
seq.15514.26	Secreted	Cholinesterase	P06276	590	BCHE	1.10716	0.146862	13.6074	2.1068	0.0387179	0.173333	-4.1411	Up (pval < 0.05)	ME vs. HC
seq.15515.2	Secreted	Serum amyloid A-1 protein	P0DJI8	6288	SAA1	1.05549	0.0779107	13.1129	0.385444	0.701076	0.873187	-6.16739	No Change	ME vs. HC
seq.15516.12	Secreted	Serum amyloid A-4 protein	P35542	6291	SAA4	1.02355	0.033579	15.8606	0.541803	0.589674	0.806336	-6.09683	No Change	ME vs. HC
seq.15521.4	Membrane	Calsyntenin-1	O94985	22883	CLSTN1	1.08863	0.122516	12.1479	2.02997	0.0461591	0.190676	-4.28701	Up (pval < 0.05)	ME vs. HC
seq.15522.2	Intracellular	Golgi-associated plant pathogenesis-related protein 1	Q9H4G4	152007	GLIPR2	0.973872	-0.0381954	14.9908	-0.716826	0.475865	0.730244	-5.98992	No Change	ME vs. HC
seq.15523.9	Intracellular	Delta-aminolevulinic acid dehydratase	P13716	210	ALAD	0.994323	-0.00821295	12.5828	-0.0827718	0.934269	0.975499	-6.2365	No Change	ME vs. HC
seq.15524.30	Intracellular	Phosphoglycerate mutase 2	P15259	5224	PGAM2	0.731651	-0.450772	12.0386	-3.11039	0.00270212	0.0306435	-1.82647	Down (qval < 0.05)	ME vs. HC
seq.15525.294	Intracellular	Alcohol dehydrogenase 1C	P00326	126	ADH1C	1.17099	0.227734	10.994	1.16423	0.24828	0.525101	-5.58463	No Change	ME vs. HC
seq.15526.33	Intracellular	Glutathione synthetase	P48637	2937	GSS	0.975808	-0.0353302	10.7346	-0.850139	0.398144	0.672305	-5.88885	No Change	ME vs. HC
seq.15527.90	Intracellular	Dihydrolipoyl dehydrogenase, mitochondrial	P09622	1738	DLD	0.853941	-0.227793	12.3487	-3.51168	0.000783747	0.0141537	-0.711599	Down (qval < 0.05)	ME vs. HC
seq.15529.33	Intracellular	Cysteine and glycine-rich protein 1	P21291	1465	CSRP1	0.756732	-0.402146	15.9095	-2.23155	0.0288465	0.142405	-3.89413	Down (pval < 0.05)	ME vs. HC
seq.15530.33	Membrane	Ephrin type-B receptor 4	P54760	2050	EPHB4	1.06232	0.0872234	12.1691	1.55917	0.123464	0.35167	-5.07382	No Change	ME vs. HC
seq.15533.97	Membrane	Macrophage scavenger receptor types I and II	P21757	4481	MSR1	0.97525	-0.0361566	12.5942	-0.358772	0.720845	0.882864	-6.17706	No Change	ME vs. HC
seq.15534.26	Intracellular	Malate dehydrogenase, mitochondrial	P40926	4191	MDH2	0.692099	-0.530949	13.3429	-3.51143	0.000784386	0.0141537	-0.712339	Down (qval < 0.05)	ME vs. HC
seq.15535.3	Secreted	Serine protease 27	Q9BQR3	83886	PRSS27	1.06128	0.0858071	11.7659	1.23441	0.221174	0.491453	-5.50416	No Change	ME vs. HC
seq.15539.15	Membrane and secreted isoforms	SLIT and NTRK-like protein 1	Q96PX8	114798	SLITRK1	1.09216	0.127188	10.7671	1.93929	0.0564947	0.219565	-4.45304	No Change	ME vs. HC
seq.15540.6	Intracellular	Vimentin	P08670	7431	VIM	0.719929	-0.474073	11.95	-6.09478	5.31544e-08	3.24508e-05	8.17887	Down (qval < 0.05)	ME vs. HC
seq.15542.19	Intracellular	Creatine kinase U-type, mitochondrial	P12532	1159	CKMT1A	1.0837	0.115961	12.4402	0.799022	0.426979	0.695276	-5.9296	No Change	ME vs. HC
seq.15544.25	Secreted	Kallikrein-14	Q9P0G3	43847	KLK14	1.06743	0.0941394	11.8112	1.28819	0.201917	0.465611	-5.43945	No Change	ME vs. HC
seq.15545.13	Intracellular	Calcineurin subunit B type 1	P63098	5534	PPP3R1	1.00373	0.0053686	13.2298	0.114641	0.909058	0.967177	-6.23343	No Change	ME vs. HC
seq.15548.35	Intracellular	D-3-phosphoglycerate dehydrogenase	O43175	26227	PHGDH	0.9739	-0.0381542	10.6539	-0.811489	0.419834	0.690084	-5.91989	No Change	ME vs. HC
seq.15553.22	Membrane	Acetylcholinesterase	P22303	43	ACHE	1.00246	0.00354544	9.72389	0.190617	0.849377	0.942307	-6.22211	No Change	ME vs. HC
seq.15556.49	Secreted	Alpha-amylase 2B	P19961	280	AMY2B	0.9475	-0.0778024	10.9752	-0.749299	0.456186	0.71825	-5.96686	No Change	ME vs. HC
seq.15558.63	Membrane	Glutamyl aminopeptidase	Q07075	2028	ENPEP	0.986766	-0.0192194	12.0957	-0.256866	0.798035	0.916068	-6.20765	No Change	ME vs. HC
seq.15559.5	Membrane	Anthrax toxin receptor 2	P58335	118429	ANTXR2	0.725142	-0.463665	12.761	-5.91439	1.10678e-07	5.7916e-05	7.49382	Down (qval < 0.05)	ME vs. HC
seq.15560.52	Secreted	Transcobalamin-2	P20062	6948	TCN2	0.724057	-0.465825	14.2979	-0.522118	0.603235	0.815549	-6.10702	No Change	ME vs. HC
seq.15562.24	Intracellular	Beta-glucuronidase	P08236	2990	GUSB	0.901594	-0.149449	12.1039	-1.19308	0.236865	0.510525	-5.5521	No Change	ME vs. HC
seq.15565.102	Membrane and secreted isoforms	Mucin-16	Q8WXI7	94025	MUC16	0.986641	-0.0194022	7.0573	-0.37202	0.711001	0.878824	-6.17234	No Change	ME vs. HC
seq.15566.10	Intracellular	Calponin-1	P51911	1264	CNN1	0.970324	-0.0434616	11.7203	-1.81557	0.0737162	0.257253	-4.66856	No Change	ME vs. HC
seq.15567.2	Membrane	T-cell surface glycoprotein CD3 zeta chain	P20963	919	CD247	0.998836	-0.0016806	9.38576	-0.0505491	0.959829	0.984402	-6.2386	No Change	ME vs. HC
seq.15569.15	Secreted	Collagen Type II	P02458	1280	COL2A1	1.00184	0.0026465	9.93073	0.0467251	0.962865	0.985663	-6.23878	No Change	ME vs. HC
seq.15570.99	Membrane	Complement receptor type 2	P20023	1380	CR2	0.947979	-0.0770728	13.0118	-0.569096	0.571111	0.796641	-6.0821	No Change	ME vs. HC
seq.15573.110	Secreted	Neurocan core protein	O14594	1463	NCAN	1.11751	0.160287	11.3263	1.98735	0.0507943	0.203233	-4.36588	No Change	ME vs. HC
seq.15574.37	Intracellular	Cyclin-A2	P20248	890	CCNA2	0.997936	-0.00298013	10.182	-0.13872	0.890069	0.959979	-6.23045	No Change	ME vs. HC
seq.15576.158	Secreted	Eosinophil cationic protein	P12724	6037	RNASE3	0.669033	-0.57985	15.7324	-3.47756	0.000873734	0.0149629	-0.810103	Down (qval < 0.05)	ME vs. HC
seq.15579.26	Intracellular	Ectonucleotide pyrophosphatase/phosphodiesterase family member 6	Q6UWR7	133121	ENPP6	0.965032	-0.051351	10.3715	-1.25489	0.213689	0.481042	-5.47983	No Change	ME vs. HC
seq.15580.2	Membrane	Ephrin type-A receptor 7	Q15375	2045	EPHA7	1.00421	0.00606804	10.0733	0.172038	0.863904	0.948593	-6.2254	No Change	ME vs. HC
seq.15581.16	Intracellular	Fibronectin type 3 and ankyrin repeat domains protein 1	Q8TC84	92565	FANK1	0.991999	-0.0115897	8.89813	-0.233182	0.8163	0.925179	-6.21331	No Change	ME vs. HC
seq.15582.25	Membrane and secreted isoforms	Ficolin-1	O00602	2219	FCN1	0.974261	-0.0376198	12.0051	-0.765851	0.446338	0.710398	-5.95472	No Change	ME vs. HC
seq.15583.18	Intracellular	Fc receptor-like B	Q6BAA4	127943	FCRLB	0.920782	-0.119068	9.69661	-1.01915	0.311641	0.593064	-5.7366	No Change	ME vs. HC
seq.15584.9	Secreted	Complement factor H-related protein 2	P36980	3080	CFHR2	1.05774	0.0809897	13.2929	0.91912	0.361187	0.641158	-5.82995	No Change	ME vs. HC
seq.15585.304	Secreted	Fibulin-5	Q9UBX5	10516	FBLN5	0.882555	-0.180242	11.1066	-2.28612	0.0252753	0.130768	-3.78224	Down (pval < 0.05)	ME vs. HC
seq.15587.20	Membrane and secreted isoforms	Folate receptor beta	P14207	2350	FOLR2	1.0406	0.0574143	9.97493	0.915762	0.362934	0.642546	-5.83292	No Change	ME vs. HC
seq.15588.17	Intracellular	Alpha-galactosidase A	P06280	2717	GLA	0.91584	-0.126833	11.5348	-2.64332	0.0101223	0.0710988	-2.99402	Down (pval < 0.05)	ME vs. HC
seq.15589.1	Secreted	Vitamin D-binding protein	P02774	2638	GC	1.00732	0.0105274	14.5176	0.337811	0.736516	0.889208	-6.18418	No Change	ME vs. HC
seq.15591.28		Glutathione peroxidase 1	P07203	2876	GPX1	0.914193	-0.129429	11.2967	-1.35092	0.18107	0.441724	-5.36066	No Change	ME vs. HC
seq.15594.47	Secreted	Serine protease HTRA1	Q92743	5654	HTRA1	1.15108	0.202992	14.095	3.47897	0.000869843	0.0149589	-0.80606	Up (qval < 0.05)	ME vs. HC
seq.15596.7	Intracellular	Protein HEXIM1	O94992	10614	HEXIM1	0.922279	-0.116724	10.2632	-3.40713	0.00109136	0.0172312	-1.01134	Down (qval < 0.05)	ME vs. HC
seq.15602.43	Membrane	Interleukin-6 receptor subunit alpha	P08887	3570	IL6R	1.16008	0.214224	12.1127	2.65684	0.00976142	0.0697	-2.96233	Up (pval < 0.05)	ME vs. HC
seq.15603.20	Membrane	Integrin alpha-2	P17301	3673	ITGA2	1.03893	0.0550924	8.84343	0.948785	0.345992	0.62679	-5.80324	No Change	ME vs. HC
seq.15604.18	Intracellular	Mitogen-activated protein kinase 9	P45984	5601	MAPK9	0.989787	-0.0148096	12.3647	-0.494555	0.622462	0.826415	-6.12065	No Change	ME vs. HC
seq.15606.19	Intracellular	Keratin, type I cytoskeletal 19	P08727	3880	KRT19	1.07324	0.101977	11.9102	1.99668	0.0497471	0.200142	-4.34874	Up (pval < 0.05)	ME vs. HC
seq.15607.56	Intracellular	Pyruvate kinase PKLR	P30613	5313	PKLR	0.86368	-0.211431	12.1957	-1.81891	0.073199	0.255969	-4.66291	No Change	ME vs. HC
seq.15608.5	Intracellular	Ribosomal protein S6 kinase beta-1	P23443	6198	RPS6KB1	0.956713	-0.0638424	9.64436	-2.02691	0.0464796	0.191513	-4.29273	Down (pval < 0.05)	ME vs. HC
seq.15610.72	Intracellular	Cytosol aminopeptidase	P28838	51056	LAP3	0.959468	-0.0596936	9.87188	-1.39485	0.167468	0.423585	-5.30337	No Change	ME vs. HC
seq.15612.5	Intracellular	Protein lin-7 homolog B	Q9HAP6	64130	LIN7B	0.969944	-0.0440261	8.99818	-1.41389	0.161822	0.414949	-5.27799	No Change	ME vs. HC
seq.15613.16	Secreted	Pancreatic triacylglycerol lipase	P16233	5406	PNLIP	0.959458	-0.0597082	10.5312	-0.59509	0.553701	0.785536	-6.0674	No Change	ME vs. HC
seq.15614.168	Membrane and secreted isoforms	Leukocyte immunoglobulin-like receptor subfamily A member 2	Q8N149	11027	LILRA2	1.0798	0.110768	13.1333	1.13073	0.262026	0.539873	-5.62145	No Change	ME vs. HC
seq.15615.8	Membrane	Leukocyte immunoglobulin-like receptor subfamily B member 3	O75022	102725035	LILRB3	0.912453	-0.132178	10.9427	-0.682604	0.497108	0.748995	-6.01313	No Change	ME vs. HC
seq.15617.8	Secreted	Cytokine SCM-1 beta	Q9UBD3	6846	XCL2	0.975564	-0.0356914	12.2696	-1.22989	0.222854	0.493837	-5.50948	No Change	ME vs. HC
seq.15619.49	Membrane	Myelin-oligodendrocyte glycoprotein	Q16653	4340	MOG	1.01909	0.0272863	8.32855	0.929483	0.355831	0.637208	-5.82072	No Change	ME vs. HC
seq.15620.4	Membrane	Neuroligin-1	Q8N2Q7	22871	NLGN1	0.991491	-0.012329	11.0098	-0.370762	0.711934	0.879341	-6.1728	No Change	ME vs. HC
seq.15622.13	Intracellular	Opioid-binding protein/cell adhesion molecule	Q14982	4978	OPCML	0.973054	-0.0394081	11.436	-0.771374	0.443079	0.708424	-5.95061	No Change	ME vs. HC
seq.15623.1	Membrane	Programmed cell death protein 1	Q15116	5133	PDCD1	1.06446	0.0901171	9.62183	1.14789	0.25492	0.532073	-5.60272	No Change	ME vs. HC
seq.15626.223	Secreted	Basement membrane-specific heparan sulfate proteoglycan core protein	P98160	3339	HSPG2	0.930469	-0.10397	10.9533	-2.48127	0.0154947	0.0958733	-3.36341	Down (pval < 0.05)	ME vs. HC
seq.15627.83	Intracellular	RAC-alpha serine/threonine-protein kinase	P31749	207	AKT1	0.871496	-0.198433	11.6865	-3.95496	0.000180917	0.00578777	0.625628	Down (qval < 0.05)	ME vs. HC
seq.15631.18	Secreted	Pregnancy-specific beta-1-glycoprotein 1	P11464	5669	PSG1	1.0776	0.107826	10.2725	2.68486	0.00905084	0.0668412	-2.89629	Up (pval < 0.05)	ME vs. HC
seq.15633.6	Secreted	Retinol-binding protein 4	P02753	5950	RBP4	0.98316	-0.0245024	12.2377	-0.411141	0.682224	0.862123	-6.15742	No Change	ME vs. HC
seq.15634.139	Secreted	Slit homolog 1 protein	O75093	6585	SLIT1	0.987504	-0.0181412	9.27277	-0.615876	0.539972	0.777026	-6.05517	No Change	ME vs. HC
seq.15635.4	Membrane and secreted isoforms	SPARC-related modular calcium-binding protein 2	Q9H3U7	64094	SMOC2	0.979897	-0.0292974	10.2975	-0.48344	0.630291	0.830787	-6.12593	No Change	ME vs. HC
seq.15636.49	Membrane	VPS10 domain-containing receptor SorCS1	Q8WY21	114815	SORCS1	0.994757	-0.0075843	9.63652	-0.196104	0.845097	0.939766	-6.22107	No Change	ME vs. HC
seq.15637.38	Membrane	VPS10 domain-containing receptor SorCS3	Q9UPU3	22986	SORCS3	0.994978	-0.00726302	8.93705	-0.276407	0.783049	0.909564	-6.20256	No Change	ME vs. HC
seq.15640.54	Intracellular	Transgelin	Q01995	6876	TAGLN	1.0379	0.0536692	11.2141	0.788823	0.432877	0.699321	-5.93744	No Change	ME vs. HC
seq.15641.20	Membrane	Tomoregulin-1	Q8IYR6	100526694	TMEFF1	0.96136	-0.0568519	11.5359	-0.913837	0.363937	0.643444	-5.83462	No Change	ME vs. HC
seq.15644.1	Secreted	Biotinidase	P43251	686	BTD	1.03713	0.0525904	11.5294	0.962816	0.338952	0.620218	-5.79032	No Change	ME vs. HC
seq.15653.9	Secreted	Collagen alpha-1(X) chain	Q03692	1300	COL10A1	0.968582	-0.0460545	9.83277	-0.626431	0.533069	0.773028	-6.04881	No Change	ME vs. HC
seq.15666.21	Secreted	Bone morphogenetic protein 2	P12643	650	BMP2	0.997506	-0.00360244	8.96509	-0.126546	0.899662	0.964198	-6.23203	No Change	ME vs. HC
seq.15667.39	Secreted	Bone morphogenetic protein 4	P12644	652	BMP4	0.854243	-0.227282	10.5838	-3.32579	0.00140615	0.0201201	-1.24008	Down (qval < 0.05)	ME vs. HC
seq.15668.19	Secreted	Bone morphogenetic protein 8B	P34820	656	BMP8B	1.01399	0.0200483	11.1673	0.680174	0.498637	0.750015	-6.01474	No Change	ME vs. HC
seq.15669.7	Intracellular	Serine/threonine-protein kinase B-raf	P15056	673	BRAF	0.965615	-0.05048	10.6457	-1.58564	0.117325	0.34108	-5.03461	No Change	ME vs. HC
seq.15670.15	Secreted	Complement C1q-like protein 2	Q7Z5L3	165257	C1QL2	1.03215	0.0456587	10.4213	0.897391	0.372585	0.652236	-5.84899	No Change	ME vs. HC
seq.15674.3	Membrane	B-cell antigen receptor complex-associated protein alpha chain	P11912	973	CD79A	1.04203	0.0593956	12.4491	0.831747	0.408379	0.680844	-5.9038	No Change	ME vs. HC
seq.15675.3	Intracellular	CCAAT/enhancer-binding protein beta	P17676	1051	CEBPB	1.01528	0.0218722	10.152	0.418489	0.67687	0.858955	-6.15445	No Change	ME vs. HC
seq.15678.71	Secreted	Dickkopf-related protein 2	Q9UBU2	27123	DKK2	1.0648	0.0905836	15.823	1.70929	0.0918252	0.294615	-4.84341	No Change	ME vs. HC
seq.15686.49	Secreted	Inhibin beta C chain	P55103	3626	INHBC	0.959771	-0.059238	10.3308	-0.415223	0.679248	0.860718	-6.15577	No Change	ME vs. HC
seq.15688.30	Membrane	Protein ERGIC-53	P49257	3998	LMAN1	1.02371	0.03381	8.96306	1.75143	0.0842494	0.280296	-4.77523	No Change	ME vs. HC
seq.15692.300	Secreted	Nodal homolog	Q96S42	4838	NODAL	1.00962	0.0138115	9.04308	0.851756	0.397252	0.672025	-5.88752	No Change	ME vs. HC
seq.15693.9	Intracellular	Progesterone receptor	P06401	5241	PGR	0.813533	-0.297727	12.8501	-3.79979	0.000305599	0.00811167	0.145807	Down (qval < 0.05)	ME vs. HC
seq.15698.6	Intracellular	Alpha-taxilin	P40222	200081	TXLNA	1.03372	0.0478499	7.92516	1.18826	0.238745	0.513067	-5.55759	No Change	ME vs. HC
seq.16015.19	Intracellular	Alanine aminotransferase 1	P24298	2875	GPT	1.03741	0.0529908	13.8835	1.42576	0.15838	0.409852	-5.26202	No Change	ME vs. HC
seq.16021.30	Membrane	Cadherin-8	P55286	1006	CDH8	1.10088	0.138661	9.25851	1.80058	0.0760746	0.261654	-4.69381	No Change	ME vs. HC
seq.16035.8	Membrane and secreted isoforms	Vascular endothelial growth factor receptor 3	P35916	2324	FLT4	1.00083	0.00119308	12.1266	0.0234261	0.981377	0.991122	-6.23958	No Change	ME vs. HC
seq.16043.30	Intracellular	SHC-transforming protein 1	P29353	6464	SHC1	0.835661	-0.25901	11.8941	-3.54983	0.000693562	0.0131824	-0.600691	Down (qval < 0.05)	ME vs. HC
seq.16049.43	Membrane	Oxidized low-density lipoprotein receptor 1	P78380	4973	OLR1	0.863249	-0.212151	11.4461	-1.28215	0.204016	0.468681	-5.44685	No Change	ME vs. HC
seq.16055.3	Secreted	Complement factor H-related protein 5	Q9BXR6	81494	CFHR5	1.05861	0.0821706	16.1908	1.21636	0.227931	0.499886	-5.52529	No Change	ME vs. HC
seq.16057.6	Membrane	Cation-independent mannose-6-phosphate receptor	P11717	3482	IGF2R	0.9904	-0.0139165	13.0264	-0.2743	0.784662	0.910222	-6.20313	No Change	ME vs. HC
seq.16060.99	Secreted	Nidogen-2	Q14112	22795	NID2	1.08767	0.121239	12.3918	1.24919	0.215755	0.48411	-5.48664	No Change	ME vs. HC
seq.16070.7	Secreted	Wnt inhibitory factor 1	Q9Y5W5	11197	WIF1	0.998355	-0.00237576	10.3895	-0.0724823	0.942425	0.976968	-6.23728	No Change	ME vs. HC
seq.16074.12	Intracellular	GRB2-related adapter protein 2	O75791	9402	GRAP2	0.892942	-0.163361	11.8956	-1.7114	0.091432	0.294044	-4.84003	No Change	ME vs. HC
seq.16079.2	Intracellular	Tyrosine-protein kinase Tec	P42680	7006	TEC	0.893229	-0.162898	12.2734	-2.36784	0.0206575	0.114923	-3.61038	Down (pval < 0.05)	ME vs. HC
seq.16081.38	Secreted	Aldo-keto reductase family 1 member B10	O60218	57016	AKR1B10	1.10737	0.147132	10.6307	1.83114	0.071333	0.252091	-4.64215	No Change	ME vs. HC
seq.16288.17	Membrane	Ephrin type-A receptor 4	P54764	2043	EPHA4	1.03851	0.0545191	14.4285	1.14	0.25817	0.535187	-5.61137	No Change	ME vs. HC
seq.16292.288	Secreted	Gastric inhibitory polypeptide	P09681	2695	GIP	1.01387	0.0198771	11.975	0.341709	0.733593	0.888592	-6.18288	No Change	ME vs. HC
seq.16293.1	Secreted	Somatoliberin	P01286	2691	GHRH	1.0203	0.0289932	10.3822	1.23132	0.222321	0.493253	-5.5078	No Change	ME vs. HC
seq.16296.43	Membrane	Leucine-rich repeat-containing G-protein coupled receptor 5	O75473	8549	LGR5	1.04437	0.0626324	11.1054	1.50978	0.135598	0.374299	-5.14533	No Change	ME vs. HC
seq.16297.14	Membrane	Roundabout homolog 4	Q8WZ75	54538	ROBO4	1.02053	0.0293116	9.00212	0.280843	0.779659	0.909004	-6.20136	No Change	ME vs. HC
seq.16298.84	Secreted	Group IID secretory phospholipase A2	Q9UNK4	26279	PLA2G2D	1.03717	0.0526526	8.02402	1.97521	0.0521863	0.20733	-4.38808	No Change	ME vs. HC
seq.16299.13	Membrane	T-cell immunoreceptor with Ig and ITIM domains	Q495A1	201633	TIGIT	0.993591	-0.00927667	10.9513	-0.165242	0.869229	0.951256	-6.22652	No Change	ME vs. HC
seq.16300.4	Membrane	Triggering receptor expressed on myeloid cells 2	Q9NZC2	54209	TREM2	1.08403	0.116409	13.4687	1.29384	0.19997	0.464336	-5.4325	No Change	ME vs. HC
seq.16302.11	Secreted	BPI fold-containing family A member 2	Q96DR5	140683	BPIFA2	1.01826	0.0261067	12.2551	0.516179	0.607355	0.817607	-6.11001	No Change	ME vs. HC
seq.16304.6	Membrane	Leucine-rich repeat-containing G-protein coupled receptor 4	Q9BXB1	55366	LGR4	1.04264	0.0602465	10.821	0.808744	0.421401	0.691418	-5.92204	No Change	ME vs. HC
seq.16305.10	Membrane	Cadherin-11	P55287	1009	CDH11	1.03787	0.0536263	10.5028	0.577211	0.565648	0.793398	-6.07758	No Change	ME vs. HC
seq.16307.22	Membrane	Netrin receptor UNC5D	Q6UXZ4	137970	UNC5D	1.15546	0.208465	10.785	3.02183	0.00350693	0.0362878	-2.05908	Up (qval < 0.05)	ME vs. HC
seq.16308.14	Membrane	B- and T-lymphocyte attenuator	Q7Z6A9	151888	BTLA	1.0378	0.0535302	11.944	1.10152	0.27444	0.553349	-5.65271	No Change	ME vs. HC
seq.16309.30	Secreted	Dickkopf-like protein 1	Q9UK85	27120	DKKL1	1.04858	0.0684378	10.8995	1.79778	0.0765214	0.262821	-4.6985	No Change	ME vs. HC
seq.16312.45	Membrane	Cadherin-6	P55285	1004	CDH6	0.994692	-0.0076788	11.4186	-0.204587	0.838488	0.936404	-6.21941	No Change	ME vs. HC
seq.16315.105	Membrane and secreted isoforms	Vascular endothelial growth factor receptor 1	P17948	2321	FLT1	0.987676	-0.0178902	10.6405	-0.614738	0.54072	0.777172	-6.05585	No Change	ME vs. HC
seq.16317.20	Membrane	Desmoglein-3	P32926	1830	DSG3	0.863217	-0.212205	13.4363	-3.01913	0.00353461	0.0364712	-2.06608	Down (qval < 0.05)	ME vs. HC
seq.16318.12	Membrane	Serine/threonine-protein kinase receptor R3	P37023	94	ACVRL1	1.0319	0.0452986	9.25435	1.90188	0.0612995	0.230796	-4.51955	No Change	ME vs. HC
seq.16320.139	Membrane	CD320 antigen	Q9NPF0	51293	CD320	1.12174	0.165738	9.98561	2.09865	0.0394547	0.175426	-4.15681	Up (pval < 0.05)	ME vs. HC
seq.16322.10	Secreted	Marginal zone B- and B1-cell-specific protein	Q8WU39	51237	MZB1	0.931002	-0.103144	12.9705	-1.23001	0.222808	0.493837	-5.50934	No Change	ME vs. HC
seq.16323.8		Neurexin-3	Q9Y4C0	9369	NRXN3	1.07595	0.105609	12.1701	1.89995	0.0615568	0.231383	-4.52296	No Change	ME vs. HC
seq.16324.38	Membrane	Toll-like receptor 1	Q15399	7096	TLR1	0.987908	-0.0175515	10.6837	-0.582966	0.561788	0.791321	-6.07433	No Change	ME vs. HC
seq.16535.61		Green fluorescent protein_AEQVI	P42212		GFP	1.03019	0.0429042	8.43777	1.51546	0.134156	0.37249	-5.13721	No Change	ME vs. HC
seq.16536.3	Intracellular	High mobility group protein HMG-I/HMG-Y	P17096	3159	HMGA1	1.04198	0.0593271	8.72904	2.75426	0.00748875	0.0590555	-2.73023	Up (pval < 0.05)	ME vs. HC
seq.16551.14	Intracellular	Signal transducer and activator of transcription 5B	P51692	6777	STAT5B	1.02787	0.0396523	10.1662	1.58081	0.118426	0.343057	-5.04181	No Change	ME vs. HC
seq.16558.2	Secreted	Myocilin	Q99972	4653	MYOC	1.03036	0.0431419	11.6055	0.612826	0.541976	0.777172	-6.05699	No Change	ME vs. HC
seq.16561.9	Secreted	Alpha-1B-glycoprotein	P04217	1	A1BG	1.0567	0.0795626	10.7436	1.87029	0.065622	0.240133	-4.57482	No Change	ME vs. HC
seq.16583.8	Intracellular	Bis(5'-nucleosyl)-tetraphosphatase [asymmetrical]	P50583	318	NUDT2	0.737221	-0.43983	12.1025	-2.90277	0.00494205	0.0450316	-2.36368	Down (qval < 0.05)	ME vs. HC
seq.16585.16	Intracellular	N-acetyllactosaminide beta-1,3-N-acetylglucosaminyltransferase 4	Q9C0J1	79369	B3GNT4	1.03271	0.0464289	10.0969	1.04991	0.297369	0.578012	-5.70601	No Change	ME vs. HC
seq.16587.1	Secreted	Beta-casein	P05814	1447	CSN2	1.0251	0.0357703	9.9748	0.363175	0.717568	0.881883	-6.17551	No Change	ME vs. HC
seq.16588.10	Intracellular	78 kDa glucose-regulated protein	P11021	3309	HSPA5	1.0959	0.13211	12.5767	1.90531	0.0608449	0.230005	-4.5135	No Change	ME vs. HC
seq.16591.71	Intracellular	Acidic mammalian chitinase	Q9BZP6	27159	CHIA	1.01696	0.0242565	11.015	1.12244	0.265506	0.543021	-5.6304	No Change	ME vs. HC
seq.16593.3	Intracellular	FAS-associated death domain protein	Q13158	8772	FADD	1.02965	0.042153	11.7341	1.46992	0.14606	0.392243	-5.20147	No Change	ME vs. HC
seq.16594.44	Intracellular	Fas apoptotic inhibitory molecule 1	Q9NVQ4	55179	FAIM	1.0546	0.0766988	9.08337	1.81075	0.0744686	0.258392	-4.67671	No Change	ME vs. HC
seq.16596.25	Intracellular	Glutaredoxin-3	O76003	10539	GLRX3	0.783246	-0.352463	12.3958	-3.23068	0.00188239	0.0244284	-1.50254	Down (qval < 0.05)	ME vs. HC
seq.16597.11	Intracellular	Glutaredoxin-related protein 5, mitochondrial	Q86SX6	51218	GLRX5	1.00932	0.0133884	8.95209	0.444858	0.657794	0.849312	-6.14336	No Change	ME vs. HC
seq.16599.38	Intracellular	GPN-loop GTPase 1	Q9HCN4	11321	GPN1	0.981233	-0.0273324	9.42023	-0.425621	0.671689	0.856535	-6.15152	No Change	ME vs. HC
seq.16605.2	Secreted	Complement C1q and tumor necrosis factor-related protein 9A	P0C862	338872	C1QTNF9	1.0217	0.0309669	10.4452	0.572198	0.56902	0.795862	-6.08038	No Change	ME vs. HC
seq.16606.85	Intracellular	Aldose reductase	P15121	231	AKR1B1	1.02428	0.034604	12.3496	0.747063	0.457526	0.719178	-5.96848	No Change	ME vs. HC
seq.16607.78	Secreted	Gelsolin	P06396	2934	GSN	0.98469	-0.0222591	17.1281	-0.580428	0.563489	0.792555	-6.07577	No Change	ME vs. HC
seq.16609.106	Membrane	Kin of IRRE-like protein 2	Q6UWL6	84063	KIRREL2	1.0086	0.0123515	9.10515	0.164141	0.870093	0.951256	-6.22669	No Change	ME vs. HC
seq.16610.13	Membrane	Low-density lipoprotein receptor-related protein 10	Q7Z4F1	26020	LRP10	1.0535	0.0751924	12.7619	2.34808	0.0216993	0.118457	-3.65241	Up (pval < 0.05)	ME vs. HC
seq.16612.28	Membrane	Syndecan-3	O75056	9672	SDC3	1.06523	0.0911655	10.9965	1.40121	0.165567	0.420641	-5.29493	No Change	ME vs. HC
seq.16613.3	Membrane	Cadherin-17	Q12864	1015	CDH17	0.914696	-0.128636	12.4188	-0.910076	0.365904	0.645308	-5.83793	No Change	ME vs. HC
seq.16614.27	Secreted	R-spondin-1	Q2MKA7	284654	RSPO1	1.00988	0.0141819	11.5121	0.271696	0.786655	0.910864	-6.20382	No Change	ME vs. HC
seq.16616.137	Intracellular	Beta-enolase	P13929	2027	ENO3	0.99775	-0.00324948	9.8799	-0.108025	0.914285	0.969916	-6.23415	No Change	ME vs. HC
seq.16617.14	Intracellular	Caspase-14	P31944	23581	CASP14	0.967264	-0.0480191	10.4518	-0.971114	0.334833	0.615555	-5.78259	No Change	ME vs. HC
seq.16618.7	Membrane	Early activation antigen CD69	Q07108	969	CD69	1.04711	0.066411	7.71563	0.905093	0.368519	0.647925	-5.84229	No Change	ME vs. HC
seq.16620.26	Membrane	Lymphocyte antigen 75	O60449	100526664	LY75	0.969599	-0.0445392	12.1714	-0.534579	0.594634	0.810242	-6.10061	No Change	ME vs. HC
seq.16621.77	Secreted	NAD(P)H-hydrate epimerase	Q8NCW5	128240	NAXE	0.998481	-0.00219362	11.8633	-0.0520277	0.958655	0.983904	-6.23852	No Change	ME vs. HC
seq.16746.12	Secreted	Activin B	P09529	3625	INHBB	0.981642	-0.0267315	11.5756	-1.18863	0.238601	0.512961	-5.55717	No Change	ME vs. HC
seq.16748.1	Secreted	Bone morphogenetic protein 3	P12645	651	BMP3	0.98697	-0.0189221	12.12	-0.560708	0.576786	0.799065	-6.0867	No Change	ME vs. HC
seq.16749.79	Secreted	Growth/differentiation factor 10	P55107	2662	GDF10	0.966221	-0.049575	11.9402	-1.79315	0.0772666	0.264388	-4.70626	No Change	ME vs. HC
seq.16751.15	Secreted	Natriuretic peptides B	P16860	4879	NPPB	1.03418	0.0484842	8.93768	2.16755	0.0335943	0.15736	-4.02238	Up (pval < 0.05)	ME vs. HC
seq.16753.46	Secreted	Collagen alpha-2(VI) chain	P12110	1292	COL6A2	1.01086	0.0155795	10.008	0.819708	0.415163	0.686096	-5.91341	No Change	ME vs. HC
seq.16754.40	Membrane	Peripheral plasma membrane protein CASK	O14936	8573	CASK	1.01842	0.0263309	11.0544	0.611219	0.543033	0.777612	-6.05795	No Change	ME vs. HC
seq.16755.195	Secreted	Growth/differentiation factor 3	Q9NR23	9573	GDF3	0.99736	-0.00381398	11.2529	-0.202367	0.840216	0.937184	-6.21986	No Change	ME vs. HC
seq.16756.30	Secreted	Growth/differentiation factor 7	Q7Z4P5	151449	GDF7	0.995685	-0.00623889	9.8266	-0.226384	0.821562	0.927143	-6.21483	No Change	ME vs. HC
seq.16758.96	Intracellular	Hepatoma-derived growth factor	P51858	3068	HDGF	0.793843	-0.333074	11.9367	-4.73732	1.09816e-05	0.0011831	3.21132	Down (qval < 0.05)	ME vs. HC
seq.16760.2	Secreted	Interleukin-26	Q9NPH9	55801	IL26	1.11329	0.154825	16.8876	4.61003	1.761e-05	0.0015111	2.77358	Up (qval < 0.05)	ME vs. HC
seq.16763.11	Secreted	Leukocyte cell-derived chemotaxin-2	O14960	3950	LECT2	1.09404	0.12966	13.5397	1.50318	0.137288	0.377258	-5.15472	No Change	ME vs. HC
seq.16765.52	Secreted	Platelet basic protein	P02775	5473	PPBP	1.03905	0.0552591	14.6998	1.65298	0.10281	0.315535	-4.93212	No Change	ME vs. HC
seq.16768.3	Intracellular	Junction plakoglobin	P14923	3728	JUP	0.940541	-0.088437	10.0062	-0.726104	0.470194	0.72674	-5.98343	No Change	ME vs. HC
seq.16769.20	Intracellular	Ras-related C3 botulinum toxin substrate 3	P60763	5881	RAC3	0.970017	-0.0439176	10.3268	-2.08262	0.0409386	0.178295	-4.18753	Down (pval < 0.05)	ME vs. HC
seq.16770.3	Secreted	Lithostathine-1-beta	P48304	5968	REG1B	1.12151	0.165447	14.534	1.56748	0.12151	0.348681	-5.06158	No Change	ME vs. HC
seq.16773.29	Secreted	Signal peptide, CUB and EGF-like domain-containing protein 3	Q8IX30	222663	SCUBE3	0.980012	-0.0291288	8.60392	-0.542306	0.589329	0.806336	-6.09657	No Change	ME vs. HC
seq.16780.6	Intracellular	Heat shock 70 kDa protein 1A	P0DMV8	3303	HSPA1A	0.906453	-0.141696	13.6559	-2.62846	0.0105329	0.0731415	-3.02869	Down (pval < 0.05)	ME vs. HC
seq.16781.2	Intracellular	Cytosolic endo-beta-N-acetylglucosaminidase	Q8NFI3	64772	ENGASE	1.00192	0.00276088	9.87834	0.0693016	0.944947	0.977664	-6.2375	No Change	ME vs. HC
seq.16785.45	Secreted	Defensin-5	Q01523	1670	DEFA5	0.902489	-0.148018	11.5907	-1.34218	0.183871	0.443982	-5.37185	No Change	ME vs. HC
seq.16792.4	Membrane	Sialic acid-binding Ig-like lectin 5	O15389	8778	SIGLEC5	1.00526	0.00757269	13.1827	0.0540297	0.957065	0.983734	-6.23842	No Change	ME vs. HC
seq.16802.31	Membrane	OCIA domain-containing protein 1	Q9NX40	54940	OCIAD1	1.00631	0.00907538	10.8052	0.309906	0.757552	0.901021	-6.19299	No Change	ME vs. HC
seq.16803.4	Intracellular	Calretinin	P22676	794	CALB2	1.02023	0.0288959	9.31079	0.514192	0.608736	0.818105	-6.11101	No Change	ME vs. HC
seq.16805.5	Intracellular	cGMP-specific 3',5'-cyclic phosphodiesterase	O76074	8654	PDE5A	0.826915	-0.274189	13.1081	-3.14735	0.0024202	0.0285974	-1.7279	Down (qval < 0.05)	ME vs. HC
seq.16807.35	Intracellular	Troponin T, fast skeletal muscle	P45378	7140	TNNT3	0.956754	-0.0637806	12.381	-1.73428	0.0872673	0.286031	-4.80316	No Change	ME vs. HC
seq.16809.1	Intracellular	Nucleoside diphosphate kinase, mitochondrial	O00746	4833	NME4	1.0754	0.104871	11.2637	2.45497	0.0165758	0.100692	-3.42153	Up (pval < 0.05)	ME vs. HC
seq.16810.3	Intracellular	Rab GDP dissociation inhibitor alpha	P31150	2664	GDI1	0.987783	-0.0177332	11.872	-0.272108	0.786339	0.910786	-6.20371	No Change	ME vs. HC
seq.16814.13	Intracellular	Four and a half LIM domains protein 1	Q13642	2273	FHL1	1.00532	0.00765522	10.0464	0.360897	0.719262	0.882632	-6.17631	No Change	ME vs. HC
seq.16818.200	Membrane	CUB domain-containing protein 1	Q9H5V8	64866	CDCP1	0.983403	-0.0241451	10.7137	-0.318282	0.751218	0.897639	-6.19042	No Change	ME vs. HC
seq.16823.75	Intracellular	Apolipoprotein L3	O95236	80833	APOL3	0.976556	-0.0342246	11.1682	-0.575237	0.566974	0.794654	-6.07868	No Change	ME vs. HC
seq.16825.20	Membrane	Ataxin-3	P54252	4287	ATXN3	0.776466	-0.365005	11.2921	-4.34702	4.58336e-05	0.00252679	1.889	Down (qval < 0.05)	ME vs. HC
seq.16828.8	Secreted	Collagen alpha-1(VI) chain	P12109	1291	COL6A1	0.994008	-0.00867086	13.9482	-0.0692741	0.944969	0.977664	-6.2375	No Change	ME vs. HC
seq.16831.7	Intracellular	Docking protein 1	Q99704	1796	DOK1	0.941182	-0.0874538	10.7421	-3.33774	0.00135507	0.0195035	-1.20672	Down (qval < 0.05)	ME vs. HC
seq.16836.1	Secreted	Complement factor H-related protein 3	Q02985	10878	CFHR3	0.989313	-0.0155015	9.44105	-0.450538	0.653714	0.846731	-6.14089	No Change	ME vs. HC
seq.16837.20	Intracellular	CASP8 and FADD-like apoptosis regulator	O15519	8837	CFLAR	1.06846	0.0955341	8.74264	0.727171	0.469544	0.726413	-5.98268	No Change	ME vs. HC
seq.16845.15	Membrane	Myelin protein zero-like protein 1	O95297	9019	MPZL1	1.01418	0.0203131	9.99362	0.443447	0.658809	0.850024	-6.14397	No Change	ME vs. HC
seq.16847.39	Intracellular	Ras-related protein Rab-3B	P20337	5865	RAB3B	0.982433	-0.0255692	9.40788	-0.922852	0.359253	0.640091	-5.82664	No Change	ME vs. HC
seq.16850.5	Intracellular	Regulator of G-protein signaling 5	O15539	8490	RGS5	0.970171	-0.0436896	11.4146	-2.65738	0.0097475	0.0697	-2.96109	Down (pval < 0.05)	ME vs. HC
seq.16851.50	Membrane	Protein SCO2 homolog, mitochondrial	O43819	9997	SCO2	0.993524	-0.00937369	8.38045	-0.324054	0.746863	0.895929	-6.18861	No Change	ME vs. HC
seq.16852.10	Intracellular	Na(+)/H(+) exchange regulatory cofactor NHE-RF3	Q5T2W1	5174	PDZK1	0.994966	-0.00728148	12.1838	-0.365378	0.71593	0.881058	-6.17473	No Change	ME vs. HC
seq.16853.5	Intracellular	Nicotinamide riboside kinase 1	Q9NWW6	54981	NMRK1	1.03059	0.0434701	9.91482	0.973807	0.333503	0.61471	-5.78007	No Change	ME vs. HC
seq.16854.17	Intracellular	U6 snRNA-associated Sm-like protein LSm4	Q9Y4Z0	25804	LSM4	1.00012	0.000171585	11.6045	0.00484908	0.996145	0.998302	-6.23983	No Change	ME vs. HC
seq.16856.79	Intracellular	Microtubule-associated protein RP/EB family member 2	Q15555	10982	MAPRE2	0.998257	-0.00251712	8.94308	-0.121525	0.903623	0.964844	-6.23263	No Change	ME vs. HC
seq.16857.2	Intracellular	Ras-related protein Rab-2A	P61019	5862	RAB2A	0.973398	-0.0388981	10.9572	-0.510682	0.61118	0.819532	-6.11276	No Change	ME vs. HC
seq.16858.384	Membrane	Reticulocalbin-3	Q96D15	57333	RCN3	1.02978	0.0423381	10.0043	1.12287	0.265327	0.542958	-5.62994	No Change	ME vs. HC
seq.16859.100	Intracellular	Endophilin-B1	Q9Y371	51100	SH3GLB1	1.03334	0.0473138	11.1105	1.88427	0.0636785	0.236446	-4.55046	No Change	ME vs. HC
seq.16863.47	Intracellular	N-acylneuraminate-9-phosphatase	Q8TBE9	140838	NANP	0.992497	-0.010865	10.9421	-0.239765	0.811213	0.922866	-6.21179	No Change	ME vs. HC
seq.16865.62	Membrane	TATA-binding protein-associated factor 2N	Q92804	8148	TAF15	0.939418	-0.0901605	11.0349	-2.61927	0.0107944	0.0743927	-3.05005	Down (pval < 0.05)	ME vs. HC
seq.16867.76	Intracellular	Cyclin-dependent kinase 16	Q00536	5127	CDK16	0.975385	-0.0359569	10.9115	-1.73209	0.08766	0.28644	-4.80672	No Change	ME vs. HC
seq.16872.248	Intracellular	Maleylacetoacetate isomerase	O43708	2954	GSTZ1	0.87063	-0.199868	10.105	-1.3456	0.182772	0.443053	-5.36748	No Change	ME vs. HC
seq.16875.13	Intracellular	Protein mago nashi homolog 2	Q96A72	55110	MAGOHB	0.961672	-0.0563827	10.055	-1.20283	0.233094	0.506419	-5.54093	No Change	ME vs. HC
seq.16877.19	Intracellular	Methionine-R-sulfoxide reductase B2, mitochondrial	Q9Y3D2	22921	MSRB2	0.988952	-0.0160273	10.4384	-0.619585	0.537541	0.775202	-6.05295	No Change	ME vs. HC
seq.16882.27	Intracellular	14 kDa phosphohistidine phosphatase	Q9NRX4	29085	PHPT1	0.895314	-0.159534	13.0644	-1.94408	0.0559033	0.218193	-4.44444	No Change	ME vs. HC
seq.16883.57	Intracellular	Ras-related protein Rab-4A	P20338	5867	RAB4A	0.939356	-0.0902563	11.7268	-2.27703	0.0258414	0.132322	-3.80103	Down (pval < 0.05)	ME vs. HC
seq.16885.49	Intracellular	Microtubule-associated protein RP/EB family member 3	Q9UPY8	22924	MAPRE3	0.793603	-0.33351	15.6675	-2.77227	0.00712586	0.0574302	-2.68658	Down (pval < 0.05)	ME vs. HC
seq.16887.29	Membrane	Peptidyl-tRNA hydrolase 2, mitochondrial	Q9Y3E5	51651	PTRH2	1.00865	0.0124298	10.7789	0.800994	0.425844	0.694354	-5.92808	No Change	ME vs. HC
seq.16890.37	Secreted	ADAMTS-like protein 1	Q8N6G6	92949	ADAMTSL1	1.04259	0.0601766	12.5012	0.990158	0.325505	0.607215	-5.76461	No Change	ME vs. HC
seq.16892.23	Membrane	Ectonucleotide pyrophosphatase/phosphodiesterase family member 2	Q13822	5168	ENPP2	0.985419	-0.0211913	11.5015	-0.270152	0.787838	0.911062	-6.20423	No Change	ME vs. HC
seq.16899.59	Intracellular	Oxysterol-binding protein-related protein 9	Q96SU4	114883	OSBPL9	1.07861	0.109167	12.0239	4.26914	6.05209e-05	0.00289191	1.63256	Up (qval < 0.05)	ME vs. HC
seq.16900.29	Intracellular	MAM domain-containing glycosylphosphatidylinositol anchor protein 1	Q8NFP4	266727	MDGA1	1.02444	0.0348335	10.065	0.25255	0.801355	0.918144	-6.20872	No Change	ME vs. HC
seq.16902.17	Membrane	Lysosome-associated membrane glycoprotein 1	P11279	3916	LAMP1	0.93387	-0.098707	10.8431	-0.751038	0.455146	0.717075	-5.9656	No Change	ME vs. HC
seq.16907.3	Membrane	Cell adhesion molecule 2	Q8N3J6	253559	CADM2	1.07581	0.105425	10.7887	2.18813	0.0319978	0.152615	-3.98149	Up (pval < 0.05)	ME vs. HC
seq.16908.5	Intracellular	Oligodendrocyte-myelin glycoprotein	P23515	4974	OMG	0.906753	-0.141218	12.3613	-1.08357	0.28227	0.56239	-5.67152	No Change	ME vs. HC
seq.16913.8	Secreted	Ribonuclease T2	O00584	8635	RNASET2	1.03926	0.0555537	11.021	0.828607	0.410142	0.682265	-5.90632	No Change	ME vs. HC
seq.16914.104	Secreted	Monocyte differentiation antigen CD14, soluble	P08571	929	CD14	1.02091	0.0298615	14.593	0.733664	0.465602	0.724659	-5.97809	No Change	ME vs. HC
seq.16915.153	Membrane	Semaphorin-4A	Q9H3S1	64218	SEMA4A	1.0077	0.011064	14.1119	0.181994	0.856113	0.94513	-6.22368	No Change	ME vs. HC
seq.16916.19	Membrane	SLIT and NTRK-like protein 6	Q9H5Y7	84189	SLITRK6	1.05331	0.0749295	9.35624	1.62101	0.109509	0.327004	-4.98127	No Change	ME vs. HC
seq.16918.198	Membrane	Toll-like receptor 3	O15455	7098	TLR3	0.98208	-0.0260871	8.86994	-0.583344	0.561535	0.791226	-6.07412	No Change	ME vs. HC
seq.16919.1	Intracellular	Acyl-CoA-binding protein	P07108	1622	DBI	0.976359	-0.034517	12.5786	-0.453112	0.651868	0.845307	-6.13976	No Change	ME vs. HC
seq.16922.53	Membrane	Plexin-B3	Q9ULL4	5365	PLXNB3	0.999168	-0.0012009	9.40503	-0.0493012	0.96082	0.984746	-6.23866	No Change	ME vs. HC
seq.16923.20	Membrane	Profilin-2	P35080	5217	PFN2	0.960813	-0.0576722	9.88602	-1.93817	0.0566339	0.219693	-4.45505	No Change	ME vs. HC
seq.16926.44	Membrane	Alkaline phosphatase, tissue-nonspecific isozyme	P05186	249	ALPL	0.996714	-0.00474898	11.5314	-0.115921	0.908047	0.966737	-6.23328	No Change	ME vs. HC
seq.16927.9		Coagulation factor XIII	P00488|P05160	2162|2165	F13A1|F13B	0.976017	-0.0350214	14.5614	-0.92113	0.360144	0.640091	-5.82817	No Change	ME vs. HC
seq.16932.5	Intracellular	Estrogen sulfotransferase	P49888	6783	SULT1E1	0.975346	-0.036014	10.611	-0.717789	0.475275	0.72995	-5.98925	No Change	ME vs. HC
seq.17137.160	Intracellular	Hemoglobin subunit beta	P68871	3043	HBB	1.03899	0.0551828	13.5922	0.689715	0.492652	0.745081	-6.0084	No Change	ME vs. HC
seq.17138.8	Intracellular	Glutathione S-transferase A1	P08263	2938	GSTA1	1.02065	0.029493	10.878	0.52999	0.597795	0.812212	-6.10299	No Change	ME vs. HC
seq.17140.57	Secreted	Platelet-derived growth factor D	Q9GZP0	80310	PDGFD	1.00968	0.0138956	16.7303	0.22034	0.826248	0.929302	-6.21615	No Change	ME vs. HC
seq.17145.1		Protein S100-A8/A9 heterodimer	P05109|P06702	6279|6280	S100A8|S100A9	1.00096	0.00138132	9.75526	0.0249459	0.980169	0.990307	-6.23954	No Change	ME vs. HC
seq.17148.7	Intracellular	Flavin reductase (NADPH)	P30043	645	BLVRB	0.860926	-0.216039	15.6794	-1.65855	0.101679	0.313641	-4.92347	No Change	ME vs. HC
seq.17150.8	Intracellular	10 kDa heat shock protein, mitochondrial	P61604	3336	HSPE1	0.887782	-0.171723	11.3144	-1.45167	0.151058	0.399369	-5.2267	No Change	ME vs. HC
seq.17151.84	Intracellular	Interferon regulatory factor 3	Q14653	3661	IRF3	0.783998	-0.351079	12.1594	-3.6591	0.000486612	0.0106734	-0.278509	Down (qval < 0.05)	ME vs. HC
seq.17152.10		Killer cell immunoglobulin-like receptor 2DS4	P43632	3809	KIR2DS4	1.02234	0.0318807	9.93804	1.79343	0.0772215	0.264388	-4.70579	No Change	ME vs. HC
seq.17153.46	Membrane	Killer cell immunoglobulin-like receptor 2DL3	P43628	3804	KIR2DL3	0.96021	-0.0585787	10.0047	-0.390807	0.697126	0.87108	-6.16536	No Change	ME vs. HC
seq.17154.2	Intracellular	Prostaglandin E synthase 3	Q15185	10728	PTGES3	1.07547	0.104961	12.3883	2.60321	0.0112654	0.0767727	-3.08724	Up (pval < 0.05)	ME vs. HC
seq.17155.1	Intracellular	Vacuolar protein sorting-associated protein 28 homolog	Q9UK41	51160	VPS28	1.0392	0.0554796	12.042	1.07783	0.284809	0.565143	-5.67748	No Change	ME vs. HC
seq.17156.72	Membrane	Serine/threonine-protein kinase DCLK1	O15075	9201	DCLK1	1.12361	0.168137	12.4328	3.36128	0.00125952	0.0188395	-1.14076	Up (qval < 0.05)	ME vs. HC
seq.17158.17	Intracellular	Ubiquitin-conjugating enzyme E2 G1	P62253	7326	UBE2G1	0.851996	-0.231081	12.6253	-3.19113	0.00212193	0.0264375	-1.61005	Down (qval < 0.05)	ME vs. HC
seq.17161.1	Membrane	Dolichyl-diphosphooligosaccharide--protein glycosyltransferase 48 kDa subunit	P39656	1650	DDOST	1.08191	0.113582	10.563	2.93785	0.00447094	0.0428159	-2.27491	Up (qval < 0.05)	ME vs. HC
seq.17163.117	Intracellular	Annexin A3	P12429	306	ANXA3	1.03026	0.0430117	8.70836	0.99082	0.325184	0.6068	-5.76398	No Change	ME vs. HC
seq.17164.15	Intracellular	Annexin A4	P09525	307	ANXA4	0.946579	-0.0792055	10.0288	-2.03194	0.0459537	0.190309	-4.28333	Down (pval < 0.05)	ME vs. HC
seq.17165.1	Secreted	Beta-thromboglobulin	P02775	5473	PPBP	1.00702	0.0100921	15.6213	0.192306	0.848059	0.941773	-6.22179	No Change	ME vs. HC
seq.17166.4	Secreted	Fibroblast growth factor 8 isoform F	P55075	2253	FGF8	1.03408	0.0483541	10.694	1.47848	0.143762	0.388218	-5.18953	No Change	ME vs. HC
seq.17170.15	Secreted	Calcitonin gene-related peptide 2	P10092	797	CALCB	1.04058	0.0573839	8.50169	1.40269	0.165125	0.420181	-5.29296	No Change	ME vs. HC
seq.17172.19	Secreted	Statherin	P02808	6779	STATH	1.29292	0.370635	11.8383	1.31242	0.193664	0.456641	-5.40944	No Change	ME vs. HC
seq.17175.5	Intracellular	Dual specificity mitogen-activated protein kinase kinase 6	P52564	5608	MAP2K6	0.986586	-0.0194836	10.1124	-0.499412	0.619054	0.823682	-6.1183	No Change	ME vs. HC
seq.17176.13	Intracellular	PC4 and SFRS1-interacting protein	O75475	11168	PSIP1	0.709899	-0.494315	13.8908	-5.06303	3.19914e-06	0.000571632	4.35708	Down (qval < 0.05)	ME vs. HC
seq.17195.43	Intracellular	BAG family molecular chaperone regulator 1	Q99933	573	BAG1	0.980969	-0.027721	9.77363	-0.916314	0.362646	0.642396	-5.83243	No Change	ME vs. HC
seq.17196.5	Intracellular	ATP-dependent Clp protease proteolytic subunit, mitochondrial	Q16740	8192	CLPP	0.983453	-0.0240724	10.8003	-1.45397	0.15042	0.398513	-5.22353	No Change	ME vs. HC
seq.17199.43	Intracellular	Hypoxia-inducible factor 1-alpha inhibitor	Q9NWT6	55662	HIF1AN	1.00645	0.00927522	10.8889	0.343159	0.732507	0.888174	-6.1824	No Change	ME vs. HC
seq.17200.50	Membrane	Killer cell immunoglobulin-like receptor 2DL1	P43626	3802	KIR2DL1	0.983096	-0.0245954	10.9631	-0.956866	0.341926	0.623549	-5.79582	No Change	ME vs. HC
seq.17202.37	Intracellular	Programmed cell death protein 4	Q53EL6	27250	PDCD4	0.998893	-0.00159778	8.77279	-0.0662938	0.947333	0.978728	-6.2377	No Change	ME vs. HC
seq.17204.17	Intracellular	Phenylethanolamine N-methyltransferase	P11086	5409	PNMT	0.978635	-0.0311568	11.8348	-1.00908	0.31641	0.597736	-5.74642	No Change	ME vs. HC
seq.17205.21	Intracellular	Ras-related protein Rab-5A	P20339	5868	RAB5A	0.842282	-0.247626	12.6942	-3.3884	0.00115731	0.0177745	-1.06435	Down (qval < 0.05)	ME vs. HC
seq.17209.27	Intracellular	Sulfotransferase family cytosolic 2B member 1	O00204	6820	SULT2B1	0.992184	-0.0113202	11.9334	-0.349508	0.727757	0.885818	-6.18026	No Change	ME vs. HC
seq.17210.2	Intracellular	T-cell leukemia/lymphoma protein 1A	P56279	8115	TCL1A	1.0128	0.0183496	9.68522	0.465231	0.643209	0.840105	-6.13434	No Change	ME vs. HC
seq.17224.12	Secreted	Mimecan	P20774	4969	OGN	0.755517	-0.404464	12.2317	-3.89464	0.000222111	0.00675182	0.437675	Down (qval < 0.05)	ME vs. HC
seq.17231.1	Intracellular	Plastin-2	P13796	3936	LCP1	1.01009	0.0144881	14.9937	0.368586	0.713548	0.880411	-6.17358	No Change	ME vs. HC
seq.17319.1	Intracellular	Selenoprotein H	Q8IZQ5	280636	SELENOH	0.981962	-0.0262606	9.57607	-1.31186	0.193852	0.456936	-5.41014	No Change	ME vs. HC
seq.17320.19	Intracellular	L-aminoadipate-semialdehyde dehydrogenase-phosphopantetheinyl transferase	Q9NRN7	60496	AASDHPPT	0.897808	-0.155521	12.3604	-3.03381	0.00338632	0.0355928	-2.02791	Down (qval < 0.05)	ME vs. HC
seq.17325.10	Intracellular	Guanylate kinase	Q16774	2987	GUK1	0.834283	-0.261391	13.2294	-2.76722	0.00722601	0.0576696	-2.69885	Down (pval < 0.05)	ME vs. HC
seq.17326.44	Intracellular	Dual specificity protein phosphatase 23	Q9BVJ7	54935	DUSP23	0.9907	-0.0134796	9.40031	-0.586633	0.559336	0.789313	-6.07225	No Change	ME vs. HC
seq.17327.3	Intracellular	Protein canopy homolog 3	Q9BT09	10695	CNPY3	0.97435	-0.0374878	10.5106	-0.871221	0.38661	0.664077	-5.87133	No Change	ME vs. HC
seq.17329.2	Intracellular	3-hydroxybutyrate dehydrogenase type 2	Q9BUT1	56898	BDH2	0.96503	-0.0513538	9.3115	-1.30059	0.197661	0.46276	-5.42415	No Change	ME vs. HC
seq.17331.138	Membrane	Kremen protein 1	Q96MU8	83999	KREMEN1	0.998274	-0.00249185	10.9221	-0.065854	0.947682	0.97895	-6.23773	No Change	ME vs. HC
seq.17332.3	Intracellular	Poly(ADP-ribose) glycohydrolase ARH3	Q9NX46	54936	ADPRS	0.887994	-0.171378	12.5441	-2.21927	0.0297089	0.144859	-3.91899	Down (pval < 0.05)	ME vs. HC
[truncated: 5,327 more rows]

## Sheet: 3_M1 vs. HC
AptName	Loc	TargetFullName	UniProt	EntrezGeneID	EntrezGeneSymbol	fc	logFC	AveExpr	t	P.Value	adj.P.Val	B	Significant	Group
seq.10000.28	Intracellular	Beta-crystallin B2	P43320	1415	CRYBB2	0.870271	-0.200463	10.4737	-1.83711	0.0740179	0.359347	-4.44506	No Change	M1 vs. HC
seq.10001.7	Intracellular	RAF proto-oncogene serine/threonine-protein kinase	P04049	5894	RAF1	1.01691	0.0241956	8.88603	0.841481	0.405339	0.695461	-5.66225	No Change	M1 vs. HC
seq.10003.15	Intracellular	Zinc finger protein 41	P51814	7592	ZNF41	0.995025	-0.00719576	8.37407	-0.130012	0.897242	0.963925	-5.99226	No Change	M1 vs. HC
seq.10006.25	Intracellular	ETS domain-containing protein Elk-1	P19419	2002	ELK1	1.07843	0.108927	9.99354	1.11522	0.271753	0.584689	-5.41077	No Change	M1 vs. HC
seq.10008.43	Intracellular	Guanylyl cyclase-activating protein 1	P43080	2978	GUCA1A	1.01557	0.0222919	9.86623	0.762147	0.450674	0.729374	-5.72252	No Change	M1 vs. HC
seq.10010.10	Intracellular	Beclin-1	Q14457	8678	BECN1	1.02702	0.0384633	9.33155	1.6519	0.10679	0.406411	-4.73218	No Change	M1 vs. HC
seq.10011.65	Intracellular	Inositol polyphosphate 5-phosphatase OCRL-1	Q01968	4952	OCRL	1.07118	0.0991994	11.43	3.50166	0.00119864	0.0755626	-0.921649	Up (pval < 0.05)	M1 vs. HC
seq.10012.5	Intracellular	SAM pointed domain-containing Ets transcription factor	O95238	25803	SPDEF	0.974114	-0.0378375	11.3259	-1.35835	0.182357	0.497746	-5.13273	No Change	M1 vs. HC
seq.10014.31	Intracellular	Zinc finger protein SNAI2	O43623	6591	SNAI2	0.980368	-0.0286048	10.629	-1.66062	0.105014	0.401792	-4.71924	No Change	M1 vs. HC
seq.10015.119	Intracellular	Voltage-gated potassium channel subunit beta-2	Q13303	8514	KCNAB2	0.972744	-0.0398682	10.0417	-1.47467	0.148533	0.459471	-4.98226	No Change	M1 vs. HC
seq.10022.207	Intracellular	DNA polymerase eta	Q9Y253	5429	POLH	1.01292	0.0185145	8.18322	0.278327	0.782269	0.917001	-5.96309	No Change	M1 vs. HC
seq.10023.32	Intracellular	Vitamin D3 receptor	P11473	7421	VDR	0.976629	-0.0341179	10.7214	-0.815268	0.419996	0.706766	-5.6828	No Change	M1 vs. HC
seq.10024.44	Intracellular	4-hydroxy-2-oxoglutarate aldolase, mitochondrial	Q86XE5	112817	HOGA1	0.959339	-0.0598872	10.5336	-0.875811	0.386631	0.68255	-5.63439	No Change	M1 vs. HC
seq.10025.1	Intracellular	Dihydrolipoyl dehydrogenase, mitochondrial	P09622	1738	DLD	0.954064	-0.0678415	10.628	-1.12595	0.267242	0.580229	-5.39957	No Change	M1 vs. HC
seq.10030.8	Intracellular	Adenine DNA glycosylase	Q9UIF7	4595	MUTYH	1.03542	0.0502093	7.88343	1.24696	0.220036	0.536078	-5.26634	No Change	M1 vs. HC
seq.10035.6	Intracellular	Dual specificity protein phosphatase 4	Q13115	1846	DUSP4	1.00813	0.0116819	9.97066	0.480342	0.633736	0.843523	-5.88949	No Change	M1 vs. HC
seq.10036.201	Intracellular	Zinc fingers and homeoboxes protein 3	Q9H4I2	23051	ZHX3	0.996994	-0.00434258	12.6348	-0.16257	0.871718	0.95453	-5.98767	No Change	M1 vs. HC
seq.10037.98	Membrane	Sialic acid-binding Ig-like lectin 12	Q96PQ1	89858	SIGLEC12	1.01125	0.0161348	9.41936	0.246677	0.806485	0.927084	-5.97109	No Change	M1 vs. HC
seq.10039.32	Intracellular	Purine nucleoside phosphorylase	P00491	4860	PNP	0.845283	-0.242494	10.5958	-2.43878	0.0195157	0.22909	-3.34754	Down (pval < 0.05)	M1 vs. HC
seq.10040.63	Intracellular	Tumor protein 63	Q9H3D4	8626	TP63	1.05948	0.0833567	9.7826	0.755265	0.454742	0.730259	-5.72747	No Change	M1 vs. HC
seq.10041.3	Intracellular	Hepatocyte nuclear factor 4-alpha	P41235	3172	HNF4A	1.20629	0.27058	14.4726	4.36999	9.27377e-05	0.0291246	1.35929	Up (qval < 0.05)	M1 vs. HC
seq.10042.8	Intracellular	Serine/threonine-protein kinase Sgk3	Q96BR1	100533105	SGK3	1.032	0.0454393	10.7373	1.74743	0.0886338	0.383306	-4.58728	No Change	M1 vs. HC
seq.10043.31	Intracellular	Bromodomain-containing protein 4	O60885	23476	BRD4	0.99696	-0.0043923	10.0457	-0.131377	0.89617	0.963225	-5.99209	No Change	M1 vs. HC
seq.10044.12	Membrane and secreted isoforms	Protein Wnt-10a	Q9GZT5	80326	WNT10A	0.945241	-0.0812454	11.6002	-1.07096	0.290936	0.60067	-5.45593	No Change	M1 vs. HC
seq.10045.47	Intracellular	Cullin-3	Q13618	8452	CUL3	0.982365	-0.0256694	9.50766	-0.569567	0.572321	0.808892	-5.84466	No Change	M1 vs. HC
seq.10046.55	Intracellular	Baculoviral IAP repeat-containing protein 2	Q13490	329	BIRC2	1.0914	0.126186	10.6446	1.0682	0.292164	0.601572	-5.45869	No Change	M1 vs. HC
seq.10047.12	Intracellular	Neutrophil cytosol factor 2	P19878	4688	NCF2	1.02194	0.0313135	9.9006	0.670373	0.506671	0.766757	-5.78502	No Change	M1 vs. HC
seq.10048.7	Intracellular	Core-binding factor subunit beta	Q13951	865	CBFB	1.03623	0.0513386	10.6728	2.53463	0.0154934	0.215905	-3.15173	Up (pval < 0.05)	M1 vs. HC
seq.10049.112	Intracellular	Telomeric repeat-binding factor 1	P54274	7013	TERF1	1.0216	0.0308349	9.77781	1.13625	0.26296	0.577818	-5.38872	No Change	M1 vs. HC
seq.10053.5	Intracellular	Integrin-linked protein kinase	Q13418	3611	ILK	0.848508	-0.237	11.8641	-1.3386	0.188649	0.505501	-5.15718	No Change	M1 vs. HC
seq.10054.3	Intracellular	Gigaxonin	Q9H2C0	8139	GAN	0.996276	-0.00538259	9.68165	-0.15365	0.878698	0.956008	-5.98903	No Change	M1 vs. HC
seq.10056.5	Intracellular	Forkhead box protein M1	Q08050	2305	FOXM1	0.977554	-0.0327517	9.60347	-0.861684	0.394263	0.687485	-5.64598	No Change	M1 vs. HC
seq.10058.1	Intracellular	UV excision repair protein RAD23 homolog A	P54725	5886	RAD23A	0.910751	-0.134871	13.0761	-1.29999	0.20143	0.521595	-5.20403	No Change	M1 vs. HC
seq.10063.10	Intracellular	E3 ubiquitin-protein ligase FANCL	Q9NW38	55120	FANCL	0.995488	-0.00652346	9.69457	-0.305789	0.761433	0.906483	-5.95537	No Change	M1 vs. HC
seq.10064.12	Intracellular	Putative hydrolase RBBP9	O75884	10741	RBBP9	0.980281	-0.0287332	11.5258	-1.14305	0.260162	0.576687	-5.38151	No Change	M1 vs. HC
seq.10069.2	Intracellular	Peptidyl-prolyl cis-trans isomerase NIMA-interacting 1	Q13526	5300	PIN1	0.976269	-0.0346486	10.1814	-1.50707	0.140056	0.452602	-4.9384	No Change	M1 vs. HC
seq.10070.22	Intracellular	1-phosphatidylinositol 4,5-bisphosphate phosphodiesterase gamma-2	P16885	5336	PLCG2	0.960906	-0.0575335	10.39	-0.94763	0.349301	0.652319	-5.57266	No Change	M1 vs. HC
seq.10073.22	Intracellular	Tyrosyl-DNA phosphodiesterase 1	Q9NUW8	55775	TDP1	1.0246	0.0350551	10.5124	1.19173	0.240751	0.558448	-5.32871	No Change	M1 vs. HC
seq.10074.128	Intracellular	Bromodomain-containing protein 2	P25440	6046	BRD2	0.989921	-0.0146144	10.9749	-0.609624	0.545736	0.791225	-5.8221	No Change	M1 vs. HC
seq.10075.75	Intracellular	Acyl-CoA-binding domain-containing protein 6	Q9BR61	84320	ACBD6	1.04117	0.0582003	8.0001	1.07675	0.288375	0.597852	-5.45012	No Change	M1 vs. HC
seq.10076.1	Intracellular	AP-4 complex subunit mu-1	O00189	9179	AP4M1	0.990497	-0.0137755	10.9433	-0.496767	0.622213	0.836363	-5.8818	No Change	M1 vs. HC
seq.10078.5	Intracellular	BAG family molecular chaperone regulator 3	O95817	9531	BAG3	1.0189	0.0270158	10.0374	1.01892	0.31468	0.621048	-5.50683	No Change	M1 vs. HC
seq.10080.9	Intracellular	Translation initiation factor eIF-2B subunit alpha	Q14232	1967	EIF2B1	0.951391	-0.0718904	9.26459	-0.786219	0.436611	0.719955	-5.70484	No Change	M1 vs. HC
seq.10081.17	Intracellular	DNA-binding protein SATB2	Q9UPW6	23314	SATB2	0.943375	-0.0840961	9.92701	-1.77999	0.0830693	0.376588	-4.53634	No Change	M1 vs. HC
seq.10082.251	Intracellular	Neurofilament light polypeptide	P07196	4747	NEFL	0.942958	-0.0847349	11.9496	-1.84088	0.0734512	0.358645	-4.43896	No Change	M1 vs. HC
seq.10085.25	Intracellular	Steroidogenic acute regulatory protein, mitochondrial	P49675	6770	STAR	0.973137	-0.0392853	11.1716	-1.17234	0.248354	0.567333	-5.34999	No Change	M1 vs. HC
seq.10086.39	Intracellular	Cystathionine beta-synthase	P35520	102724560	CBS	1.12015	0.163688	11.3669	2.42246	0.0202884	0.232301	-3.38035	Up (pval < 0.05)	M1 vs. HC
seq.10087.10	Intracellular	Alpha-crystallin A chain	P02489	102724652	CRYAA	1.0174	0.0248864	9.36216	0.852186	0.399446	0.690032	-5.65367	No Change	M1 vs. HC
seq.10088.37	Intracellular	Adenine phosphoribosyltransferase	P07741	353	APRT	1.00813	0.0116881	9.08736	0.142137	0.887722	0.960419	-5.99067	No Change	M1 vs. HC
seq.10089.7	Intracellular	N-acetylserotonin O-methyltransferase-like protein	O95671	8623	ASMTL	1.05571	0.0782161	9.54173	1.29696	0.202459	0.5218	-5.20765	No Change	M1 vs. HC
seq.10336.3	Intracellular	E3 ubiquitin-protein ligase CHIP	Q9UNE7	10273	STUB1	1.03593	0.0509254	9.34179	0.512943	0.610958	0.83022	-5.87398	No Change	M1 vs. HC
seq.10339.48	Intracellular	Gamma-enolase	P09104	2026	ENO2	1.09354	0.129	12.2789	1.45115	0.154937	0.468454	-5.01357	No Change	M1 vs. HC
seq.10342.55	Intracellular	E3 SUMO-protein ligase PIAS4	Q8N2W9	51588	PIAS4	0.973047	-0.0394181	9.82321	-0.852245	0.399413	0.690032	-5.65363	No Change	M1 vs. HC
seq.10344.334	Membrane	Interleukin-10 receptor subunit alpha	Q13651	3587	IL10RA	1.02487	0.0354452	11.4223	1.22475	0.228202	0.546976	-5.29173	No Change	M1 vs. HC
seq.10346.5	Intracellular	Signal transducer and activator of transcription 3	P40763	6774	STAT3	0.848002	-0.237861	13.3056	-2.81881	0.00761031	0.158797	-2.5415	Down (pval < 0.05)	M1 vs. HC
seq.10351.51	Intracellular	Interferon regulatory factor 1	P10914	3659	IRF1	1.01415	0.0202683	10.5	0.320016	0.750708	0.900412	-5.95109	No Change	M1 vs. HC
seq.10354.57	Intracellular	Signal transducer and activator of transcription 3	P40763	6774	STAT3	0.99947	-0.000764645	12.0368	-0.0157397	0.987524	0.994862	-6.00029	No Change	M1 vs. HC
seq.10356.21	Intracellular	Transcription factor AP-1	P05412	3725	JUN	0.9734	-0.038896	11.6509	-0.842297	0.404888	0.695272	-5.6616	No Change	M1 vs. HC
seq.10361.25	Intracellular	2'-5'-oligoadenylate synthase 1	P00973	4938	OAS1	1.01643	0.0235127	9.97026	0.244689	0.808013	0.927967	-5.97156	No Change	M1 vs. HC
seq.10362.35	Membrane	Myc proto-oncogene protein	P01106	4609	MYC	1.02812	0.0400036	9.7591	1.03587	0.306804	0.615455	-5.49051	No Change	M1 vs. HC
seq.10363.13	Intracellular	Mothers against decapentaplegic homolog 3	P84022	4088	SMAD3	0.975973	-0.0350875	13.0643	-0.403788	0.688631	0.871365	-5.92196	No Change	M1 vs. HC
seq.10364.6	Membrane	Mothers against decapentaplegic homolog 2	Q15796	4087	SMAD2	0.884864	-0.176472	11.2111	-1.94041	0.059771	0.331139	-4.27399	No Change	M1 vs. HC
seq.10365.132		Interleukin-23	P29460|Q9NPF7	3593|51561	IL12B|IL23A	1.00825	0.0118581	10.3608	0.212555	0.83281	0.938871	-5.97863	No Change	M1 vs. HC
seq.10366.11	Membrane	Platelet-derived growth factor receptor alpha	P16234	5156	PDGFRA	1.00625	0.00898875	11.1701	0.144532	0.885844	0.959871	-5.99034	No Change	M1 vs. HC
seq.10367.62		Interleukin-12	P29459|P29460	3592|3593	IL12A|IL12B	1.08051	0.111708	8.45595	3.15138	0.00316365	0.115502	-1.77685	Up (pval < 0.05)	M1 vs. HC
seq.10370.21	Intracellular	Signal transducer and activator of transcription 1-alpha/beta	P42224	6772	STAT1	0.944013	-0.0831215	8.59653	-1.85193	0.0718117	0.355062	-4.421	No Change	M1 vs. HC
seq.10372.18	Intracellular	Signal transducer and activator of transcription 6	P42226	6778	STAT6	0.916426	-0.125909	12.106	-1.76141	0.0862076	0.381145	-4.56551	No Change	M1 vs. HC
seq.10382.1	Secreted	Angiopoietin-related protein 3	Q9Y5C1	27329	ANGPTL3	1.02946	0.0418933	16.0263	0.500626	0.61952	0.835891	-5.87996	No Change	M1 vs. HC
seq.10390.21	Membrane	E3 ubiquitin-protein ligase ZNRF3	Q9ULT6	84133	ZNRF3	0.996865	-0.00452972	9.02331	-0.118338	0.906423	0.966266	-5.99366	No Change	M1 vs. HC
seq.10391.1	Secreted	Angiopoietin-related protein 3	Q9Y5C1	27329	ANGPTL3	0.945595	-0.0807054	10.7426	-0.685357	0.497275	0.761563	-5.77535	No Change	M1 vs. HC
seq.10396.6	Membrane	Induced myeloid leukemia cell differentiation protein Mcl-1	Q07820	4170	MCL1	1.0529	0.0743691	7.68172	1.17093	0.248911	0.567666	-5.35152	No Change	M1 vs. HC
seq.10398.110	Intracellular	Ankyrin repeat domain-containing protein 1	Q15327	27063	ANKRD1	1.00514	0.00739234	9.86709	0.396056	0.694277	0.873937	-5.92492	No Change	M1 vs. HC
seq.10418.36	Membrane	Syntaxin-12	Q86Y82	23673	STX12	0.836971	-0.256751	12.5188	-1.47928	0.147301	0.459226	-4.97607	No Change	M1 vs. HC
seq.10419.1	Membrane	Scavenger receptor class A member 5	Q6ZMJ2	286133	SCARA5	1.06407	0.0895926	12.6164	1.04835	0.301093	0.609844	-5.47834	No Change	M1 vs. HC
seq.10420.30	Intracellular	Fas apoptotic inhibitory molecule 1	Q9NVQ4	55179	FAIM	0.933016	-0.100026	10.0772	-1.53526	0.132998	0.443689	-4.89954	No Change	M1 vs. HC
seq.10424.31	Membrane	Neural proliferation differentiation and control protein 1	Q9NQX5	56654	NPDC1	1.04257	0.0601444	9.731	1.7634	0.0858667	0.380556	-4.5624	No Change	M1 vs. HC
seq.10425.3	Intracellular	Beta-1,4-galactosyltransferase 5	O43286	9334	B4GALT5	0.976607	-0.0341498	11.1772	-1.32642	0.192612	0.509781	-5.17209	No Change	M1 vs. HC
seq.10426.21	Membrane	Golgi SNAP receptor complex member 2	O14653	9570	GOSR2	0.927263	-0.108949	9.07941	-0.898121	0.374772	0.673263	-5.61571	No Change	M1 vs. HC
seq.10428.1		Killer cell immunoglobulin-like receptor 2DS2	P43631	100132285	KIR2DS2	1.05262	0.073988	11.8047	0.825422	0.41428	0.702566	-5.67491	No Change	M1 vs. HC
seq.10430.31	Membrane	4F2 cell-surface antigen heavy chain	P08195	6520	SLC3A2	1.0172	0.0246067	8.25601	0.492626	0.625109	0.837978	-5.88377	No Change	M1 vs. HC
seq.10432.3	Membrane	Uncharacterized protein KIAA1644	Q3SXP7	85352	SHISAL1	0.995228	-0.00690151	7.67881	-0.121094	0.904254	0.965722	-5.99334	No Change	M1 vs. HC
seq.10435.2	Intracellular	N(4)-(beta-N-acetylglucosaminyl)-L-asparaginase	P20933	175	AGA	1.01301	0.0186437	9.99439	0.779869	0.440295	0.722257	-5.70955	No Change	M1 vs. HC
seq.10438.19	Membrane and secreted isoforms	Granulocyte-macrophage colony-stimulating factor receptor subunit alpha	P15509	1438	CSF2RA	0.992027	-0.0115484	10.7618	-0.260627	0.795786	0.923164	-5.96768	No Change	M1 vs. HC
seq.10439.57	Secreted	Alpha-amylase 2B	P19961	280	AMY2B	0.913313	-0.130818	13.0057	-1.38551	0.17397	0.487195	-5.09859	No Change	M1 vs. HC
seq.10440.26	Membrane	CXADR-like membrane protein	Q9H6B4	79827	CLMP	1.0454	0.0640576	10.4881	1.80973	0.0782471	0.368698	-4.48912	No Change	M1 vs. HC
seq.10442.1	Membrane	Transmembrane protein 190	Q8WZ59	147744	TMEM190	1.00286	0.00411493	8.66585	0.0372573	0.970475	0.989647	-5.99974	No Change	M1 vs. HC
seq.10445.20	Secreted	Apolipoprotein M	O95445	55937	APOM	0.929912	-0.104834	9.83237	-2.18003	0.0355138	0.272035	-3.84862	Down (pval < 0.05)	M1 vs. HC
seq.10447.18	Intracellular	Polyadenylate-binding protein 3	Q9H361	5042	PABPC3	0.943582	-0.0837795	10.9258	-3.0711	0.00392668	0.126019	-1.96599	Down (pval < 0.05)	M1 vs. HC
seq.10449.31	Membrane	Protein shisa-2 homolog	Q6UWI4	387914	SHISA2	0.961915	-0.056019	12.0835	-1.34839	0.185509	0.50149	-5.1451	No Change	M1 vs. HC
seq.10451.11	Secreted	Nucleobindin-1	Q02818	4924	NUCB1	0.980164	-0.0289047	12.5778	-0.580458	0.56503	0.803858	-5.83868	No Change	M1 vs. HC
seq.10453.7		Carcinoembryonic antigen-related cell adhesion molecule 20	Q6UY09	125931	CEACAM20	1.02933	0.0417001	7.66777	0.422071	0.67535	0.866179	-5.91471	No Change	M1 vs. HC
seq.10454.99	Membrane	DnaJ homolog subfamily C member 16	Q9Y2G8	23341	DNAJC16	0.991764	-0.0119319	8.55871	-0.118218	0.906517	0.966266	-5.99367	No Change	M1 vs. HC
seq.10455.196	Secreted	Interleukin-31	Q6EBC2	386653	IL31	1.16512	0.220473	10.2096	1.63708	0.109864	0.409184	-4.75403	No Change	M1 vs. HC
seq.10457.3	Membrane	Interleukin-18 receptor accessory protein	O95256	8807	IL18RAP	0.97537	-0.0359791	10.0375	-1.27023	0.211718	0.529619	-5.23928	No Change	M1 vs. HC
seq.10460.1	Secreted	Chitotriosidase-1	Q13231	1118	CHIT1	1.07861	0.109177	11.4157	0.569471	0.572385	0.808892	-5.84471	No Change	M1 vs. HC
seq.10462.14	Secreted	Insulin-like peptide INSL5	Q9Y5Q6	10022	INSL5	0.995833	-0.00602391	9.27811	-0.0459484	0.963592	0.986759	-5.99939	No Change	M1 vs. HC
seq.10463.23	Intracellular	Intestinal-type alkaline phosphatase	P09923	248	ALPI	0.983232	-0.0243969	10.1822	-0.742174	0.462541	0.737609	-5.73678	No Change	M1 vs. HC
seq.10464.6	Membrane	Anthrax toxin receptor 1	Q9H6X2	84168	ANTXR1	0.893411	-0.162604	11.1973	-2.97897	0.00501556	0.140244	-2.17956	Down (pval < 0.05)	M1 vs. HC
seq.10470.34	Membrane	Thioredoxin domain-containing protein 11	Q6PKC3	51061	TXNDC11	0.948982	-0.0755474	9.21851	-0.63399	0.529882	0.781853	-5.80764	No Change	M1 vs. HC
seq.10472.53	Membrane	Tumor necrosis factor receptor superfamily member 14	Q92956	8764	TNFRSF14	1.00836	0.0120148	10.708	0.316182	0.753593	0.902391	-5.95226	No Change	M1 vs. HC
seq.10473.2	Secreted	Trefoil factor 2	Q03403	7032	TFF2	1.06286	0.0879543	8.53641	1.11079	0.273633	0.58718	-5.41537	No Change	M1 vs. HC
seq.10479.18	Secreted	Stromelysin-2	P09238	4319	MMP10	0.978412	-0.0314861	12.0561	-0.470541	0.640656	0.847095	-5.89396	No Change	M1 vs. HC
seq.10480.33	Membrane	CD59 glycoprotein	P13987	966	CD59	1.00241	0.00346978	11.0502	0.0709936	0.943775	0.980035	-5.99798	No Change	M1 vs. HC
seq.10485.56	Membrane	Melanoma-associated antigen 4	P43358	4103	MAGEA4	0.899008	-0.153594	6.79223	-0.439346	0.662897	0.860752	-5.90757	No Change	M1 vs. HC
seq.10490.3	Membrane	Dolichyl-diphosphooligosaccharide--protein glycosyltransferase subunit 1	P04843	6184	RPN1	1.1295	0.175687	11.7473	2.44536	0.0192119	0.228484	-3.33427	Up (pval < 0.05)	M1 vs. HC
seq.10496.11	Secreted	Calcium-activated chloride channel regulator 1	A8K7I4	1179	CLCA1	1.02432	0.0346722	10.6902	0.76216	0.450666	0.729374	-5.72251	No Change	M1 vs. HC
seq.10499.1	Membrane	Transmembrane protein 106A	Q96A25	113277	TMEM106A	0.902693	-0.147692	9.35175	-1.81639	0.0772	0.36763	-4.47846	No Change	M1 vs. HC
seq.10505.12	Membrane	E3 ubiquitin-protein ligase RNF43	Q68DV7	54894	RNF43	0.98311	-0.0245749	10.451	-0.519412	0.606484	0.828164	-5.87078	No Change	M1 vs. HC
seq.10506.53	Membrane	Membrane-associated progesterone receptor component 2	O15173	10424	PGRMC2	0.958925	-0.0605107	10.8032	-1.13016	0.265487	0.578729	-5.39515	No Change	M1 vs. HC
seq.10507.166	Intracellular	Acrosomal protein SP-10	P26436	56	ACRV1	0.976956	-0.0336345	8.62346	-0.936981	0.354681	0.657086	-5.58211	No Change	M1 vs. HC
seq.10510.62	Membrane	SLP adapter and CSK-interacting membrane protein	Q6UWF3	388325	SCIMP	1.03278	0.0465347	8.10794	1.2176	0.230878	0.549548	-5.29982	No Change	M1 vs. HC
seq.10511.10	Secreted	Collagen alpha-3(VI) chain	P12111	1293	COL6A3	0.765079	-0.38632	10.6472	-0.916692	0.365081	0.66538	-5.59982	No Change	M1 vs. HC
seq.10512.13	Membrane	Cytokine receptor common subunit beta	P32927	1439	CSF2RB	1.02614	0.0372327	8.81709	0.889965	0.37908	0.676992	-5.62259	No Change	M1 vs. HC
seq.10513.13	Intracellular	Calsenilin	Q9Y2W7	30818	KCNIP3	1.15723	0.210682	9.94436	2.61162	0.012828	0.199529	-2.99066	Up (pval < 0.05)	M1 vs. HC
seq.10514.5	Secreted	Prostaglandin-H2 D-isomerase	P41222	5730	PTGDS	1.14418	0.194318	14.3206	3.15735	0.00311288	0.115502	-1.76267	Up (pval < 0.05)	M1 vs. HC
seq.10521.10	Membrane	Matrix-remodeling-associated protein 8	Q9BRK3	54587	MXRA8	0.866869	-0.206114	9.68691	-3.33086	0.00193445	0.0936032	-1.34444	Down (pval < 0.05)	M1 vs. HC
seq.10527.22	Intracellular	ATP-dependent RNA helicase A	Q08211	1660	DHX9	0.965708	-0.0503412	8.4514	-1.27214	0.211046	0.528632	-5.23704	No Change	M1 vs. HC
seq.10528.2	Intracellular	Dipeptidase 1	P16444	1800	DPEP1	0.99267	-0.010614	9.59376	-0.181456	0.856973	0.949344	-5.98454	No Change	M1 vs. HC
seq.10530.8	Intracellular	Proteasome subunit beta type-6	P28072	5694	PSMB6	0.983507	-0.0239934	9.3505	-0.838779	0.406835	0.696698	-5.66439	No Change	M1 vs. HC
seq.10531.18	Intracellular	GTPase NRas	P01111	4893	NRAS	0.932884	-0.100231	11.1742	-1.66371	0.104392	0.401245	-4.71464	No Change	M1 vs. HC
seq.10534.40	Intracellular	Poly [ADP-ribose] polymerase 1	P09874	142	PARP1	0.973451	-0.03882	9.64214	-1.24732	0.219906	0.535938	-5.26592	No Change	M1 vs. HC
seq.10535.25	Intracellular	Cytochrome c oxidase subunit 6A2, mitochondrial	Q02221	1339	COX6A2	1.22389	0.291469	8.38584	0.9393	0.353505	0.656304	-5.58006	No Change	M1 vs. HC
seq.10539.30	Membrane	CD99 antigen-like protein 2	Q8TCZ2	83692	CD99L2	0.978538	-0.0312995	10.6195	-0.889315	0.379425	0.676992	-5.62314	No Change	M1 vs. HC
seq.10546.2	Secreted	Thrombospondin-type laminin G domain and EAR repeat-containing protein	Q8WU66	54084	TSPEAR	0.953305	-0.0689906	10.1481	-0.698319	0.489226	0.75807	-5.76681	No Change	M1 vs. HC
seq.10550.37	Membrane	Bone morphogenetic protein receptor type-1B	O00238	658	BMPR1B	0.967913	-0.0470502	9.66869	-1.71206	0.0950308	0.390682	-4.64174	No Change	M1 vs. HC
seq.10551.7	Membrane	Linker for activation of T-cells family member 1	O43561	27040	LAT	1.08475	0.117359	10.6569	0.401504	0.690297	0.871472	-5.92284	No Change	M1 vs. HC
seq.10552.88	Membrane	NKG2-F type II integral membrane protein	O43908	8302	KLRC4	0.869301	-0.202073	9.56919	-0.988992	0.328918	0.631953	-5.53502	No Change	M1 vs. HC
seq.10553.8		Torsin-1A-interacting protein 2	Q8NFQ8	163590	TOR1AIP2	1.32178	0.402483	11.5268	2.63535	0.0120959	0.193481	-2.94036	Up (pval < 0.05)	M1 vs. HC
seq.10554.23	Intracellular	Beta-galactosidase	P16278	2720	GLB1	0.854852	-0.226253	7.30877	-0.977479	0.334509	0.637927	-5.54565	No Change	M1 vs. HC
seq.10557.6	Membrane	Testis-expressed sequence 29 protein	Q8N6K0	121793	TEX29	0.987166	-0.0186351	11.049	-0.463388	0.645728	0.849906	-5.89716	No Change	M1 vs. HC
seq.10558.26	Membrane	Protocadherin-9	Q9HC56	5101	PCDH9	0.943697	-0.0836043	12.54	-0.931685	0.357377	0.659481	-5.58677	No Change	M1 vs. HC
seq.10560.1	Membrane	Integral membrane protein 2C	Q9NQX7	81618	ITM2C	0.95334	-0.0689374	9.28419	-1.02852	0.310202	0.617061	-5.49762	No Change	M1 vs. HC
seq.10561.5	Secreted	Peptidoglycan recognition protein 3	Q96LB9	114771	PGLYRP3	0.990435	-0.0138656	10.9417	-0.291183	0.772494	0.912494	-5.95957	No Change	M1 vs. HC
seq.10562.42	Membrane	Neuropilin and tolloid-like protein 2	Q8NC67	81831	NETO2	1.07417	0.103217	10.1592	1.63927	0.109405	0.408929	-4.75081	No Change	M1 vs. HC
seq.10563.13	Membrane	LysM and putative peptidoglycan-binding domain-containing protein 3	Q7Z3D4	116068	LYSMD3	1.0175	0.0250259	8.29291	0.910428	0.368332	0.667425	-5.60522	No Change	M1 vs. HC
seq.10565.19	Membrane	SLIT and NTRK-like protein 3	O94933	22865	SLITRK3	0.982282	-0.0257905	12.4347	-0.164969	0.869842	0.953676	-5.98729	No Change	M1 vs. HC
seq.10569.28	Secreted	Microfibrillar-associated protein 2	P55001	4237	MFAP2	0.939398	-0.0901908	11.933	-2.11922	0.0406591	0.285438	-3.96023	Down (pval < 0.05)	M1 vs. HC
seq.10571.14	Membrane	Alpha-1,3-mannosyl-glycoprotein 2-beta-N-acetylglucosaminyltransferase	P26572	4245	MGAT1	1.08061	0.111851	8.99422	1.30069	0.201191	0.521374	-5.20319	No Change	M1 vs. HC
seq.10572.65	Secreted	Cystatin-8	O60676	10047	CST8	1.03751	0.0531252	12.6281	0.844465	0.403691	0.694072	-5.65987	No Change	M1 vs. HC
seq.10574.10	Intracellular	Beta-2-microglobulin	P61769	567	B2M	0.941345	-0.0872045	11.3261	-0.378822	0.706927	0.881076	-5.93134	No Change	M1 vs. HC
seq.10575.31	Intracellular	Poly(U)-binding-splicing factor PUF60	Q9UHX1	22827	PUF60	0.941298	-0.0872762	11.9604	-2.04019	0.0483203	0.305391	-4.1016	Down (pval < 0.05)	M1 vs. HC
seq.10576.7	Membrane	Plexin domain-containing protein 2	Q6UX71	84898	PLXDC2	0.988841	-0.0161894	9.57246	-0.345735	0.731447	0.891761	-5.94286	No Change	M1 vs. HC
seq.10580.14	Secreted	Surfactant-associated protein 2	Q6UW10	389376	SFTA2	1.00989	0.0142002	8.85109	0.368854	0.714282	0.883924	-5.93492	No Change	M1 vs. HC
seq.10582.36	Membrane	Protein O-mannose kinase	Q9H5K3	84197	POMK	0.774549	-0.368572	10.418	-2.8296	0.00740208	0.157638	-2.51749	Down (pval < 0.05)	M1 vs. HC
seq.10583.1	Membrane	Transmembrane protein 108	Q6UXF1	66000	TMEM108	1.00818	0.0117573	9.11084	0.189481	0.850723	0.945984	-5.9831	No Change	M1 vs. HC
seq.10584.7	Intracellular	NADH dehydrogenase [ubiquinone] iron-sulfur protein 4, mitochondrial	O43181	4724	NDUFS4	1.11587	0.158172	10.916	1.51096	0.139064	0.451616	-4.93308	No Change	M1 vs. HC
seq.10588.39	Membrane	Lactosylceramide alpha-2,3-sialyltransferase	Q9UNP4	8869	ST3GAL5	1.01444	0.0206877	9.79255	0.362641	0.718881	0.886322	-5.9371	No Change	M1 vs. HC
seq.10589.7	Membrane	Retinoic acid early transcript 1L protein	Q5VY80	154064	RAET1L	0.979355	-0.0300957	9.32375	-0.23996	0.81165	0.929867	-5.97266	No Change	M1 vs. HC
seq.10600.24	Membrane	Calmegin	O14967	1047	CLGN	1.01553	0.0222305	13.1249	0.193995	0.847213	0.944727	-5.98227	No Change	M1 vs. HC
seq.10603.1	Secreted	Histatin-3	P15516	3347	HTN3	1.05516	0.0774625	10.0474	1.12256	0.26866	0.581112	-5.40312	No Change	M1 vs. HC
seq.10605.22	Membrane	Adipocyte plasma membrane-associated protein	Q9HDC9	57136	APMAP	1.05117	0.0719988	8.03558	1.96363	0.0569155	0.325244	-4.23449	No Change	M1 vs. HC
seq.10606.34	Membrane	Torsin-1A-interacting protein 1	Q5JTV8	26092	TOR1AIP1	0.972827	-0.0397444	11.8021	-0.419336	0.67733	0.866897	-5.91581	No Change	M1 vs. HC
seq.10608.9	Secreted	Histatin-1	P15515	3346	HTN1	0.934762	-0.0973289	9.55303	-0.907876	0.369661	0.668016	-5.6074	No Change	M1 vs. HC
seq.10612.18	Secreted	Procollagen-lysine,2-oxoglutarate 5-dioxygenase 3	O60568	8985	PLOD3	0.977724	-0.0325005	11.6127	-0.537023	0.59438	0.820406	-5.86188	No Change	M1 vs. HC
seq.10613.33	Intracellular	Protein CASC4	Q6P4E1	113201	GOLM2	1.09039	0.124846	11.5792	2.26463	0.029318	0.259715	-3.68936	Up (pval < 0.05)	M1 vs. HC
seq.10615.18	Membrane	Myelin protein P0	P25189	4359	MPZ	1.15027	0.201972	11.2163	2.39365	0.0217203	0.235071	-3.43788	Up (pval < 0.05)	M1 vs. HC
seq.10616.67	Membrane	Podocalyxin-like protein 2	Q9NZ53	50512	PODXL2	1.00258	0.00371323	9.46128	0.0372944	0.970445	0.989647	-5.99974	No Change	M1 vs. HC
seq.10618.190	Membrane	Low-density lipoprotein receptor-related protein 2	P98164	4036	LRP2	0.961784	-0.0562151	10.1496	-2.35633	0.0237113	0.24261	-3.51169	Down (pval < 0.05)	M1 vs. HC
seq.10620.21	Secreted	Beta-microseminoprotein	P08118	4477	MSMB	0.935928	-0.0955308	12.7072	-0.493902	0.624216	0.837241	-5.88316	No Change	M1 vs. HC
seq.10621.26	Intracellular	Protein Largen	Q569H4	51334	PRR16	0.982173	-0.0259506	8.84665	-0.558322	0.579897	0.8123	-5.85072	No Change	M1 vs. HC
seq.10623.19	Membrane and secreted isoforms	Mucin-1	P15941	4582	MUC1	0.981977	-0.0262389	9.51046	-0.526497	0.6016	0.825032	-5.86724	No Change	M1 vs. HC
seq.10624.45	Secreted	Serine protease inhibitor Kazal-type 13	Q1W4C9	153218	SPINK13	0.992252	-0.0112214	9.10652	-0.360567	0.720419	0.886521	-5.93782	No Change	M1 vs. HC
seq.10626.116	Membrane	Alpha-N-acetylgalactosaminide alpha-2,6-sialyltransferase 3	Q8NDV1	256435	ST6GALNAC3	1.01332	0.019095	10.9432	0.564656	0.575623	0.810655	-5.84732	No Change	M1 vs. HC
seq.10627.87	Membrane	Amyloid-like protein 2	Q06481	334	APLP2	1.05891	0.0825802	12.2319	1.09333	0.281126	0.592796	-5.43332	No Change	M1 vs. HC
seq.10630.5	Membrane	Oxidoreductase HTATIP2	Q9BUP3	10553	HTATIP2	0.993299	-0.0096997	10.2032	-0.13365	0.894384	0.962576	-5.9918	No Change	M1 vs. HC
seq.10631.9	Membrane	Membrane-associated progesterone receptor component 2	O15173	10424	PGRMC2	0.955674	-0.0654093	10.6547	-1.62264	0.112929	0.415602	-4.77516	No Change	M1 vs. HC
seq.10636.1	Membrane	Cell surface glycoprotein CD200 receptor 1	Q8TD46	131450	CD200R1	0.990136	-0.0143018	8.88395	-0.462379	0.646444	0.850548	-5.89761	No Change	M1 vs. HC
seq.10637.50	Membrane	UPF0577 protein KIAA1324	Q6UXG2	57535	ELAPOR1	1.10372	0.142375	8.46682	3.55556	0.00102857	0.0697716	-0.786129	Up (pval < 0.05)	M1 vs. HC
seq.10638.1	Intracellular	TERF1-interacting nuclear factor 2	Q9BSI4	26277	TINF2	0.99798	-0.00291656	7.95364	-0.0899593	0.928792	0.974832	-5.99651	No Change	M1 vs. HC
seq.10643.16	Secreted	Noelin-3	Q96PB7	118427	OLFM3	0.986082	-0.0202208	13.3446	-0.405141	0.687644	0.871365	-5.92143	No Change	M1 vs. HC
seq.10647.18	Intracellular	Activating signal cointegrator 1 complex subunit 1	Q8N9N2	51008	ASCC1	1.056	0.0786048	10.9083	1.93833	0.0600323	0.331139	-4.27751	No Change	M1 vs. HC
seq.10663.42	Membrane	Insulin-induced gene 1 protein	O15503	3638	INSIG1	0.967836	-0.0471658	9.11872	-0.89795	0.374862	0.673263	-5.61586	No Change	M1 vs. HC
seq.10666.7	Intracellular	N-acetylglucosamine-1-phosphotransferase subunit gamma	Q9UJJ9	84572	GNPTG	0.97361	-0.0385837	9.77868	-0.902961	0.372231	0.670661	-5.6116	No Change	M1 vs. HC
seq.10667.78	Membrane	Uncharacterized protein C1orf185	Q5T7R7	284546	C1orf185	1.03748	0.053085	8.19326	2.45157	0.0189288	0.227705	-3.32171	Up (pval < 0.05)	M1 vs. HC
seq.10668.5	Membrane	Syntaxin-4	Q12846	6810	STX4	0.855607	-0.22498	11.7188	-1.34033	0.188091	0.505485	-5.15505	No Change	M1 vs. HC
seq.10670.26	Secreted	Semaphorin-3E	O15041	9723	SEMA3E	0.842	-0.248107	6.79991	-1.23165	0.225642	0.543694	-5.28389	No Change	M1 vs. HC
seq.10672.75	Secreted	Pulmonary surfactant-associated protein B	P07988	6439	SFTPB	0.996616	-0.00488999	8.38763	-0.0746662	0.940872	0.979234	-5.99772	No Change	M1 vs. HC
seq.10675.223	Membrane	Thioredoxin-related transmembrane protein 2	Q9Y320	51075	TMX2	0.953834	-0.0681901	7.496	-1.06581	0.29323	0.602303	-5.46108	No Change	M1 vs. HC
seq.10677.9	Membrane	NADH dehydrogenase [ubiquinone] 1 beta subcomplex subunit 4	O95168	4710	NDUFB4	1.03827	0.0541857	11.1566	1.13377	0.263986	0.578336	-5.39134	No Change	M1 vs. HC
seq.10693.43	Membrane	Killer cell lectin-like receptor subfamily G member 2	A4D1S0	346689	KLRG2	0.766408	-0.383815	9.61965	-1.48356	0.146166	0.459226	-4.97031	No Change	M1 vs. HC
seq.10695.12	Secreted	Protein WFDC10B	Q8IUB3	280664	WFDC10B	1.03081	0.043783	9.18682	1.1555	0.255096	0.571673	-5.3682	No Change	M1 vs. HC
seq.10699.52	Membrane	Prolow-density lipoprotein receptor-related protein 1	Q07954	4035	LRP1	0.996314	-0.00532746	8.80351	-0.158329	0.875035	0.95453	-5.98832	No Change	M1 vs. HC
seq.10700.10	Membrane	Immunoglobulin superfamily member 11	Q5DX21	152404	IGSF11	1.02579	0.036741	9.36934	0.157241	0.875886	0.954873	-5.98849	No Change	M1 vs. HC
seq.10702.1	Secreted	Collagen alpha-1(XXVIII) chain	Q2UY09	340267	COL28A1	1.10775	0.147626	12.1953	2.65329	0.0115681	0.191738	-2.90213	Up (pval < 0.05)	M1 vs. HC
seq.10703.203	Intracellular	Sin3 histone deacetylase corepressor complex component SDS3	Q9H7L9	64426	SUDS3	1.00522	0.00751088	10.3971	0.204326	0.839188	0.941568	-5.98029	No Change	M1 vs. HC
seq.10704.91	Membrane	Lymphoid-restricted membrane protein	Q12912	4033	IRAG2	1.0333	0.0472605	7.96956	0.376638	0.708536	0.881166	-5.93213	No Change	M1 vs. HC
seq.10705.14	Membrane	Alpha-N-acetylgalactosaminide alpha-2,6-sialyltransferase 3	Q8NDV1	256435	ST6GALNAC3	0.996613	-0.00489436	8.89205	-0.0989579	0.921692	0.972675	-5.99569	No Change	M1 vs. HC
seq.10708.3	Secreted	Progonadoliberin-2	O43555	2797	GNRH2	1.00896	0.0128717	8.83196	0.164428	0.870265	0.953997	-5.98737	No Change	M1 vs. HC
seq.10710.23	Secreted	Zona pellucida-binding protein 2	Q6X784	124626	ZPBP2	1.06639	0.0927398	7.01006	1.76145	0.0862003	0.381145	-4.56544	No Change	M1 vs. HC
seq.10713.151	Membrane	CMRF35-like molecule 7	A8K4G0	124599	CD300LB	1.15022	0.201909	7.67519	2.2952	0.027329	0.254723	-3.6307	Up (pval < 0.05)	M1 vs. HC
seq.10714.7	Membrane and secreted isoforms	Angiotensin-converting enzyme	P12821	1636	ACE	0.924103	-0.113874	9.89629	-1.38818	0.17316	0.486975	-5.09519	No Change	M1 vs. HC
seq.10716.35	Intracellular	26S proteasome non-ATPase regulatory subunit 5	Q16401	5711	PSMD5	1.07594	0.1056	9.87343	2.40424	0.0211836	0.234667	-3.41679	Up (pval < 0.05)	M1 vs. HC
seq.10721.76	Intracellular	Heat shock 70 kDa protein 1A	P0DMV8	3303	HSPA1A	0.981074	-0.027566	12.9608	-0.415829	0.679872	0.867666	-5.91722	No Change	M1 vs. HC
seq.10722.13	Intracellular	Tyrosine-protein kinase SYK	P43405	6850	SYK	1.01117	0.0160322	11.1047	0.648348	0.520656	0.776216	-5.79886	No Change	M1 vs. HC
seq.10731.10	Intracellular	Heparan sulfate glucosamine 3-O-sulfotransferase 5	Q8IZT8	222537	HS3ST5	0.986143	-0.0201311	13.1691	-0.313929	0.75529	0.902839	-5.95295	No Change	M1 vs. HC
seq.10734.339	Intracellular	Galactose-3-O-sulfotransferase 2	Q9H3Q3	64090	GAL3ST2	0.887775	-0.171734	10.3114	-1.35657	0.182918	0.498533	-5.13495	No Change	M1 vs. HC
seq.10737.96	Intracellular	Leukocyte elastase inhibitor	P30740	1992	SERPINB1	0.906242	-0.142032	12.8601	-1.43192	0.160334	0.47298	-5.03884	No Change	M1 vs. HC
seq.10738.11	Secreted	Fibulin-5	Q9UBX5	10516	FBLN5	0.92568	-0.111414	12.9022	-0.884408	0.382034	0.679315	-5.62724	No Change	M1 vs. HC
seq.10741.22	Membrane and secreted isoforms	Macrophage colony-stimulating factor 1	P09603	1435	CSF1	1.01143	0.0163949	7.33229	0.299527	0.766169	0.908157	-5.9572	No Change	M1 vs. HC
seq.10743.13	Membrane and secreted isoforms	SLIT and NTRK-like protein 1	Q96PX8	114798	SLITRK1	1.00353	0.00508899	11.9549	0.0634086	0.949773	0.981249	-5.99847	No Change	M1 vs. HC
seq.10746.24	Secreted	Dickkopf-related protein 3	Q9UBP4	27122	DKK3	1.09911	0.13634	11.1529	2.06929	0.0453635	0.297523	-4.05003	Up (pval < 0.05)	M1 vs. HC
seq.10748.216	Membrane	Protocadherin beta-2	Q9Y5E7	56133	PCDHB2	0.984994	-0.0218138	9.28117	-0.473801	0.638351	0.845823	-5.89248	No Change	M1 vs. HC
seq.10749.18	Intracellular	Heat shock 70 kDa protein 1A	P0DMV8	3303	HSPA1A	0.979495	-0.0298893	11.9717	-0.456834	0.650389	0.853883	-5.90005	No Change	M1 vs. HC
seq.10752.8	Intracellular	Chromodomain Y-like protein 2	Q8N8U2	124359	CDYL2	1.0226	0.0322461	9.20162	0.630405	0.5322	0.78323	-5.8098	No Change	M1 vs. HC
seq.10753.31	Membrane	Disintegrin and metalloproteinase domain-containing protein 7	Q9H2U9	8756	ADAM7	1.00359	0.00517463	10.5632	0.0343336	0.972791	0.990251	-5.99984	No Change	M1 vs. HC
seq.10754.113	Secreted	Prokineticin-2	Q9HC23	60675	PROK2	0.855689	-0.224841	11.8243	-1.43832	0.158524	0.471899	-5.03047	No Change	M1 vs. HC
seq.10756.34	Secreted	Urocortin-3	Q969E3	114131	UCN3	0.989477	-0.0152624	9.68482	-0.168533	0.867058	0.952276	-5.98672	No Change	M1 vs. HC
seq.10758.2	Secreted	Keratocan	O60938	11081	KERA	0.963318	-0.0539159	10.9653	-1.10486	0.27616	0.590183	-5.4215	No Change	M1 vs. HC
seq.10760.107	Membrane	Glutamate receptor 4	P48058	2893	GRIA4	1.13464	0.182234	11.4692	4.27588	0.000123389	0.0291246	1.10374	Up (qval < 0.05)	M1 vs. HC
seq.10761.5	Membrane	Transmembrane emp24 domain-containing protein 2	Q15363	10959	TMED2	0.999078	-0.0013311	10.0969	-0.0656909	0.947968	0.980733	-5.99833	No Change	M1 vs. HC
seq.10762.2	Membrane	Killer cell lectin-like receptor subfamily G member 2	A4D1S0	346689	KLRG2	1.10325	0.141759	8.7207	1.9708	0.0560579	0.324256	-4.22222	No Change	M1 vs. HC
seq.10767.52	Membrane	G-protein coupled receptor 64	Q8IZP9	10149	ADGRG2	0.940835	-0.087986	10.4433	-0.552956	0.583529	0.814584	-5.85357	No Change	M1 vs. HC
seq.10772.21	Intracellular	Chondroitin sulfate N-acetylgalactosaminyltransferase 2	Q8N6G5	55454	CSGALNACT2	0.988904	-0.0160981	9.06362	-0.332898	0.74104	0.895999	-5.94705	No Change	M1 vs. HC
seq.10780.10	Intracellular	Ras-related protein Rab-3D	O95716	9545	RAB3D	1.03037	0.0431692	8.14728	0.94971	0.348257	0.651617	-5.57081	No Change	M1 vs. HC
seq.10781.19	Membrane	C-type lectin domain family 4 member G	Q6UXB4	339390	CLEC4G	0.971747	-0.0413478	14.1788	-0.718176	0.477038	0.748027	-5.75344	No Change	M1 vs. HC
seq.10785.8	Membrane	Leucine-rich repeat-containing protein 52	Q8N7C0	440699	LRRC52	1.24673	0.318145	9.58581	2.1828	0.0352937	0.272035	-3.84347	Up (pval < 0.05)	M1 vs. HC
seq.10798.4	Membrane	CMRF35-like molecule 2	Q496F6	342510	CD300E	1.03999	0.0565764	13.8045	1.63532	0.110233	0.409769	-4.75661	No Change	M1 vs. HC
seq.10800.15	Intracellular	Serpin H1	P50454	871	SERPINH1	0.969449	-0.0447633	9.91365	-0.493115	0.624767	0.837672	-5.88353	No Change	M1 vs. HC
seq.10801.11	Intracellular	Ephrin-A2	O43921	1943	EFNA2	1.06165	0.0863148	12.0492	2.07151	0.0451447	0.296885	-4.04607	Up (pval < 0.05)	M1 vs. HC
seq.10803.22	Intracellular	Heat shock 70 kDa protein 1A	P0DMV8	3303	HSPA1A	0.958686	-0.0608698	11.7701	-1.20855	0.234295	0.552238	-5.30998	No Change	M1 vs. HC
seq.10809.14	Membrane	Killer cell lectin-like receptor subfamily B member 1	Q12918	3820	KLRB1	1.01896	0.0270995	9.08298	0.725539	0.472563	0.745477	-5.74838	No Change	M1 vs. HC
seq.10814.7	Membrane	T-cell surface glycoprotein CD1a	P06126	909	CD1A	0.984743	-0.0221808	9.7089	-0.404145	0.68837	0.871365	-5.92182	No Change	M1 vs. HC
seq.10815.2	Intracellular	Intracellular hyaluronan-binding protein 4	Q5JVS0	22927	HABP4	1.00058	0.000831607	9.22472	0.0261356	0.979286	0.992411	-6.00008	No Change	M1 vs. HC
seq.10816.150	Membrane and secreted isoforms	Paired immunoglobulin-like type 2 receptor alpha isoform FDF03-M14	Q9UKJ1	29992	PILRA	1.29729	0.375505	11.2968	1.26675	0.212949	0.529882	-5.24337	No Change	M1 vs. HC
seq.10817.26	Membrane	TOMM20-like protein 1	Q6UXN7	387990	TOMM20L	1.01629	0.0233181	11.4999	0.417715	0.678505	0.86741	-5.91646	No Change	M1 vs. HC
seq.10818.36	Secreted	Sphingomyelin phosphodiesterase	P17405	6609	SMPD1	1.03341	0.0474159	10.1787	0.582823	0.563453	0.802707	-5.83736	No Change	M1 vs. HC
seq.10819.108	Secreted	Fibulin-1	P23142	2192	FBLN1	0.820952	-0.28463	12.4722	-3.10836	0.00355312	0.120885	-1.87855	Down (pval < 0.05)	M1 vs. HC
seq.10825.12	Membrane	V-set and immunoglobulin domain-containing protein 10	Q8N0Z9	54621	VSIG10	0.966749	-0.0487871	9.42616	-0.539815	0.592472	0.81932	-5.86044	No Change	M1 vs. HC
seq.10827.67	Membrane	Leucine-rich repeat and immunoglobulin-like domain-containing nogo receptor-interacting protein 3	P0C6S8	645191	LINGO3	1.06932	0.096691	8.41344	2.21918	0.0325154	0.268071	-3.7755	Up (pval < 0.05)	M1 vs. HC
seq.10830.5	Membrane	EF-hand calcium-binding domain-containing protein 14	O75071	9813	EFCAB14	1.0157	0.0224772	9.40792	0.803958	0.426418	0.711766	-5.69147	No Change	M1 vs. HC
seq.10832.24	Intracellular	Beta-1,4-galactosyltransferase 6	Q9UBX8	9331	B4GALT6	1.00888	0.012754	10.5118	0.223832	0.824086	0.934994	-5.97626	No Change	M1 vs. HC
seq.10833.64	Membrane and secreted isoforms	Hedgehog-interacting protein	Q96QV1	64399	HHIP	1.07021	0.0978916	10.0619	1.51305	0.138535	0.451069	-4.93021	No Change	M1 vs. HC
seq.10835.25	Intracellular	Alpha-1,4-N-acetylglucosaminyltransferase	Q9UNA3	51146	A4GNT	1.00076	0.00109582	10.3449	0.011161	0.991153	0.996016	-6.00035	No Change	M1 vs. HC
seq.10842.7	Intracellular	Beta-1,3-galactosyl-O-glycosyl-glycoprotein beta-1,6-N-acetylglucosaminyltransferase 4	Q9P109	51301	GCNT4	0.997924	-0.00299808	11.1821	-0.0999313	0.920924	0.972573	-5.99559	No Change	M1 vs. HC
seq.10847.1	Membrane	Sialic acid-binding Ig-like lectin 15	Q6ZMC9	284266	SIGLEC15	0.985989	-0.0203558	10.5455	-0.802212	0.427415	0.712158	-5.6928	No Change	M1 vs. HC
seq.10848.137	Membrane	Butyrophilin-like protein 3	Q6UXE8	10917	BTNL3	1.03203	0.0454862	9.22614	1.68021	0.101114	0.397905	-4.68996	No Change	M1 vs. HC
seq.10851.77	Secreted	Interleukin-27 subunit beta	Q14213	10148	EBI3	1.19241	0.253881	13.669	1.64043	0.109163	0.408829	-4.74911	No Change	M1 vs. HC
seq.10852.114	Intracellular	Heterogeneous nuclear ribonucleoprotein D-like	O14979	9987	HNRNPDL	0.780046	-0.35837	12.8397	-2.32987	0.0252209	0.248678	-3.56349	Down (pval < 0.05)	M1 vs. HC
seq.10854.15	Intracellular	Beta-1,3-galactosyl-O-glycosyl-glycoprotein beta-1,6-N-acetylglucosaminyltransferase 4	Q9P109	51301	GCNT4	0.989263	-0.015574	11.3578	-0.508065	0.614342	0.832687	-5.87637	No Change	M1 vs. HC
seq.10855.55	Membrane	Plexin-B2	O15031	23654	PLXNB2	1.21382	0.27955	12.204	1.38563	0.173933	0.487195	-5.09843	No Change	M1 vs. HC
seq.10866.60	Intracellular	Serine/threonine-protein phosphatase 4 regulatory subunit 3A	Q6IN85	55671	PPP4R3A	0.933406	-0.099424	12.3473	-1.03367	0.307821	0.615995	-5.49265	No Change	M1 vs. HC
seq.10870.32	Membrane	Spastin	Q9UBP0	6683	SPAST	0.85258	-0.230094	12.8068	-2.03865	0.0484807	0.305391	-4.1043	Down (pval < 0.05)	M1 vs. HC
seq.10876.300	Intracellular	BRCA1-associated ATM activator 1	Q6PJG6	221927	BRAT1	1.13845	0.187075	11.3747	1.46694	0.150615	0.461675	-4.9926	No Change	M1 vs. HC
seq.10880.38	Membrane	Protein FAM163B	P0C2L3	642968	FAM163B	0.931869	-0.101801	11.7045	-1.41188	0.166117	0.479689	-5.06486	No Change	M1 vs. HC
seq.10882.12	Membrane	Desmocollin-1	Q08554	1823	DSC1	1.02579	0.0367353	11.4261	0.910541	0.368273	0.667425	-5.60512	No Change	M1 vs. HC
seq.10885.36	Membrane	Bombesin receptor-activated protein C6orf89	Q6UWU4	221477	C6orf89	1.02506	0.0357094	10.8282	1.55608	0.127972	0.43789	-4.87045	No Change	M1 vs. HC
seq.10889.2	Membrane	Melanocortin-2 receptor accessory protein 2	Q96G30	112609	MRAP2	1.09691	0.133444	10.2583	1.47872	0.147451	0.459226	-4.97683	No Change	M1 vs. HC
seq.10890.135	Membrane	Lactase-like protein	Q6UWM7	197021	LCTL	0.983888	-0.0234342	10.8662	-0.741723	0.462812	0.737628	-5.7371	No Change	M1 vs. HC
seq.10892.8	Membrane	Oncostatin-M-specific receptor subunit beta	Q99650	9180	OSMR	1.03621	0.0513132	12.373	0.730928	0.469303	0.742342	-5.74465	No Change	M1 vs. HC
seq.10894.25	Intracellular	Secretagogin	O76038	10590	SCGN	1.03586	0.0508222	9.16101	0.996289	0.325407	0.630134	-5.52822	No Change	M1 vs. HC
seq.10895.28	Membrane	Transmembrane protease serine 11B	Q86T26	132724	TMPRSS11B	0.918486	-0.12267	10.4871	-1.62443	0.112544	0.415363	-4.77254	No Change	M1 vs. HC
seq.10900.272	Intracellular	Stathmin-2	Q93045	11075	STMN2	1.06322	0.0884377	9.80636	1.16785	0.250136	0.568309	-5.35486	No Change	M1 vs. HC
seq.10902.53	Membrane	Retroviral-like aspartic protease 1	Q53RT3	151516	ASPRV1	0.986293	-0.0199113	10.0015	-0.442582	0.660575	0.860287	-5.9062	No Change	M1 vs. HC
seq.10903.50	Membrane	Syntaxin-8	Q9UNK0	9482	STX8	0.811376	-0.301558	12.6793	-1.57464	0.123624	0.430937	-4.84424	No Change	M1 vs. HC
seq.10907.116	Membrane	Neurotrimin	Q9P121	50863	NTM	1.01428	0.0204497	13.9791	0.267585	0.790465	0.921252	-5.96591	No Change	M1 vs. HC
seq.10908.2	Intracellular	Polypeptide N-acetylgalactosaminyltransferase 13	Q8IUC8	114805	GALNT13	0.980265	-0.0287564	11.0921	-0.512732	0.611104	0.83022	-5.87408	No Change	M1 vs. HC
seq.10910.6	Membrane	Carcinoembryonic antigen-related cell adhesion molecule 4	O75871	1089	CEACAM4	1.11856	0.161649	9.51491	1.97388	0.0556925	0.323555	-4.21693	No Change	M1 vs. HC
seq.10916.44	Membrane and secreted isoforms	Secretory phospholipase A2 receptor	Q13018	22925	PLA2R1	0.942176	-0.0859317	11.6053	-1.29235	0.204034	0.522679	-5.21315	No Change	M1 vs. HC
seq.10917.40	Intracellular	Guanine nucleotide-binding protein G(I)/G(S)/G(O) subunit gamma-T2	O14610	2793	GNGT2	0.987725	-0.0178186	9.38111	-0.679625	0.500858	0.762458	-5.77908	No Change	M1 vs. HC
seq.10924.258	Secreted	Neuferricin	Q8WUJ1	124936	CYB5D2	1.04307	0.0608326	6.95806	2.31402	0.0261656	0.251486	-3.59431	Up (pval < 0.05)	M1 vs. HC
seq.10933.107	Membrane	Calcium-binding protein 8	Q9BXU9	83698	CALN1	1.01327	0.019024	11.7636	0.881994	0.383321	0.679812	-5.62926	No Change	M1 vs. HC
seq.10938.13	Membrane	Lymphocyte function-associated antigen 3	P19256	965	CD58	0.993553	-0.0093317	11.307	-0.279954	0.78103	0.916731	-5.96265	No Change	M1 vs. HC
seq.10939.16	Intracellular	Pleckstrin homology domain-containing family A member 4	Q9H4M7	57664	PLEKHA4	1.03182	0.04519	9.27778	0.772837	0.444396	0.725835	-5.71473	No Change	M1 vs. HC
seq.10940.25	Intracellular	Sarcalumenin	Q86TD4	6345	SRL	1.05166	0.0726713	10.8421	1.55967	0.127122	0.437602	-4.8654	No Change	M1 vs. HC
seq.10945.11	Membrane	Syntaxin-6	O43752	10228	STX6	0.963526	-0.053604	11.1981	-1.38856	0.173046	0.486975	-5.09471	No Change	M1 vs. HC
seq.10948.14	Membrane	Phospholipase D3	Q8IV08	23646	PLD3	0.959379	-0.0598272	8.81841	-1.05193	0.299472	0.607737	-5.47483	No Change	M1 vs. HC
seq.10949.59	Intracellular	60S acidic ribosomal protein P2	P05387	6181	RPLP2	0.949806	-0.0742958	9.35598	-1.0431	0.303488	0.611235	-5.48348	No Change	M1 vs. HC
seq.10953.14	Membrane	C-type lectin domain family 2 member A	Q6UVW9	387836	CLEC2A	1.02536	0.0361269	9.47089	1.16584	0.25094	0.568631	-5.35705	No Change	M1 vs. HC
seq.10955.4	Membrane	C-type lectin domain family 10 member A	Q8IUN9	10462	CLEC10A	1.01516	0.021704	9.42702	0.790958	0.433874	0.717994	-5.7013	No Change	M1 vs. HC
seq.10956.82	Intracellular	Glycine cleavage system H protein, mitochondrial	P23434	2653	GCSH	1.02002	0.0285932	10.2282	0.320942	0.750011	0.900412	-5.9508	No Change	M1 vs. HC
seq.10959.125	Membrane	BET1-like protein	Q9NYM9	51272	BET1L	0.997265	-0.00395159	8.85646	-0.090449	0.928405	0.974632	-5.99646	No Change	M1 vs. HC
seq.10961.15	Membrane	Retinoic acid receptor responder protein 3	Q9UL19	5920	PLAAT4	0.993523	-0.00937516	11.9155	-0.264932	0.792492	0.922029	-5.96659	No Change	M1 vs. HC
seq.10966.1	Secreted	Alpha-2-HS-glycoprotein	P02765	197	AHSG	1.38582	0.470739	10.6633	0.536929	0.594444	0.820406	-5.86193	No Change	M1 vs. HC
seq.10967.12	Secreted	Prolactin	P01236	5617	PRL	1.03253	0.0461797	11.4907	0.727025	0.471662	0.744567	-5.74736	No Change	M1 vs. HC
seq.10970.3	Membrane	Ecto-ADP-ribosyltransferase 3	Q13508	419	ART3	1.17184	0.228772	10.743	2.94216	0.00552539	0.145584	-2.26382	Up (pval < 0.05)	M1 vs. HC
seq.10974.20	Secreted	Serine protease inhibitor Kazal-type 7	P58062	84651	SPINK7	0.969842	-0.0441779	10.681	-0.668497	0.507854	0.767596	-5.78622	No Change	M1 vs. HC
seq.10975.59	Secreted	Mucin-like protein 1	Q96DR8	118430	MUCL1	0.970874	-0.0426442	9.34289	-0.874124	0.387538	0.683298	-5.63578	No Change	M1 vs. HC
seq.10976.44	Membrane and secreted isoforms	Mucin-1	P15941	4582	MUC1	0.978224	-0.0317637	10.5052	-1.48625	0.145458	0.459124	-4.96669	No Change	M1 vs. HC
seq.10977.55	Secreted	Unique cartilage matrix-associated protein	Q8WVF2	221044	UCMA	0.990204	-0.0142027	11.0848	-0.108751	0.913971	0.969556	-5.99471	No Change	M1 vs. HC
seq.10978.39	Secreted	Growth hormone variant	P01242	2689	GH2	0.949433	-0.0748613	9.84868	-0.451069	0.654501	0.855922	-5.90256	No Change	M1 vs. HC
seq.10980.11	Membrane	Acetylcholinesterase	P22303	43	ACHE	1.02343	0.0334097	11.4179	0.425779	0.672669	0.86486	-5.9132	No Change	M1 vs. HC
seq.10981.56	Membrane and secreted isoforms	Pro-neuregulin-3, membrane-bound isoform	P56975	10718	NRG3	1.11079	0.151589	9.70524	2.28926	0.0277058	0.255919	-3.64215	Up (pval < 0.05)	M1 vs. HC
seq.10990.21	Intracellular	Leucine-rich repeat serine/threonine-protein kinase 2	Q5S007	120892	LRRK2	0.976996	-0.0335756	14.1789	-0.208561	0.835904	0.940248	-5.97944	No Change	M1 vs. HC
seq.11067.13	Secreted	Osteocalcin	P02818	632	BGLAP	1.1242	0.168895	10.2907	1.01112	0.318349	0.624956	-5.51425	No Change	M1 vs. HC
seq.11071.1	Secreted	Interleukin-5	P05113	3567	IL5	1.02029	0.0289843	9.57935	0.602545	0.550388	0.792792	-5.8262	No Change	M1 vs. HC
seq.11081.1	Intracellular	Glycerol-3-phosphate dehydrogenase [NAD(+)], cytoplasmic	P21695	2819	GPD1	0.938936	-0.0909016	10.5984	-0.615987	0.541573	0.789186	-5.81838	No Change	M1 vs. HC
seq.11083.23	Intracellular	Gamma-enolase	P09104	2026	ENO2	1.04275	0.0603904	8.75736	1.49008	0.14445	0.45877	-4.9615	No Change	M1 vs. HC
seq.11089.7		Immunoglobulin A	P01876|P01877	3493 3494	IGHA1|IGHA2	0.802209	-0.31795	12.4595	-2.28878	0.0277367	0.255919	-3.64308	Down (pval < 0.05)	M1 vs. HC
seq.11094.104	Intracellular	Galectin-10	Q05315	1178	CLC	0.954462	-0.0672398	11.051	-1.79612	0.0804229	0.370087	-4.5108	No Change	M1 vs. HC
seq.11096.57	Intracellular	HemK methyltransferase family member 2	Q9Y5N5	29104	N6AMT1	1.0565	0.0792955	11.9126	2.11463	0.041073	0.285579	-3.96856	Up (pval < 0.05)	M1 vs. HC
seq.11098.1	Intracellular	Pyridoxal kinase	O00764	8566	PDXK	0.928668	-0.106765	10.3887	-1.19873	0.238049	0.555972	-5.32095	No Change	M1 vs. HC
seq.11101.18	Membrane	Toll-like receptor 4	O00206	7099	TLR4	0.881218	-0.182429	8.96296	-1.31167	0.197496	0.517104	-5.18999	No Change	M1 vs. HC
seq.11102.22	Secreted	Regenerating islet-derived protein 4	Q9BYZ8	83998	REG4	1.15456	0.207337	14.9928	1.88476	0.0671217	0.347269	-4.3671	No Change	M1 vs. HC
seq.11103.24	Intracellular	Heat shock protein beta-1	P04792	3315	HSPB1	0.878412	-0.18703	10.082	-2.27575	0.0285804	0.258214	-3.66811	Down (pval < 0.05)	M1 vs. HC
seq.11104.13	Secreted	Chitinase-3-like protein 1	P36222	1116	CHI3L1	0.969195	-0.0451414	12.73	-0.163312	0.871137	0.954382	-5.98755	No Change	M1 vs. HC
seq.11105.171	Intracellular	Alpha-enolase	P06733	2023	ENO1	0.972026	-0.0409329	13.6858	-0.429174	0.670218	0.864368	-5.91181	No Change	M1 vs. HC
seq.11107.25	Membrane	Teneurin-3	Q9P273	55714	TENM3	1.05404	0.0759248	9.65465	2.70727	0.0101058	0.181905	-2.78609	Up (pval < 0.05)	M1 vs. HC
seq.11109.56	Intracellular	Sushi, von Willebrand factor type A, EGF and pentraxin domain-containing protein 1	Q4LDE5	79987	SVEP1	0.965464	-0.0507054	11.6384	-0.870556	0.389459	0.684708	-5.63872	No Change	M1 vs. HC
seq.11110.4	Membrane	Transmembrane protein 119	Q4V9L6	338773	TMEM119	0.962439	-0.0552331	9.67965	-2.1543	0.0376157	0.275848	-3.89613	Down (pval < 0.05)	M1 vs. HC
seq.11112.18	Membrane	Protein kish-A	Q8TBQ9	153339	TMEM167A	1.03996	0.0565232	8.65156	1.94169	0.0596094	0.331139	-4.27181	No Change	M1 vs. HC
seq.11116.16	Membrane	Uncharacterized protein C11orf87	Q6NUJ2	399947	C11orf87	1.07897	0.109661	10.8915	2.65362	0.0115588	0.191738	-2.90144	Up (pval < 0.05)	M1 vs. HC
seq.11117.2	Secreted	Spermatogenesis-associated protein 20	Q8TB22	64847	SPATA20	1.02756	0.0392164	10.9591	1.13206	0.264696	0.578336	-5.39314	No Change	M1 vs. HC
seq.11118.107	Intracellular	Ras-related protein Rab-17	Q9H0T7	64284	RAB17	0.983101	-0.0245882	12.9686	-0.483252	0.631687	0.842633	-5.88815	No Change	M1 vs. HC
seq.11120.49	Membrane	N-acetyltransferase 14	Q8WUY8	57106	NAT14	1.00305	0.00439033	11.5717	0.201016	0.841758	0.942635	-5.98093	No Change	M1 vs. HC
seq.11121.56	Secreted	Brorin	Q2TAL6	375567	VWC2	1.10305	0.141495	12.4563	1.93833	0.0600318	0.331139	-4.2775	No Change	M1 vs. HC
seq.11122.97	Intracellular	Maspardin	Q9NZD8	51324	SPG21	0.920705	-0.119189	10.2444	-2.99845	0.00476403	0.13795	-2.13473	Down (pval < 0.05)	M1 vs. HC
seq.11126.102	Intracellular	Triple functional domain protein	O75962	7204	TRIO	0.972702	-0.03993	10.1966	-0.589363	0.559103	0.799823	-5.8337	No Change	M1 vs. HC
seq.11128.29	Membrane	Transmembrane protein 132C	Q8N3T6	92293	TMEM132C	0.837391	-0.256026	9.12441	-1.28852	0.205349	0.523283	-5.21771	No Change	M1 vs. HC
seq.11129.66	Secreted	Bone morphogenetic protein 15	O95972	9210	BMP15	0.982032	-0.0261582	11.3178	-0.77969	0.440399	0.722267	-5.70969	No Change	M1 vs. HC
seq.11130.158	Membrane	Voltage-dependent L-type calcium channel subunit beta-4	O00305	785	CACNB4	1.02589	0.0368775	9.29473	0.93932	0.353495	0.656304	-5.58004	No Change	M1 vs. HC
seq.11134.30	Intracellular	Peptide chain release factor 1-like, mitochondrial	Q9UGC7	54516	MTRF1L	0.963134	-0.0541915	10.48	-2.88395	0.00643181	0.149044	-2.39576	Down (pval < 0.05)	M1 vs. HC
seq.11135.5	Intracellular	39S ribosomal protein L55, mitochondrial	Q7Z7F7	128308	MRPL55	1.04483	0.0632647	8.50795	1.56813	0.125134	0.434676	-4.85345	No Change	M1 vs. HC
seq.11137.43	Membrane	Cytokine receptor common subunit beta	P32927	1439	CSF2RB	1.00584	0.00840004	9.72933	0.237193	0.81378	0.931152	-5.9733	No Change	M1 vs. HC
seq.11138.16	Intracellular	Runt-related transcription factor 3	Q13761	864	RUNX3	0.957477	-0.0626906	10.9641	-1.81105	0.0780384	0.368698	-4.48701	No Change	M1 vs. HC
seq.11140.56	Secreted	Collagen alpha-1(I) chain	P02452	1277	COL1A1	0.964942	-0.0514863	11.505	-0.488858	0.62775	0.840113	-5.88554	No Change	M1 vs. HC
seq.11142.11	Secreted	Angiopoietin-related protein 1	O95841	9068	ANGPTL1	0.964014	-0.0528736	10.0925	-1.19993	0.237589	0.555562	-5.31961	No Change	M1 vs. HC
seq.11143.32	Secreted	Noelin-3	Q96PB7	118427	OLFM3	1.05983	0.0838301	12.5787	2.71189	0.00998893	0.181195	-2.77609	Up (pval < 0.05)	M1 vs. HC
seq.11144.10	Secreted	Beta-defensin 116	Q30KQ4	245930	DEFB116	0.906235	-0.142043	9.80995	-2.70232	0.0102324	0.183283	-2.7968	Down (pval < 0.05)	M1 vs. HC
seq.11145.72	Membrane	UPF0606 protein KIAA1549L	Q6ZVL6	25758	KIAA1549L	0.955845	-0.0651519	10.2114	-2.05537	0.0467572	0.3018	-4.07476	Down (pval < 0.05)	M1 vs. HC
seq.11146.4	Intracellular	T-box transcription factor TBX22	Q9Y458	50945	TBX22	1.00258	0.00372267	9.7765	0.160378	0.873433	0.95453	-5.98801	No Change	M1 vs. HC
seq.11147.17	Membrane	Trem-like transcript 1 protein	Q86YW5	340205	TREML1	0.97359	-0.0386131	8.88253	-0.656081	0.515722	0.773425	-5.79406	No Change	M1 vs. HC
seq.11149.3	Membrane	Toll-like receptor 1	Q15399	7096	TLR1	1.01911	0.027308	10.6748	0.715128	0.478898	0.749944	-5.75551	No Change	M1 vs. HC
seq.11150.3	Secreted	Collagen alpha-1(VI) chain	P12109	1291	COL6A1	0.938618	-0.0913907	12.0819	-0.833655	0.409681	0.698958	-5.66845	No Change	M1 vs. HC
seq.11152.46	Secreted	Kallikrein-13	Q9UKR3	26085	KLK13	1.0556	0.078069	12.4826	0.641998	0.524726	0.779113	-5.80277	No Change	M1 vs. HC
seq.11154.3	Intracellular	Nuclear factor erythroid 2-related factor 1	Q14494	4779	NFE2L1	0.966012	-0.0498872	9.1242	-0.618285	0.540073	0.788063	-5.81702	No Change	M1 vs. HC
seq.11155.16		Collagen alpha-5(VI) chain	A8TX70	256076	COL6A5	0.966308	-0.0494448	8.97271	-0.485859	0.629855	0.841808	-5.88694	No Change	M1 vs. HC
seq.11157.35	Intracellular	Heat shock 70 kDa protein 1A	P0DMV8	3303	HSPA1A	0.959606	-0.0594855	12.0336	-1.41295	0.165803	0.479162	-5.06348	No Change	M1 vs. HC
seq.11158.40	Intracellular	Bicaudal D-related protein 1	Q6ZP65	92558	BICDL1	0.999634	-0.000528236	10.2124	-0.0186481	0.985219	0.994861	-6.00024	No Change	M1 vs. HC
seq.11159.14	Membrane	Mitochondrial ubiquitin ligase activator of NFKB 1	Q969V5	79594	MUL1	1.04145	0.0585928	8.00205	1.51693	0.137554	0.449336	-4.92488	No Change	M1 vs. HC
seq.11160.56	Membrane	RING finger protein 122	Q9H9V4	79845	RNF122	0.934108	-0.0983389	12.1791	-2.01329	0.051201	0.31025	-4.14874	No Change	M1 vs. HC
seq.11161.5	Intracellular	Spartin	Q8N0X7	23111	SPART	0.915847	-0.126822	9.51335	-2.17754	0.035713	0.272035	-3.85324	Down (pval < 0.05)	M1 vs. HC
seq.11162.37	Membrane	Equatorin	Q9NQ60	54586	EQTN	1.02062	0.0294485	8.99127	0.666409	0.509173	0.768638	-5.78755	No Change	M1 vs. HC
seq.11163.7	Membrane	Protein FAM162B	Q5T6X4	221303	FAM162B	0.967991	-0.0469346	11.5556	-1.96228	0.057078	0.325664	-4.2368	No Change	M1 vs. HC
seq.11164.7	Membrane	Teneurin-2	Q9NT68	57451	TENM2	0.935646	-0.0959658	12.4018	-2.9381	0.0055846	0.145584	-2.27309	Down (pval < 0.05)	M1 vs. HC
seq.11167.6	Intracellular	Myotubularin-related protein 1	Q13613	8776	MTMR1	0.94176	-0.0865687	10.61	-2.14686	0.0382439	0.278227	-3.9098	Down (pval < 0.05)	M1 vs. HC
seq.11168.3	Membrane	Multiple epidermal growth factor-like domains protein 10	Q96KG7	84466	MEGF10	0.944949	-0.0816912	9.88553	-1.74915	0.0883324	0.383306	-4.58461	No Change	M1 vs. HC
seq.11171.25	Intracellular	Filamin-A	P21333	2316	FLNA	0.93596	-0.0954814	9.81749	-1.21496	0.23187	0.550333	-5.30279	No Change	M1 vs. HC
seq.11173.29	Membrane	Allergin-1	Q7Z6M3	284021	MILR1	1.0022	0.00317484	9.54613	0.109047	0.913739	0.969556	-5.99468	No Change	M1 vs. HC
seq.11174.8	Membrane and secreted isoforms	Thrombospondin type-1 domain-containing protein 7A	Q9UPZ6	221981	THSD7A	0.990643	-0.0135622	10.995	-0.105536	0.916505	0.970979	-5.99504	No Change	M1 vs. HC
seq.11175.45	Membrane	Lysophosphatidylcholine acyltransferase 2	Q7L5N7	54947	LPCAT2	0.997541	-0.00355197	10.6479	-0.153578	0.878755	0.956008	-5.98904	No Change	M1 vs. HC
seq.11177.16	Intracellular	Keratin, type II cytoskeletal 5	P13647	3852	KRT5	1.05441	0.076432	11.7409	1.36073	0.181609	0.496257	-5.12976	No Change	M1 vs. HC
seq.11178.21	Intracellular	Sushi, von Willebrand factor type A, EGF and pentraxin domain-containing protein 1	Q4LDE5	79987	SVEP1	0.981154	-0.0274478	10.6189	-0.337803	0.737369	0.895106	-5.94546	No Change	M1 vs. HC
seq.11179.7	Membrane	Testis-specific serine/threonine-protein kinase 1	Q9BXA7	83942	TSSK1B	1.0931	0.12843	10.3803	1.31231	0.197281	0.516726	-5.18921	No Change	M1 vs. HC
seq.11180.17	Intracellular	SWI/SNF complex subunit SMARCC1	Q92922	6599	SMARCC1	0.936927	-0.0939919	10.5216	-1.94118	0.0596737	0.331139	-4.27268	No Change	M1 vs. HC
seq.11184.51	Intracellular	Chromogranin-A	P10645	1113	CHGA	0.665379	-0.587751	12.8252	-1.61811	0.113904	0.417436	-4.78175	No Change	M1 vs. HC
seq.11185.145	Intracellular	GTP cyclohydrolase 1	P30793	2643	GCH1	1.00571	0.00821796	10.2827	0.280698	0.780464	0.916731	-5.96245	No Change	M1 vs. HC
seq.11186.12	Membrane	Transmembrane protein 52	Q8NDY8	339456	TMEM52	1.06259	0.0875902	9.34208	2.42204	0.0203087	0.232301	-3.3812	Up (pval < 0.05)	M1 vs. HC
seq.11187.11	Membrane	C-type lectin domain family 12 member A	Q5QGZ9	160364	CLEC12A	1.23002	0.298682	11.0534	1.00528	0.321114	0.62666	-5.51977	No Change	M1 vs. HC
seq.11190.129	Membrane	ATP-dependent zinc metalloprotease YME1L1	Q96TA2	10730	YME1L1	0.987126	-0.0186945	11.4575	-0.484774	0.630617	0.842278	-5.88744	No Change	M1 vs. HC
seq.11192.168	Secreted	Tubulointerstitial nephritis antigen-like	Q9GZM7	64129	TINAGL1	0.987099	-0.0187331	12.1278	-0.281121	0.780141	0.916731	-5.96234	No Change	M1 vs. HC
seq.11193.27		Hepatocyte nuclear factor 1-alpha	P20823	6927	HNF1A	1.01188	0.017042	9.23908	0.324647	0.747227	0.899029	-5.94965	No Change	M1 vs. HC
seq.11194.6	Membrane	Signaling threshold-regulating transmembrane adapter 1	Q9Y3P8	27240	SIT1	1.05094	0.0716828	9.42503	0.730922	0.469306	0.742342	-5.74466	No Change	M1 vs. HC
seq.11196.31	Secreted	Collagen alpha-3(VI) chain	P12111	1293	COL6A3	1.05544	0.0778395	11.6543	1.90456	0.0644225	0.340765	-4.33423	No Change	M1 vs. HC
seq.11198.37	Membrane	Cyclic AMP-responsive element-binding protein 3-like protein 1	Q96BA8	90993	CREB3L1	0.967003	-0.0484079	10.8061	-1.36845	0.179203	0.493531	-5.12011	No Change	M1 vs. HC
seq.11200.52	Membrane	Complement component C1q receptor	Q9NPY3	22918	CD93	0.967066	-0.0483143	12.1388	-1.10226	0.277278	0.590721	-5.42418	No Change	M1 vs. HC
seq.11201.19	Intracellular	tRNA pseudouridine synthase A, mitochondrial	Q9Y606	80324	PUS1	0.983915	-0.0233945	8.68517	-0.734312	0.467262	0.740624	-5.7423	No Change	M1 vs. HC
seq.11202.70	Intracellular	T-box transcription factor TBX5	Q99593	6910	TBX5	0.956412	-0.064296	10.2681	-1.97518	0.0555394	0.323178	-4.21471	No Change	M1 vs. HC
seq.11203.97	Intracellular	Pyruvate kinase PKLR	P30613	5313	PKLR	0.815965	-0.29342	12.4111	-1.95126	0.0584207	0.327962	-4.25557	No Change	M1 vs. HC
seq.11204.80	Membrane	Coxsackievirus and adenovirus receptor	P78310	1525	CXADR	0.850136	-0.234235	11.3691	-2.47817	0.0177596	0.22471	-3.2677	Down (pval < 0.05)	M1 vs. HC
seq.11205.10	Membrane	Integrin beta-7	P26010	3695	ITGB7	0.675766	-0.565405	13.2722	-2.67307	0.0110109	0.19025	-2.85979	Down (pval < 0.05)	M1 vs. HC
seq.11207.3	Membrane	Macrophage scavenger receptor types I and II	P21757	4481	MSR1	1.02171	0.0309853	9.78983	0.985326	0.330691	0.633537	-5.53842	No Change	M1 vs. HC
seq.11208.15	Membrane	N-acetylglucosamine-1-phosphodiester alpha-N-acetylglucosaminidase	Q9UK23	51172	NAGPA	0.999421	-0.000835833	13.0958	-0.0148803	0.988205	0.994996	-6.0003	No Change	M1 vs. HC
seq.11211.7	Intracellular	Tubulin-specific chaperone E	Q15813	6905	TBCE	0.80701	-0.309341	12.1136	-1.44201	0.157485	0.470798	-5.02562	No Change	M1 vs. HC
seq.11212.7	Intracellular	Thioredoxin domain-containing protein 5	Q8NBS9	81567	TXNDC5	0.97707	-0.0334658	12.3001	-0.582727	0.563516	0.802707	-5.83741	No Change	M1 vs. HC
seq.11214.40	Intracellular	DnaJ homolog subfamily B member 9	Q9UBS3	4189	DNAJB9	1.13373	0.181081	13.4173	2.08109	0.0442103	0.29364	-4.02895	Up (pval < 0.05)	M1 vs. HC
seq.11215.6	Membrane	Cadherin-15	P55291	1013	CDH15	1.1129	0.154321	12.0139	1.66019	0.105101	0.401862	-4.71987	No Change	M1 vs. HC
seq.11217.16	Intracellular	C-terminal-binding protein 1	Q13363	1487	CTBP1	0.987058	-0.0187936	9.70921	-0.563494	0.576406	0.810711	-5.84795	No Change	M1 vs. HC
seq.11218.84	Intracellular	Thiopurine S-methyltransferase	P51580	7172	TPMT	0.976174	-0.0347899	12.9714	-0.974162	0.336132	0.639445	-5.54869	No Change	M1 vs. HC
seq.11219.95	Secreted	Fibroblast growth factor-binding protein 3	Q8TAT2	143282	FGFBP3	1.07447	0.103628	10.8558	1.79743	0.0802107	0.370087	-4.50872	No Change	M1 vs. HC
seq.11220.53	Intracellular	Uncharacterized protein C10orf105	Q8TEF2	414152	C10orf105	1.0157	0.0224773	9.58112	0.909286	0.368926	0.667841	-5.6062	No Change	M1 vs. HC
seq.11223.1	Membrane	Transmembrane protein 154	Q6P9G4	201799	TMEM154	1.02829	0.0402406	9.36827	0.916083	0.365396	0.66538	-5.60035	No Change	M1 vs. HC
seq.11226.16	Membrane	Ubiquitin-protein ligase E3A	Q05086	7337	UBE3A	0.907665	-0.139767	12.2539	-1.59541	0.118899	0.424116	-4.81457	No Change	M1 vs. HC
seq.11227.31	Secreted	Transducin beta-like protein 2	Q9Y4P3	26608	TBL2	0.979709	-0.0295744	9.95785	-0.999082	0.32407	0.629115	-5.52561	No Change	M1 vs. HC
seq.11228.37	Membrane	Protein RIC-3	Q7Z5B4	79608	RIC3	0.961013	-0.0573727	11.3935	-2.26569	0.0292474	0.259715	-3.68735	Down (pval < 0.05)	M1 vs. HC
seq.11229.16	Membrane	Serine/threonine-protein kinase/endoribonuclease IRE1	O75460	2081	ERN1	1.06844	0.0955087	10.9277	1.86121	0.0704581	0.354678	-4.40584	No Change	M1 vs. HC
seq.11231.12	Intracellular	Adrenodoxin-like protein, mitochondrial	Q6P4F2	112812	FDX2	1.06643	0.0927908	7.85159	1.75613	0.087118	0.382171	-4.57376	No Change	M1 vs. HC
seq.11232.46	Secreted	Transcobalamin-1	P20061	6947	TCN1	0.878913	-0.186208	12.013	-2.49348	0.0171171	0.22088	-3.23644	Down (pval < 0.05)	M1 vs. HC
seq.11237.49	Secreted	Procollagen C-endopeptidase enhancer 1	Q15113	5118	PCOLCE	0.936819	-0.0941579	11.9238	-1.43634	0.159082	0.472587	-5.03307	No Change	M1 vs. HC
seq.11239.49	Membrane	Transmembrane protease serine 6	Q8IU80	164656	TMPRSS6	0.962744	-0.0547763	11.3381	-0.214212	0.831526	0.938349	-5.97829	No Change	M1 vs. HC
seq.11241.8	Intracellular	Argininosuccinate lyase	P04424	435	ASL	0.979098	-0.030475	12.4129	-0.22982	0.819464	0.933073	-5.97496	No Change	M1 vs. HC
seq.11242.33	Intracellular	Protein-glutamine gamma-glutamyltransferase K	P22735	7051	TGM1	1.00875	0.012574	8.87345	0.360912	0.720162	0.886521	-5.9377	No Change	M1 vs. HC
seq.11243.90	Membrane and secreted isoforms	Adhesion G-protein coupled receptor F1	Q5T601	266977	ADGRF1	0.876012	-0.190977	14.298	-1.3285	0.19193	0.508541	-5.16955	No Change	M1 vs. HC
seq.11245.43	Intracellular	Filamin-A	P21333	2316	FLNA	0.986321	-0.0198714	13.9736	-0.136462	0.892176	0.961532	-5.99143	No Change	M1 vs. HC
seq.11246.3	Secreted	BPI fold-containing family B member 1	Q8TDL5	92747	BPIFB1	0.828741	-0.271008	14.2104	-1.74548	0.0889771	0.383306	-4.59031	No Change	M1 vs. HC
seq.11247.20	Intracellular	N-acetylglutamate synthase, mitochondrial	Q8N159	162417	NAGS	1.02963	0.042132	10.2872	1.25531	0.217025	0.533531	-5.25669	No Change	M1 vs. HC
seq.11248.43	Intracellular	Uroporphyrinogen-III synthase	P10746	7390	UROS	0.965737	-0.0502982	10.371	-1.06109	0.295342	0.604027	-5.46577	No Change	M1 vs. HC
seq.11252.30	Membrane	Leucine-rich repeat and calponin homology domain-containing protein 4	O75427	4034	LRCH4	0.938763	-0.0911668	11.438	-2.27247	0.0287962	0.258214	-3.67438	Down (pval < 0.05)	M1 vs. HC
seq.11254.13	Secreted	Papilin	O95428	89932	PAPLN	0.994674	-0.00770472	10.6714	-0.359083	0.721519	0.886521	-5.93834	No Change	M1 vs. HC
seq.11257.1	Intracellular	Dihydropteridine reductase	P09417	5860	QDPR	0.96877	-0.0457738	12.065	-0.746189	0.460141	0.735544	-5.73395	No Change	M1 vs. HC
seq.11258.41	Membrane	Mucosal addressin cell adhesion molecule 1	Q13477	8174	MADCAM1	0.979257	-0.0302406	12.326	-0.683804	0.498245	0.761563	-5.77636	No Change	M1 vs. HC
seq.11260.47	Membrane	SUN domain-containing protein 5	Q8TC36	140732	SUN5	1.05928	0.0830882	9.2101	2.62527	0.0124021	0.196874	-2.96177	Up (pval < 0.05)	M1 vs. HC
seq.11262.39	Membrane	TraB domain-containing protein	Q9H4I3	80305	TRABD	0.964266	-0.0524967	9.07225	-1.37675	0.17664	0.491242	-5.10966	No Change	M1 vs. HC
seq.11263.57	Intracellular	Calsequestrin-1	P31415	844	CASQ1	0.958566	-0.0610507	13.6818	-1.3799	0.175676	0.490285	-5.10569	No Change	M1 vs. HC
seq.11264.33	Intracellular	Xanthine dehydrogenase/oxidase	P47989	7498	XDH	1.12682	0.172262	8.09018	2.24535	0.0306385	0.262276	-3.72607	Up (pval < 0.05)	M1 vs. HC
seq.11265.8	Intracellular	Retinal dehydrogenase 1	P00352	216	ALDH1A1	0.90739	-0.140205	10.5541	-1.41997	0.163764	0.476652	-5.0544	No Change	M1 vs. HC
seq.11266.8	Membrane	P-selectin glycoprotein ligand 1	Q14242	6404	SELPLG	1.05999	0.0840456	11.9435	0.919072	0.363851	0.66477	-5.59776	No Change	M1 vs. HC
seq.11270.17	Intracellular	Coiled-coil-helix-coiled-coil-helix domain-containing protein 10, mitochondrial	Q8WYQ3	400916	CHCHD10	0.93828	-0.0919102	11.4279	-1.27867	0.208761	0.526829	-5.22936	No Change	M1 vs. HC
seq.11273.176	Intracellular	Glutathione S-transferase theta-2B	P0CG30	653689	GSTT2B	1.016	0.0229021	9.54397	0.673433	0.504744	0.764948	-5.78306	No Change	M1 vs. HC
seq.11275.94	Membrane	Low-density lipoprotein receptor-related protein 1B	Q9NZR2	53353	LRP1B	0.98239	-0.0256329	10.6514	-0.708368	0.483037	0.753722	-5.76009	No Change	M1 vs. HC
seq.11277.23	Membrane	Cyclic AMP-dependent transcription factor ATF-6 alpha	P18850	22926	ATF6	0.885731	-0.175059	13.7924	-2.66131	0.0113393	0.191738	-2.885	Down (pval < 0.05)	M1 vs. HC
seq.11278.4	Secreted	Collagen alpha-2(XI) chain	P13942	1302	COL11A2	1.12747	0.173094	12.8459	1.20586	0.235322	0.553618	-5.313	No Change	M1 vs. HC
seq.11279.42	Membrane	Gamma-aminobutyric acid type B receptor subunit 1	Q9UBS5	2550	GABBR1	1.10267	0.141006	9.85836	1.48814	0.144959	0.45877	-4.96412	No Change	M1 vs. HC
seq.11280.6	Intracellular	Glutamate decarboxylase 1	Q99259	2571	GAD1	1.02006	0.0286608	10.4149	0.678214	0.501742	0.762789	-5.77999	No Change	M1 vs. HC
seq.11281.6	Intracellular	Growth factor receptor-bound protein 7	Q14451	2886	GRB7	0.993716	-0.00909467	11.4613	-0.356661	0.723317	0.887756	-5.93917	No Change	M1 vs. HC
seq.11282.16	Membrane	Macrophage scavenger receptor types I and II	P21757	4481	MSR1	1.01862	0.0266218	8.82261	0.40404	0.688447	0.871365	-5.92186	No Change	M1 vs. HC
seq.11283.13	Intracellular	DDB1- and CUL4-associated factor 5	Q96JK2	8816	DCAF5	0.980291	-0.0287175	10.9804	-0.794269	0.431968	0.716458	-5.69881	No Change	M1 vs. HC
seq.11284.24	Membrane	Leukocyte-associated immunoglobulin-like receptor 1	Q6GTX8	3903	LAIR1	1.01032	0.0148194	9.99446	0.64993	0.519644	0.775339	-5.79788	No Change	M1 vs. HC
seq.11285.8	Membrane	Hematopoietic progenitor cell antigen CD34	P28906	947	CD34	0.974655	-0.0370366	11.0935	-1.15822	0.253998	0.571319	-5.36528	No Change	M1 vs. HC
seq.11286.78	Membrane	Selenoprotein S	Q9BQE4	55829	SELENOS	0.773311	-0.370879	11.1432	-4.28104	0.000121475	0.0291246	1.11772	Down (qval < 0.05)	M1 vs. HC
seq.11287.14	Membrane	Cytochrome b5	P00167	1528	CYB5A	1.07104	0.0990057	10.408	0.864001	0.393004	0.687141	-5.64409	No Change	M1 vs. HC
seq.11288.26	Intracellular	Cytosolic purine 5'-nucleotidase	P49902	22978	NT5C2	0.996075	-0.00567342	11.6517	-0.148019	0.88311	0.958185	-5.98985	No Change	M1 vs. HC
seq.11289.31	Intracellular	Casein kinase I isoform delta	P48730	1453	CSNK1D	0.994177	-0.00842555	10.6078	-0.288309	0.774676	0.913126	-5.96037	No Change	M1 vs. HC
seq.11292.13	Membrane	Scavenger receptor class A member 3	Q6AZY7	51435	SCARA3	0.971237	-0.0421041	11.3703	-1.19007	0.241397	0.558727	-5.33055	No Change	M1 vs. HC
seq.11293.14	Membrane	Leucine-rich repeat neuronal protein 1	Q6UXK5	57633	LRRN1	0.952532	-0.0701601	10.5627	-0.824655	0.41471	0.702792	-5.67551	No Change	M1 vs. HC
seq.11294.7	Membrane	Transmembrane and coiled-coil domains protein 3	Q9ULS5	57458	TMCC3	0.951076	-0.0723681	11.7345	-2.11126	0.0413788	0.286255	-3.97465	Down (pval < 0.05)	M1 vs. HC
seq.11297.54	Membrane	Neurogenic locus notch homolog protein 2	Q04721	4853	NOTCH2	1.03375	0.0478871	7.91157	1.38679	0.173582	0.487195	-5.09696	No Change	M1 vs. HC
seq.11300.32	Membrane	Sortilin	Q99523	6272	SORT1	1.02736	0.0389481	10.6648	0.630792	0.531949	0.78323	-5.80957	No Change	M1 vs. HC
seq.11302.237	Secreted	Tenascin-R	Q92752	7143	TNR	0.973459	-0.038808	11.3799	-1.34221	0.187487	0.504973	-5.15273	No Change	M1 vs. HC
seq.11303.7	Intracellular	Deoxynucleoside triphosphate triphosphohydrolase SAMHD1	Q9Y3Z3	25939	SAMHD1	0.983384	-0.0241727	10.9619	-0.85509	0.397857	0.689151	-5.65133	No Change	M1 vs. HC
seq.11307.33	Membrane	NEDD4-like E3 ubiquitin-protein ligase WWP1	Q9H0M0	11059	WWP1	0.882792	-0.179854	12.013	-3.15158	0.00316196	0.115502	-1.77639	Down (pval < 0.05)	M1 vs. HC
seq.11308.8	Membrane	Cyclic AMP-responsive element-binding protein 3-like protein 4	Q8TEY5	148327	CREB3L4	1.04841	0.0682041	10.9448	1.8015	0.0795571	0.370087	-4.50225	No Change	M1 vs. HC
seq.11310.8	Membrane	Desmoglein-3	P32926	1830	DSG3	0.935137	-0.0967498	10.3942	-2.3541	0.023835	0.243535	-3.51606	Down (pval < 0.05)	M1 vs. HC
seq.11311.79	Intracellular	V(D)J recombination-activating protein 1	P15918	5896	RAG1	0.982013	-0.0261866	10.5623	-1.22975	0.226345	0.544746	-5.28606	No Change	M1 vs. HC
seq.11312.40	Intracellular	Mismatch repair endonuclease PMS2	P54278	5395	PMS2	0.983372	-0.0241905	10.1459	-0.637742	0.527463	0.780444	-5.80537	No Change	M1 vs. HC
seq.11313.100	Intracellular	Pterin-4-alpha-carbinolamine dehydratase	P61457	5092	PCBD1	1.12671	0.17212	10.8441	1.66844	0.103442	0.399233	-4.70758	No Change	M1 vs. HC
seq.11315.148	Intracellular	Protein phosphatase 1D	O15297	8493	PPM1D	0.972365	-0.0404299	11.0809	-1.16798	0.250084	0.568309	-5.35472	No Change	M1 vs. HC
seq.11318.20	Secreted	Apolipoprotein A-V	Q6Q788	116519	APOA5	1.00786	0.0112953	11.4622	0.181295	0.857099	0.949344	-5.98456	No Change	M1 vs. HC
seq.11319.106	Intracellular	Double-strand break repair protein MRE11	P49959	4361	MRE11	0.951702	-0.0714178	11.1373	-2.1794	0.0355642	0.272035	-3.84979	Down (pval < 0.05)	M1 vs. HC
seq.11320.29	Intracellular	E3 ubiquitin-protein ligase CHFR	Q96EP1	55743	CHFR	1.05965	0.0835811	13.5481	2.18454	0.0351562	0.271827	-3.84024	Up (pval < 0.05)	M1 vs. HC
seq.11324.3	Intracellular	Peroxidasin-like protein	A1KZ92	137902	PXDNL	0.982092	-0.0260699	10.3634	-1.05737	0.297012	0.605339	-5.46945	No Change	M1 vs. HC
seq.11325.8	Intracellular	Protein BTG2	P78543	7832	BTG2	0.970734	-0.0428514	9.11429	-0.82128	0.416606	0.70438	-5.67814	No Change	M1 vs. HC
seq.11327.56	Intracellular	Dual specificity protein kinase CLK2	P49760	1196	CLK2	0.988227	-0.0170853	10.4044	-0.290558	0.772968	0.91276	-5.95974	No Change	M1 vs. HC
seq.11328.9	Intracellular	U6 snRNA phosphodiesterase	Q9BQ65	79650	USB1	1.05826	0.0817009	8.70403	4.12478	0.000194472	0.03447	0.696952	Up (qval < 0.05)	M1 vs. HC
seq.11330.15	Intracellular	Casein kinase II subunit beta	P67870	1460	CSNK2B	1.04762	0.067112	10.5549	1.0744	0.289413	0.598769	-5.45249	No Change	M1 vs. HC
seq.11333.82	Intracellular	Rho GTPase-activating protein 25	P42331	9938	ARHGAP25	0.859632	-0.218209	14.2098	-1.71856	0.0938275	0.390467	-4.63181	No Change	M1 vs. HC
seq.11334.7	Membrane	Leukocyte immunoglobulin-like receptor subfamily B member 3	O75022	102725035	LILRB3	0.967308	-0.047952	10.8526	-1.21677	0.23119	0.549724	-5.30076	No Change	M1 vs. HC
seq.11336.9	Intracellular	Fanconi anemia group F protein	Q9NPI8	2188	FANCF	0.991636	-0.0121178	9.96422	-0.258287	0.797578	0.923654	-5.96827	No Change	M1 vs. HC
seq.11338.49	Intracellular	Tyrosine-protein kinase BLK	P51451	640	BLK	1.00042	0.000599532	10.1721	0.0144365	0.988557	0.995077	-6.00031	No Change	M1 vs. HC
seq.11342.59	Membrane	Plexin domain-containing protein 2	Q6UX71	84898	PLXDC2	1.03045	0.0432728	8.30604	1.0161	0.316001	0.622653	-5.50952	No Change	M1 vs. HC
seq.11347.9	Intracellular	Transaldolase	P37837	6888	TALDO1	1.06327	0.0885092	13.5475	1.02129	0.31357	0.620002	-5.50456	No Change	M1 vs. HC
seq.11348.132	Intracellular	Prolyl 4-hydroxylase subunit alpha-2	O15460	8974	P4HA2	0.982515	-0.0254484	10.7616	-0.72115	0.475228	0.747427	-5.7514	No Change	M1 vs. HC
seq.11350.30	Intracellular	E3 ubiquitin-protein ligase CHIP	Q9UNE7	10273	STUB1	0.992943	-0.0102176	10.3726	-0.329769	0.743384	0.8975	-5.94804	No Change	M1 vs. HC
seq.11351.233	Intracellular	Non-homologous end-joining factor 1	Q9H9Q4	79840	NHEJ1	1.03099	0.0440338	8.78247	0.878074	0.385418	0.681528	-5.63251	No Change	M1 vs. HC
seq.11352.42	Membrane	Titin	Q8WZ42	7273	TTN	0.997465	-0.00366159	9.51657	-0.08907	0.929494	0.974893	-5.99658	No Change	M1 vs. HC
seq.11353.143	Membrane	Mothers against decapentaplegic homolog 2	Q15796	4087	SMAD2	0.991359	-0.012521	11.8763	-0.362952	0.71865	0.886322	-5.93699	No Change	M1 vs. HC
seq.11354.21	Intracellular	1-phosphatidylinositol 4,5-bisphosphate phosphodiesterase beta-1	Q9NQ66	23236	PLCB1	1.10512	0.144198	12.2088	2.06315	0.0459734	0.299113	-4.06095	Up (pval < 0.05)	M1 vs. HC
[truncated: 6,880 more rows]

## Sheet: 4_M2 vs. HC
AptName	Loc	TargetFullName	UniProt	EntrezGeneID	EntrezGeneSymbol	fc	logFC	AveExpr	t	P.Value	adj.P.Val	B	Significant	Group
[truncated: 7,326 more rows]

## Sheet: 5_M3 vs. HS
AptName	Loc	TargetFullName	UniProt	EntrezGeneID	EntrezGeneSymbol	fc	logFC	AveExpr	t	P.Value	adj.P.Val	B	Significant	Group
[truncated: 7,326 more rows]

[truncated: 5 more sheets: 6_AUC_analysis, 7_MitoCarta, 8_CycloME_vs_RvsNR, 9_Neutrophils_PMA, 10_GSEA]
