# Supplementary material for: Charting the circulating proteome in ME/CFS using cross-system profiling to uncover mechanistic insights
Source: Cell Rep Med. 2026 Mar 4;7(3):102647. doi: 10.1016/j.xcrm.2026.102647 (PMC13006441; doi:10.1016/j.xcrm.2026.102647)
Supplement: Supplemental data S4. Tissue-, location-, and immune cell-associated protein panels [file mmc5.xlsx]

## Sheet: 1_Information
File name	SuppData4
File information	Tissue-, location- and immune cell-associated protein panels
Annotation database	Human Protein Atlas (HPA) and annotations provided by Somascan
Sheets:	Technical Comment / Action
1_Information	Information about file contents
2_Tissue_Loc	Univariate Statistics for ME/CFS vs. HC annotated with tissue- and localization-associated proteins
3_Tissue_Loc_Distribution	Summary of protein and aptamer distributions (count and %) by tissue and compartment
4_ImmuneCells	Univariate Statistics for ME/CFS vs. HC annotated for immune cell-associated proteins

## Sheet: 2_Tissue_Loc
AptName	TargetFullName	UniProt	EntrezGeneSymbol	Tissue	Type	Score	Compartment	logFC	AveExpr	t	P.Value	adj.P.Val	B	Significant
seq.10008.43	Guanylyl cyclase-activating protein 1	P43080	GUCA1A	Sensory	Retina	Enriched	Intracellular	0.0104803	9.86639	0.433088	0.666282	0.853204	-6.1484	No Change
seq.10023.32	Vitamin D3 receptor	P11473	VDR	Endocrine	Parathyroid gland	Enriched	Intracellular	0.00531002	10.7352	0.164429	0.869867	0.951256	-6.22665	No Change
seq.10037.98	Sialic acid-binding Ig-like lectin 12	Q96PQ1	SIGLEC12	Gastrointestinal	Intestine	Group enriched	Membrane	-0.00880869	9.41853	-0.176369	0.860513	0.947202	-6.22466	No Change
seq.10037.98	Sialic acid-binding Ig-like lectin 12	Q96PQ1	SIGLEC12	Hematological	Lymphoid tissue	Group enriched	Membrane	-0.00880869	9.41853	-0.176369	0.860513	0.947202	-6.22466	No Change
seq.10058.1	UV excision repair protein RAD23 homolog A	P54725	RAD23A	Muscular	Skeletal muscle	Group enriched	Intracellular	-0.174929	13.0082	-2.11245	0.038214	0.17209	-4.13018	Down (pval < 0.05)
seq.10058.1	UV excision repair protein RAD23 homolog A	P54725	RAD23A	Gastrointestinal	Tongue	Group enriched	Intracellular	-0.174929	13.0082	-2.11245	0.038214	0.17209	-4.13018	Down (pval < 0.05)
seq.10070.22	1-phosphatidylinositol 4,5-bisphosphate phosphodiesterase gamma-2	P16885	PLCG2	Neurological	Brain	Group enriched	Intracellular	-0.131447	10.3287	-2.68258	0.00910681	0.0669845	-2.90168	Down (pval < 0.05)
seq.10070.22	1-phosphatidylinositol 4,5-bisphosphate phosphodiesterase gamma-2	P16885	PLCG2	Neurological	Choroid plexus	Group enriched	Intracellular	-0.131447	10.3287	-2.68258	0.00910681	0.0669845	-2.90168	Down (pval < 0.05)
seq.10081.17	DNA-binding protein SATB2	Q9UPW6	SATB2	Neurological	Brain	Group enriched	Intracellular	-0.0231117	9.94439	-0.626594	0.532962	0.773028	-6.04871	No Change
seq.10081.17	DNA-binding protein SATB2	Q9UPW6	SATB2	Gastrointestinal	Intestine	Group enriched	Intracellular	-0.0231117	9.94439	-0.626594	0.532962	0.773028	-6.04871	No Change
seq.10082.251	Neurofilament light polypeptide	P07196	NEFL	Neurological	Brain	Enriched	Intracellular	-0.026108	11.967	-0.600887	0.549855	0.783856	-6.06403	No Change
seq.10085.25	Steroidogenic acute regulatory protein, mitochondrial	P49675	STAR	Endocrine	Adrenal gland	Enriched	Intracellular	-0.000655001	11.183	-0.0209881	0.983315	0.991796	-6.23963	No Change
seq.10087.10	Alpha-crystallin A chain	P02489	CRYAA	Urinary	Kidney	Group enriched	Intracellular	0.0127668	9.35677	0.556203	0.579845	0.801045	-6.08915	No Change
seq.10087.10	Alpha-crystallin A chain	P02489	CRYAA	Sensory	Retina	Group enriched	Intracellular	0.0127668	9.35677	0.556203	0.579845	0.801045	-6.08915	No Change
seq.10339.48	Gamma-enolase	P09104	ENO2	Sensory	Retina	Enriched	Intracellular	0.219841	12.379	2.56952	0.0123148	0.0812774	-3.16463	Up (pval < 0.05)
seq.10382.1	Angiopoietin-related protein 3	Q9Y5C1	ANGPTL3	Hepatic	Liver	Enriched	Secreted	0.0941834	16.0526	1.26622	0.20963	0.475317	-5.46621	No Change
seq.10391.1	Angiopoietin-related protein 3	Q9Y5C1	ANGPTL3	Hepatic	Liver	Enriched	Secreted	-0.016176	10.737	-0.166525	0.868224	0.950764	-6.22631	No Change
seq.10398.110	Ankyrin repeat domain-containing protein 1	Q15327	ANKRD1	Muscular	Heart muscle	Enriched	Intracellular	0.00431126	9.86963	0.296655	0.767608	0.904457	-6.19691	No Change
seq.10420.30	Fas apoptotic inhibitory molecule 1	Q9NVQ4	FAIM	Sensory	Retina	Enriched	Intracellular	-0.00696166	10.1235	-0.135832	0.892344	0.961511	-6.23084	No Change
seq.10439.57	Alpha-amylase 2B	P19961	AMY2B	Endocrine	Pancreas	Enriched	Secreted	0.00663893	13.0843	0.0715882	0.943134	0.977258	-6.23734	No Change
seq.10442.1	Transmembrane protein 190	Q8WZ59	TMEM190	Female reproductive	Fallopian tube	Group enriched	Membrane	-0.014917	8.67742	-0.173837	0.862495	0.948175	-6.22509	No Change
seq.10442.1	Transmembrane protein 190	Q8WZ59	TMEM190	Male reproductive	Testis	Group enriched	Membrane	-0.014917	8.67742	-0.173837	0.862495	0.948175	-6.22509	No Change
seq.10445.20	Apolipoprotein M	O95445	APOM	Hepatic	Liver	Enriched	Secreted	-0.0473843	9.83846	-1.19466	0.236249	0.510241	-5.55029	No Change
seq.10447.18	Polyadenylate-binding protein 3	Q9H361	PABPC3	Male reproductive	Testis	Enriched	Intracellular	-0.0705214	10.9108	-3.06752	0.00306737	0.0333902	-1.93971	Down (qval < 0.05)
seq.10453.7	Carcinoembryonic antigen-related cell adhesion molecule 20	Q6UY09	CEACAM20	Gastrointestinal	Intestine	Enriched		-0.00740448	7.64885	-0.118044	0.90637	0.966036	-6.23304	No Change
seq.10457.3	Interleukin-18 receptor accessory protein	O95256	IL18RAP	Hematological	Bone marrow	Group enriched	Membrane	0.00724833	10.0571	0.318386	0.75114	0.897639	-6.19039	No Change
seq.10457.3	Interleukin-18 receptor accessory protein	O95256	IL18RAP	Hematological	Lymphoid tissue	Group enriched	Membrane	0.00724833	10.0571	0.318386	0.75114	0.897639	-6.19039	No Change
seq.10462.14	Insulin-like peptide INSL5	Q9Y5Q6	INSL5	Gastrointestinal	Intestine	Enriched	Secreted	-0.0155149	9.26232	-0.171383	0.864416	0.948721	-6.22551	No Change
seq.10463.23	Intestinal-type alkaline phosphatase	P09923	ALPI	Gastrointestinal	Intestine	Enriched	Intracellular	0.00345114	10.1913	0.139166	0.889718	0.959811	-6.23039	No Change
seq.10473.2	Trefoil factor 2	Q03403	TFF2	Gastrointestinal	Stomach	Enriched	Secreted	0.0897025	8.57108	1.23657	0.220376	0.490573	-5.50161	No Change
seq.10479.18	Stromelysin-2	P09238	MMP10	Female reproductive	Endometrium	Enriched	Secreted	0.0731712	12.1034	1.26135	0.211368	0.477632	-5.47208	No Change
seq.10485.56	Melanoma-associated antigen 4	P43358	MAGEA4	Male reproductive	Testis	Enriched	Membrane	0.306362	7.07663	1.07592	0.285656	0.566156	-5.67945	No Change
seq.10496.11	Calcium-activated chloride channel regulator 1	A8K7I4	CLCA1	Gastrointestinal	Intestine	Enriched	Secreted	0.0999615	10.7385	1.74259	0.0857946	0.28325	-4.78967	No Change
seq.10507.166	Acrosomal protein SP-10	P26436	ACRV1	Male reproductive	Testis	Enriched	Intracellular	-0.0188224	8.6442	-0.546881	0.586198	0.804664	-6.09415	No Change
seq.10528.2	Dipeptidase 1	P16444	DPEP1	Gastrointestinal	Intestine	Group enriched	Intracellular	-0.00360748	9.58788	-0.0935143	0.925762	0.973745	-6.23557	No Change
seq.10528.2	Dipeptidase 1	P16444	DPEP1	Urinary	Kidney	Group enriched	Intracellular	-0.00360748	9.58788	-0.0935143	0.925762	0.973745	-6.23557	No Change
seq.10528.2	Dipeptidase 1	P16444	DPEP1	Endocrine	Pancreas	Group enriched	Intracellular	-0.00360748	9.58788	-0.0935143	0.925762	0.973745	-6.23557	No Change
seq.10535.25	Cytochrome c oxidase subunit 6A2, mitochondrial	Q02221	COX6A2	Muscular	Heart muscle	Group enriched	Intracellular	0.179265	8.37328	0.771484	0.443015	0.708424	-5.95053	No Change
seq.10535.25	Cytochrome c oxidase subunit 6A2, mitochondrial	Q02221	COX6A2	Muscular	Skeletal muscle	Group enriched	Intracellular	0.179265	8.37328	0.771484	0.443015	0.708424	-5.95053	No Change
seq.10535.25	Cytochrome c oxidase subunit 6A2, mitochondrial	Q02221	COX6A2	Gastrointestinal	Tongue	Group enriched	Intracellular	0.179265	8.37328	0.771484	0.443015	0.708424	-5.95053	No Change
seq.10557.6	Testis-expressed sequence 29 protein	Q8N6K0	TEX29	Neurological	Brain	Group enriched	Membrane	-0.013322	11.0441	-0.376601	0.707609	0.876999	-6.17067	No Change
seq.10557.6	Testis-expressed sequence 29 protein	Q8N6K0	TEX29	Male reproductive	Testis	Group enriched	Membrane	-0.013322	11.0441	-0.376601	0.707609	0.876999	-6.17067	No Change
seq.10558.26	Protocadherin-9	Q9HC56	PCDH9	Neurological	Brain	Enriched	Membrane	0.0549851	12.6104	0.717208	0.47563	0.730244	-5.98965	No Change
seq.10572.65	Cystatin-8	O60676	CST8	Male reproductive	Testis	Enriched	Secreted	0.119759	12.6572	2.31097	0.0237827	0.125866	-3.73052	Up (pval < 0.05)
seq.10580.14	Surfactant-associated protein 2	Q6UW10	SFTA2	Gastrointestinal	Esophagus	Group enriched	Secreted	0.0377633	8.86538	1.30785	0.195202	0.459116	-5.41515	No Change
seq.10580.14	Surfactant-associated protein 2	Q6UW10	SFTA2	Respiratory	Lung	Group enriched	Secreted	0.0377633	8.86538	1.30785	0.195202	0.459116	-5.41515	No Change
seq.10589.7	Retinoic acid early transcript 1L protein	Q5VY80	RAET1L	Gastrointestinal	Esophagus	Group enriched	Membrane	0.048424	9.35287	0.530758	0.597265	0.811915	-6.10259	No Change
seq.10589.7	Retinoic acid early transcript 1L protein	Q5VY80	RAET1L	Female reproductive	Vagina	Group enriched	Membrane	0.048424	9.35287	0.530758	0.597265	0.811915	-6.10259	No Change
seq.10603.1	Histatin-3	P15516	HTN3	Gastrointestinal	Salivary gland	Enriched	Secreted	0.11149	10.084	1.56774	0.121449	0.348641	-5.06119	No Change
seq.10608.9	Histatin-1	P15515	HTN1	Gastrointestinal	Salivary gland	Enriched	Secreted	0.0212987	9.58248	0.230312	0.818521	0.925955	-6.21396	No Change
seq.10620.21	Beta-microseminoprotein	P08118	MSMB	Male reproductive	Prostate	Enriched	Secreted	0.0709608	12.704	0.445821	0.657102	0.84905	-6.14295	No Change
seq.10624.45	Serine protease inhibitor Kazal-type 13	Q1W4C9	SPINK13	Male reproductive	Epididymis	Enriched	Secreted	-0.0130445	9.10457	-0.571776	0.569304	0.795862	-6.08061	No Change
seq.10643.16	Noelin-3	Q96PB7	OLFM3	Neurological	Brain	Group enriched	Secreted	0.0121913	13.3559	0.303203	0.762634	0.902502	-6.19499	No Change
seq.10643.16	Noelin-3	Q96PB7	OLFM3	Sensory	Retina	Group enriched	Secreted	0.0121913	13.3559	0.303203	0.762634	0.902502	-6.19499	No Change
seq.10663.42	Insulin-induced gene 1 protein	O15503	INSIG1	Hepatic	Liver	Enriched	Membrane	-0.00757463	9.13207	-0.183382	0.855028	0.944509	-6.22343	No Change
seq.10667.78	Uncharacterized protein C1orf185	Q5T7R7	C1orf185	Male reproductive	Testis	Enriched	Membrane	0.0366804	8.1997	1.89728	0.0619131	0.231846	-4.52765	No Change
seq.10672.75	Pulmonary surfactant-associated protein B	P07988	SFTPB	Respiratory	Lung	Enriched	Secreted	0.108505	8.447	1.90851	0.0604243	0.229006	-4.50786	No Change
seq.10700.10	Immunoglobulin superfamily member 11	Q5DX21	IGSF11	Neurological	Brain	Group enriched	Membrane	0.0181302	9.37882	0.0958995	0.923874	0.973205	-6.23535	No Change
seq.10700.10	Immunoglobulin superfamily member 11	Q5DX21	IGSF11	Female reproductive	Ovary	Group enriched	Membrane	0.0181302	9.37882	0.0958995	0.923874	0.973205	-6.23535	No Change
seq.10700.10	Immunoglobulin superfamily member 11	Q5DX21	IGSF11	Sensory	Retina	Group enriched	Membrane	0.0181302	9.37882	0.0958995	0.923874	0.973205	-6.23535	No Change
seq.10700.10	Immunoglobulin superfamily member 11	Q5DX21	IGSF11	Male reproductive	Testis	Group enriched	Membrane	0.0181302	9.37882	0.0958995	0.923874	0.973205	-6.23535	No Change
seq.10704.91	Lymphoid-restricted membrane protein	Q12912	IRAG2	Hematological	Bone marrow	Group enriched	Membrane	-0.0586689	7.89015	-0.62818	0.531929	0.772584	-6.04774	No Change
seq.10704.91	Lymphoid-restricted membrane protein	Q12912	IRAG2	Hematological	Lymphoid tissue	Group enriched	Membrane	-0.0586689	7.89015	-0.62818	0.531929	0.772584	-6.04774	No Change
seq.10710.23	Zona pellucida-binding protein 2	Q6X784	ZPBP2	Male reproductive	Testis	Enriched	Secreted	0.0540894	7.00156	1.38466	0.170553	0.427023	-5.31682	No Change
seq.10713.151	CMRF35-like molecule 7	A8K4G0	CD300LB	Hematological	Bone marrow	Group enriched	Membrane	0.137165	7.68722	1.93701	0.0567784	0.219968	-4.45713	No Change
seq.10713.151	CMRF35-like molecule 7	A8K4G0	CD300LB	Neurological	Brain	Group enriched	Membrane	0.137165	7.68722	1.93701	0.0567784	0.219968	-4.45713	No Change
seq.10713.151	CMRF35-like molecule 7	A8K4G0	CD300LB	Hematological	Lymphoid tissue	Group enriched	Membrane	0.137165	7.68722	1.93701	0.0567784	0.219968	-4.45713	No Change
seq.10734.339	Galactose-3-O-sulfotransferase 2	Q9H3Q3	GAL3ST2	Gastrointestinal	Intestine	Enriched	Intracellular	0.0455082	10.4157	0.437753	0.662913	0.852576	-6.14642	No Change
seq.10743.13	SLIT and NTRK-like protein 1	Q96PX8	SLITRK1	Neurological	Brain	Enriched	Membrane and secreted isoforms	0.0805041	11.986	1.28949	0.201469	0.465539	-5.43785	No Change
seq.10746.24	Dickkopf-related protein 3	Q9UBP4	DKK3	Muscular	Heart muscle	Enriched	Secreted	0.092835	11.1605	1.66233	0.100915	0.312469	-4.91758	No Change
seq.10753.31	Disintegrin and metalloproteinase domain-containing protein 7	Q9H2U9	ADAM7	Male reproductive	Epididymis	Enriched	Membrane	-0.066164	10.5429	-0.512897	0.609637	0.818735	-6.11166	No Change
seq.10760.107	Glutamate receptor 4	P48058	GRIA4	Neurological	Brain	Group enriched	Membrane	0.194574	11.5194	5.4927	5.98984e-07	0.00020604	5.91778	Up (qval < 0.05)
seq.10760.107	Glutamate receptor 4	P48058	GRIA4	Sensory	Retina	Group enriched	Membrane	0.194574	11.5194	5.4927	5.98984e-07	0.00020604	5.91778	Up (qval < 0.05)
seq.10767.52	G-protein coupled receptor 64	Q8IZP9	ADGRG2	Male reproductive	Epididymis	Enriched	Membrane	-0.108695	10.4612	-0.774732	0.441105	0.70681	-5.9481	No Change
seq.10772.21	Chondroitin sulfate N-acetylgalactosaminyltransferase 2	Q8N6G5	CSGALNACT2	Hematological	Bone marrow	Enriched	Intracellular	0.0411686	9.08897	1.11048	0.270592	0.548673	-5.64321	No Change
seq.10785.8	Leucine-rich repeat-containing protein 52	Q8N7C0	LRRC52	Male reproductive	Testis	Enriched	Membrane	0.158424	9.53827	1.29826	0.198457	0.463319	-5.42704	No Change
seq.10814.7	T-cell surface glycoprotein CD1a	P06126	CD1A	Hematological	Lymphoid tissue	Enriched	Membrane	-0.00114271	9.71748	-0.0270888	0.978466	0.989611	-6.23949	No Change
seq.10817.26	TOMM20-like protein 1	Q6UXN7	TOMM20L	Male reproductive	Testis	Enriched	Membrane	0.0753419	11.5474	1.61235	0.111383	0.329428	-4.99444	No Change
seq.10827.67	Leucine-rich repeat and immunoglobulin-like domain-containing nogo receptor-interacting protein 3	P0C6S8	LINGO3	Neurological	Brain	Enriched	Membrane	0.0332719	8.40278	0.937381	0.351783	0.633521	-5.81361	No Change
seq.10835.25	Alpha-1,4-N-acetylglucosaminyltransferase	Q9UNA3	A4GNT	Gastrointestinal	Stomach	Enriched	Intracellular	0.142417	10.4146	1.39091	0.168656	0.42469	-5.30858	No Change
seq.10848.137	Butyrophilin-like protein 3	Q6UXE8	BTNL3	Gastrointestinal	Intestine	Enriched	Membrane	0.0172418	9.21491	0.725354	0.470651	0.72674	-5.98396	No Change
seq.10851.77	Interleukin-27 subunit beta	Q14213	EBI3	Female reproductive	Placenta	Enriched	Secreted	0.269043	13.718	2.20549	0.0307036	0.148374	-3.94675	Up (pval < 0.05)
seq.10880.38	Protein FAM163B	P0C2L3	FAM163B	Neurological	Brain	Enriched	Membrane	-0.0485527	11.6991	-0.81298	0.418984	0.689306	-5.91872	No Change
seq.10882.12	Desmocollin-1	Q08554	DSC1	Skin	Skin	Enriched	Membrane	0.0127847	11.4257	0.37362	0.709816	0.877938	-6.17176	No Change
seq.10900.272	Stathmin-2	Q93045	STMN2	Neurological	Brain	Enriched	Intracellular	-0.00811926	9.77455	-0.134841	0.893124	0.961511	-6.23097	No Change
seq.10902.53	Retroviral-like aspartic protease 1	Q53RT3	ASPRV1	Skin	Skin	Enriched	Membrane	0.00401271	10.0242	0.0925016	0.926564	0.974168	-6.23567	No Change
seq.10910.6	Carcinoembryonic antigen-related cell adhesion molecule 4	O75871	CEACAM4	Hematological	Bone marrow	Group enriched	Membrane	0.140606	9.54193	2.53856	0.0133558	0.0859809	-3.23501	Up (pval < 0.05)
seq.10910.6	Carcinoembryonic antigen-related cell adhesion molecule 4	O75871	CEACAM4	Hematological	Lymphoid tissue	Group enriched	Membrane	0.140606	9.54193	2.53856	0.0133558	0.0859809	-3.23501	Up (pval < 0.05)
seq.10917.40	Guanine nucleotide-binding protein G(I)/G(S)/G(O) subunit gamma-T2	O14610	GNGT2	Sensory	Retina	Enriched	Intracellular	-0.00845132	9.38546	-0.392256	0.69606	0.870625	-6.16481	No Change
seq.10933.107	Calcium-binding protein 8	Q9BXU9	CALN1	Endocrine	Adrenal gland	Group enriched	Membrane	0.0118185	11.7616	0.685754	0.495131	0.747287	-6.01104	No Change
seq.10933.107	Calcium-binding protein 8	Q9BXU9	CALN1	Neurological	Brain	Group enriched	Membrane	0.0118185	11.7616	0.685754	0.495131	0.747287	-6.01104	No Change
seq.10933.107	Calcium-binding protein 8	Q9BXU9	CALN1	Hematological	Lymphoid tissue	Group enriched	Membrane	0.0118185	11.7616	0.685754	0.495131	0.747287	-6.01104	No Change
seq.10940.25	Sarcalumenin	Q86TD4	SRL	Muscular	Heart muscle	Group enriched	Intracellular	0.0461021	10.8446	1.15843	0.250621	0.528238	-5.59108	No Change
seq.10940.25	Sarcalumenin	Q86TD4	SRL	Muscular	Skeletal muscle	Group enriched	Intracellular	0.0461021	10.8446	1.15843	0.250621	0.528238	-5.59108	No Change
seq.10940.25	Sarcalumenin	Q86TD4	SRL	Gastrointestinal	Tongue	Group enriched	Intracellular	0.0461021	10.8446	1.15843	0.250621	0.528238	-5.59108	No Change
seq.10953.14	C-type lectin domain family 2 member A	Q6UVW9	CLEC2A	Skin	Skin	Enriched	Membrane	0.0370076	9.48189	1.48522	0.141972	0.385931	-5.18008	No Change
seq.10966.1	Alpha-2-HS-glycoprotein	P02765	AHSG	Hepatic	Liver	Enriched	Secreted	0.998224	11.1271	1.40478	0.164506	0.419044	-5.29018	No Change
seq.10967.12	Prolactin	P01236	PRL	Endocrine	Pituitary gland	Enriched	Secreted	0.138787	11.5533	2.3585	0.0211442	0.117056	-3.63028	Up (pval < 0.05)
seq.10970.3	Ecto-ADP-ribosyltransferase 3	Q13508	ART3	Muscular	Heart muscle	Group enriched	Membrane	0.165903	10.7094	2.35128	0.0215276	0.117783	-3.64563	Up (pval < 0.05)
seq.10970.3	Ecto-ADP-ribosyltransferase 3	Q13508	ART3	Muscular	Skeletal muscle	Group enriched	Membrane	0.165903	10.7094	2.35128	0.0215276	0.117783	-3.64563	Up (pval < 0.05)
seq.10970.3	Ecto-ADP-ribosyltransferase 3	Q13508	ART3	Male reproductive	Testis	Group enriched	Membrane	0.165903	10.7094	2.35128	0.0215276	0.117783	-3.64563	Up (pval < 0.05)
seq.10970.3	Ecto-ADP-ribosyltransferase 3	Q13508	ART3	Gastrointestinal	Tongue	Group enriched	Membrane	0.165903	10.7094	2.35128	0.0215276	0.117783	-3.64563	Up (pval < 0.05)
seq.10975.59	Mucin-like protein 1	Q96DR8	MUCL1	Female reproductive	Breast	Enriched	Secreted	-0.0178122	9.35643	-0.494699	0.62236	0.826415	-6.12058	No Change
seq.10978.39	Growth hormone variant	P01242	GH2	Endocrine	Pituitary gland	Group enriched	Secreted	-0.0818988	9.7992	-0.691288	0.49167	0.744363	-6.00735	No Change
seq.10978.39	Growth hormone variant	P01242	GH2	Female reproductive	Placenta	Group enriched	Secreted	-0.0818988	9.7992	-0.691288	0.49167	0.744363	-6.00735	No Change
seq.10980.11	Acetylcholinesterase	P22303	ACHE	Neurological	Brain	Group enriched	Membrane	0.010657	11.3937	0.147062	0.883506	0.957342	-6.22929	No Change
seq.10980.11	Acetylcholinesterase	P22303	ACHE	Muscular	Skeletal muscle	Group enriched	Membrane	0.010657	11.3937	0.147062	0.883506	0.957342	-6.22929	No Change
seq.10980.11	Acetylcholinesterase	P22303	ACHE	Gastrointestinal	Tongue	Group enriched	Membrane	0.010657	11.3937	0.147062	0.883506	0.957342	-6.22929	No Change
seq.10990.21	Leucine-rich repeat serine/threonine-protein kinase 2	Q5S007	LRRK2	Respiratory	Lung	Enriched	Intracellular	0.120787	14.26	0.984841	0.328092	0.609587	-5.76967	No Change
seq.11067.13	Osteocalcin	P02818	BGLAP	Neurological	Brain	Group enriched	Secreted	0.192897	10.2985	1.37964	0.172085	0.429538	-5.32339	No Change
seq.11067.13	Osteocalcin	P02818	BGLAP	Neurological	Choroid plexus	Group enriched	Secreted	0.192897	10.2985	1.37964	0.172085	0.429538	-5.32339	No Change
seq.11067.13	Osteocalcin	P02818	BGLAP	Gastrointestinal	Intestine	Group enriched	Secreted	0.192897	10.2985	1.37964	0.172085	0.429538	-5.32339	No Change
seq.11083.23	Gamma-enolase	P09104	ENO2	Sensory	Retina	Enriched	Intracellular	0.110133	8.80616	3.15303	0.00237942	0.0282247	-1.71269	Up (qval < 0.05)
seq.11094.104	Galectin-10	Q05315	CLC	Hematological	Bone marrow	Enriched	Intracellular	0.00112477	11.0753	0.0327799	0.973943	0.988516	-6.23932	No Change
seq.11102.22	Regenerating islet-derived protein 4	Q9BYZ8	REG4	Gastrointestinal	Intestine	Enriched	Secreted	0.194027	15.0275	2.41543	0.0183291	0.106693	-3.50795	Up (pval < 0.05)
seq.11116.16	Uncharacterized protein C11orf87	Q6NUJ2	C11orf87	Neurological	Brain	Enriched	Membrane	0.0778917	10.9047	2.10827	0.0385866	0.173333	-4.13827	Up (pval < 0.05)
seq.11121.56	Brorin	Q2TAL6	VWC2	Neurological	Brain	Group enriched	Secreted	0.187901	12.525	3.25428	0.00175182	0.0234338	-1.43794	Up (qval < 0.05)
seq.11121.56	Brorin	Q2TAL6	VWC2	Muscular	Heart muscle	Group enriched	Secreted	0.187901	12.525	3.25428	0.00175182	0.0234338	-1.43794	Up (qval < 0.05)
seq.11121.56	Brorin	Q2TAL6	VWC2	Female reproductive	Ovary	Group enriched	Secreted	0.187901	12.525	3.25428	0.00175182	0.0234338	-1.43794	Up (qval < 0.05)
seq.11130.158	Voltage-dependent L-type calcium channel subunit beta-4	O00305	CACNB4	Neurological	Brain	Group enriched	Membrane	0.00780243	9.28624	0.205713	0.837612	0.936404	-6.21919	No Change
seq.11130.158	Voltage-dependent L-type calcium channel subunit beta-4	O00305	CACNB4	Skin	Skin	Group enriched	Membrane	0.00780243	9.28624	0.205713	0.837612	0.936404	-6.21919	No Change
seq.11143.32	Noelin-3	Q96PB7	OLFM3	Neurological	Brain	Group enriched	Secreted	0.106128	12.6199	4.2838	5.74465e-05	0.0028436	1.68063	Up (qval < 0.05)
seq.11143.32	Noelin-3	Q96PB7	OLFM3	Sensory	Retina	Group enriched	Secreted	0.106128	12.6199	4.2838	5.74465e-05	0.0028436	1.68063	Up (qval < 0.05)
seq.11145.72	UPF0606 protein KIAA1549L	Q6ZVL6	KIAA1549L	Neurological	Brain	Group enriched	Membrane	-0.0520722	10.2114	-1.93006	0.0576488	0.222019	-4.46955	No Change
seq.11145.72	UPF0606 protein KIAA1549L	Q6ZVL6	KIAA1549L	Endocrine	Parathyroid gland	Group enriched	Membrane	-0.0520722	10.2114	-1.93006	0.0576488	0.222019	-4.46955	No Change
seq.11146.4	T-box transcription factor TBX22	Q9Y458	TBX22	Male reproductive	Testis	Group enriched	Intracellular	0.000140374	9.77142	0.00866824	0.993108	0.996656	-6.23981	No Change
seq.11146.4	T-box transcription factor TBX22	Q9Y458	TBX22	Endocrine	Thyroid gland	Group enriched	Intracellular	0.000140374	9.77142	0.00866824	0.993108	0.996656	-6.23981	No Change
seq.11152.46	Kallikrein-13	Q9UKR3	KLK13	Gastrointestinal	Esophagus	Enriched	Secreted	0.120415	12.5142	1.21912	0.226887	0.49913	-5.52207	No Change
seq.11162.37	Equatorin	Q9NQ60	EQTN	Male reproductive	Testis	Enriched	Membrane	0.0884739	9.03969	2.28011	0.0256485	0.132202	-3.79468	Up (pval < 0.05)
seq.11164.7	Teneurin-2	Q9NT68	TENM2	Neurological	Brain	Group enriched	Membrane	-0.0588655	12.3996	-2.00603	0.0487163	0.197071	-4.3315	Down (pval < 0.05)
seq.11164.7	Teneurin-2	Q9NT68	TENM2	Muscular	Heart muscle	Group enriched	Membrane	-0.0588655	12.3996	-2.00603	0.0487163	0.197071	-4.3315	Down (pval < 0.05)
seq.11168.3	Multiple epidermal growth factor-like domains protein 10	Q96KG7	MEGF10	Neurological	Brain	Enriched	Membrane	-0.0329393	9.88981	-0.922337	0.359519	0.640091	-5.82709	No Change
seq.11177.16	Keratin, type II cytoskeletal 5	P13647	KRT5	Gastrointestinal	Esophagus	Group enriched	Intracellular	0.166395	11.8014	2.90545	0.00490446	0.0448565	-2.35692	Up (qval < 0.05)
seq.11177.16	Keratin, type II cytoskeletal 5	P13647	KRT5	Skin	Skin	Group enriched	Intracellular	0.166395	11.8014	2.90545	0.00490446	0.0448565	-2.35692	Up (qval < 0.05)
seq.11177.16	Keratin, type II cytoskeletal 5	P13647	KRT5	Female reproductive	Vagina	Group enriched	Intracellular	0.166395	11.8014	2.90545	0.00490446	0.0448565	-2.35692	Up (qval < 0.05)
seq.11179.7	Testis-specific serine/threonine-protein kinase 1	Q9BXA7	TSSK1B	Male reproductive	Testis	Enriched	Membrane	0.120811	10.3938	1.54673	0.126434	0.357766	-5.09203	No Change
seq.11184.51	Chromogranin-A	P10645	CHGA	Endocrine	Parathyroid gland	Enriched	Intracellular	-0.45993	12.8275	-1.38137	0.171556	0.428509	-5.32113	No Change
seq.11186.12	Transmembrane protein 52	Q8NDY8	TMEM52	Endocrine	Pancreas	Group enriched	Membrane	0.0874407	9.37113	2.51222	0.0143039	0.0905546	-3.29435	Up (pval < 0.05)
seq.11186.12	Transmembrane protein 52	Q8NDY8	TMEM52	Muscular	Skeletal muscle	Group enriched	Membrane	0.0874407	9.37113	2.51222	0.0143039	0.0905546	-3.29435	Up (pval < 0.05)
seq.11186.12	Transmembrane protein 52	Q8NDY8	TMEM52	Gastrointestinal	Tongue	Group enriched	Membrane	0.0874407	9.37113	2.51222	0.0143039	0.0905546	-3.29435	Up (pval < 0.05)
seq.11194.6	Signaling threshold-regulating transmembrane adapter 1	Q9Y3P8	SIT1	Hematological	Lymphoid tissue	Enriched	Membrane	0.0620732	9.4212	0.841864	0.402729	0.676541	-5.89562	No Change
seq.11207.3	Macrophage scavenger receptor types I and II	P21757	MSR1	Respiratory	Lung	Enriched	Membrane	0.0473236	9.8086	1.9673	0.0531095	0.210314	-4.40247	No Change
seq.11215.6	Cadherin-15	P55291	CDH15	Neurological	Brain	Group enriched	Membrane	-0.066488	11.9368	-0.450599	0.653671	0.846731	-6.14086	No Change
seq.11215.6	Cadherin-15	P55291	CDH15	Muscular	Skeletal muscle	Group enriched	Membrane	-0.066488	11.9368	-0.450599	0.653671	0.846731	-6.14086	No Change
seq.11220.53	Uncharacterized protein C10orf105	Q8TEF2	C10orf105	Neurological	Brain	Enriched	Intracellular	0.00444944	9.57221	0.244257	0.807745	0.921419	-6.21073	No Change
seq.11232.46	Transcobalamin-1	P20061	TCN1	Gastrointestinal	Salivary gland	Enriched	Secreted	-0.146884	11.9955	-2.65263	0.00987276	0.0700439	-2.97224	Down (pval < 0.05)
seq.11239.49	Transmembrane protease serine 6	Q8IU80	TMPRSS6	Hepatic	Liver	Enriched	Membrane	0.308924	11.5537	1.48083	0.143137	0.387375	-5.18625	No Change
seq.11241.8	Argininosuccinate lyase	P04424	ASL	Hepatic	Liver	Enriched	Intracellular	0.0576168	12.4641	0.494353	0.622604	0.826453	-6.12074	No Change
seq.11242.33	Protein-glutamine gamma-glutamyltransferase K	P22735	TGM1	Gastrointestinal	Esophagus	Enriched	Intracellular	0.0436396	8.88325	1.3111	0.194105	0.457239	-5.41108	No Change
seq.11243.90	Adhesion G-protein coupled receptor F1	Q5T601	ADGRF1	Gastrointestinal	Esophagus	Group enriched	Membrane and secreted isoforms	-0.0955421	14.3069	-0.879354	0.382216	0.66056	-5.86446	No Change
seq.11243.90	Adhesion G-protein coupled receptor F1	Q5T601	ADGRF1	Urinary	Kidney	Group enriched	Membrane and secreted isoforms	-0.0955421	14.3069	-0.879354	0.382216	0.66056	-5.86446	No Change
seq.11243.90	Adhesion G-protein coupled receptor F1	Q5T601	ADGRF1	Urinary	Urinary bladder	Group enriched	Membrane and secreted isoforms	-0.0955421	14.3069	-0.879354	0.382216	0.66056	-5.86446	No Change
seq.11246.3	BPI fold-containing family B member 1	Q8TDL5	BPIFB1	Female reproductive	Cervix	Group enriched	Secreted	-0.240018	14.1561	-1.73857	0.0865049	0.284953	-4.79621	No Change
seq.11246.3	BPI fold-containing family B member 1	Q8TDL5	BPIFB1	Gastrointestinal	Salivary gland	Group enriched	Secreted	-0.240018	14.1561	-1.73857	0.0865049	0.284953	-4.79621	No Change
seq.11246.3	BPI fold-containing family B member 1	Q8TDL5	BPIFB1	Gastrointestinal	Stomach	Group enriched	Secreted	-0.240018	14.1561	-1.73857	0.0865049	0.284953	-4.79621	No Change
seq.11247.20	N-acetylglutamate synthase, mitochondrial	Q8N159	NAGS	Gastrointestinal	Intestine	Group enriched	Intracellular	0.0493472	10.303	1.98793	0.0507291	0.203083	-4.36482	No Change
seq.11247.20	N-acetylglutamate synthase, mitochondrial	Q8N159	NAGS	Hepatic	Liver	Group enriched	Intracellular	0.0493472	10.303	1.98793	0.0507291	0.203083	-4.36482	No Change
seq.11260.47	SUN domain-containing protein 5	Q8TC36	SUN5	Male reproductive	Testis	Enriched	Membrane	0.0793322	9.23119	2.65363	0.00984615	0.0700439	-2.96988	Up (pval < 0.05)
seq.11263.57	Calsequestrin-1	P31415	CASQ1	Muscular	Skeletal muscle	Group enriched	Intracellular	-0.00478487	13.6997	-0.129774	0.897117	0.963235	-6.23162	No Change
seq.11263.57	Calsequestrin-1	P31415	CASQ1	Gastrointestinal	Tongue	Group enriched	Intracellular	-0.00478487	13.6997	-0.129774	0.897117	0.963235	-6.23162	No Change
seq.11264.33	Xanthine dehydrogenase/oxidase	P47989	XDH	Female reproductive	Breast	Group enriched	Intracellular	0.129964	8.11014	1.94316	0.0560167	0.218455	-4.4461	No Change
seq.11264.33	Xanthine dehydrogenase/oxidase	P47989	XDH	Gastrointestinal	Intestine	Group enriched	Intracellular	0.129964	8.11014	1.94316	0.0560167	0.218455	-4.4461	No Change
seq.11264.33	Xanthine dehydrogenase/oxidase	P47989	XDH	Hepatic	Liver	Group enriched	Intracellular	0.129964	8.11014	1.94316	0.0560167	0.218455	-4.4461	No Change
seq.11273.176	Glutathione S-transferase theta-2B	P0CG30	GSTT2B	Endocrine	Adrenal gland	Group enriched	Intracellular	0.0252639	9.55114	0.767042	0.445634	0.710338	-5.95383	No Change
seq.11273.176	Glutathione S-transferase theta-2B	P0CG30	GSTT2B	Female reproductive	Breast	Group enriched	Intracellular	0.0252639	9.55114	0.767042	0.445634	0.710338	-5.95383	No Change
seq.11278.4	Collagen alpha-2(XI) chain	P13942	COL11A2	Endocrine	Pituitary gland	Group enriched	Secreted	0.131293	12.8413	1.2049	0.232299	0.505442	-5.53855	No Change
seq.11278.4	Collagen alpha-2(XI) chain	P13942	COL11A2	Male reproductive	Testis	Group enriched	Secreted	0.131293	12.8413	1.2049	0.232299	0.505442	-5.53855	No Change
seq.11280.6	Glutamate decarboxylase 1	Q99259	GAD1	Neurological	Brain	Group enriched	Intracellular	0.00463499	10.4024	0.145587	0.884666	0.957552	-6.2295	No Change
seq.11280.6	Glutamate decarboxylase 1	Q99259	GAD1	Endocrine	Parathyroid gland	Group enriched	Intracellular	0.00463499	10.4024	0.145587	0.884666	0.957552	-6.2295	No Change
seq.11280.6	Glutamate decarboxylase 1	Q99259	GAD1	Sensory	Retina	Group enriched	Intracellular	0.00463499	10.4024	0.145587	0.884666	0.957552	-6.2295	No Change
seq.11282.16	Macrophage scavenger receptor types I and II	P21757	MSR1	Respiratory	Lung	Enriched	Membrane	0.0490994	8.85067	0.870177	0.387176	0.664077	-5.87221	No Change
seq.11302.237	Tenascin-R	Q92752	TNR	Neurological	Brain	Group enriched	Secreted	-0.008183	11.395	-0.373833	0.709658	0.877938	-6.17168	No Change
seq.11302.237	Tenascin-R	Q92752	TNR	Sensory	Retina	Group enriched	Secreted	-0.008183	11.395	-0.373833	0.709658	0.877938	-6.17168	No Change
seq.11311.79	V(D)J recombination-activating protein 1	P15918	RAG1	Hematological	Lymphoid tissue	Enriched	Intracellular	-0.00876771	10.566	-0.490211	0.625516	0.827832	-6.12273	No Change
seq.11318.20	Apolipoprotein A-V	Q6Q788	APOA5	Hepatic	Liver	Enriched	Secreted	0.0460897	11.4874	0.86616	0.38936	0.666304	-5.87557	No Change
seq.11324.3	Peroxidasin-like protein	A1KZ92	PXDNL	Muscular	Heart muscle	Enriched	Intracellular	-0.0276128	10.3521	-1.2953	0.199469	0.463907	-5.4307	No Change
seq.11338.49	Tyrosine-protein kinase BLK	P51451	BLK	Gastrointestinal	Intestine	Group enriched	Intracellular	0.0585236	10.2075	1.48111	0.14306	0.38731	-5.18584	No Change
seq.11338.49	Tyrosine-protein kinase BLK	P51451	BLK	Hematological	Lymphoid tissue	Group enriched	Intracellular	0.0585236	10.2075	1.48111	0.14306	0.38731	-5.18584	No Change
seq.11363.58	Aquaporin-4	P55087	AQP4	Neurological	Brain	Group enriched	Membrane	-0.0103029	11.3159	-0.308624	0.758523	0.901077	-6.19337	No Change
seq.11363.58	Aquaporin-4	P55087	AQP4	Respiratory	Lung	Group enriched	Membrane	-0.0103029	11.3159	-0.308624	0.758523	0.901077	-6.19337	No Change
seq.11371.1	Probable G-protein coupled receptor 101	Q96P66	GPR101	Neurological	Brain	Enriched	Membrane	0.0165693	10.9305	0.649473	0.518157	0.764232	-6.03454	No Change
seq.11377.19	Alcohol dehydrogenase class 4 mu/sigma chain	P40394	ADH7	Gastrointestinal	Esophagus	Enriched	Intracellular	0.0562026	12.3555	1.19921	0.234487	0.508085	-5.54508	No Change
seq.11380.84	RNA-binding protein 24	Q9BX46	RBM24	Muscular	Heart muscle	Group enriched	Intracellular	-0.0251158	10.4186	-0.735089	0.464739	0.7246	-5.97707	No Change
seq.11380.84	RNA-binding protein 24	Q9BX46	RBM24	Muscular	Skeletal muscle	Group enriched	Intracellular	-0.0251158	10.4186	-0.735089	0.464739	0.7246	-5.97707	No Change
seq.11380.84	RNA-binding protein 24	Q9BX46	RBM24	Gastrointestinal	Tongue	Group enriched	Intracellular	-0.0251158	10.4186	-0.735089	0.464739	0.7246	-5.97707	No Change
seq.11396.39	Dynein intermediate chain 1, axonemal	Q9UI46	DNAI1	Neurological	Brain	Group enriched	Intracellular	0.0101056	10.2629	0.410334	0.682813	0.862123	-6.15774	No Change
seq.11396.39	Dynein intermediate chain 1, axonemal	Q9UI46	DNAI1	Neurological	Choroid plexus	Group enriched	Intracellular	0.0101056	10.2629	0.410334	0.682813	0.862123	-6.15774	No Change
seq.11396.39	Dynein intermediate chain 1, axonemal	Q9UI46	DNAI1	Female reproductive	Fallopian tube	Group enriched	Intracellular	0.0101056	10.2629	0.410334	0.682813	0.862123	-6.15774	No Change
seq.11396.39	Dynein intermediate chain 1, axonemal	Q9UI46	DNAI1	Endocrine	Pituitary gland	Group enriched	Intracellular	0.0101056	10.2629	0.410334	0.682813	0.862123	-6.15774	No Change
seq.11396.39	Dynein intermediate chain 1, axonemal	Q9UI46	DNAI1	Male reproductive	Testis	Group enriched	Intracellular	0.0101056	10.2629	0.410334	0.682813	0.862123	-6.15774	No Change
seq.11422.2	Homeobox protein DLX-3	O60479	DLX3	Skin	Skin	Enriched	Intracellular	0.0637951	8.22903	2.03505	0.0456315	0.189424	-4.27751	Up (pval < 0.05)
seq.11436.6	Alpha-internexin	Q16352	INA	Neurological	Brain	Group enriched	Intracellular	-0.0322247	9.72554	-0.911467	0.365176	0.644645	-5.83671	No Change
seq.11436.6	Alpha-internexin	Q16352	INA	Endocrine	Pituitary gland	Group enriched	Intracellular	-0.0322247	9.72554	-0.911467	0.365176	0.644645	-5.83671	No Change
seq.11436.6	Alpha-internexin	Q16352	INA	Sensory	Retina	Group enriched	Intracellular	-0.0322247	9.72554	-0.911467	0.365176	0.644645	-5.83671	No Change
seq.11456.2	Melanoma-associated antigen B10	Q96LZ2	MAGEB10	Male reproductive	Testis	Enriched	Intracellular	0.0243558	10.291	0.481737	0.631495	0.831549	-6.12673	No Change
seq.11516.7	Fatty acid-binding protein, liver	P07148	FABP1	Gastrointestinal	Intestine	Group enriched	Intracellular	0.109073	10.5047	2.09219	0.0400473	0.176395	-4.16922	Up (pval < 0.05)
seq.11516.7	Fatty acid-binding protein, liver	P07148	FABP1	Hepatic	Liver	Group enriched	Intracellular	0.109073	10.5047	2.09219	0.0400473	0.176395	-4.16922	Up (pval < 0.05)
seq.11530.37	Porphobilinogen deaminase	P08397	HMBS	Hematological	Bone marrow	Enriched	Intracellular	-0.131049	14.9916	-0.918137	0.361698	0.641753	-5.83082	No Change
seq.11534.6	Leucine-rich repeat, immunoglobulin-like domain and transmembrane domain-containing protein 3	Q3SXY7	LRIT3	Sensory	Retina	Enriched	Membrane	0.0155811	9.50057	0.49704	0.620717	0.825145	-6.11945	No Change
seq.11537.12	Transferrin receptor protein 2	Q9UP52	TFR2	Hepatic	Liver	Enriched	Membrane	-0.0423863	10.2538	-0.974612	0.333106	0.614695	-5.77932	No Change
seq.11566.48	Keratin, type II cytoskeletal 72	Q14CN4	KRT72	Skin	Skin	Group enriched	Intracellular	0.0387276	8.89878	1.78811	0.0780824	0.266285	-4.71465	No Change
seq.11566.48	Keratin, type II cytoskeletal 72	Q14CN4	KRT72	Male reproductive	Testis	Group enriched	Intracellular	0.0387276	8.89878	1.78811	0.0780824	0.266285	-4.71465	No Change
seq.11593.21	C-X-C motif chemokine 9	Q07325	CXCL9	Hematological	Lymphoid tissue	Enriched	Secreted	0.00968088	9.82474	0.475434	0.635957	0.834651	-6.12967	No Change
seq.11618.83	Transcriptional activator Myb	P10242	MYB	Hematological	Bone marrow	Group enriched	Intracellular	-0.0250145	10.072	-0.998202	0.321617	0.603218	-5.75692	No Change
seq.11618.83	Transcriptional activator Myb	P10242	MYB	Female reproductive	Breast	Group enriched	Intracellular	-0.0250145	10.072	-0.998202	0.321617	0.603218	-5.75692	No Change
seq.11618.83	Transcriptional activator Myb	P10242	MYB	Gastrointestinal	Intestine	Group enriched	Intracellular	-0.0250145	10.072	-0.998202	0.321617	0.603218	-5.75692	No Change
seq.11618.83	Transcriptional activator Myb	P10242	MYB	Hematological	Lymphoid tissue	Group enriched	Intracellular	-0.0250145	10.072	-0.998202	0.321617	0.603218	-5.75692	No Change
seq.11654.77	Neurensin-1	Q8IZ57	NRSN1	Neurological	Brain	Group enriched	Membrane	0.149088	9.88491	1.82844	0.0717419	0.252683	-4.64675	No Change
seq.11654.77	Neurensin-1	Q8IZ57	NRSN1	Neurological	Choroid plexus	Group enriched	Membrane	0.149088	9.88491	1.82844	0.0717419	0.252683	-4.64675	No Change
seq.11666.72	Regulator of G-protein signaling 8	P57771	RGS8	Neurological	Brain	Group enriched	Intracellular	0.00505751	12.077	0.130263	0.896732	0.963235	-6.23156	No Change
seq.11666.72	Regulator of G-protein signaling 8	P57771	RGS8	Sensory	Retina	Group enriched	Intracellular	0.00505751	12.077	0.130263	0.896732	0.963235	-6.23156	No Change
seq.11670.18	Probable G-protein coupled receptor 101	Q96P66	GPR101	Neurological	Brain	Enriched	Membrane	-0.00745598	10.8422	-0.231017	0.817975	0.925631	-6.2138	No Change
seq.11708.2	Lipocalin-1	P31025	LCN1	Gastrointestinal	Esophagus	Group enriched	Secreted	0.0130013	10.2816	0.570598	0.570098	0.796137	-6.08127	No Change
seq.11708.2	Lipocalin-1	P31025	LCN1	Male reproductive	Seminal vesicle	Group enriched	Secreted	0.0130013	10.2816	0.570598	0.570098	0.796137	-6.08127	No Change
seq.11709.29	Carnitine O-palmitoyltransferase 1, muscle isoform	Q92523	CPT1B	Muscular	Heart muscle	Group enriched	Membrane	-0.0958008	11.503	-3.01738	0.00355276	0.0365064	-2.07064	Down (qval < 0.05)
seq.11709.29	Carnitine O-palmitoyltransferase 1, muscle isoform	Q92523	CPT1B	Muscular	Skeletal muscle	Group enriched	Membrane	-0.0958008	11.503	-3.01738	0.00355276	0.0365064	-2.07064	Down (qval < 0.05)
seq.11709.29	Carnitine O-palmitoyltransferase 1, muscle isoform	Q92523	CPT1B	Male reproductive	Testis	Group enriched	Membrane	-0.0958008	11.503	-3.01738	0.00355276	0.0365064	-2.07064	Down (qval < 0.05)
seq.11709.29	Carnitine O-palmitoyltransferase 1, muscle isoform	Q92523	CPT1B	Gastrointestinal	Tongue	Group enriched	Membrane	-0.0958008	11.503	-3.01738	0.00355276	0.0365064	-2.07064	Down (qval < 0.05)
seq.11716.28	Leucine-rich repeat, immunoglobulin-like domain and transmembrane domain-containing protein 2	A6NDA9	LRIT2	Sensory	Retina	Enriched	Membrane	0.0524622	10.0126	1.37654	0.173038	0.430163	-5.32745	No Change
seq.11949.25	Epidermal growth factor	P01133	EGF	Urinary	Kidney	Group enriched	Membrane	0.0329043	10.1523	1.00704	0.31738	0.597965	-5.74839	No Change
seq.11949.25	Epidermal growth factor	P01133	EGF	Endocrine	Pancreas	Group enriched	Membrane	0.0329043	10.1523	1.00704	0.31738	0.597965	-5.74839	No Change
seq.11949.25	Epidermal growth factor	P01133	EGF	Muscular	Skeletal muscle	Group enriched	Membrane	0.0329043	10.1523	1.00704	0.31738	0.597965	-5.74839	No Change
seq.11967.23	Cellular retinoic acid-binding protein 1	P29762	CRABP1	Sensory	Retina	Group enriched	Intracellular	0.0189967	10.5088	0.801838	0.425358	0.69418	-5.92742	No Change
seq.11967.23	Cellular retinoic acid-binding protein 1	P29762	CRABP1	Endocrine	Thyroid gland	Group enriched	Intracellular	0.0189967	10.5088	0.801838	0.425358	0.69418	-5.92742	No Change
seq.12033.3	Mitotic checkpoint serine/threonine-protein kinase BUB1	O43683	BUB1	Hematological	Bone marrow	Group enriched	Intracellular	-0.071536	8.82293	-1.44042	0.154203	0.404472	-5.24211	No Change
seq.12033.3	Mitotic checkpoint serine/threonine-protein kinase BUB1	O43683	BUB1	Hematological	Lymphoid tissue	Group enriched	Intracellular	-0.071536	8.82293	-1.44042	0.154203	0.404472	-5.24211	No Change
seq.12033.3	Mitotic checkpoint serine/threonine-protein kinase BUB1	O43683	BUB1	Male reproductive	Testis	Group enriched	Intracellular	-0.071536	8.82293	-1.44042	0.154203	0.404472	-5.24211	No Change
seq.12041.33	Heat shock 70 kDa protein 1-like	P34931	HSPA1L	Male reproductive	Testis	Enriched	Intracellular	0.0030385	9.29303	0.0692825	0.944962	0.977664	-6.2375	No Change
seq.12366.16	Gamma-crystallin D	P07320	CRYGD	Female reproductive	Ovary	Enriched	Intracellular	0.0032933	9.40077	0.163371	0.870697	0.951341	-6.22682	No Change
seq.12370.30	Apolipoprotein F	Q13790	APOF	Hepatic	Liver	Enriched	Secreted	-0.129177	12.91	-1.09231	0.27844	0.557947	-5.6624	No Change
seq.12372.50	Tropomyosin alpha-3 chain	P06753	TPM3	Muscular	Skeletal muscle	Group enriched	Intracellular	0.0312248	9.02193	0.814112	0.41834	0.689134	-5.91783	No Change
seq.12372.50	Tropomyosin alpha-3 chain	P06753	TPM3	Gastrointestinal	Tongue	Group enriched	Intracellular	0.0312248	9.02193	0.814112	0.41834	0.689134	-5.91783	No Change
seq.12391.27	PDZ domain-containing protein 7	Q9H5P4	PDZD7	Neurological	Brain	Group enriched	Intracellular	-0.0266659	10.256	-0.613586	0.541477	0.777172	-6.05654	No Change
seq.12391.27	PDZ domain-containing protein 7	Q9H5P4	PDZD7	Gastrointestinal	Intestine	Group enriched	Intracellular	-0.0266659	10.256	-0.613586	0.541477	0.777172	-6.05654	No Change
seq.12391.27	PDZ domain-containing protein 7	Q9H5P4	PDZD7	Endocrine	Pituitary gland	Group enriched	Intracellular	-0.0266659	10.256	-0.613586	0.541477	0.777172	-6.05654	No Change
seq.12394.53	Transmembrane protein C16orf54	Q6UWD8	C16orf54	Hematological	Bone marrow	Group enriched	Membrane	0.0652369	9.21372	1.42491	0.158625	0.410341	-5.26317	No Change
seq.12394.53	Transmembrane protein C16orf54	Q6UWD8	C16orf54	Hematological	Lymphoid tissue	Group enriched	Membrane	0.0652369	9.21372	1.42491	0.158625	0.410341	-5.26317	No Change
seq.12406.119	GTP-binding protein Di-Ras3	O95661	DIRAS3	Neurological	Brain	Group enriched	Intracellular	-0.0551836	11.3898	-1.93629	0.0568676	0.220097	-4.45841	No Change
seq.12406.119	GTP-binding protein Di-Ras3	O95661	DIRAS3	Female reproductive	Ovary	Group enriched	Intracellular	-0.0551836	11.3898	-1.93629	0.0568676	0.220097	-4.45841	No Change
seq.12406.119	GTP-binding protein Di-Ras3	O95661	DIRAS3	Endocrine	Pituitary gland	Group enriched	Intracellular	-0.0551836	11.3898	-1.93629	0.0568676	0.220097	-4.45841	No Change
seq.12423.38	APOBEC1 complementation factor	Q9NQ94	A1CF	Hepatic	Liver	Enriched	Intracellular	-0.0044266	10.9033	-0.0802822	0.936242	0.975499	-6.2367	No Change
seq.12444.39	Nuclear receptor subfamily 5 group A member 2	O00482	NR5A2	Gastrointestinal	Intestine	Group enriched	Intracellular	-1.70245e-05	9.61483	-0.000490931	0.99961	0.99961	-6.23984	No Change
seq.12444.39	Nuclear receptor subfamily 5 group A member 2	O00482	NR5A2	Hepatic	Liver	Group enriched	Intracellular	-1.70245e-05	9.61483	-0.000490931	0.99961	0.99961	-6.23984	No Change
seq.12444.39	Nuclear receptor subfamily 5 group A member 2	O00482	NR5A2	Endocrine	Pancreas	Group enriched	Intracellular	-1.70245e-05	9.61483	-0.000490931	0.99961	0.99961	-6.23984	No Change
seq.12479.50	cAMP-dependent protein kinase type I-beta regulatory subunit	P31321	PRKAR1B	Neurological	Brain	Enriched	Intracellular	-0.182215	10.5824	-1.47045	0.145917	0.392002	-5.20073	No Change
seq.12510.3	Signal-transducing adaptor protein 1	Q9ULZ2	STAP1	Hematological	Lymphoid tissue	Enriched	Intracellular	0.0127078	11.6595	0.564838	0.573989	0.797441	-6.08444	No Change
seq.12529.32	Inactive peptidyl-prolyl cis-trans isomerase FKBP6	O75344	FKBP6	Male reproductive	Testis	Enriched	Intracellular	0.196636	14.2079	0.802727	0.424848	0.69418	-5.92673	No Change
seq.12531.5	Endogenous retrovirus group V member 1 Env polyprotein	B6SEH8	ERVV-1	Female reproductive	Placenta	Enriched	Membrane	-0.0341948	11.0637	-0.792694	0.430633	0.698277	-5.93447	No Change
seq.12543.76	Zinc finger protein 560	Q96MR9	ZNF560	Sensory	Retina	Group enriched	Intracellular	-0.0504429	9.87227	-0.765666	0.446448	0.710398	-5.95485	No Change
seq.12543.76	Zinc finger protein 560	Q96MR9	ZNF560	Male reproductive	Testis	Group enriched	Intracellular	-0.0504429	9.87227	-0.765666	0.446448	0.710398	-5.95485	No Change
seq.12576.21	Melanoma-associated antigen 3	P43357	MAGEA3	Male reproductive	Testis	Enriched	Intracellular	0.0816255	9.38767	2.90005	0.00498047	0.0452361	-2.37054	Up (qval < 0.05)
seq.12594.5	Grancalcin	P28676	GCA	Hematological	Bone marrow	Enriched	Intracellular	-0.181454	9.43761	-2.18699	0.0320849	0.152831	-3.98377	Down (pval < 0.05)
seq.12636.113	N-lysine methyltransferase SMYD2	Q9NRG4	SMYD2	Muscular	Heart muscle	Group enriched	Intracellular	-0.00813018	8.46125	-0.18781	0.851569	0.943315	-6.22263	No Change
seq.12636.113	N-lysine methyltransferase SMYD2	Q9NRG4	SMYD2	Muscular	Skeletal muscle	Group enriched	Intracellular	-0.00813018	8.46125	-0.18781	0.851569	0.943315	-6.22263	No Change
seq.12655.30	Beta-soluble NSF attachment protein	Q9H115	NAPB	Neurological	Brain	Group enriched	Intracellular	0.0473121	11.8298	1.73535	0.0870768	0.286031	-4.80143	No Change
seq.12655.30	Beta-soluble NSF attachment protein	Q9H115	NAPB	Sensory	Retina	Group enriched	Intracellular	0.0473121	11.8298	1.73535	0.0870768	0.286031	-4.80143	No Change
seq.12669.30	E3 ubiquitin-protein ligase HECW1	Q76N89	HECW1	Neurological	Brain	Group enriched	Intracellular	0.00366867	9.28523	0.288692	0.773669	0.906802	-6.19918	No Change
seq.12669.30	E3 ubiquitin-protein ligase HECW1	Q76N89	HECW1	Urinary	Kidney	Group enriched	Intracellular	0.00366867	9.28523	0.288692	0.773669	0.906802	-6.19918	No Change
seq.12676.1	Protein kinase C and casein kinase substrate in neurons protein 1	Q9BY11	PACSIN1	Neurological	Brain	Group enriched	Intracellular	0.0144805	10.5401	0.292247	0.770961	0.905047	-6.19817	No Change
seq.12676.1	Protein kinase C and casein kinase substrate in neurons protein 1	Q9BY11	PACSIN1	Sensory	Retina	Group enriched	Intracellular	0.0144805	10.5401	0.292247	0.770961	0.905047	-6.19817	No Change
seq.12683.156	Dihydropyrimidinase-related protein 5	Q9BPU6	DPYSL5	Neurological	Brain	Enriched	Intracellular	-0.0179203	10.2119	-0.643389	0.522073	0.766781	-6.03836	No Change
seq.12692.56	Histone-lysine N-methyltransferase, H3 lysine-79 specific	Q8TEK3	DOT1L	Male reproductive	Testis	Enriched	Intracellular	0.0176452	9.15072	0.566003	0.573201	0.797301	-6.0838	No Change
seq.12697.30	Phosphatidylinositol 5-phosphate 4-kinase type-2 alpha	P48426	PIP4K2A	Neurological	Brain	Enriched	Intracellular	-0.33392	10.3285	-2.68543	0.00903677	0.0668412	-2.89493	Down (pval < 0.05)
seq.12711.19	Gap junction alpha-8 protein	P48165	GJA8	Male reproductive	Testis	Enriched	Membrane	-0.0159953	9.15235	-0.561629	0.576161	0.798365	-6.0862	No Change
seq.12737.12	Plastin-1	Q14651	PLS1	Gastrointestinal	Intestine	Enriched	Intracellular	0.0323922	11.3934	0.337003	0.737123	0.889522	-6.18444	No Change
seq.12740.55	Protein FEV	Q99581	FEV	Neurological	Brain	Enriched	Intracellular	-0.185209	9.50219	-3.3999	0.00111639	0.0174513	-1.03183	Down (qval < 0.05)
seq.12743.18	BAG family molecular chaperone regulator 5	Q9UL15	BAG5	Male reproductive	Testis	Enriched	Intracellular	-0.0175678	9.71466	-1.09483	0.277343	0.557426	-5.65976	No Change
seq.12748.6	Bromodomain testis-specific protein	Q58F21	BRDT	Male reproductive	Testis	Enriched	Intracellular	-0.0208351	11.0919	-0.839652	0.40396	0.67762	-5.89742	No Change
seq.12758.47	Glutamate receptor ionotropic, delta-2	O43424	GRID2	Neurological	Brain	Group enriched	Membrane	-0.103084	11.949	-0.972348	0.334223	0.614921	-5.78144	No Change
seq.12758.47	Glutamate receptor ionotropic, delta-2	O43424	GRID2	Male reproductive	Testis	Group enriched	Membrane	-0.103084	11.949	-0.972348	0.334223	0.614921	-5.78144	No Change
seq.12774.12	Potassium/sodium hyperpolarization-activated cyclic nucleotide-gated channel 1	O60741	HCN1	Neurological	Brain	Group enriched	Membrane	0.0709175	9.56868	1.43334	0.156209	0.406822	-5.25175	No Change
seq.12774.12	Potassium/sodium hyperpolarization-activated cyclic nucleotide-gated channel 1	O60741	HCN1	Sensory	Retina	Group enriched	Membrane	0.0709175	9.56868	1.43334	0.156209	0.406822	-5.25175	No Change
seq.12793.4	Piwi-like protein 1	Q96J94	PIWIL1	Male reproductive	Testis	Enriched	Intracellular	0.0425083	10.3572	2.06396	0.0427274	0.182859	-4.22305	Up (pval < 0.05)
seq.12794.6	NACHT, LRR and PYD domains-containing protein 4	Q96MN2	NLRP4	Hematological	Lymphoid tissue	Group enriched	Intracellular	-0.0176704	10.8421	-1.10901	0.27122	0.549189	-5.64477	No Change
seq.12794.6	NACHT, LRR and PYD domains-containing protein 4	Q96MN2	NLRP4	Male reproductive	Testis	Group enriched	Intracellular	-0.0176704	10.8421	-1.10901	0.27122	0.549189	-5.64477	No Change
seq.12798.46	Electroneutral sodium bicarbonate exchanger 1	Q2Y0W8	SLC4A8	Neurological	Brain	Group enriched	Membrane	0.022754	9.84788	0.987037	0.327022	0.608679	-5.76758	No Change
seq.12798.46	Electroneutral sodium bicarbonate exchanger 1	Q2Y0W8	SLC4A8	Endocrine	Pituitary gland	Group enriched	Membrane	0.022754	9.84788	0.987037	0.327022	0.608679	-5.76758	No Change
seq.12798.46	Electroneutral sodium bicarbonate exchanger 1	Q2Y0W8	SLC4A8	Sensory	Retina	Group enriched	Membrane	0.022754	9.84788	0.987037	0.327022	0.608679	-5.76758	No Change
seq.12798.46	Electroneutral sodium bicarbonate exchanger 1	Q2Y0W8	SLC4A8	Male reproductive	Testis	Group enriched	Membrane	0.022754	9.84788	0.987037	0.327022	0.608679	-5.76758	No Change
seq.12800.5	Tubulin polymerization-promoting protein family member 2	P59282	TPPP2	Male reproductive	Testis	Enriched	Intracellular	0.0231389	12.0768	0.356382	0.722626	0.883691	-6.17789	No Change
seq.12821.6	NACHT, LRR and PYD domains-containing protein 10	Q86W26	NLRP10	Skin	Skin	Enriched	Intracellular	-0.031618	10.7964	-0.474204	0.636829	0.834898	-6.13024	No Change
seq.12826.5	Sodium/iodide cotransporter	Q92911	SLC5A5	Neurological	Choroid plexus	Group enriched	Membrane	0.0348983	11.6614	0.133374	0.89428	0.96204	-6.23116	No Change
seq.12826.5	Sodium/iodide cotransporter	Q92911	SLC5A5	Gastrointestinal	Salivary gland	Group enriched	Membrane	0.0348983	11.6614	0.133374	0.89428	0.96204	-6.23116	No Change
seq.12826.5	Sodium/iodide cotransporter	Q92911	SLC5A5	Gastrointestinal	Stomach	Group enriched	Membrane	0.0348983	11.6614	0.133374	0.89428	0.96204	-6.23116	No Change
seq.12834.3	Potassium voltage-gated channel subfamily F member 1	Q9H3M0	KCNF1	Neurological	Brain	Group enriched	Membrane	0.0164268	11.497	0.851494	0.397397	0.672025	-5.88774	No Change
seq.12834.3	Potassium voltage-gated channel subfamily F member 1	Q9H3M0	KCNF1	Neurological	Choroid plexus	Group enriched	Membrane	0.0164268	11.497	0.851494	0.397397	0.672025	-5.88774	No Change
seq.12835.101	Pyrin domain-containing protein 1	Q8WXC3	PYDC1	Neurological	Brain	Group enriched	Intracellular	0.0329544	9.38834	1.39602	0.167119	0.423052	-5.30182	No Change
seq.12835.101	Pyrin domain-containing protein 1	Q8WXC3	PYDC1	Skin	Skin	Group enriched	Intracellular	0.0329544	9.38834	1.39602	0.167119	0.423052	-5.30182	No Change
seq.12838.28	Dual specificity protein phosphatase 15	Q9H1R2	DUSP15	Male reproductive	Testis	Enriched	Intracellular	0.0981574	8.53351	1.36447	0.176789	0.435932	-5.34318	No Change
seq.12853.112	Tropomodulin-2	Q9NZR1	TMOD2	Neurological	Brain	Enriched	Intracellular	-0.33116	9.8058	-2.77239	0.00712348	0.0574302	-2.68629	Down (pval < 0.05)
seq.12856.14	Transmembrane protein 237	Q96Q45	TMEM237	Sensory	Retina	Enriched	Membrane	0.00148923	10.2357	0.0746308	0.940721	0.97658	-6.23712	No Change
seq.12873.11	Leukosialin	P16150	SPN	Hematological	Bone marrow	Group enriched	Membrane	-0.00320773	10.1282	-0.157519	0.875289	0.952662	-6.22773	No Change
seq.12873.11	Leukosialin	P16150	SPN	Respiratory	Lung	Group enriched	Membrane	-0.00320773	10.1282	-0.157519	0.875289	0.952662	-6.22773	No Change
seq.12873.11	Leukosialin	P16150	SPN	Hematological	Lymphoid tissue	Group enriched	Membrane	-0.00320773	10.1282	-0.157519	0.875289	0.952662	-6.22773	No Change
seq.12876.39	Sperm flagellar protein 1	Q9Y4P9	SPEF1	Neurological	Brain	Group enriched	Intracellular	0.0524118	8.14429	2.00603	0.0487161	0.197071	-4.3315	Up (pval < 0.05)
seq.12876.39	Sperm flagellar protein 1	Q9Y4P9	SPEF1	Neurological	Choroid plexus	Group enriched	Intracellular	0.0524118	8.14429	2.00603	0.0487161	0.197071	-4.3315	Up (pval < 0.05)
seq.12876.39	Sperm flagellar protein 1	Q9Y4P9	SPEF1	Female reproductive	Fallopian tube	Group enriched	Intracellular	0.0524118	8.14429	2.00603	0.0487161	0.197071	-4.3315	Up (pval < 0.05)
seq.12876.39	Sperm flagellar protein 1	Q9Y4P9	SPEF1	Male reproductive	Testis	Group enriched	Intracellular	0.0524118	8.14429	2.00603	0.0487161	0.197071	-4.3315	Up (pval < 0.05)
seq.12881.17	Retinol dehydrogenase 16	O75452	RDH16	Hepatic	Liver	Enriched	Membrane	0.0412767	12.7908	1.00844	0.316712	0.59774	-5.74703	No Change
seq.12895.28	Diacylglycerol kinase beta	Q9Y6T7	DGKB	Neurological	Brain	Enriched	Intracellular	0.0426952	10.4971	1.79128	0.0775677	0.264924	-4.70937	No Change
seq.12904.180	cubilin	O60494	CUBN	Urinary	Kidney	Enriched	Intracellular	0.0234263	8.0979	0.746819	0.457672	0.7192	-5.96866	No Change
seq.12936.38	Retinaldehyde-binding protein 1	P12271	RLBP1	Sensory	Retina	Enriched	Intracellular	0.141988	11.4861	2.11476	0.0380097	0.171677	-4.12571	Up (pval < 0.05)
seq.12960.9	Glucokinase	P35557	GCK	Neurological	Brain	Group enriched	Intracellular	-0.0015161	15.3845	-0.0339498	0.973014	0.988243	-6.23928	No Change
seq.12960.9	Glucokinase	P35557	GCK	Neurological	Choroid plexus	Group enriched	Intracellular	-0.0015161	15.3845	-0.0339498	0.973014	0.988243	-6.23928	No Change
seq.12960.9	Glucokinase	P35557	GCK	Muscular	Heart muscle	Group enriched	Intracellular	-0.0015161	15.3845	-0.0339498	0.973014	0.988243	-6.23928	No Change
seq.12960.9	Glucokinase	P35557	GCK	Hepatic	Liver	Group enriched	Intracellular	-0.0015161	15.3845	-0.0339498	0.973014	0.988243	-6.23928	No Change
seq.12960.9	Glucokinase	P35557	GCK	Endocrine	Pituitary gland	Group enriched	Intracellular	-0.0015161	15.3845	-0.0339498	0.973014	0.988243	-6.23928	No Change
seq.12975.11	Keratin, type I cytoskeletal 20	P35900	KRT20	Gastrointestinal	Intestine	Enriched	Intracellular	0.158477	10.1986	3.68925	0.000440811	0.0100015	-0.188469	Up (qval < 0.05)
seq.13056.18	Orphan sodium- and chloride-dependent neurotransmitter transporter NTT5	Q9GZN6	SLC6A16	Male reproductive	Testis	Enriched	Membrane	-0.0155065	8.95514	-0.265286	0.791568	0.913196	-6.2055	No Change
seq.13062.4	Glia maturation factor gamma	O60234	GMFG	Hematological	Bone marrow	Group enriched	Intracellular	-0.153608	11.2966	-1.45463	0.150239	0.398354	-5.22263	No Change
seq.13062.4	Glia maturation factor gamma	O60234	GMFG	Hematological	Lymphoid tissue	Group enriched	Intracellular	-0.153608	11.2966	-1.45463	0.150239	0.398354	-5.22263	No Change
seq.13076.4	Fragile X mental retardation syndrome-related protein 1	P51114	FXR1	Muscular	Skeletal muscle	Group enriched	Intracellular	-0.216484	10.793	-2.08964	0.0402828	0.177032	-4.1741	Down (pval < 0.05)
seq.13076.4	Fragile X mental retardation syndrome-related protein 1	P51114	FXR1	Gastrointestinal	Tongue	Group enriched	Intracellular	-0.216484	10.793	-2.08964	0.0402828	0.177032	-4.1741	Down (pval < 0.05)
seq.13095.51	Lithostathine-1-alpha	P05451	REG1A	Endocrine	Pancreas	Enriched	Secreted	0.157299	12.6052	1.25392	0.214041	0.481295	-5.48099	No Change
seq.13101.60	Sclerostin	Q9BQB4	SOST	Urinary	Kidney	Enriched	Secreted	-0.0118351	11.4244	-0.73406	0.465362	0.7246	-5.97781	No Change
seq.13102.1	Protein FAM3D	Q96BQ1	FAM3D	Gastrointestinal	Esophagus	Group enriched	Membrane and secreted isoforms	0.399367	12.5488	2.28564	0.0253051	0.130829	-3.78324	Up (pval < 0.05)
seq.13102.1	Protein FAM3D	Q96BQ1	FAM3D	Gastrointestinal	Intestine	Group enriched	Membrane and secreted isoforms	0.399367	12.5488	2.28564	0.0253051	0.130829	-3.78324	Up (pval < 0.05)
seq.13102.1	Protein FAM3D	Q96BQ1	FAM3D	Gastrointestinal	Salivary gland	Group enriched	Membrane and secreted isoforms	0.399367	12.5488	2.28564	0.0253051	0.130829	-3.78324	Up (pval < 0.05)
seq.13105.7	Synaptosomal-associated protein 25	P60880	SNAP25	Neurological	Brain	Group enriched	Intracellular	0.00263117	10.8075	0.071541	0.943171	0.977258	-6.23735	No Change
seq.13105.7	Synaptosomal-associated protein 25	P60880	SNAP25	Sensory	Retina	Group enriched	Intracellular	0.00263117	10.8075	0.071541	0.943171	0.977258	-6.23735	No Change
seq.13119.26	Protein Z-dependent protease inhibitor	Q9UK55	SERPINA10	Hepatic	Liver	Enriched	Membrane and secreted isoforms	0.141388	13.0492	1.56049	0.123152	0.351151	-5.07188	No Change
seq.13124.20	Immunoglobulin superfamily containing leucine-rich repeat protein 2	Q6UXK2	ISLR2	Neurological	Brain	Group enriched	Membrane	-0.0442901	12.1249	-0.949516	0.345623	0.626613	-5.80257	No Change
seq.13124.20	Immunoglobulin superfamily containing leucine-rich repeat protein 2	Q6UXK2	ISLR2	Male reproductive	Testis	Group enriched	Membrane	-0.0442901	12.1249	-0.949516	0.345623	0.626613	-5.80257	No Change
seq.13125.45	Vitronectin	P04004	VTN	Hepatic	Liver	Enriched	Secreted	0.125599	12.4418	0.563798	0.574693	0.797441	-6.08501	No Change
seq.13230.174	Ig gamma-2, Kappa	P01859	IGHG2	Hematological	Lymphoid tissue	Enriched		-0.0336997	8.16584	-1.11294	0.269541	0.547299	-5.64058	No Change
seq.13231.90	Ig gamma-4, Kappa	P01861	IGHG4	Hematological	Lymphoid tissue	Enriched		0.0207722	11.3607	0.479793	0.63287	0.832687	-6.12764	No Change
seq.13236.25	Protein Wnt-3a	P56704	WNT3A	Female reproductive	Placenta	Enriched	Secreted	0.0610145	13.8328	1.52281	0.132309	0.369114	-5.12667	No Change
seq.13240.170	SH3 and multiple ankyrin repeat domains protein 1	Q9Y566	SHANK1	Neurological	Brain	Enriched	Intracellular	-0.00660639	7.69141	-0.109418	0.913184	0.969704	-6.234	No Change
seq.13256.21	SH3 and multiple ankyrin repeat domains protein 1	Q9Y566	SHANK1	Neurological	Brain	Enriched	Intracellular	0.052409	10.1558	1.36661	0.176118	0.434775	-5.34039	No Change
seq.13374.4	Beta-defensin 113	Q30KQ7	DEFB113	Male reproductive	Epididymis	Enriched	Secreted	0.0782134	12.2846	0.663668	0.509081	0.757572	-6.0255	No Change
seq.13375.48	Synaptogyrin-3	O43761	SYNGR3	Neurological	Brain	Enriched	Membrane	-0.0244362	10.0022	-0.872957	0.385669	0.662931	-5.86987	No Change
seq.13378.80	Glutaredoxin-like protein C5orf63	A6NC05	C5orf63	Neurological	Brain	Group enriched	Intracellular	-0.00843147	11.3699	-0.282146	0.778664	0.908967	-6.201	No Change
seq.13378.80	Glutaredoxin-like protein C5orf63	A6NC05	C5orf63	Neurological	Choroid plexus	Group enriched	Intracellular	-0.00843147	11.3699	-0.282146	0.778664	0.908967	-6.201	No Change
seq.13388.57	Neuroendocrine convertase 1	P29120	PCSK1	Neurological	Brain	Enriched	Secreted	0.0849579	11.5193	2.29577	0.024686	0.128535	-3.76221	Up (pval < 0.05)
seq.13397.88	Beta-defensin 4A	O15263	DEFB4A	Gastrointestinal	Esophagus	Enriched	Secreted	0.241351	13.3683	1.01569	0.313271	0.595028	-5.73997	No Change
seq.13397.88	Beta-defensin 4A	O15263	DEFB4A	Gastrointestinal	Esophagus	Group enriched	Secreted	0.241351	13.3683	1.01569	0.313271	0.595028	-5.73997	No Change
seq.13397.88	Beta-defensin 4A	O15263	DEFB4A	Hematological	Lymphoid tissue	Group enriched	Secreted	0.241351	13.3683	1.01569	0.313271	0.595028	-5.73997	No Change
seq.13405.61	Serine protease inhibitor Kazal-type 2	P20155	SPINK2	Male reproductive	Epididymis	Enriched	Secreted	0.0803334	9.16838	1.99915	0.0494732	0.199582	-4.3442	Up (pval < 0.05)
seq.13408.23	WAP, Kazal, immunoglobulin, Kunitz and NTR domain-containing protein 2	Q8TEU8	WFIKKN2	Neurological	Choroid plexus	Group enriched	Secreted	-0.0193285	12.2053	-0.521164	0.603897	0.815549	-6.1075	No Change
seq.13408.23	WAP, Kazal, immunoglobulin, Kunitz and NTR domain-containing protein 2	Q8TEU8	WFIKKN2	Female reproductive	Ovary	Group enriched	Secreted	-0.0193285	12.2053	-0.521164	0.603897	0.815549	-6.1075	No Change
seq.13412.5	WAP four-disulfide core domain protein 6	Q9BQY6	WFDC6	Male reproductive	Epididymis	Enriched	Secreted	0.0547236	8.7611	1.14201	0.257341	0.534376	-5.60917	No Change
seq.13416.8	Transmembrane protein 132D	Q14C87	TMEM132D	Neurological	Brain	Enriched	Membrane	0.0324241	12.5271	0.502123	0.617156	0.822501	-6.11698	No Change
seq.13429.3	WAP four-disulfide core domain protein 10A	Q9H1F0	WFDC10A	Male reproductive	Epididymis	Enriched	Secreted	0.0983509	10.3385	2.2776	0.0258058	0.132322	-3.79986	Up (pval < 0.05)
seq.13435.31	Interleukin-20 receptor subunit beta	Q6UXL0	IL20RB	Gastrointestinal	Esophagus	Group enriched	Membrane	-0.0869919	10.3184	-0.287563	0.77453	0.906922	-6.1995	No Change
seq.13435.31	Interleukin-20 receptor subunit beta	Q6UXL0	IL20RB	Skin	Skin	Group enriched	Membrane	-0.0869919	10.3184	-0.287563	0.77453	0.906922	-6.1995	No Change
seq.13435.31	Interleukin-20 receptor subunit beta	Q6UXL0	IL20RB	Female reproductive	Vagina	Group enriched	Membrane	-0.0869919	10.3184	-0.287563	0.77453	0.906922	-6.1995	No Change
seq.13439.6	IQ domain-containing protein F3	P0C7M6	IQCF3	Male reproductive	Testis	Enriched	Membrane	-0.00268706	12.1825	-0.0858258	0.93185	0.975499	-6.23625	No Change
seq.13457.33	ETS-related transcription factor Elf-5	Q9UKW6	ELF5	Female reproductive	Breast	Group enriched	Intracellular	0.0406717	8.31616	1.80078	0.0760426	0.261654	-4.69347	No Change
seq.13457.33	ETS-related transcription factor Elf-5	Q9UKW6	ELF5	Gastrointestinal	Salivary gland	Group enriched	Intracellular	0.0406717	8.31616	1.80078	0.0760426	0.261654	-4.69347	No Change
seq.13470.43	Parathyroid hormone/parathyroid hormone-related peptide receptor	Q03431	PTH1R	Urinary	Kidney	Enriched	Membrane	-0.0520225	10.7176	-2.1537	0.0347071	0.160664	-4.04971	Down (pval < 0.05)
seq.13498.1	Inositol oxygenase	Q9UGB7	MIOX	Urinary	Kidney	Enriched	Intracellular	0.0532585	10.3617	1.05033	0.297175	0.577941	-5.70558	No Change
seq.13511.29	DNA-binding protein SATB1	Q01826	SATB1	Hematological	Lymphoid tissue	Enriched	Intracellular	-0.014325	10.8157	-0.678457	0.499717	0.75019	-6.01587	No Change
seq.13522.20	Visinin-like protein 1	P62760	VSNL1	Neurological	Brain	Enriched	Intracellular	0.0738744	10.5557	1.72114	0.089639	0.290453	-4.82438	No Change
seq.13525.17	Potassium voltage-gated channel subfamily G member 4	Q8TDN1	KCNG4	Neurological	Brain	Group enriched	Membrane	-0.0190663	12.4524	-0.611739	0.542691	0.777273	-6.05764	No Change
seq.13525.17	Potassium voltage-gated channel subfamily G member 4	Q8TDN1	KCNG4	Sensory	Retina	Group enriched	Membrane	-0.0190663	12.4524	-0.611739	0.542691	0.777273	-6.05764	No Change
seq.13534.20	Myomesin-2	P54296	MYOM2	Muscular	Heart muscle	Group enriched	Intracellular	-0.595223	11.1533	-3.21566	0.00197024	0.0251038	-1.5435	Down (qval < 0.05)
seq.13534.20	Myomesin-2	P54296	MYOM2	Muscular	Skeletal muscle	Group enriched	Intracellular	-0.595223	11.1533	-3.21566	0.00197024	0.0251038	-1.5435	Down (qval < 0.05)
seq.13539.131	Small conductance calcium-activated potassium channel protein 1	Q92952	KCNN1	Neurological	Brain	Enriched	Membrane	-0.0237022	10.9365	-1.17152	0.245361	0.521776	-5.57649	No Change
seq.13540.1	G-protein coupled receptor 26	Q8NDV2	GPR26	Neurological	Brain	Enriched	Membrane	-0.00694657	11.8485	-0.199795	0.84222	0.938407	-6.22036	No Change
seq.13544.9	Rho GTPase-activating protein 45	Q92619	ARHGAP45	Hematological	Bone marrow	Group enriched	Intracellular	-0.47791	13.5579	-3.87904	0.000234152	0.00691692	0.389347	Down (qval < 0.05)
seq.13544.9	Rho GTPase-activating protein 45	Q92619	ARHGAP45	Gastrointestinal	Intestine	Group enriched	Intracellular	-0.47791	13.5579	-3.87904	0.000234152	0.00691692	0.389347	Down (qval < 0.05)
seq.13544.9	Rho GTPase-activating protein 45	Q92619	ARHGAP45	Respiratory	Lung	Group enriched	Intracellular	-0.47791	13.5579	-3.87904	0.000234152	0.00691692	0.389347	Down (qval < 0.05)
seq.13544.9	Rho GTPase-activating protein 45	Q92619	ARHGAP45	Hematological	Lymphoid tissue	Group enriched	Intracellular	-0.47791	13.5579	-3.87904	0.000234152	0.00691692	0.389347	Down (qval < 0.05)
seq.13547.5	5-hydroxytryptamine receptor 7	P34969	HTR7	Neurological	Brain	Group enriched	Membrane	0.14709	11.5241	3.25288	0.00175929	0.0234338	-1.44177	Up (qval < 0.05)
seq.13547.5	5-hydroxytryptamine receptor 7	P34969	HTR7	Endocrine	Parathyroid gland	Group enriched	Membrane	0.14709	11.5241	3.25288	0.00175929	0.0234338	-1.44177	Up (qval < 0.05)
seq.13547.5	5-hydroxytryptamine receptor 7	P34969	HTR7	Male reproductive	Testis	Group enriched	Membrane	0.14709	11.5241	3.25288	0.00175929	0.0234338	-1.44177	Up (qval < 0.05)
seq.13548.53	Phosphatidate phosphatase PPAPDC1A	Q5VZY2	PLPP4	Neurological	Brain	Enriched	Membrane	0.0344861	10.0985	1.11444	0.268901	0.547098	-5.63898	No Change
seq.13549.15	Disintegrin and metalloproteinase domain-containing protein 29	Q9UKF5	ADAM29	Male reproductive	Testis	Enriched	Membrane	-0.0394716	10.723	-1.09366	0.27785	0.557573	-5.66098	No Change
seq.13561.5	5-hydroxytryptamine receptor 6	P50406	HTR6	Neurological	Brain	Enriched	Membrane	0.0204397	11.7749	0.361237	0.719009	0.882484	-6.17619	No Change
seq.13567.1	Dihydropyrimidinase-related protein 2	Q16555	DPYSL2	Neurological	Brain	Enriched	Intracellular	-0.0171118	11.0024	-0.0692965	0.944951	0.977664	-6.2375	No Change
seq.13605.16	Annexin A10	Q9UJ72	ANXA10	Gastrointestinal	Stomach	Enriched	Intracellular	0.0732682	11.7213	2.40944	0.0186087	0.107514	-3.52094	Up (pval < 0.05)
seq.13610.9	Melanoma-associated antigen 10	P43363	MAGEA10	Female reproductive	Placenta	Group enriched	Intracellular	0.0595607	12.5734	1.46605	0.147109	0.393903	-5.20684	No Change
seq.13610.9	Melanoma-associated antigen 10	P43363	MAGEA10	Male reproductive	Testis	Group enriched	Intracellular	0.0595607	12.5734	1.46605	0.147109	0.393903	-5.20684	No Change
seq.13613.23	Adenylate kinase isoenzyme 5	Q9Y6K8	AK5	Neurological	Brain	Enriched	Intracellular	-0.0279287	9.26637	-0.538485	0.59195	0.807715	-6.09858	No Change
seq.13661.193	Cystatin-D	P28325	CST5	Gastrointestinal	Salivary gland	Enriched	Secreted	-0.0928324	9.24847	-0.560064	0.577223	0.799343	-6.08705	No Change
seq.13665.35	Serine/threonine-protein phosphatase 2A regulatory subunit B'' subunit alpha	Q06190	PPP2R3A	Muscular	Heart muscle	Group enriched	Intracellular	0.0131558	9.58063	0.521155	0.603903	0.815549	-6.1075	No Change
seq.13665.35	Serine/threonine-protein phosphatase 2A regulatory subunit B'' subunit alpha	Q06190	PPP2R3A	Muscular	Skeletal muscle	Group enriched	Intracellular	0.0131558	9.58063	0.521155	0.603903	0.815549	-6.1075	No Change
seq.13665.35	Serine/threonine-protein phosphatase 2A regulatory subunit B'' subunit alpha	Q06190	PPP2R3A	Gastrointestinal	Tongue	Group enriched	Intracellular	0.0131558	9.58063	0.521155	0.603903	0.815549	-6.1075	No Change
seq.13670.81	Group IIE secretory phospholipase A2	Q9NZK7	PLA2G2E	Hematological	Lymphoid tissue	Enriched	Secreted	-0.0118905	9.65619	-0.280949	0.779577	0.909004	-6.20133	No Change
seq.13671.40	Neutrophil elastase	P08246	ELANE	Hematological	Bone marrow	Enriched	Secreted	-0.487043	16.9783	-3.79801	0.000307428	0.00811451	0.140355	Down (qval < 0.05)
seq.13683.18	Chloride channel protein ClC-Kb	P51801	CLCNKB	Urinary	Kidney	Enriched	Membrane	0.11215	14.2149	2.01653	0.0475802	0.194347	-4.31205	Up (pval < 0.05)
seq.13687.5	C-C motif chemokine 1	P22362	CCL1	Gastrointestinal	Intestine	Group enriched	Secreted	0.03544	11.2163	1.43498	0.155744	0.40617	-5.24953	No Change
seq.13687.5	C-C motif chemokine 1	P22362	CCL1	Hematological	Lymphoid tissue	Group enriched	Secreted	0.03544	11.2163	1.43498	0.155744	0.40617	-5.24953	No Change
seq.13688.2	Calcyphosin-like protein	Q8WWF8	CAPSL	Female reproductive	Fallopian tube	Enriched	Intracellular	0.101206	9.19513	2.08839	0.0403994	0.177032	-4.1765	Up (pval < 0.05)
seq.13691.10	Sodium-coupled monocarboxylate transporter 1	Q8N695	SLC5A8	Female reproductive	Cervix	Group enriched	Membrane	0.181286	11.8113	2.16244	0.0340006	0.158733	-4.03247	Up (pval < 0.05)
seq.13691.10	Sodium-coupled monocarboxylate transporter 1	Q8N695	SLC5A8	Urinary	Kidney	Group enriched	Membrane	0.181286	11.8113	2.16244	0.0340006	0.158733	-4.03247	Up (pval < 0.05)
seq.13691.10	Sodium-coupled monocarboxylate transporter 1	Q8N695	SLC5A8	Endocrine	Thyroid gland	Group enriched	Membrane	0.181286	11.8113	2.16244	0.0340006	0.158733	-4.03247	Up (pval < 0.05)
seq.13699.6	Prostate-specific antigen	P07288	KLK3	Male reproductive	Prostate	Enriched	Secreted	0.0533528	9.43866	0.891666	0.375625	0.654105	-5.85393	No Change
seq.13701.2	C-X-C motif chemokine 13	O43927	CXCL13	Hematological	Lymphoid tissue	Enriched	Secreted	0.0735424	10.7057	0.503791	0.615989	0.821992	-6.11616	No Change
seq.13704.5	Hydroxymethylglutaryl-CoA synthase, mitochondrial	P54868	HMGCS2	Hepatic	Liver	Enriched	Intracellular	0.057702	9.1957	1.54749	0.126251	0.357524	-5.09092	No Change
seq.13717.15	Ficolin-2	Q15485	FCN2	Hepatic	Liver	Enriched	Secreted	0.119309	14.6279	1.29956	0.198014	0.463022	-5.42544	No Change
seq.13720.95	Myeloblastin	P24158	PRTN3	Hematological	Bone marrow	Enriched	Secreted	-0.14181	11.7582	-1.65472	0.102456	0.314681	-4.92943	No Change
seq.13722.105	Complement component C9	P02748	C9	Hepatic	Liver	Enriched	Secreted	0.110041	15.9856	1.65749	0.101894	0.314067	-4.92513	No Change
seq.13724.27	Fibroblast growth factor 19	O95750	FGF19	Gastrointestinal	Gallbladder	Enriched	Secreted	0.119906	11.8827	0.929283	0.355934	0.637236	-5.82089	No Change
seq.13741.36	Insulin-like growth factor-binding protein 1	P08833	IGFBP1	Hepatic	Liver	Enriched	Secreted	0.044175	13.523	0.179568	0.85801	0.946227	-6.2241	No Change
seq.13747.9	Carbonic anhydrase 6	P23280	CA6	Gastrointestinal	Salivary gland	Enriched	Secreted	-0.389284	12.2552	-3.36854	0.00123134	0.0186381	-1.12034	Down (qval < 0.05)
seq.13924.13	Myocardial zonula adherens protein	P0CAP1	MYZAP	Muscular	Heart muscle	Enriched	Intracellular	-0.0122707	11.027	-0.598609	0.551365	0.785299	-6.06536	No Change
seq.13936.24	Phosphoglycerate kinase 2	P07205	PGK2	Male reproductive	Testis	Enriched	Intracellular	0.0184784	9.82056	0.861415	0.391949	0.668564	-5.87953	No Change
seq.13948.50	Gamma-aminobutyric acid type B receptor subunit 2	O75899	GABBR2	Neurological	Brain	Enriched	Membrane	-0.0311466	10.3829	-0.419044	0.676466	0.85874	-6.15422	No Change
seq.13958.5	Probable RNA-binding protein 46	Q8TBY0	RBM46	Male reproductive	Testis	Enriched	Intracellular	0.0367535	8.68599	0.971902	0.334444	0.615148	-5.78186	No Change
seq.13966.30	Myomesin-3	Q5VTT5	MYOM3	Muscular	Heart muscle	Group enriched	Intracellular	-0.0970565	11.2319	-2.3513	0.0215262	0.117783	-3.64557	Down (pval < 0.05)
seq.13966.30	Myomesin-3	Q5VTT5	MYOM3	Muscular	Skeletal muscle	Group enriched	Intracellular	-0.0970565	11.2319	-2.3513	0.0215262	0.117783	-3.64557	Down (pval < 0.05)
seq.13966.30	Myomesin-3	Q5VTT5	MYOM3	Gastrointestinal	Tongue	Group enriched	Intracellular	-0.0970565	11.2319	-2.3513	0.0215262	0.117783	-3.64557	Down (pval < 0.05)
seq.13979.3	Anion exchange transporter	Q8TE54	SLC26A7	Endocrine	Thyroid gland	Enriched	Membrane	-0.0737287	11.0964	-4.45684	3.08419e-05	0.00205407	2.25497	Down (qval < 0.05)
seq.13984.23	ATP-dependent RNA helicase DDX25	Q9UHL0	DDX25	Male reproductive	Testis	Enriched	Intracellular	0.0410824	9.80845	2.54535	0.0131209	0.0850084	-3.21963	Up (pval < 0.05)
seq.13998.26	Adenylosuccinate synthetase isozyme 1	Q8N142	ADSS1	Muscular	Skeletal muscle	Group enriched	Intracellular	-0.064971	9.35114	-0.765783	0.446378	0.710398	-5.95477	No Change
seq.13998.26	Adenylosuccinate synthetase isozyme 1	Q8N142	ADSS1	Gastrointestinal	Tongue	Group enriched	Intracellular	-0.064971	9.35114	-0.765783	0.446378	0.710398	-5.95477	No Change
seq.14006.36	Glycine N-methyltransferase	Q14749	GNMT	Hepatic	Liver	Group enriched	Intracellular	-0.0117248	11.314	-0.556375	0.579728	0.801045	-6.08905	No Change
seq.14006.36	Glycine N-methyltransferase	Q14749	GNMT	Endocrine	Pancreas	Group enriched	Intracellular	-0.0117248	11.314	-0.556375	0.579728	0.801045	-6.08905	No Change
seq.14025.18	Tumor necrosis factor receptor superfamily member 9	Q07011	TNFRSF9	Hematological	Lymphoid tissue	Enriched	Membrane	0.0402647	9.78253	2.49992	0.0147668	0.0927008	-3.32188	Up (pval < 0.05)
seq.14035.13	T-lymphoma invasion and metastasis-inducing protein 1	Q13009	TIAM1	Neurological	Brain	Enriched	Intracellular	0.0382747	9.03056	1.09361	0.277873	0.557573	-5.66104	No Change
seq.14038.130	Cystatin-F	O76096	CST7	Hematological	Bone marrow	Enriched	Secreted	-0.146042	14.9267	-0.730538	0.467498	0.726413	-5.9803	No Change
seq.14039.33	Kallikrein-5	Q9Y337	KLK5	Skin	Skin	Enriched	Secreted	0.0663395	9.44359	1.64325	0.104813	0.318928	-4.94718	No Change
seq.14048.7	Interleukin-1 Receptor accessory protein	Q9NPH3	IL1RAP	Hepatic	Liver	Enriched	Membrane and secreted isoforms	0.0386214	11.775	0.367249	0.714541	0.880822	-6.17406	No Change
seq.14052.26	Protein unc-13 homolog A	Q9UPW8	UNC13A	Neurological	Brain	Group enriched	Intracellular	0.0374739	9.72831	1.62242	0.109207	0.326683	-4.97913	No Change
seq.14052.26	Protein unc-13 homolog A	Q9UPW8	UNC13A	Endocrine	Pituitary gland	Group enriched	Intracellular	0.0374739	9.72831	1.62242	0.109207	0.326683	-4.97913	No Change
seq.14052.26	Protein unc-13 homolog A	Q9UPW8	UNC13A	Sensory	Retina	Group enriched	Intracellular	0.0374739	9.72831	1.62242	0.109207	0.326683	-4.97913	No Change
seq.14056.4	Glycoprotein hormones alpha chain	P01215	CGA	Endocrine	Pituitary gland	Enriched	Secreted	-0.00631986	10.789	-0.352221	0.72573	0.884937	-6.17933	No Change
seq.14063.17	Oncostatin-M	P13725	OSM	Hematological	Bone marrow	Enriched	Secreted	-0.0437807	10.6491	-1.71303	0.0911309	0.293849	-4.83742	No Change
seq.14064.21	Peptidoglycan recognition protein 1	O75594	PGLYRP1	Hematological	Bone marrow	Enriched	Secreted	0.016946	9.17337	0.822402	0.413639	0.684817	-5.91127	No Change
seq.14068.29	C-C motif chemokine 25	O15444	CCL25	Gastrointestinal	Intestine	Group enriched	Secreted	0.0903478	12.2768	2.02613	0.0465615	0.191634	-4.29418	Up (pval < 0.05)
seq.14068.29	C-C motif chemokine 25	O15444	CCL25	Hematological	Lymphoid tissue	Group enriched	Secreted	0.0903478	12.2768	2.02613	0.0465615	0.191634	-4.29418	Up (pval < 0.05)
seq.14073.31	Hemopexin	P02790	HPX	Hepatic	Liver	Enriched	Secreted	0.0158632	17.9826	0.658604	0.512309	0.760117	-6.02874	No Change
seq.14076.74	Cystatin-S	P01036	CST4	Gastrointestinal	Salivary gland	Enriched	Secreted	-0.0240202	9.55761	-0.337001	0.737124	0.889522	-6.18444	No Change
seq.14077.6	Ficolin-3	O75636	FCN3	Hepatic	Liver	Group enriched	Secreted	0.0422724	11.5457	0.902564	0.369851	0.649144	-5.8445	No Change
seq.14077.6	Ficolin-3	O75636	FCN3	Respiratory	Lung	Group enriched	Secreted	0.0422724	11.5457	0.902564	0.369851	0.649144	-5.8445	No Change
seq.14081.5	NKG2D ligand 1	Q9BZM6	ULBP1	Neurological	Brain	Group enriched	Membrane	0.017434	10.178	0.476758	0.635019	0.834167	-6.12906	No Change
seq.14081.5	NKG2D ligand 1	Q9BZM6	ULBP1	Respiratory	Lung	Group enriched	Membrane	0.017434	10.178	0.476758	0.635019	0.834167	-6.12906	No Change
seq.14081.5	NKG2D ligand 1	Q9BZM6	ULBP1	Male reproductive	Testis	Group enriched	Membrane	0.017434	10.178	0.476758	0.635019	0.834167	-6.12906	No Change
seq.14085.28	Interleukin-13	P35225	IL13	Male reproductive	Testis	Enriched	Secreted	0.107673	11.2886	1.42731	0.157933	0.409419	-5.25992	No Change
seq.14103.12	Tryptase gamma	Q9NRR2	TPSG1	Gastrointestinal	Intestine	Enriched	Membrane	-0.00687469	11.9876	-0.339307	0.735394	0.889208	-6.18368	No Change
seq.14104.1	TLR4 interactor with leucine rich repeats	Q7L0X0	TRIL	Neurological	Brain	Enriched	Membrane	-0.02247	10.7771	-1.2966	0.199025	0.463464	-5.4291	No Change
seq.14105.5	Kallistatin	P29622	SERPINA4	Hepatic	Liver	Enriched	Secreted	0.00749295	15.7463	0.245513	0.806777	0.921204	-6.21043	No Change
seq.14107.1	5-formyltetrahydrofolate cyclo-ligase	P49914	MTHFS	Hepatic	Liver	Enriched	Intracellular	-0.437374	12.7715	-3.29814	0.00153143	0.0213293	-1.31697	Down (qval < 0.05)
seq.14109.15	C-C motif chemokine 15	Q16663	CCL15	Gastrointestinal	Intestine	Group enriched	Secreted	0.120653	11.2776	1.87119	0.0654959	0.239912	-4.57326	No Change
seq.14109.15	C-C motif chemokine 15	Q16663	CCL15	Hepatic	Liver	Group enriched	Secreted	0.120653	11.2776	1.87119	0.0654959	0.239912	-4.57326	No Change
seq.14112.40	Tumor necrosis factor receptor superfamily member 19L	Q969Z4	RELT	Hematological	Bone marrow	Enriched	Membrane	-0.0142867	11.3381	-0.423572	0.673176	0.85721	-6.15236	No Change
seq.14114.18	PILR alpha-associated neural protein	Q8IYJ0	PIANP	Neurological	Brain	Enriched	Membrane	-0.00410132	11.139	-0.0813837	0.935369	0.975499	-6.23661	No Change
seq.14125.5	Apolipoprotein M	O95445	APOM	Hepatic	Liver	Enriched	Secreted	-0.0364058	10.0617	-0.965806	0.337464	0.618529	-5.78754	No Change
seq.14132.21	HERV-H LTR-associating protein 2	Q9UM44	HHLA2	Gastrointestinal	Intestine	Enriched	Membrane	-0.0180001	13.4697	-0.534339	0.594799	0.810242	-6.10074	No Change
seq.14146.92	Histone H3.1	P68431	H3C1	Hematological	Bone marrow	Group enriched	Intracellular	-0.0867809	10.7167	-0.885066	0.379149	0.657743	-5.85959	No Change
seq.14146.92	Histone H3.1	P68431	H3C1	Hematological	Bone marrow	Group enriched	Intracellular	-0.0867809	10.7167	-0.885066	0.379149	0.657743	-5.85959	No Change
seq.14146.92	Histone H3.1	P68431	H3C1	Neurological	Brain	Group enriched	Intracellular	-0.0867809	10.7167	-0.885066	0.379149	0.657743	-5.85959	No Change
seq.14146.92	Histone H3.1	P68431	H3C1	Neurological	Brain	Group enriched	Intracellular	-0.0867809	10.7167	-0.885066	0.379149	0.657743	-5.85959	No Change
seq.14146.92	Histone H3.1	P68431	H3C1	Neurological	Choroid plexus	Group enriched	Intracellular	-0.0867809	10.7167	-0.885066	0.379149	0.657743	-5.85959	No Change
seq.14146.92	Histone H3.1	P68431	H3C1	Hematological	Lymphoid tissue	Group enriched	Intracellular	-0.0867809	10.7167	-0.885066	0.379149	0.657743	-5.85959	No Change
seq.14149.9	Interleukin-36 beta	Q9NZH7	IL36B	Gastrointestinal	Esophagus	Group enriched	Secreted	0.00553586	10.487	0.191486	0.848699	0.942198	-6.22195	No Change
seq.14149.9	Interleukin-36 beta	Q9NZH7	IL36B	Hematological	Lymphoid tissue	Group enriched	Secreted	0.00553586	10.487	0.191486	0.848699	0.942198	-6.22195	No Change
seq.14149.9	Interleukin-36 beta	Q9NZH7	IL36B	Skin	Skin	Group enriched	Secreted	0.00553586	10.487	0.191486	0.848699	0.942198	-6.22195	No Change
seq.14150.7	Interleukin-36 alpha	Q9UHA7	IL36A	Gastrointestinal	Esophagus	Group enriched	Secreted	0.497024	11.7079	3.35417	0.00128769	0.0190964	-1.16072	Up (qval < 0.05)
seq.14150.7	Interleukin-36 alpha	Q9UHA7	IL36A	Hematological	Lymphoid tissue	Group enriched	Secreted	0.497024	11.7079	3.35417	0.00128769	0.0190964	-1.16072	Up (qval < 0.05)
seq.14175.78	SCP2 sterol-binding domain-containing protein 1	Q9UJQ7	SCP2D1	Male reproductive	Testis	Enriched	Intracellular	0.178935	9.2291	2.06405	0.0427189	0.182859	-4.22288	Up (pval < 0.05)
seq.14178.18	Cyclin-dependent kinase inhibitor 3	Q16667	CDKN3	Male reproductive	Testis	Enriched	Intracellular	-0.005445	10.1441	-0.080732	0.935885	0.975499	-6.23666	No Change
seq.14192.31	Phosducin-like protein 2	Q8N4E4	PDCL2	Male reproductive	Testis	Enriched	Intracellular	-0.00401516	13.2486	-0.154951	0.877306	0.954148	-6.22812	No Change
seq.14226.120	S-methylmethionine--homocysteine S-methyltransferase BHMT2	Q9H2M3	BHMT2	Urinary	Kidney	Group enriched	Intracellular	0.111186	12.9045	3.80834	0.000296989	0.00791179	0.171922	Up (qval < 0.05)
seq.14226.120	S-methylmethionine--homocysteine S-methyltransferase BHMT2	Q9H2M3	BHMT2	Hepatic	Liver	Group enriched	Intracellular	0.111186	12.9045	3.80834	0.000296989	0.00791179	0.171922	Up (qval < 0.05)
seq.14271.23	Ras-related protein Rab-6B	Q9NRW1	RAB6B	Neurological	Brain	Enriched	Intracellular	-0.476477	12.7582	-2.5671	0.0123933	0.0815443	-3.17016	Down (pval < 0.05)
seq.14291.53	Arf-GAP with GTPase, ANK repeat and PH domain-containing protein 2	Q99490	AGAP2	Neurological	Brain	Enriched	Intracellular	-0.0726784	8.49041	-1.00776	0.317039	0.597845	-5.7477	No Change
seq.14334.3	Recoverin	P35243	RCVRN	Sensory	Retina	Enriched	Intracellular	-0.0119698	8.95902	-0.345339	0.730875	0.886929	-6.18167	No Change
seq.14597.5	Semaphorin-6C, cytoplasmic	Q9H3T2	SEMA6C	Muscular	Skeletal muscle	Group enriched	Membrane	0.00228541	8.83468	0.0908184	0.927896	0.974562	-6.23582	No Change
seq.14597.5	Semaphorin-6C, cytoplasmic	Q9H3T2	SEMA6C	Gastrointestinal	Tongue	Group enriched	Membrane	0.00228541	8.83468	0.0908184	0.927896	0.974562	-6.23582	No Change
seq.14615.46	Keratin-associated protein 2-4	Q9BYR9	KRTAP2-4	Skin	Skin	Enriched	Intracellular	0.0360179	9.67064	0.764975	0.446856	0.71074	-5.95537	No Change
seq.14636.25	Ribonuclease UK114	P52758	RIDA	Urinary	Kidney	Group enriched	Intracellular	0.343308	12.2696	3.05153	0.00321503	0.0343799	-1.98164	Up (qval < 0.05)
seq.14636.25	Ribonuclease UK114	P52758	RIDA	Hepatic	Liver	Group enriched	Intracellular	0.343308	12.2696	3.05153	0.00321503	0.0343799	-1.98164	Up (qval < 0.05)
seq.14674.63	Protein kinase C and casein kinase substrate in neurons protein 3	Q9UKS6	PACSIN3	Muscular	Heart muscle	Group enriched	Intracellular	0.0396689	8.67385	0.710091	0.480005	0.734904	-5.99458	No Change
seq.14674.63	Protein kinase C and casein kinase substrate in neurons protein 3	Q9UKS6	PACSIN3	Muscular	Skeletal muscle	Group enriched	Intracellular	0.0396689	8.67385	0.710091	0.480005	0.734904	-5.99458	No Change
seq.14674.63	Protein kinase C and casein kinase substrate in neurons protein 3	Q9UKS6	PACSIN3	Gastrointestinal	Tongue	Group enriched	Intracellular	0.0396689	8.67385	0.710091	0.480005	0.734904	-5.99458	No Change
seq.14703.6	Prokineticin-1	P58294	PROK1	Female reproductive	Ovary	Group enriched	Secreted	0.0264885	8.72815	1.01656	0.312863	0.594562	-5.73913	No Change
seq.14703.6	Prokineticin-1	P58294	PROK1	Female reproductive	Placenta	Group enriched	Secreted	0.0264885	8.72815	1.01656	0.312863	0.594562	-5.73913	No Change
seq.14703.6	Prokineticin-1	P58294	PROK1	Male reproductive	Testis	Group enriched	Secreted	0.0264885	8.72815	1.01656	0.312863	0.594562	-5.73913	No Change
seq.14708.59	Complement component C8 gamma chain	P07360	C8G	Hepatic	Liver	Enriched	Secreted	0.109086	16.5755	2.05726	0.0433859	0.184092	-4.23573	Up (pval < 0.05)
seq.14711.27	Cystatin-M	Q15828	CST6	Skin	Skin	Enriched	Secreted	0.188219	15.2352	2.39414	0.0193398	0.109832	-3.55397	Up (pval < 0.05)
seq.14713.46	Azurocidin	P20160	AZU1	Hematological	Bone marrow	Enriched	Secreted	0.00152539	9.04105	0.0792438	0.937065	0.975499	-6.23678	No Change
seq.14755.4	Lactotransferrin	P02788	LTF	Hematological	Bone marrow	Group enriched	Secreted	0.0272071	9.73532	0.683431	0.496589	0.748716	-6.01259	No Change
seq.14755.4	Lactotransferrin	P02788	LTF	Gastrointestinal	Salivary gland	Group enriched	Secreted	0.0272071	9.73532	0.683431	0.496589	0.748716	-6.01259	No Change
seq.14757.144	Fibroblast growth factor 8 isoform B	P55075	FGF8	Muscular	Skeletal muscle	Enriched	Secreted	0.110488	8.16765	0.688538	0.493388	0.745578	-6.00919	No Change
seq.15295.81	Insulin-like growth factor II	P01344	IGF2	Female reproductive	Placenta	Enriched	Membrane and secreted isoforms	0.166604	15.1052	1.33609	0.185843	0.446242	-5.3796	No Change
seq.15297.3	Protein S100-A3	P33764	S100A3	Skin	Skin	Enriched	Intracellular	0.0267887	10.6683	0.70061	0.485867	0.740013	-6.00106	No Change
seq.15298.199	Neuropilin and tolloid-like protein 1	Q8TDF5	NETO1	Neurological	Brain	Group enriched	Membrane	0.0527488	9.05047	2.2223	0.0294939	0.144048	-3.91286	Up (pval < 0.05)
seq.15298.199	Neuropilin and tolloid-like protein 1	Q8TDF5	NETO1	Sensory	Retina	Group enriched	Membrane	0.0527488	9.05047	2.2223	0.0294939	0.144048	-3.91286	Up (pval < 0.05)
seq.15301.24	Acrosomal protein SP-10	P26436	ACRV1	Male reproductive	Testis	Enriched	Intracellular	-0.0179432	9.29718	-0.647888	0.519176	0.764232	-6.03554	No Change
seq.15304.1	Regenerating islet-derived protein 3-alpha	Q06141	REG3A	Gastrointestinal	Intestine	Group enriched	Secreted	0.0134594	13.2338	0.105983	0.915899	0.970336	-6.23436	No Change
seq.15304.1	Regenerating islet-derived protein 3-alpha	Q06141	REG3A	Endocrine	Pancreas	Group enriched	Secreted	0.0134594	13.2338	0.105983	0.915899	0.970336	-6.23436	No Change
seq.15308.108	Brorin	Q2TAL6	VWC2	Neurological	Brain	Group enriched	Secreted	0.16825	12.4447	3.4079	0.0010887	0.0172265	-1.00914	Up (qval < 0.05)
seq.15308.108	Brorin	Q2TAL6	VWC2	Muscular	Heart muscle	Group enriched	Secreted	0.16825	12.4447	3.4079	0.0010887	0.0172265	-1.00914	Up (qval < 0.05)
seq.15308.108	Brorin	Q2TAL6	VWC2	Female reproductive	Ovary	Group enriched	Secreted	0.16825	12.4447	3.4079	0.0010887	0.0172265	-1.00914	Up (qval < 0.05)
seq.15315.64	Copper homeostasis protein cutC homolog	Q9NTM9	CUTC	Muscular	Skeletal muscle	Group enriched	Intracellular	-0.0128208	11.2692	-0.459792	0.647089	0.842502	-6.13679	No Change
seq.15315.64	Copper homeostasis protein cutC homolog	Q9NTM9	CUTC	Gastrointestinal	Tongue	Group enriched	Intracellular	-0.0128208	11.2692	-0.459792	0.647089	0.842502	-6.13679	No Change
seq.15325.14	Neuromodulin	P17677	GAP43	Neurological	Brain	Enriched	Intracellular	-0.0780098	10.5201	-2.11427	0.0380538	0.17177	-4.12667	Down (pval < 0.05)
seq.15339.32	Cofilin-2	Q9Y281	CFL2	Muscular	Heart muscle	Group enriched	Intracellular	0.0729145	9.53746	0.875066	0.384528	0.661467	-5.86809	No Change
seq.15339.32	Cofilin-2	Q9Y281	CFL2	Muscular	Skeletal muscle	Group enriched	Intracellular	0.0729145	9.53746	0.875066	0.384528	0.661467	-5.86809	No Change
seq.15339.32	Cofilin-2	Q9Y281	CFL2	Gastrointestinal	Tongue	Group enriched	Intracellular	0.0729145	9.53746	0.875066	0.384528	0.661467	-5.86809	No Change
seq.15343.337	Kininogen, HMW, Two Chain	P01042	KNG1	Hepatic	Liver	Enriched	Secreted	-0.014638	11.0648	-0.0787941	0.937421	0.975504	-6.23681	No Change
seq.15346.31	Interferon gamma	P01579	IFNG	Hematological	Bone marrow	Group enriched	Secreted	-0.0043148	10.5642	-0.110864	0.912041	0.969052	-6.23384	No Change
seq.15346.31	Interferon gamma	P01579	IFNG	Hematological	Lymphoid tissue	Group enriched	Secreted	-0.0043148	10.5642	-0.110864	0.912041	0.969052	-6.23384	No Change
seq.15347.12	Hemopexin	P02790	HPX	Hepatic	Liver	Enriched	Secreted	0.0531053	18.1638	1.75988	0.0827941	0.277663	-4.76138	No Change
seq.15361.37	Ankyrin repeat domain-containing protein 1	Q15327	ANKRD1	Muscular	Heart muscle	Enriched	Intracellular	0.0018217	10.7159	0.0930722	0.926112	0.973866	-6.23561	No Change
seq.15363.32	Apolipoprotein A-V	Q6Q788	APOA5	Hepatic	Liver	Enriched	Secreted	0.325938	13.9574	2.52406	0.0138703	0.0885676	-3.26773	Up (pval < 0.05)
seq.15364.101	Apolipoprotein C-I	P02654	APOC1	Hepatic	Liver	Enriched	Secreted	-0.0035539	17.8338	-0.129428	0.89739	0.963265	-6.23167	No Change
seq.15365.41	Adhesion G protein-coupled receptor B3	O60242	ADGRB3	Neurological	Brain	Group enriched	Membrane	-0.00619001	9.5483	-0.296167	0.767979	0.904653	-6.19705	No Change
seq.15365.41	Adhesion G protein-coupled receptor B3	O60242	ADGRB3	Endocrine	Pituitary gland	Group enriched	Membrane	-0.00619001	9.5483	-0.296167	0.767979	0.904653	-6.19705	No Change
seq.15367.38	BPI fold-containing family B member 1	Q8TDL5	BPIFB1	Female reproductive	Cervix	Group enriched	Secreted	-0.259835	12.8945	-1.56583	0.121896	0.349242	-5.06402	No Change
seq.15367.38	BPI fold-containing family B member 1	Q8TDL5	BPIFB1	Gastrointestinal	Salivary gland	Group enriched	Secreted	-0.259835	12.8945	-1.56583	0.121896	0.349242	-5.06402	No Change
seq.15367.38	BPI fold-containing family B member 1	Q8TDL5	BPIFB1	Gastrointestinal	Stomach	Group enriched	Secreted	-0.259835	12.8945	-1.56583	0.121896	0.349242	-5.06402	No Change
seq.15374.15	Gastrokine-1	Q9NS71	GKN1	Gastrointestinal	Stomach	Enriched	Secreted	0.100978	11.1766	2.42874	0.0177212	0.104027	-3.47899	Up (pval < 0.05)
seq.15375.49	Carboxypeptidase B	P15086	CPB1	Endocrine	Pancreas	Enriched	Secreted	0.0333502	11.6077	0.29926	0.765628	0.903582	-6.19615	No Change
seq.15376.134	Cathepsin E	P14091	CTSE	Gastrointestinal	Stomach	Enriched	Intracellular	-0.00208575	10.4645	-0.0410287	0.96739	0.986025	-6.23902	No Change
seq.15385.116	Fatty acid-binding protein, intestinal	P12104	FABP2	Gastrointestinal	Intestine	Enriched	Intracellular	0.044481	11.6342	0.770851	0.443388	0.708595	-5.951	No Change
seq.15386.7	Fatty acid-binding protein, adipocyte	P15090	FABP4	Adipose	Adipose tissue	Group enriched	Intracellular	0.420855	14.2904	4.41694	3.56354e-05	0.00226756	2.12144	Up (qval < 0.05)
seq.15386.7	Fatty acid-binding protein, adipocyte	P15090	FABP4	Female reproductive	Breast	Group enriched	Intracellular	0.420855	14.2904	4.41694	3.56354e-05	0.00226756	2.12144	Up (qval < 0.05)
seq.15390.3	Galanin	P22466	GAL	Neurological	Brain	Group enriched	Secreted	-0.0120153	11.9999	-0.377767	0.706746	0.87663	-6.17024	No Change
seq.15390.3	Galanin	P22466	GAL	Endocrine	Pituitary gland	Group enriched	Secreted	-0.0120153	11.9999	-0.377767	0.706746	0.87663	-6.17024	No Change
seq.15413.3	Phosphatidylcholine-sterol acyltransferase	P04180	LCAT	Hepatic	Liver	Enriched	Secreted	0.0597324	14.1365	1.99725	0.0496844	0.200142	-4.34771	Up (pval < 0.05)
seq.15422.12	Myelin P2 protein	P02689	PMP2	Neurological	Brain	Group enriched	Intracellular	0.0622409	8.07827	1.36682	0.176054	0.434775	-5.34013	No Change
seq.15422.12	Myelin P2 protein	P02689	PMP2	Neurological	Choroid plexus	Group enriched	Intracellular	0.0622409	8.07827	1.36682	0.176054	0.434775	-5.34013	No Change
seq.15431.31	Ornithine carbamoyltransferase, mitochondrial	P00480	OTC	Gastrointestinal	Intestine	Group enriched	Intracellular	0.176936	10.6926	1.05128	0.296745	0.577481	-5.70462	No Change
seq.15431.31	Ornithine carbamoyltransferase, mitochondrial	P00480	OTC	Hepatic	Liver	Group enriched	Intracellular	0.176936	10.6926	1.05128	0.296745	0.577481	-5.70462	No Change
seq.15444.45	Serpin B4	P48594	SERPINB4	Female reproductive	Cervix	Group enriched	Intracellular	0.123403	10.7406	1.46258	0.148055	0.395136	-5.21165	No Change
seq.15444.45	Serpin B4	P48594	SERPINB4	Gastrointestinal	Esophagus	Group enriched	Intracellular	0.123403	10.7406	1.46258	0.148055	0.395136	-5.21165	No Change
seq.15444.45	Serpin B4	P48594	SERPINB4	Female reproductive	Vagina	Group enriched	Intracellular	0.123403	10.7406	1.46258	0.148055	0.395136	-5.21165	No Change
seq.15449.33	T-cell immunoglobulin and mucin domain-containing protein 4	Q96H15	TIMD4	Hematological	Lymphoid tissue	Group enriched	Membrane	-0.107815	9.22237	-1.48928	0.140902	0.384451	-5.17438	No Change
seq.15449.33	T-cell immunoglobulin and mucin domain-containing protein 4	Q96H15	TIMD4	Male reproductive	Testis	Group enriched	Membrane	-0.107815	9.22237	-1.48928	0.140902	0.384451	-5.17438	No Change
seq.15453.3	Alpha-1-microglobulin	P02760	AMBP	Hepatic	Liver	Enriched	Secreted	0.181806	16.7821	4.35622	4.43458e-05	0.00251024	1.91947	Up (qval < 0.05)
seq.15457.14	Aminopeptidase N	P15144	ANPEP	Gastrointestinal	Intestine	Group enriched	Membrane	0.0884487	16.6794	2.37879	0.0200993	0.112661	-3.58696	Up (pval < 0.05)
seq.15457.14	Aminopeptidase N	P15144	ANPEP	Endocrine	Pancreas	Group enriched	Membrane	0.0884487	16.6794	2.37879	0.0200993	0.112661	-3.58696	Up (pval < 0.05)
seq.15462.28	T-cell surface glycoprotein CD8 alpha chain	P01732	CD8A	Hematological	Lymphoid tissue	Enriched	Membrane	0.131785	14.1024	1.34796	0.182015	0.442124	-5.36446	No Change
seq.15466.30	Collagen alpha-1(IX) chain	P20849	COL9A1	Neurological	Choroid plexus	Enriched	Secreted	0.0607311	8.14075	1.28006	0.204748	0.469562	-5.44941	No Change
seq.15468.14	Complement factor H-related protein 1	Q03591	CFHR1	Hepatic	Liver	Enriched	Secreted	0.100991	15.4723	1.66097	0.10119	0.312981	-4.91971	No Change
seq.15476.6	Regenerating islet-derived protein 3-gamma	Q6UW15	REG3G	Endocrine	Pancreas	Enriched	Secreted	0.0862114	11.3934	0.5631	0.575165	0.797441	-6.0854	No Change
seq.15481.45	Antibacterial protein LL-37	P49913	CAMP	Hematological	Bone marrow	Enriched		-0.105	15.4201	-1.11677	0.267911	0.546407	-5.63649	No Change
seq.15486.126	Amiloride-sensitive amine oxidase [copper-containing]	P19801	AOC1	Gastrointestinal	Intestine	Group enriched	Secreted	-0.183759	12.0902	-0.986456	0.327305	0.609051	-5.76814	No Change
seq.15486.126	Amiloride-sensitive amine oxidase [copper-containing]	P19801	AOC1	Urinary	Kidney	Group enriched	Secreted	-0.183759	12.0902	-0.986456	0.327305	0.609051	-5.76814	No Change
seq.15486.126	Amiloride-sensitive amine oxidase [copper-containing]	P19801	AOC1	Female reproductive	Placenta	Group enriched	Secreted	-0.183759	12.0902	-0.986456	0.327305	0.609051	-5.76814	No Change
seq.15487.164	Liver carboxylesterase 1	P23141	CES1	Hepatic	Liver	Enriched	Intracellular	0.0412957	12.342	0.855886	0.394979	0.670934	-5.88412	No Change
seq.15495.9	Folate receptor gamma	P41439	FOLR3	Hematological	Bone marrow	Group enriched	Secreted	0.409137	9.283	2.39972	0.0190704	0.109063	-3.54196	Up (pval < 0.05)
seq.15495.9	Folate receptor gamma	P41439	FOLR3	Hematological	Lymphoid tissue	Group enriched	Secreted	0.409137	9.283	2.39972	0.0190704	0.109063	-3.54196	Up (pval < 0.05)
seq.15511.37	Neuronal pentraxin receptor	O95502	NPTXR	Neurological	Brain	Enriched	Intracellular	0.113165	10.6614	1.18313	0.240759	0.515829	-5.56341	No Change
seq.15514.26	Cholinesterase	P06276	BCHE	Hepatic	Liver	Enriched	Secreted	0.146862	13.6074	2.1068	0.0387179	0.173333	-4.1411	Up (pval < 0.05)
seq.15515.2	Serum amyloid A-1 protein	P0DJI8	SAA1	Hepatic	Liver	Enriched	Secreted	0.0779107	13.1129	0.385444	0.701076	0.873187	-6.16739	No Change
seq.15516.12	Serum amyloid A-4 protein	P35542	SAA4	Hepatic	Liver	Enriched	Secreted	0.033579	15.8606	0.541803	0.589674	0.806336	-6.09683	No Change
seq.15524.30	Phosphoglycerate mutase 2	P15259	PGAM2	Muscular	Heart muscle	Group enriched	Intracellular	-0.450772	12.0386	-3.11039	0.00270212	0.0306435	-1.82647	Down (qval < 0.05)
seq.15524.30	Phosphoglycerate mutase 2	P15259	PGAM2	Muscular	Skeletal muscle	Group enriched	Intracellular	-0.450772	12.0386	-3.11039	0.00270212	0.0306435	-1.82647	Down (qval < 0.05)
seq.15524.30	Phosphoglycerate mutase 2	P15259	PGAM2	Gastrointestinal	Tongue	Group enriched	Intracellular	-0.450772	12.0386	-3.11039	0.00270212	0.0306435	-1.82647	Down (qval < 0.05)
seq.15525.294	Alcohol dehydrogenase 1C	P00326	ADH1C	Gastrointestinal	Intestine	Group enriched	Intracellular	0.227734	10.994	1.16423	0.24828	0.525101	-5.58463	No Change
seq.15525.294	Alcohol dehydrogenase 1C	P00326	ADH1C	Hepatic	Liver	Group enriched	Intracellular	0.227734	10.994	1.16423	0.24828	0.525101	-5.58463	No Change
seq.15525.294	Alcohol dehydrogenase 1C	P00326	ADH1C	Gastrointestinal	Stomach	Group enriched	Intracellular	0.227734	10.994	1.16423	0.24828	0.525101	-5.58463	No Change
seq.15533.97	Macrophage scavenger receptor types I and II	P21757	MSR1	Respiratory	Lung	Enriched	Membrane	-0.0361566	12.5942	-0.358772	0.720845	0.882864	-6.17706	No Change
seq.15539.15	SLIT and NTRK-like protein 1	Q96PX8	SLITRK1	Neurological	Brain	Enriched	Membrane and secreted isoforms	0.127188	10.7671	1.93929	0.0564947	0.219565	-4.45304	No Change
seq.15553.22	Acetylcholinesterase	P22303	ACHE	Neurological	Brain	Group enriched	Membrane	0.00354544	9.72389	0.190617	0.849377	0.942307	-6.22211	No Change
seq.15553.22	Acetylcholinesterase	P22303	ACHE	Muscular	Skeletal muscle	Group enriched	Membrane	0.00354544	9.72389	0.190617	0.849377	0.942307	-6.22211	No Change
seq.15553.22	Acetylcholinesterase	P22303	ACHE	Gastrointestinal	Tongue	Group enriched	Membrane	0.00354544	9.72389	0.190617	0.849377	0.942307	-6.22211	No Change
seq.15556.49	Alpha-amylase 2B	P19961	AMY2B	Endocrine	Pancreas	Enriched	Secreted	-0.0778024	10.9752	-0.749299	0.456186	0.71825	-5.96686	No Change
seq.15565.102	Mucin-16	Q8WXI7	MUC16	Adipose	Adipose tissue	Group enriched	Membrane and secreted isoforms	-0.0194022	7.0573	-0.37202	0.711001	0.878824	-6.17234	No Change
seq.15565.102	Mucin-16	Q8WXI7	MUC16	Female reproductive	Cervix	Group enriched	Membrane and secreted isoforms	-0.0194022	7.0573	-0.37202	0.711001	0.878824	-6.17234	No Change
seq.15565.102	Mucin-16	Q8WXI7	MUC16	Female reproductive	Fallopian tube	Group enriched	Membrane and secreted isoforms	-0.0194022	7.0573	-0.37202	0.711001	0.878824	-6.17234	No Change
seq.15565.102	Mucin-16	Q8WXI7	MUC16	Gastrointestinal	Salivary gland	Group enriched	Membrane and secreted isoforms	-0.0194022	7.0573	-0.37202	0.711001	0.878824	-6.17234	No Change
seq.15567.2	T-cell surface glycoprotein CD3 zeta chain	P20963	CD247	Hematological	Bone marrow	Group enriched	Membrane	-0.0016806	9.38576	-0.0505491	0.959829	0.984402	-6.2386	No Change
seq.15567.2	T-cell surface glycoprotein CD3 zeta chain	P20963	CD247	Hematological	Lymphoid tissue	Group enriched	Membrane	-0.0016806	9.38576	-0.0505491	0.959829	0.984402	-6.2386	No Change
seq.15569.15	Collagen Type II	P02458	COL2A1	Male reproductive	Epididymis	Group enriched	Secreted	0.0026465	9.93073	0.0467251	0.962865	0.985663	-6.23878	No Change
seq.15569.15	Collagen Type II	P02458	COL2A1	Endocrine	Pituitary gland	Group enriched	Secreted	0.0026465	9.93073	0.0467251	0.962865	0.985663	-6.23878	No Change
seq.15569.15	Collagen Type II	P02458	COL2A1	Sensory	Retina	Group enriched	Secreted	0.0026465	9.93073	0.0467251	0.962865	0.985663	-6.23878	No Change
seq.15569.15	Collagen Type II	P02458	COL2A1	Gastrointestinal	Stomach	Group enriched	Secreted	0.0026465	9.93073	0.0467251	0.962865	0.985663	-6.23878	No Change
seq.15570.99	Complement receptor type 2	P20023	CR2	Hematological	Lymphoid tissue	Enriched	Membrane	-0.0770728	13.0118	-0.569096	0.571111	0.796641	-6.0821	No Change
seq.15573.110	Neurocan core protein	O14594	NCAN	Neurological	Brain	Enriched	Secreted	0.160287	11.3263	1.98735	0.0507943	0.203233	-4.36588	No Change
seq.15576.158	Eosinophil cationic protein	P12724	RNASE3	Hematological	Bone marrow	Enriched	Secreted	-0.57985	15.7324	-3.47756	0.000873734	0.0149629	-0.810103	Down (qval < 0.05)
seq.15580.2	Ephrin type-A receptor 7	Q15375	EPHA7	Gastrointestinal	Intestine	Group enriched	Membrane	0.00606804	10.0733	0.172038	0.863904	0.948593	-6.2254	No Change
seq.15580.2	Ephrin type-A receptor 7	Q15375	EPHA7	Endocrine	Parathyroid gland	Group enriched	Membrane	0.00606804	10.0733	0.172038	0.863904	0.948593	-6.2254	No Change
seq.15582.25	Ficolin-1	O00602	FCN1	Hematological	Bone marrow	Group enriched	Membrane and secreted isoforms	-0.0376198	12.0051	-0.765851	0.446338	0.710398	-5.95472	No Change
seq.15582.25	Ficolin-1	O00602	FCN1	Respiratory	Lung	Group enriched	Membrane and secreted isoforms	-0.0376198	12.0051	-0.765851	0.446338	0.710398	-5.95472	No Change
seq.15582.25	Ficolin-1	O00602	FCN1	Hematological	Lymphoid tissue	Group enriched	Membrane and secreted isoforms	-0.0376198	12.0051	-0.765851	0.446338	0.710398	-5.95472	No Change
seq.15584.9	Complement factor H-related protein 2	P36980	CFHR2	Hepatic	Liver	Enriched	Secreted	0.0809897	13.2929	0.91912	0.361187	0.641158	-5.82995	No Change
seq.15589.1	Vitamin D-binding protein	P02774	GC	Hepatic	Liver	Enriched	Secreted	0.0105274	14.5176	0.337811	0.736516	0.889208	-6.18418	No Change
seq.15613.16	Pancreatic triacylglycerol lipase	P16233	PNLIP	Endocrine	Pancreas	Enriched	Secreted	-0.0597082	10.5312	-0.59509	0.553701	0.785536	-6.0674	No Change
seq.15619.49	Myelin-oligodendrocyte glycoprotein	Q16653	MOG	Neurological	Brain	Enriched	Membrane	0.0272863	8.32855	0.929483	0.355831	0.637208	-5.82072	No Change
seq.15622.13	Opioid-binding protein/cell adhesion molecule	Q14982	OPCML	Neurological	Brain	Group enriched	Intracellular	-0.0394081	11.436	-0.771374	0.443079	0.708424	-5.95061	No Change
seq.15622.13	Opioid-binding protein/cell adhesion molecule	Q14982	OPCML	Endocrine	Parathyroid gland	Group enriched	Intracellular	-0.0394081	11.436	-0.771374	0.443079	0.708424	-5.95061	No Change
seq.15622.13	Opioid-binding protein/cell adhesion molecule	Q14982	OPCML	Sensory	Retina	Group enriched	Intracellular	-0.0394081	11.436	-0.771374	0.443079	0.708424	-5.95061	No Change
seq.15631.18	Pregnancy-specific beta-1-glycoprotein 1	P11464	PSG1	Female reproductive	Placenta	Enriched	Secreted	0.107826	10.2725	2.68486	0.00905084	0.0668412	-2.89629	Up (pval < 0.05)
seq.15633.6	Retinol-binding protein 4	P02753	RBP4	Hepatic	Liver	Enriched	Secreted	-0.0245024	12.2377	-0.411141	0.682224	0.862123	-6.15742	No Change
seq.15634.139	Slit homolog 1 protein	O75093	SLIT1	Neurological	Brain	Group enriched	Secreted	-0.0181412	9.27277	-0.615876	0.539972	0.777026	-6.05517	No Change
seq.15634.139	Slit homolog 1 protein	O75093	SLIT1	Endocrine	Pituitary gland	Group enriched	Secreted	-0.0181412	9.27277	-0.615876	0.539972	0.777026	-6.05517	No Change
seq.15637.38	VPS10 domain-containing receptor SorCS3	Q9UPU3	SORCS3	Neurological	Brain	Enriched	Membrane	-0.00726302	8.93705	-0.276407	0.783049	0.909564	-6.20256	No Change
seq.15641.20	Tomoregulin-1	Q8IYR6	TMEFF1	Neurological	Brain	Enriched	Membrane	-0.0568519	11.5359	-0.913837	0.363937	0.643444	-5.83462	No Change
seq.15670.15	Complement C1q-like protein 2	Q7Z5L3	C1QL2	Neurological	Brain	Enriched	Secreted	0.0456587	10.4213	0.897391	0.372585	0.652236	-5.84899	No Change
seq.15674.3	B-cell antigen receptor complex-associated protein alpha chain	P11912	CD79A	Gastrointestinal	Intestine	Group enriched	Membrane	0.0593956	12.4491	0.831747	0.408379	0.680844	-5.9038	No Change
seq.15674.3	B-cell antigen receptor complex-associated protein alpha chain	P11912	CD79A	Hematological	Lymphoid tissue	Group enriched	Membrane	0.0593956	12.4491	0.831747	0.408379	0.680844	-5.9038	No Change
seq.15686.49	Inhibin beta C chain	P55103	INHBC	Hepatic	Liver	Enriched	Secreted	-0.059238	10.3308	-0.415223	0.679248	0.860718	-6.15577	No Change
seq.15693.9	Progesterone receptor	P06401	PGR	Female reproductive	Cervix	Group enriched	Intracellular	-0.297727	12.8501	-3.79979	0.000305599	0.00811167	0.145807	Down (qval < 0.05)
seq.15693.9	Progesterone receptor	P06401	PGR	Female reproductive	Endometrium	Group enriched	Intracellular	-0.297727	12.8501	-3.79979	0.000305599	0.00811167	0.145807	Down (qval < 0.05)
seq.15693.9	Progesterone receptor	P06401	PGR	Female reproductive	Fallopian tube	Group enriched	Intracellular	-0.297727	12.8501	-3.79979	0.000305599	0.00811167	0.145807	Down (qval < 0.05)
seq.15693.9	Progesterone receptor	P06401	PGR	Muscular	Smooth muscle	Group enriched	Intracellular	-0.297727	12.8501	-3.79979	0.000305599	0.00811167	0.145807	Down (qval < 0.05)
seq.16021.30	Cadherin-8	P55286	CDH8	Neurological	Brain	Enriched	Membrane	0.138661	9.25851	1.80058	0.0760746	0.261654	-4.69381	No Change
seq.16055.3	Complement factor H-related protein 5	Q9BXR6	CFHR5	Hepatic	Liver	Enriched	Secreted	0.0821706	16.1908	1.21636	0.227931	0.499886	-5.52529	No Change
seq.16070.7	Wnt inhibitory factor 1	Q9Y5W5	WIF1	Sensory	Retina	Enriched	Secreted	-0.00237576	10.3895	-0.0724823	0.942425	0.976968	-6.23728	No Change
seq.16074.12	GRB2-related adapter protein 2	O75791	GRAP2	Hematological	Lymphoid tissue	Enriched	Intracellular	-0.163361	11.8956	-1.7114	0.091432	0.294044	-4.84003	No Change
seq.16292.288	Gastric inhibitory polypeptide	P09681	GIP	Gastrointestinal	Intestine	Enriched	Secreted	0.0198771	11.975	0.341709	0.733593	0.888592	-6.18288	No Change
seq.16293.1	Somatoliberin	P01286	GHRH	Neurological	Brain	Enriched	Secreted	0.0289932	10.3822	1.23132	0.222321	0.493253	-5.5078	No Change
seq.16298.84	Group IID secretory phospholipase A2	Q9UNK4	PLA2G2D	Hematological	Lymphoid tissue	Enriched	Secreted	0.0526526	8.02402	1.97521	0.0521863	0.20733	-4.38808	No Change
seq.16299.13	T-cell immunoreceptor with Ig and ITIM domains	Q495A1	TIGIT	Hematological	Lymphoid tissue	Enriched	Membrane	-0.00927667	10.9513	-0.165242	0.869229	0.951256	-6.22652	No Change
seq.16302.11	BPI fold-containing family A member 2	Q96DR5	BPIFA2	Gastrointestinal	Salivary gland	Enriched	Secreted	0.0261067	12.2551	0.516179	0.607355	0.817607	-6.11001	No Change
seq.16308.14	B- and T-lymphocyte attenuator	Q7Z6A9	BTLA	Hematological	Lymphoid tissue	Enriched	Membrane	0.0535302	11.944	1.10152	0.27444	0.553349	-5.65271	No Change
seq.16309.30	Dickkopf-like protein 1	Q9UK85	DKKL1	Male reproductive	Testis	Enriched	Secreted	0.0684378	10.8995	1.79778	0.0765214	0.262821	-4.6985	No Change
seq.16315.105	Vascular endothelial growth factor receptor 1	P17948	FLT1	Female reproductive	Placenta	Enriched	Membrane and secreted isoforms	-0.0178902	10.6405	-0.614738	0.54072	0.777172	-6.05585	No Change
seq.16561.9	Alpha-1B-glycoprotein	P04217	A1BG	Hepatic	Liver	Enriched	Secreted	0.0795626	10.7436	1.87029	0.065622	0.240133	-4.57482	No Change
seq.16587.1	Beta-casein	P05814	CSN2	Female reproductive	Breast	Enriched	Secreted	0.0357703	9.9748	0.363175	0.717568	0.881883	-6.17551	No Change
seq.16591.71	Acidic mammalian chitinase	Q9BZP6	CHIA	Gastrointestinal	Stomach	Enriched	Intracellular	0.0242565	11.015	1.12244	0.265506	0.543021	-5.6304	No Change
seq.16594.44	Fas apoptotic inhibitory molecule 1	Q9NVQ4	FAIM	Sensory	Retina	Enriched	Intracellular	0.0766988	9.08337	1.81075	0.0744686	0.258392	-4.67671	No Change
seq.16606.85	Aldose reductase	P15121	AKR1B1	Endocrine	Adrenal gland	Enriched	Intracellular	0.034604	12.3496	0.747063	0.457526	0.719178	-5.96848	No Change
seq.16609.106	Kin of IRRE-like protein 2	Q6UWL6	KIRREL2	Endocrine	Pancreas	Enriched	Membrane	0.0123515	9.10515	0.164141	0.870093	0.951256	-6.22669	No Change
seq.16613.3	Cadherin-17	Q12864	CDH17	Gastrointestinal	Intestine	Enriched	Membrane	-0.128636	12.4188	-0.910076	0.365904	0.645308	-5.83793	No Change
seq.16616.137	Beta-enolase	P13929	ENO3	Muscular	Skeletal muscle	Group enriched	Intracellular	-0.00324948	9.8799	-0.108025	0.914285	0.969916	-6.23415	No Change
seq.16616.137	Beta-enolase	P13929	ENO3	Gastrointestinal	Tongue	Group enriched	Intracellular	-0.00324948	9.8799	-0.108025	0.914285	0.969916	-6.23415	No Change
seq.16617.14	Caspase-14	P31944	CASP14	Skin	Skin	Enriched	Intracellular	-0.0480191	10.4518	-0.971114	0.334833	0.615555	-5.78259	No Change
seq.16618.7	Early activation antigen CD69	Q07108	CD69	Hematological	Bone marrow	Group enriched	Membrane	0.066411	7.71563	0.905093	0.368519	0.647925	-5.84229	No Change
seq.16618.7	Early activation antigen CD69	Q07108	CD69	Hematological	Lymphoid tissue	Group enriched	Membrane	0.066411	7.71563	0.905093	0.368519	0.647925	-5.84229	No Change
seq.16620.26	Lymphocyte antigen 75	O60449	LY75	Hematological	Lymphoid tissue	Enriched	Membrane	-0.0445392	12.1714	-0.534579	0.594634	0.810242	-6.10061	No Change
seq.16751.15	Natriuretic peptides B	P16860	NPPB	Muscular	Heart muscle	Enriched	Secreted	0.0484842	8.93768	2.16755	0.0335943	0.15736	-4.02238	Up (pval < 0.05)
seq.16763.11	Leukocyte cell-derived chemotaxin-2	O14960	LECT2	Hepatic	Liver	Enriched	Secreted	0.12966	13.5397	1.50318	0.137288	0.377258	-5.15472	No Change
seq.16770.3	Lithostathine-1-beta	P48304	REG1B	Endocrine	Pancreas	Enriched	Secreted	0.165447	14.534	1.56748	0.12151	0.348681	-5.06158	No Change
seq.16773.29	Signal peptide, CUB and EGF-like domain-containing protein 3	Q8IX30	SCUBE3	Endocrine	Thyroid gland	Enriched	Secreted	-0.0291288	8.60392	-0.542306	0.589329	0.806336	-6.09657	No Change
seq.16785.45	Defensin-5	Q01523	DEFA5	Gastrointestinal	Intestine	Enriched	Secreted	-0.148018	11.5907	-1.34218	0.183871	0.443982	-5.37185	No Change
seq.16807.35	Troponin T, fast skeletal muscle	P45378	TNNT3	Muscular	Skeletal muscle	Group enriched	Intracellular	-0.0637806	12.381	-1.73428	0.0872673	0.286031	-4.80316	No Change
seq.16807.35	Troponin T, fast skeletal muscle	P45378	TNNT3	Gastrointestinal	Tongue	Group enriched	Intracellular	-0.0637806	12.381	-1.73428	0.0872673	0.286031	-4.80316	No Change
seq.16814.13	Four and a half LIM domains protein 1	Q13642	FHL1	Muscular	Skeletal muscle	Group enriched	Intracellular	0.00765522	10.0464	0.360897	0.719262	0.882632	-6.17631	No Change
seq.16814.13	Four and a half LIM domains protein 1	Q13642	FHL1	Gastrointestinal	Tongue	Group enriched	Intracellular	0.00765522	10.0464	0.360897	0.719262	0.882632	-6.17631	No Change
seq.16836.1	Complement factor H-related protein 3	Q02985	CFHR3	Hepatic	Liver	Enriched	Secreted	-0.0155015	9.44105	-0.450538	0.653714	0.846731	-6.14089	No Change
seq.16847.39	Ras-related protein Rab-3B	P20337	RAB3B	Neurological	Brain	Group enriched	Intracellular	-0.0255692	9.40788	-0.922852	0.359253	0.640091	-5.82664	No Change
seq.16847.39	Ras-related protein Rab-3B	P20337	RAB3B	Endocrine	Pituitary gland	Group enriched	Intracellular	-0.0255692	9.40788	-0.922852	0.359253	0.640091	-5.82664	No Change
seq.16847.39	Ras-related protein Rab-3B	P20337	RAB3B	Male reproductive	Prostate	Group enriched	Intracellular	-0.0255692	9.40788	-0.922852	0.359253	0.640091	-5.82664	No Change
seq.16852.10	Na(+)/H(+) exchange regulatory cofactor NHE-RF3	Q5T2W1	PDZK1	Urinary	Kidney	Enriched	Intracellular	-0.00728148	12.1838	-0.365378	0.71593	0.881058	-6.17473	No Change
seq.16872.248	Maleylacetoacetate isomerase	O43708	GSTZ1	Hepatic	Liver	Enriched	Intracellular	-0.199868	10.105	-1.3456	0.182772	0.443053	-5.36748	No Change
seq.16900.29	MAM domain-containing glycosylphosphatidylinositol anchor protein 1	Q8NFP4	MDGA1	Neurological	Brain	Enriched	Intracellular	0.0348335	10.065	0.25255	0.801355	0.918144	-6.20872	No Change
seq.16907.3	Cell adhesion molecule 2	Q8N3J6	CADM2	Neurological	Brain	Group enriched	Membrane	0.105425	10.7887	2.18813	0.0319978	0.152615	-3.98149	Up (pval < 0.05)
seq.16907.3	Cell adhesion molecule 2	Q8N3J6	CADM2	Sensory	Retina	Group enriched	Membrane	0.105425	10.7887	2.18813	0.0319978	0.152615	-3.98149	Up (pval < 0.05)
seq.16908.5	Oligodendrocyte-myelin glycoprotein	P23515	OMG	Neurological	Brain	Group enriched	Intracellular	-0.141218	12.3613	-1.08357	0.28227	0.56239	-5.67152	No Change
seq.16908.5	Oligodendrocyte-myelin glycoprotein	P23515	OMG	Neurological	Choroid plexus	Group enriched	Intracellular	-0.141218	12.3613	-1.08357	0.28227	0.56239	-5.67152	No Change
seq.16922.53	Plexin-B3	Q9ULL4	PLXNB3	Neurological	Brain	Group enriched	Membrane	-0.0012009	9.40503	-0.0493012	0.96082	0.984746	-6.23866	No Change
seq.16922.53	Plexin-B3	Q9ULL4	PLXNB3	Gastrointestinal	Intestine	Group enriched	Membrane	-0.0012009	9.40503	-0.0493012	0.96082	0.984746	-6.23866	No Change
seq.17137.160	Hemoglobin subunit beta	P68871	HBB	Hematological	Bone marrow	Enriched	Intracellular	0.0551828	13.5922	0.689715	0.492652	0.745081	-6.0084	No Change
seq.17166.4	Fibroblast growth factor 8 isoform F	P55075	FGF8	Muscular	Skeletal muscle	Enriched	Secreted	0.0483541	10.694	1.47848	0.143762	0.388218	-5.18953	No Change
seq.17170.15	Calcitonin gene-related peptide 2	P10092	CALCB	Neurological	Brain	Group enriched	Secreted	0.0573839	8.50169	1.40269	0.165125	0.420181	-5.29296	No Change
seq.17170.15	Calcitonin gene-related peptide 2	P10092	CALCB	Endocrine	Thyroid gland	Group enriched	Secreted	0.0573839	8.50169	1.40269	0.165125	0.420181	-5.29296	No Change
seq.17172.19	Statherin	P02808	STATH	Gastrointestinal	Salivary gland	Enriched	Secreted	0.370635	11.8383	1.31242	0.193664	0.456641	-5.40944	No Change
seq.17204.17	Phenylethanolamine N-methyltransferase	P11086	PNMT	Endocrine	Adrenal gland	Enriched	Intracellular	-0.0311568	11.8348	-1.00908	0.31641	0.597736	-5.74642	No Change
seq.17210.2	T-cell leukemia/lymphoma protein 1A	P56279	TCL1A	Hematological	Lymphoid tissue	Enriched	Intracellular	0.0183496	9.68522	0.465231	0.643209	0.840105	-6.13434	No Change
seq.17341.89	Acetyl-CoA acetyltransferase, cytosolic	Q9BWD1	ACAT2	Hepatic	Liver	Enriched	Intracellular	0.014452	9.12984	0.115965	0.908012	0.966737	-6.23328	No Change
seq.17343.6	Syntaphilin	O15079	SNPH	Neurological	Brain	Enriched	Membrane	0.0319464	10.6061	1.22398	0.225061	0.496443	-5.51641	No Change
seq.17346.61	Follicular dendritic cell secreted peptide	Q8NFU4	FDCSP	Hematological	Lymphoid tissue	Group enriched	Secreted	0.131385	9.6357	3.46766	0.000901621	0.01529	-0.838558	Up (qval < 0.05)
seq.17346.61	Follicular dendritic cell secreted peptide	Q8NFU4	FDCSP	Gastrointestinal	Salivary gland	Group enriched	Secreted	0.131385	9.6357	3.46766	0.000901621	0.01529	-0.838558	Up (qval < 0.05)
seq.17356.34	Interleukin-1 family member 10	Q8WWZ1	IL1F10	Skin	Skin	Enriched	Secreted	0.00807016	9.06732	0.256248	0.79851	0.916068	-6.2078	No Change
seq.17366.6	DCN1-like protein 1	Q96GG9	DCUN1D1	Male reproductive	Testis	Enriched	Intracellular	0.173608	12.379	2.82681	0.00612321	0.0522219	-2.55306	Up (pval < 0.05)
seq.17384.110	ATP-dependent 6-phosphofructokinase, muscle type	P08237	PFKM	Muscular	Skeletal muscle	Group enriched	Intracellular	-0.0225491	13.4177	-0.570865	0.569918	0.796137	-6.08112	No Change
seq.17384.110	ATP-dependent 6-phosphofructokinase, muscle type	P08237	PFKM	Gastrointestinal	Tongue	Group enriched	Intracellular	-0.0225491	13.4177	-0.570865	0.569918	0.796137	-6.08112	No Change
seq.17396.23	Alcohol dehydrogenase 1A	P07327	ADH1A	Hepatic	Liver	Enriched	Intracellular	0.113744	12.0372	1.53506	0.129273	0.362842	-5.10899	No Change
seq.17398.55	Heme oxygenase 1	P09601	HMOX1	Hematological	Lymphoid tissue	Enriched	Membrane	-0.0501698	11.7196	-0.832524	0.407943	0.680844	-5.90318	No Change
seq.17441.4	Intestinal-type alkaline phosphatase	P09923	ALPI	Gastrointestinal	Intestine	Enriched	Intracellular	-0.326696	10.5463	-1.70995	0.0917023	0.294525	-4.84236	No Change
seq.17447.52	Secreted frizzled-related protein 4	Q6FHJ7	SFRP4	Female reproductive	Cervix	Group enriched	Secreted	-0.143352	13.4235	-1.58628	0.11718	0.341061	-5.03366	No Change
seq.17447.52	Secreted frizzled-related protein 4	Q6FHJ7	SFRP4	Female reproductive	Endometrium	Group enriched	Secreted	-0.143352	13.4235	-1.58628	0.11718	0.341061	-5.03366	No Change
seq.17447.52	Secreted frizzled-related protein 4	Q6FHJ7	SFRP4	Female reproductive	Fallopian tube	Group enriched	Secreted	-0.143352	13.4235	-1.58628	0.11718	0.341061	-5.03366	No Change
seq.17453.34	Ceruloplasmin	P00450	CP	Hepatic	Liver	Enriched	Secreted	0.0325819	12.6561	0.751451	0.454899	0.71684	-5.96529	No Change
seq.17454.15	Epidermal growth factor-like protein 6	Q8IUX8	EGFL6	Female reproductive	Placenta	Enriched	Secreted	0.297452	11.2693	2.24572	0.0278787	0.138938	-3.86529	Up (pval < 0.05)
seq.17475.18	Lymphokine-activated killer T-cell-originated protein kinase	Q96KB5	PBK	Hematological	Lymphoid tissue	Group enriched	Intracellular	0.00899626	10.2019	0.396478	0.692957	0.86935	-6.16318	No Change
seq.17475.18	Lymphokine-activated killer T-cell-originated protein kinase	Q96KB5	PBK	Male reproductive	Testis	Group enriched	Intracellular	0.00899626	10.2019	0.396478	0.692957	0.86935	-6.16318	No Change
seq.17505.125	N-acetylated-alpha-linked acidic dipeptidase-like protein	Q9UQQ1	NAALADL1	Gastrointestinal	Intestine	Enriched	Intracellular	0.0440497	14.7186	1.74467	0.0854281	0.282677	-4.78627	No Change
seq.17509.6	4-hydroxyphenylpyruvate dioxygenase	P32754	HPD	Hepatic	Liver	Enriched	Intracellular	-0.0523403	9.8461	-0.972322	0.334236	0.614921	-5.78146	No Change
seq.17516.7	Ras-related protein Rab-3A	P20336	RAB3A	Neurological	Brain	Group enriched	Intracellular	-0.080311	9.35664	-1.44302	0.153472	0.403276	-5.23856	No Change
seq.17516.7	Ras-related protein Rab-3A	P20336	RAB3A	Sensory	Retina	Group enriched	Intracellular	-0.080311	9.35664	-1.44302	0.153472	0.403276	-5.23856	No Change
seq.17672.184	Gastric intrinsic factor	P27352	CBLIF	Gastrointestinal	Stomach	Enriched	Secreted	0.0839266	11.1384	0.853053	0.396538	0.672025	-5.88646	No Change
seq.17685.9	Apolipoprotein A-IV	P06727	APOA4	Gastrointestinal	Intestine	Enriched	Secreted	-0.0160367	15.2978	-0.205293	0.837939	0.936404	-6.21927	No Change
seq.17702.53	UDP-glucuronosyltransferase 1-1	P22309	UGT1A1	Gastrointestinal	Intestine	Group enriched	Membrane	-0.0189228	11.4087	-0.632517	0.529108	0.770473	-6.04509	No Change
seq.17702.53	UDP-glucuronosyltransferase 1-1	P22309	UGT1A1	Hepatic	Liver	Group enriched	Membrane	-0.0189228	11.4087	-0.632517	0.529108	0.770473	-6.04509	No Change
seq.17704.74	Heat shock protein 105 kDa	Q92598	HSPH1	Neurological	Brain	Enriched	Intracellular	-0.039836	10.0856	-0.484788	0.629339	0.830335	-6.1253	No Change
seq.17722.5	Peptidyl-prolyl cis-trans isomerase FKBP4	Q02790	FKBP4	Neurological	Brain	Enriched	Intracellular	-0.0934145	14.5887	-1.779	0.0795777	0.270026	-4.7298	No Change
seq.17750.8	Ribonucleoside-diphosphate reductase subunit M2	P31350	RRM2	Hematological	Bone marrow	Group enriched	Membrane	0.050642	10.496	2.77273	0.00711689	0.0574302	-2.68548	Up (pval < 0.05)
seq.17750.8	Ribonucleoside-diphosphate reductase subunit M2	P31350	RRM2	Gastrointestinal	Esophagus	Group enriched	Membrane	0.050642	10.496	2.77273	0.00711689	0.0574302	-2.68548	Up (pval < 0.05)
seq.17750.8	Ribonucleoside-diphosphate reductase subunit M2	P31350	RRM2	Gastrointestinal	Intestine	Group enriched	Membrane	0.050642	10.496	2.77273	0.00711689	0.0574302	-2.68548	Up (pval < 0.05)
seq.17750.8	Ribonucleoside-diphosphate reductase subunit M2	P31350	RRM2	Hematological	Lymphoid tissue	Group enriched	Membrane	0.050642	10.496	2.77273	0.00711689	0.0574302	-2.68548	Up (pval < 0.05)
seq.17758.79	L-xylulose reductase	Q7Z4W1	DCXR	Hepatic	Liver	Enriched	Intracellular	0.0864918	10.0096	0.731955	0.466638	0.725815	-5.9793	No Change
seq.17768.50	Hydroxyacid oxidase 1	Q9UJM8	HAO1	Hepatic	Liver	Enriched	Intracellular	-0.0956934	9.73781	-1.21356	0.22899	0.50122	-5.52853	No Change
seq.17772.7	Ubiquitin D	O15205	UBD	Hematological	Lymphoid tissue	Enriched	Intracellular	-0.0148836	11.9797	-0.780132	0.437941	0.703896	-5.94403	No Change
seq.17776.15	Peroxisomal trans-2-enoyl-CoA reductase	Q9BY49	PECR	Hepatic	Liver	Enriched	Intracellular	-0.0187098	11.2475	-0.914905	0.36338	0.642849	-5.83368	No Change
seq.17782.23	3-ketoacyl-CoA thiolase, peroxisomal	P09110	ACAA1	Urinary	Kidney	Group enriched	Intracellular	0.166889	11.8532	1.51454	0.134388	0.372504	-5.13853	No Change
seq.17782.23	3-ketoacyl-CoA thiolase, peroxisomal	P09110	ACAA1	Hepatic	Liver	Group enriched	Intracellular	0.166889	11.8532	1.51454	0.134388	0.372504	-5.13853	No Change
seq.17827.53	Dynein light chain roadblock-type 2	Q8TF09	DYNLRB2	Female reproductive	Fallopian tube	Group enriched	Intracellular	0.0487748	10.2315	0.625517	0.533665	0.773356	-6.04936	No Change
seq.17827.53	Dynein light chain roadblock-type 2	Q8TF09	DYNLRB2	Male reproductive	Testis	Group enriched	Intracellular	0.0487748	10.2315	0.625517	0.533665	0.773356	-6.04936	No Change
seq.17828.3	Protein S100-A14	Q9HCY8	S100A14	Gastrointestinal	Esophagus	Group enriched	Intracellular	0.0372508	10.0487	1.37057	0.174886	0.433575	-5.33525	No Change
seq.17828.3	Protein S100-A14	Q9HCY8	S100A14	Female reproductive	Vagina	Group enriched	Intracellular	0.0372508	10.0487	1.37057	0.174886	0.433575	-5.33525	No Change
seq.17829.2	Three prime repair exonuclease 2	Q9BQ50	TREX2	Skin	Skin	Enriched	Intracellular	0.0339016	9.22681	1.13312	0.261029	0.53912	-5.61886	No Change
seq.17832.12	Isopentenyl-diphosphate delta-isomerase 2	Q9BXS1	IDI2	Muscular	Skeletal muscle	Enriched	Intracellular	0.0452796	8.95178	0.337945	0.736416	0.889208	-6.18413	No Change
seq.17855.28	Regulator of G-protein signaling 4	P49798	RGS4	Endocrine	Adrenal gland	Group enriched	Intracellular	-0.0143672	10.0421	-1.02985	0.306622	0.588656	-5.72605	No Change
seq.17855.28	Regulator of G-protein signaling 4	P49798	RGS4	Neurological	Brain	Group enriched	Intracellular	-0.0143672	10.0421	-1.02985	0.306622	0.588656	-5.72605	No Change
seq.18185.118	Fructose-bisphosphate aldolase B	P05062	ALDOB	Gastrointestinal	Intestine	Group enriched	Intracellular	0.0453828	11.6682	0.559368	0.577695	0.799432	-6.08743	No Change
seq.18185.118	Fructose-bisphosphate aldolase B	P05062	ALDOB	Urinary	Kidney	Group enriched	Intracellular	0.0453828	11.6682	0.559368	0.577695	0.799432	-6.08743	No Change
seq.18185.118	Fructose-bisphosphate aldolase B	P05062	ALDOB	Hepatic	Liver	Group enriched	Intracellular	0.0453828	11.6682	0.559368	0.577695	0.799432	-6.08743	No Change
seq.18188.12	Glycine amidinotransferase, mitochondrial	P50440	GATM	Urinary	Kidney	Group enriched	Intracellular	0.0384039	11.7301	0.31139	0.756429	0.900652	-6.19254	No Change
seq.18188.12	Glycine amidinotransferase, mitochondrial	P50440	GATM	Hepatic	Liver	Group enriched	Intracellular	0.0384039	11.7301	0.31139	0.756429	0.900652	-6.19254	No Change
seq.18188.12	Glycine amidinotransferase, mitochondrial	P50440	GATM	Endocrine	Pancreas	Group enriched	Intracellular	0.0384039	11.7301	0.31139	0.756429	0.900652	-6.19254	No Change
seq.18190.15	Caspase recruitment domain-containing protein 18	P57730	CARD18	Skin	Skin	Enriched	Intracellular	0.0382877	11.8721	0.827499	0.410765	0.682837	-5.90721	No Change
seq.18194.18	Fatty acid-binding protein 9	Q0Z7S8	FABP9	Skin	Skin	Enriched	Intracellular	0.0202354	10.7189	0.354792	0.723812	0.884123	-6.17844	No Change
seq.18196.8	Afamin	P43652	AFM	Hepatic	Liver	Enriched	Secreted	0.0497899	13.8927	0.829575	0.409597	0.681824	-5.90554	No Change
seq.18197.97	Creatine kinase S-type, mitochondrial	P17540	CKMT2	Muscular	Heart muscle	Group enriched	Intracellular	-0.0451628	10.3323	-1.02908	0.306985	0.589044	-5.72682	No Change
seq.18197.97	Creatine kinase S-type, mitochondrial	P17540	CKMT2	Muscular	Skeletal muscle	Group enriched	Intracellular	-0.0451628	10.3323	-1.02908	0.306985	0.589044	-5.72682	No Change
seq.18197.97	Creatine kinase S-type, mitochondrial	P17540	CKMT2	Gastrointestinal	Tongue	Group enriched	Intracellular	-0.0451628	10.3323	-1.02908	0.306985	0.589044	-5.72682	No Change
seq.18198.51	Hemoglobin subunit theta-1	P09105	HBQ1	Hematological	Bone marrow	Enriched	Intracellular	-0.0479888	8.5402	-1.5215	0.132637	0.369468	-5.12856	No Change
seq.18203.9	Gamma-crystallin C	P07315	CRYGC	Male reproductive	Testis	Enriched	Intracellular	0.00688333	10.2316	0.210029	0.834255	0.93409	-6.21831	No Change
seq.18205.123	Melanoma-associated antigen 6	P43360	MAGEA6	Male reproductive	Testis	Enriched	Intracellular	0.0515153	9.60681	2.0738	0.0417757	0.180773	-4.20435	Up (pval < 0.05)
seq.18206.18	Alcohol dehydrogenase 6	P28332	ADH6	Hepatic	Liver	Enriched	Intracellular	-0.137908	11.3515	-2.47734	0.0156523	0.0966188	-3.37214	Down (pval < 0.05)
seq.18207.6	Charged multivesicular body protein 1b	Q7LBR1	CHMP1B	Muscular	Skeletal muscle	Enriched	Intracellular	-0.307576	11.4749	-4.41879	3.53979e-05	0.00226756	2.12762	Down (qval < 0.05)
seq.18208.3	G2/mitotic-specific cyclin-B2	O95067	CCNB2	Hematological	Bone marrow	Group enriched	Intracellular	-0.00745809	11.3173	-0.287085	0.774895	0.906922	-6.19963	No Change
seq.18208.3	G2/mitotic-specific cyclin-B2	O95067	CCNB2	Hematological	Lymphoid tissue	Group enriched	Intracellular	-0.00745809	11.3173	-0.287085	0.774895	0.906922	-6.19963	No Change
seq.18208.3	G2/mitotic-specific cyclin-B2	O95067	CCNB2	Male reproductive	Testis	Group enriched	Intracellular	-0.00745809	11.3173	-0.287085	0.774895	0.906922	-6.19963	No Change
seq.18212.43	Glutathione S-transferase Mu 5	P46439	GSTM5	Female reproductive	Breast	Enriched	Intracellular	0.0410967	10.7383	1.36094	0.177896	0.437485	-5.34775	No Change
seq.18231.147	Prion-like protein doppel	Q9UKY0	PRND	Neurological	Choroid plexus	Group enriched	Membrane	0.0285214	11.8526	0.873603	0.385319	0.662485	-5.86932	No Change
seq.18231.147	Prion-like protein doppel	Q9UKY0	PRND	Male reproductive	Testis	Group enriched	Membrane	0.0285214	11.8526	0.873603	0.385319	0.662485	-5.86932	No Change
seq.18242.8	Sperm surface protein Sp17	Q15506	SPA17	Male reproductive	Testis	Enriched	Intracellular	0.0199852	9.07488	0.794116	0.42981	0.697715	-5.93338	No Change
seq.18268.5	G antigen 2A	Q6NT46	GAGE2A	Male reproductive	Testis	Enriched	Intracellular	0.0464398	9.64165	0.545618	0.587062	0.804944	-6.09482	No Change
seq.18289.16	C-C motif chemokine 15	Q16663	CCL15	Gastrointestinal	Intestine	Group enriched	Secreted	0.217338	14.4419	2.5491	0.012993	0.08446	-3.21114	Up (pval < 0.05)
seq.18289.16	C-C motif chemokine 15	Q16663	CCL15	Hepatic	Liver	Group enriched	Secreted	0.217338	14.4419	2.5491	0.012993	0.08446	-3.21114	Up (pval < 0.05)
seq.18303.39	Neurogranin	Q92686	NRGN	Neurological	Brain	Enriched	Intracellular	-0.267722	13.358	-2.71632	0.00830905	0.0634745	-2.82142	Down (pval < 0.05)
seq.18314.88	Paired box protein Pax-8	Q06710	PAX8	Urinary	Kidney	Group enriched	Intracellular	-0.00151772	10.2083	-0.080684	0.935923	0.975499	-6.23667	No Change
seq.18314.88	Paired box protein Pax-8	Q06710	PAX8	Endocrine	Thyroid gland	Group enriched	Intracellular	-0.00151772	10.2083	-0.080684	0.935923	0.975499	-6.23667	No Change
seq.18316.75	Neuronal-specific septin-3	Q9UH03	SEPTIN3	Neurological	Brain	Enriched	Intracellular	-0.0125938	10.7724	-0.431775	0.667231	0.853526	-6.14895	No Change
seq.18318.98	Endophilin-A3	Q99963	SH3GL3	Neurological	Brain	Group enriched	Intracellular	-0.432166	11.7915	-3.86916	0.000242097	0.00709441	0.358807	Down (qval < 0.05)
seq.18318.98	Endophilin-A3	Q99963	SH3GL3	Neurological	Choroid plexus	Group enriched	Intracellular	-0.432166	11.7915	-3.86916	0.000242097	0.00709441	0.358807	Down (qval < 0.05)
seq.18318.98	Endophilin-A3	Q99963	SH3GL3	Male reproductive	Testis	Group enriched	Intracellular	-0.432166	11.7915	-3.86916	0.000242097	0.00709441	0.358807	Down (qval < 0.05)
seq.18326.50	Melanoma-associated antigen 8	P43361	MAGEA8	Female reproductive	Placenta	Enriched	Intracellular	-0.0226603	10.0468	-1.0024	0.319599	0.600817	-5.75287	No Change
seq.18332.17	Complexin-1	O14810	CPLX1	Neurological	Brain	Enriched	Intracellular	0.120384	7.96041	3.11986	0.0026271	0.0301191	-1.8013	Up (qval < 0.05)
seq.18343.10	Peroxisomal 2,4-dienoyl-CoA reductase	Q9NUI1	DECR2	Hepatic	Liver	Enriched	Intracellular	0.0412037	8.99798	1.15568	0.251739	0.529025	-5.59413	No Change
seq.18375.28	Interleukin-36 receptor antagonist protein	Q9UBH0	IL36RN	Gastrointestinal	Esophagus	Group enriched	Secreted	0.0773094	11.4911	1.66439	0.100503	0.311718	-4.91437	No Change
seq.18375.28	Interleukin-36 receptor antagonist protein	Q9UBH0	IL36RN	Hematological	Lymphoid tissue	Group enriched	Secreted	0.0773094	11.4911	1.66439	0.100503	0.311718	-4.91437	No Change
seq.18375.28	Interleukin-36 receptor antagonist protein	Q9UBH0	IL36RN	Skin	Skin	Group enriched	Secreted	0.0773094	11.4911	1.66439	0.100503	0.311718	-4.91437	No Change
seq.18380.78	Serum albumin	P02768	ALB	Hepatic	Liver	Enriched	Secreted	-0.0639431	16.6073	-1.70418	0.0927801	0.296686	-4.85157	No Change
seq.18397.5	Aldo-keto reductase family 1 member C4	P17516	AKR1C4	Hepatic	Liver	Enriched	Intracellular	0.502622	9.80153	2.76642	0.00724201	0.0576696	-2.7008	Up (pval < 0.05)
seq.18398.1	3-oxo-5-beta-steroid 4-dehydrogenase	P51857	AKR1D1	Hepatic	Liver	Enriched	Intracellular	0.0436505	9.14166	0.717968	0.475165	0.72995	-5.98913	No Change
seq.18405.117	AP-1 complex subunit sigma-2	P56377	AP1S2	Male reproductive	Epididymis	Enriched	Intracellular	-0.00897804	10.7822	-0.309026	0.758219	0.901077	-6.19325	No Change
seq.18417.3	Arsenite methyltransferase	Q9HBK9	AS3MT	Endocrine	Adrenal gland	Enriched	Intracellular	0.0117304	8.93669	0.287008	0.774953	0.906922	-6.19965	No Change
seq.18432.32	Ras-related protein Ral-B	P11234	RALB	Endocrine	Parathyroid gland	Enriched	Intracellular	-0.0256965	10.8056	-0.366321	0.71523	0.881058	-6.17439	No Change
seq.18830.1	Intelectin-1	Q8WWA0	ITLN1	Adipose	Adipose tissue	Group enriched	Secreted	0.00612537	12.0531	0.156432	0.876143	0.953449	-6.2279	No Change
seq.18830.1	Intelectin-1	Q8WWA0	ITLN1	Gastrointestinal	Intestine	Group enriched	Secreted	0.00612537	12.0531	0.156432	0.876143	0.953449	-6.2279	No Change
seq.18832.65	Serum amyloid A-2 protein	P0DJI9	SAA2	Hepatic	Liver	Enriched	Secreted	0.0305819	11.1967	0.440163	0.661174	0.851323	-6.14539	No Change
seq.18839.24	Thyroglobulin	P01266	TG	Endocrine	Thyroid gland	Enriched	Secreted	0.264044	9.30219	1.80723	0.0750206	0.259613	-4.68263	No Change
seq.18864.7	Trypsin-3	P35030	PRSS3	Endocrine	Pancreas	Enriched	Secreted	0.0276006	10.191	0.395124	0.693952	0.869784	-6.16371	No Change
seq.18866.8	Calcineurin subunit B type 2	Q96LZ3	PPP3R2	Male reproductive	Testis	Enriched	Intracellular	0.0250007	10.4926	0.745728	0.458327	0.719765	-5.96944	No Change
seq.18870.1	T-cell surface glycoprotein CD3 epsilon chain	P07766	CD3E	Hematological	Lymphoid tissue	Enriched	Membrane	0.0784319	10.027	2.03606	0.0455275	0.189424	-4.27562	Up (pval < 0.05)
seq.18873.8	Carcinoembryonic antigen-related cell adhesion molecule 8	P31997	CEACAM8	Hematological	Bone marrow	Enriched	Intracellular	-0.376483	13.3018	-3.85368	0.000255066	0.00738583	0.311059	Down (qval < 0.05)
seq.18875.125	Chondrocalcin	P02458	COL2A1	Male reproductive	Epididymis	Group enriched	Secreted	-0.306836	12.0937	-1.41012	0.162928	0.416618	-5.28304	No Change
seq.18875.125	Chondrocalcin	P02458	COL2A1	Endocrine	Pituitary gland	Group enriched	Secreted	-0.306836	12.0937	-1.41012	0.162928	0.416618	-5.28304	No Change
seq.18875.125	Chondrocalcin	P02458	COL2A1	Sensory	Retina	Group enriched	Secreted	-0.306836	12.0937	-1.41012	0.162928	0.416618	-5.28304	No Change
seq.18875.125	Chondrocalcin	P02458	COL2A1	Gastrointestinal	Stomach	Group enriched	Secreted	-0.306836	12.0937	-1.41012	0.162928	0.416618	-5.28304	No Change
seq.18876.77	Carbohydrate sulfotransferase 4	Q8NCG5	CHST4	Gastrointestinal	Gallbladder	Enriched	Intracellular	-0.041874	9.32461	-1.81902	0.0731822	0.255969	-4.66272	No Change
seq.18882.7	Calsyntenin-2	Q9H4D0	CLSTN2	Adipose	Adipose tissue	Group enriched	Membrane	-0.0373704	9.55058	-0.470327	0.639583	0.83754	-6.13202	No Change
seq.18882.7	Calsyntenin-2	Q9H4D0	CLSTN2	Neurological	Brain	Group enriched	Membrane	-0.0373704	9.55058	-0.470327	0.639583	0.83754	-6.13202	No Change
seq.18882.7	Calsyntenin-2	Q9H4D0	CLSTN2	Female reproductive	Ovary	Group enriched	Membrane	-0.0373704	9.55058	-0.470327	0.639583	0.83754	-6.13202	No Change
seq.18886.28	Down syndrome cell adhesion molecule-like protein 1	Q8TD84	DSCAML1	Neurological	Brain	Group enriched	Membrane	0.00437388	8.31934	0.208318	0.835585	0.93515	-6.21866	No Change
seq.18886.28	Down syndrome cell adhesion molecule-like protein 1	Q8TD84	DSCAML1	Sensory	Retina	Group enriched	Membrane	0.00437388	8.31934	0.208318	0.835585	0.93515	-6.21866	No Change
seq.18888.37	Fatty acid-binding protein 12	A6NFH5	FABP12	Sensory	Retina	Enriched	Intracellular	0.0102063	10.803	0.443921	0.658468	0.849883	-6.14377	No Change
seq.18890.227	Fibrinogen beta chain	P02675	FGB	Hepatic	Liver	Enriched	Secreted	-0.0223559	11.3487	-0.648032	0.519083	0.764232	-6.03545	No Change
seq.18898.36	Hepatoma-derived growth factor-like protein 1	Q5TGJ6	HDGFL1	Male reproductive	Testis	Enriched	Intracellular	0.0223317	9.18788	0.973285	0.333761	0.61471	-5.78056	No Change
seq.18904.23	Calcium/calmodulin-dependent protein kinase type IV	Q16566	CAMK4	Neurological	Brain	Group enriched	Membrane	0.0106703	8.95781	0.387828	0.699319	0.872438	-6.16649	No Change
seq.18904.23	Calcium/calmodulin-dependent protein kinase type IV	Q16566	CAMK4	Hematological	Lymphoid tissue	Group enriched	Membrane	0.0106703	8.95781	0.387828	0.699319	0.872438	-6.16649	No Change
seq.18917.53	Pancreatic alpha-amylase	P04746	AMY2A	Endocrine	Pancreas	Enriched	Secreted	-0.0200081	14.1453	-0.177982	0.859251	0.947024	-6.22438	No Change
seq.18933.4	Protein-glutamine gamma-glutamyltransferase 4	P49221	TGM4	Male reproductive	Prostate	Enriched	Intracellular	0.0331833	9.46611	1.29476	0.199656	0.464049	-5.43137	No Change
seq.18950.13	Ras-related C3 botulinum toxin substrate 2	P15153	RAC2	Hematological	Bone marrow	Group enriched	Intracellular	-0.414824	12.2174	-3.99477	0.000157863	0.0053791	0.750648	Down (qval < 0.05)
seq.18950.13	Ras-related C3 botulinum toxin substrate 2	P15153	RAC2	Hematological	Lymphoid tissue	Group enriched	Intracellular	-0.414824	12.2174	-3.99477	0.000157863	0.0053791	0.750648	Down (qval < 0.05)
seq.19120.33	D-amino-acid oxidase	P14920	DAO	Neurological	Brain	Group enriched	Intracellular	-0.0534714	9.37154	-1.07499	0.286069	0.566578	-5.68041	No Change
seq.19120.33	D-amino-acid oxidase	P14920	DAO	Urinary	Kidney	Group enriched	Intracellular	-0.0534714	9.37154	-1.07499	0.286069	0.566578	-5.68041	No Change
seq.19120.33	D-amino-acid oxidase	P14920	DAO	Hepatic	Liver	Group enriched	Intracellular	-0.0534714	9.37154	-1.07499	0.286069	0.566578	-5.68041	No Change
seq.19136.22	Methylmalonate-semialdehyde dehydrogenase [acylating], mitochondrial	Q02252	ALDH6A1	Urinary	Kidney	Group enriched	Membrane	-0.0661389	11.0958	-1.10437	0.27321	0.551539	-5.64969	No Change
seq.19136.22	Methylmalonate-semialdehyde dehydrogenase [acylating], mitochondrial	Q02252	ALDH6A1	Hepatic	Liver	Group enriched	Membrane	-0.0661389	11.0958	-1.10437	0.27321	0.551539	-5.64969	No Change
seq.19139.3	Heat shock factor 2-binding protein	O75031	HSF2BP	Male reproductive	Testis	Enriched	Intracellular	0.0436429	10.0715	0.571743	0.569326	0.795862	-6.08063	No Change
seq.19147.6	Galactoside-binding soluble lectin 13	Q9UHV8	LGALS13	Female reproductive	Placenta	Enriched	Intracellular	0.0165144	11.2111	0.797271	0.427988	0.696146	-5.93095	No Change
seq.19154.41	Glia-derived nexin	P07093	SERPINE2	Female reproductive	Placenta	Enriched	Secreted	0.0156328	14.5841	0.120318	0.904576	0.964961	-6.23278	No Change
seq.19158.1	PCNA-associated factor	Q15004	PCLAF	Hematological	Bone marrow	Group enriched	Intracellular	-0.0234172	12.1277	-0.234734	0.8151	0.924643	-6.21295	No Change
seq.19158.1	PCNA-associated factor	Q15004	PCLAF	Hematological	Lymphoid tissue	Group enriched	Intracellular	-0.0234172	12.1277	-0.234734	0.8151	0.924643	-6.21295	No Change
seq.19168.71	Proline-serine-threonine phosphatase-interacting protein 1	O43586	PSTPIP1	Hematological	Bone marrow	Group enriched	Intracellular	-0.0835504	11.2009	-1.89269	0.0625321	0.232898	-4.53573	No Change
seq.19168.71	Proline-serine-threonine phosphatase-interacting protein 1	O43586	PSTPIP1	Hematological	Lymphoid tissue	Group enriched	Intracellular	-0.0835504	11.2009	-1.89269	0.0625321	0.232898	-4.53573	No Change
seq.19212.4	Deleted in malignant brain tumors 1 protein	Q9UGM3	DMBT1	Gastrointestinal	Intestine	Group enriched	Secreted	-0.0239553	9.59915	-0.616062	0.539851	0.777026	-6.05506	No Change
seq.19212.4	Deleted in malignant brain tumors 1 protein	Q9UGM3	DMBT1	Gastrointestinal	Salivary gland	Group enriched	Secreted	-0.0239553	9.59915	-0.616062	0.539851	0.777026	-6.05506	No Change
seq.19213.1	Serine protease inhibitor Kazal-type 4	O60575	SPINK4	Gastrointestinal	Intestine	Enriched	Secreted	0.0186583	11.443	0.647713	0.519288	0.764232	-6.03565	No Change
seq.19231.22	Protein tyrosine phosphatase type IVA 3	O75365	PTP4A3	Muscular	Heart muscle	Group enriched	Intracellular	-0.0904919	10.47	-3.7317	0.000383236	0.00920521	-0.0608636	Down (qval < 0.05)
seq.19231.22	Protein tyrosine phosphatase type IVA 3	O75365	PTP4A3	Endocrine	Pituitary gland	Group enriched	Intracellular	-0.0904919	10.47	-3.7317	0.000383236	0.00920521	-0.0608636	Down (qval < 0.05)
seq.19231.22	Protein tyrosine phosphatase type IVA 3	O75365	PTP4A3	Muscular	Skeletal muscle	Group enriched	Intracellular	-0.0904919	10.47	-3.7317	0.000383236	0.00920521	-0.0608636	Down (qval < 0.05)
seq.19251.56	Serglycin	P10124	SRGN	Hematological	Bone marrow	Enriched	Intracellular	-0.369026	13.1699	-2.80928	0.00643033	0.0539618	-2.59619	Down (pval < 0.05)
seq.19291.2	Calsequestrin-2	O14958	CASQ2	Muscular	Heart muscle	Enriched	Intracellular	-0.0278731	9.73301	-1.37784	0.17264	0.430002	-5.32576	No Change
seq.19296.51	Myosin regulatory light chain 2, atrial isoform	Q01449	MYL7	Muscular	Heart muscle	Enriched	Intracellular	0.0618204	12.1258	0.881233	0.381205	0.65939	-5.86286	No Change
seq.19317.114	Prostatic acid phosphatase	P15309	ACP3	Male reproductive	Prostate	Enriched	Membrane and secreted isoforms	0.059093	9.27865	2.35829	0.0211551	0.117056	-3.63072	Up (pval < 0.05)
seq.19360.22	Leucine-rich repeat transmembrane neuronal protein 1	Q86UE6	LRRTM1	Neurological	Brain	Group enriched	Membrane	0.000313989	9.59962	0.0191209	0.984799	0.992499	-6.23967	No Change
seq.19360.22	Leucine-rich repeat transmembrane neuronal protein 1	Q86UE6	LRRTM1	Gastrointestinal	Salivary gland	Group enriched	Membrane	0.000313989	9.59962	0.0191209	0.984799	0.992499	-6.23967	No Change
seq.19370.30	Heparan sulfate glucosamine 3-O-sulfotransferase 4	Q9Y661	HS3ST4	Neurological	Brain	Enriched	Membrane	0.00083595	12.823	0.0148157	0.988221	0.994212	-6.23974	No Change
seq.19372.7	MAM domain-containing glycosylphosphatidylinositol anchor protein 2	Q7Z553	MDGA2	Neurological	Brain	Group enriched	Membrane	-0.00782544	11.0258	-0.091117	0.92766	0.974562	-6.23579	No Change
seq.19372.7	MAM domain-containing glycosylphosphatidylinositol anchor protein 2	Q7Z553	MDGA2	Sensory	Retina	Group enriched	Membrane	-0.00782544	11.0258	-0.091117	0.92766	0.974562	-6.23579	No Change
seq.19372.7	MAM domain-containing glycosylphosphatidylinositol anchor protein 2	Q7Z553	MDGA2	Male reproductive	Testis	Group enriched	Membrane	-0.00782544	11.0258	-0.091117	0.92766	0.974562	-6.23579	No Change
seq.19373.3	Myosin regulatory light chain 12A	P19105	MYL12A	Muscular	Heart muscle	Group enriched	Intracellular	-0.122938	10.3384	-3.02885	0.00343574	0.0359062	-2.04081	Down (qval < 0.05)
seq.19373.3	Myosin regulatory light chain 12A	P19105	MYL12A	Muscular	Skeletal muscle	Group enriched	Intracellular	-0.122938	10.3384	-3.02885	0.00343574	0.0359062	-2.04081	Down (qval < 0.05)
seq.19373.3	Myosin regulatory light chain 12A	P19105	MYL12A	Gastrointestinal	Tongue	Group enriched	Intracellular	-0.122938	10.3384	-3.02885	0.00343574	0.0359062	-2.04081	Down (qval < 0.05)
seq.19506.6	Glycine N-acyltransferase	Q6IB77	GLYAT	Urinary	Kidney	Group enriched	Intracellular	0.101929	11.4365	1.7116	0.0913957	0.294044	-4.83971	No Change
seq.19506.6	Glycine N-acyltransferase	Q6IB77	GLYAT	Hepatic	Liver	Group enriched	Intracellular	0.101929	11.4365	1.7116	0.0913957	0.294044	-4.83971	No Change
seq.19518.12	Hexokinase-3	P52790	HK3	Hematological	Bone marrow	Group enriched	Intracellular	0.0359452	11.3219	1.02889	0.307073	0.589059	-5.72701	No Change
seq.19518.12	Hexokinase-3	P52790	HK3	Hematological	Lymphoid tissue	Group enriched	Intracellular	0.0359452	11.3219	1.02889	0.307073	0.589059	-5.72701	No Change
seq.19553.14	Syntaxin-1A	Q16623	STX1A	Neurological	Brain	Group enriched	Membrane	0.0784978	10.8233	1.12403	0.264839	0.54226	-5.62869	No Change
seq.19553.14	Syntaxin-1A	Q16623	STX1A	Endocrine	Pituitary gland	Group enriched	Membrane	0.0784978	10.8233	1.12403	0.264839	0.54226	-5.62869	No Change
seq.19557.3	Beta-klotho	Q86Z14	KLB	Adipose	Adipose tissue	Group enriched	Membrane	0.0101482	9.85593	0.171863	0.864041	0.948593	-6.22543	No Change
seq.19557.3	Beta-klotho	Q86Z14	KLB	Hepatic	Liver	Group enriched	Membrane	0.0101482	9.85593	0.171863	0.864041	0.948593	-6.22543	No Change
seq.19557.3	Beta-klotho	Q86Z14	KLB	Endocrine	Pancreas	Group enriched	Membrane	0.0101482	9.85593	0.171863	0.864041	0.948593	-6.22543	No Change
seq.19558.10	Low-density lipoprotein receptor-related protein 4	O75096	LRP4	Neurological	Brain	Group enriched	Membrane	0.0815774	11.6196	1.19058	0.237837	0.512016	-5.55494	No Change
seq.19558.10	Low-density lipoprotein receptor-related protein 4	O75096	LRP4	Skin	Skin	Group enriched	Membrane	0.0815774	11.6196	1.19058	0.237837	0.512016	-5.55494	No Change
seq.19563.3	Seizure 6-like protein	Q9BYH1	SEZ6L	Neurological	Brain	Enriched	Membrane	0.101979	11.5743	2.46823	0.0160224	0.0983084	-3.39229	Up (pval < 0.05)
seq.19570.12	Fibroblast growth factor 8	P55075	FGF8	Muscular	Skeletal muscle	Enriched	Secreted	0.0555625	8.44459	2.42992	0.0176683	0.103893	-3.47642	Up (pval < 0.05)
seq.19579.5	Neutrophil defensin 1	P59665	DEFA1	Hematological	Bone marrow	Enriched	Intracellular	0.00295453	9.91541	0.223177	0.824047	0.928256	-6.21553	No Change
seq.19579.5	Neutrophil defensin 1	P59665	DEFA1	Hematological	Bone marrow	Enriched	Intracellular	0.00295453	9.91541	0.223177	0.824047	0.928256	-6.21553	No Change
seq.19586.89	Ras-related protein Rab-3C	Q96E17	RAB3C	Neurological	Brain	Enriched	Intracellular	-0.355241	12.9547	-3.35808	0.00127211	0.0189035	-1.14973	Down (qval < 0.05)
seq.19590.46	Pulmonary surfactant-associated protein D	P35247	SFTPD	Respiratory	Lung	Enriched	Secreted	0.22261	11.5333	1.45748	0.149452	0.396984	-5.2187	No Change
seq.19601.15	Ankyrin repeat and SOCS box protein 9	Q96DX5	ASB9	Urinary	Kidney	Group enriched	Intracellular	-0.00293077	11.7129	-0.0412173	0.96724	0.986025	-6.23901	No Change
seq.19601.15	Ankyrin repeat and SOCS box protein 9	Q96DX5	ASB9	Hepatic	Liver	Group enriched	Intracellular	-0.00293077	11.7129	-0.0412173	0.96724	0.986025	-6.23901	No Change
seq.19601.15	Ankyrin repeat and SOCS box protein 9	Q96DX5	ASB9	Hematological	Lymphoid tissue	Group enriched	Intracellular	-0.00293077	11.7129	-0.0412173	0.96724	0.986025	-6.23901	No Change
seq.19601.15	Ankyrin repeat and SOCS box protein 9	Q96DX5	ASB9	Endocrine	Pancreas	Group enriched	Intracellular	-0.00293077	11.7129	-0.0412173	0.96724	0.986025	-6.23901	No Change
seq.19601.15	Ankyrin repeat and SOCS box protein 9	Q96DX5	ASB9	Male reproductive	Testis	Group enriched	Intracellular	-0.00293077	11.7129	-0.0412173	0.96724	0.986025	-6.23901	No Change
seq.19614.8	Transcobalamin-1	P20061	TCN1	Gastrointestinal	Salivary gland	Enriched	Secreted	-0.7424	14.97	-3.92334	0.000201503	0.006371	0.526862	Down (qval < 0.05)
seq.19631.13	Kininostatin	P01042	KNG1	Hepatic	Liver	Enriched	Secreted	0.0910086	11.3092	0.499482	0.619005	0.823682	-6.11826	No Change
seq.19636.23	HLA class I histocompatibility antigen, alpha chain G	P17693	HLA-G	Endocrine	Pituitary gland	Group enriched	Membrane and secreted isoforms	0.0390913	13.3381	0.910747	0.365552	0.644843	-5.83734	No Change
seq.19636.23	HLA class I histocompatibility antigen, alpha chain G	P17693	HLA-G	Female reproductive	Placenta	Group enriched	Membrane and secreted isoforms	0.0390913	13.3381	0.910747	0.365552	0.644843	-5.83734	No Change
seq.19637.9	Corticoliberin	P06850	CRH	Neurological	Brain	Enriched	Secreted	0.0450446	10.1541	0.2886	0.77374	0.906802	-6.1992	No Change
seq.19638.9	Dynorphin A (1-17)	P01213	PDYN	Neurological	Brain	Enriched	Secreted	0.0465072	11.8085	0.883282	0.380105	0.659206	-5.86111	No Change
seq.19639.53	Islet amyloid polypeptide	P10997	IAPP	Endocrine	Pancreas	Enriched	Secreted	0.228902	11.2344	3.51041	0.00078695	0.0141651	-0.715297	Up (qval < 0.05)
seq.19640.2	Parathyroid Hormone1-34	P01270	PTH	Endocrine	Parathyroid gland	Enriched	Secreted	0.0128559	9.23373	0.467831	0.641358	0.838585	-6.13316	No Change
seq.19743.12	V-set and transmembrane domain-containing protein 1	Q6UX27	VSTM1	Hematological	Bone marrow	Enriched	Membrane and secreted isoforms	-0.0305457	11.613	-1.1528	0.252911	0.52995	-5.59731	No Change
seq.19751.21	Adenosine deaminase	P00813	ADA	Gastrointestinal	Intestine	Group enriched	Intracellular	0.0715238	12.4386	1.40478	0.164505	0.419044	-5.29017	No Change
seq.19751.21	Adenosine deaminase	P00813	ADA	Hematological	Lymphoid tissue	Group enriched	Intracellular	0.0715238	12.4386	1.40478	0.164505	0.419044	-5.29017	No Change
seq.19760.26	Carboxypeptidase A1	P15085	CPA1	Endocrine	Pancreas	Enriched	Secreted	0.00450862	11.7402	0.10878	0.913688	0.969817	-6.23407	No Change
seq.19768.13	Cystatin B	P04080	CSTB	Gastrointestinal	Esophagus	Enriched	Intracellular	0.0775008	10.6557	1.94714	0.0555282	0.217191	-4.43893	No Change
seq.19774.8	Hemoglobin subunit gamma-2	P69892	HBG2	Female reproductive	Placenta	Enriched	Intracellular	-0.00776348	13.8658	-0.155178	0.877127	0.954096	-6.22809	No Change
seq.19786.26	Meprin A subunit alpha	Q16819	MEP1A	Gastrointestinal	Intestine	Enriched	Membrane	0.0313073	10.8185	0.973234	0.333786	0.61471	-5.78061	No Change
seq.19803.34	Retinol-binding protein 2	P50120	RBP2	Gastrointestinal	Intestine	Enriched	Intracellular	0.117671	10.7435	0.86691	0.388952	0.666073	-5.87495	No Change
seq.19821.10	Peptidoglycan recognition protein I-beta	Q96LB8	PGLYRP4	Female reproductive	Cervix	Group enriched	Secreted	0.0374114	13.5914	1.25657	0.213085	0.480132	-5.47782	No Change
seq.19821.10	Peptidoglycan recognition protein I-beta	Q96LB8	PGLYRP4	Gastrointestinal	Esophagus	Group enriched	Secreted	0.0374114	13.5914	1.25657	0.213085	0.480132	-5.47782	No Change
seq.19821.10	Peptidoglycan recognition protein I-beta	Q96LB8	PGLYRP4	Skin	Skin	Group enriched	Secreted	0.0374114	13.5914	1.25657	0.213085	0.480132	-5.47782	No Change
seq.19821.10	Peptidoglycan recognition protein I-beta	Q96LB8	PGLYRP4	Female reproductive	Vagina	Group enriched	Secreted	0.0374114	13.5914	1.25657	0.213085	0.480132	-5.47782	No Change
seq.20067.26	Factor seven-activating protease	Q14520	HABP2	Hepatic	Liver	Enriched	Secreted	0.0367279	16.2309	0.473295	0.637475	0.835296	-6.13066	No Change
seq.20075.130	Melanoma-associated antigen 4	P43358	MAGEA4	Male reproductive	Testis	Enriched	Membrane	0.0352524	8.56118	0.611991	0.542525	0.777273	-6.05749	No Change
seq.20076.7	Myeloid cell nuclear differentiation antigen	P41218	MNDA	Hematological	Bone marrow	Group enriched	Intracellular	-0.695596	16.5913	-4.56978	2.04208e-05	0.00162611	2.63644	Down (qval < 0.05)
seq.20076.7	Myeloid cell nuclear differentiation antigen	P41218	MNDA	Hematological	Lymphoid tissue	Group enriched	Intracellular	-0.695596	16.5913	-4.56978	2.04208e-05	0.00162611	2.63644	Down (qval < 0.05)
seq.20079.6	Phosphoenolpyruvate carboxykinase [GTP], mitochondrial	Q16822	PCK2	Gastrointestinal	Intestine	Group enriched	Intracellular	-0.0139812	11.3882	-0.199859	0.84217	0.938407	-6.22035	No Change
seq.20079.6	Phosphoenolpyruvate carboxykinase [GTP], mitochondrial	Q16822	PCK2	Urinary	Kidney	Group enriched	Intracellular	-0.0139812	11.3882	-0.199859	0.84217	0.938407	-6.22035	No Change
seq.20079.6	Phosphoenolpyruvate carboxykinase [GTP], mitochondrial	Q16822	PCK2	Hepatic	Liver	Group enriched	Intracellular	-0.0139812	11.3882	-0.199859	0.84217	0.938407	-6.22035	No Change
seq.20093.9	Vascular cell adhesion protein 1	P19320	VCAM1	Hematological	Lymphoid tissue	Enriched	Membrane	0.0592905	12.6531	0.86622	0.389327	0.666304	-5.87552	No Change
seq.20107.11	Myosin light polypeptide 4	P12829	MYL4	Muscular	Heart muscle	Enriched	Intracellular	0.037438	13.8097	0.791763	0.431172	0.698533	-5.93519	No Change
seq.20111.5	Brain acid soluble protein 1	P80723	BASP1	Neurological	Brain	Group enriched	Intracellular	-0.262099	10.8333	-3.34235	0.00133586	0.0194207	-1.19385	Down (qval < 0.05)
seq.20111.5	Brain acid soluble protein 1	P80723	BASP1	Male reproductive	Epididymis	Group enriched	Intracellular	-0.262099	10.8333	-3.34235	0.00133586	0.0194207	-1.19385	Down (qval < 0.05)
seq.20126.19	Glial fibrillary acidic protein	P14136	GFAP	Neurological	Brain	Enriched	Intracellular	0.102069	7.05502	1.44941	0.151686	0.400307	-5.22981	No Change
seq.20133.1	Melanoma-associated antigen 3	P43357	MAGEA3	Male reproductive	Testis	Enriched	Intracellular	0.0142081	10.9274	0.271311	0.78695	0.910917	-6.20392	No Change
seq.20165.4	Dihydropyrimidinase	Q14117	DPYS	Urinary	Kidney	Group enriched	Intracellular	0.0586899	12.0388	1.29688	0.198929	0.463464	-5.42875	No Change
seq.20165.4	Dihydropyrimidinase	Q14117	DPYS	Hepatic	Liver	Group enriched	Intracellular	0.0586899	12.0388	1.29688	0.198929	0.463464	-5.42875	No Change
seq.20197.14	Visinin-like protein 1	P62760	VSNL1	Neurological	Brain	Enriched	Intracellular	0.0139696	11.3772	0.41033	0.682816	0.862123	-6.15774	No Change
seq.20203.45	Complement C1s subcomponent	P09871	C1S	Hepatic	Liver	Enriched	Secreted	0.0426911	14.3263	1.06356	0.291181	0.572488	-5.69215	No Change
seq.20231.23	Uridine phosphorylase 2	O95045	UPP2	Urinary	Kidney	Group enriched	Intracellular	0.0854601	10.2282	3.83136	0.000274936	0.00765917	0.242451	Up (qval < 0.05)
seq.20231.23	Uridine phosphorylase 2	O95045	UPP2	Hepatic	Liver	Group enriched	Intracellular	0.0854601	10.2282	3.83136	0.000274936	0.00765917	0.242451	Up (qval < 0.05)
seq.20367.6	L-amino-acid oxidase	Q96RQ9	IL4I1	Hematological	Lymphoid tissue	Group enriched	Secreted	-0.0459696	10.7535	-2.16019	0.0341815	0.159094	-4.03692	Down (pval < 0.05)
seq.20367.6	L-amino-acid oxidase	Q96RQ9	IL4I1	Male reproductive	Testis	Group enriched	Secreted	-0.0459696	10.7535	-2.16019	0.0341815	0.159094	-4.03692	Down (pval < 0.05)
seq.20381.21	PIH1 domain-containing protein 2	Q8WWB5	PIH1D2	Male reproductive	Testis	Enriched	Intracellular	-0.00108667	9.93639	-0.0433764	0.965525	0.985982	-6.23893	No Change
seq.20393.10	Retinal cone rhodopsin-sensitive cGMP 3',5'-cyclic phosphodiesterase subunit gamma	Q13956	PDE6H	Sensory	Retina	Enriched	Intracellular	0.0105352	11.9236	0.170913	0.864785	0.948983	-6.22558	No Change
seq.20428.5	Phosphoethanolamine/phosphocholine phosphatase	Q8TCT1	PHOSPHO1	Male reproductive	Testis	Enriched	Intracellular	-0.00220552	8.48906	-0.100464	0.920263	0.971307	-6.23492	No Change
seq.20430.8	C-type natriuretic peptide	P23582	NPPC	Neurological	Brain	Enriched	Secreted	-0.00386188	9.90687	-0.237772	0.812752	0.923421	-6.21225	No Change
seq.20447.11	Homeobox protein TGIF2LY	Q8IUE0	TGIF2LY	Male reproductive	Testis	Enriched	Intracellular	0.062663	8.87734	1.90348	0.0610866	0.230606	-4.51672	No Change
seq.20464.7	Putative KHDC1-like protein	Q5JSQ8	KHDC1L	Neurological	Brain	Group enriched	Intracellular	0.0446374	9.01829	1.30479	0.196236	0.461035	-5.41895	No Change
seq.20464.7	Putative KHDC1-like protein	Q5JSQ8	KHDC1L	Endocrine	Pituitary gland	Group enriched	Intracellular	0.0446374	9.01829	1.30479	0.196236	0.461035	-5.41895	No Change
seq.20464.7	Putative KHDC1-like protein	Q5JSQ8	KHDC1L	Male reproductive	Testis	Group enriched	Intracellular	0.0446374	9.01829	1.30479	0.196236	0.461035	-5.41895	No Change
seq.20521.83	CD28	P10747	CD28	Hematological	Lymphoid tissue	Group enriched	Membrane	0.0844292	9.38366	1.47447	0.144837	0.389957	-5.19514	No Change
seq.20521.83	CD28	P10747	CD28	Female reproductive	Placenta	Group enriched	Membrane	0.0844292	9.38366	1.47447	0.144837	0.389957	-5.19514	No Change
seq.20522.2	Interleukin-1 receptor accessory protein-like 1	Q9NZN1	IL1RAPL1	Neurological	Brain	Enriched	Membrane	0.0133032	8.56477	0.398229	0.691672	0.869065	-6.16251	No Change
seq.20526.3	Retinoic acid early transcript 1L protein	Q5VY80	RAET1L	Gastrointestinal	Esophagus	Group enriched	Membrane	0.0514508	9.23968	0.972479	0.334159	0.614921	-5.78132	No Change
seq.20526.3	Retinoic acid early transcript 1L protein	Q5VY80	RAET1L	Female reproductive	Vagina	Group enriched	Membrane	0.0514508	9.23968	0.972479	0.334159	0.614921	-5.78132	No Change
seq.20529.7	Cadherin-10	Q9Y6N8	CDH10	Neurological	Brain	Group enriched	Membrane	0.0280588	8.71134	0.718498	0.47484	0.72995	-5.98876	No Change
seq.20529.7	Cadherin-10	Q9Y6N8	CDH10	Male reproductive	Prostate	Group enriched	Membrane	0.0280588	8.71134	0.718498	0.47484	0.72995	-5.98876	No Change
seq.20534.6	Scavenger receptor class B member 1	Q8WTV0	SCARB1	Endocrine	Adrenal gland	Enriched	Membrane	-0.0158363	10.4016	-0.254017	0.800227	0.917402	-6.20836	No Change
seq.20538.71	Sialic acid-binding Ig-like lectin 11	Q96RL6	SIGLEC11	Hematological	Lymphoid tissue	Group enriched	Membrane	0.299664	9.22045	2.02546	0.0466315	0.191707	-4.29542	Up (pval < 0.05)
seq.20538.71	Sialic acid-binding Ig-like lectin 11	Q96RL6	SIGLEC11	Female reproductive	Ovary	Group enriched	Membrane	0.299664	9.22045	2.02546	0.0466315	0.191707	-4.29542	Up (pval < 0.05)
seq.20539.4	Neutrophil defensin 3	P59666	DEFA3	Hematological	Bone marrow	Enriched	Intracellular	-0.00637085	10.8017	-0.041161	0.967285	0.986025	-6.23902	No Change
seq.20541.73	T-cell surface glycoprotein CD1b	P29016	CD1B	Hematological	Lymphoid tissue	Enriched	Membrane	0.0844891	7.86739	3.36564	0.00124253	0.0187686	-1.12851	Up (qval < 0.05)
seq.20543.19	Beta-defensin 127	Q9H1M4	DEFB127	Male reproductive	Epididymis	Enriched	Secreted	0.0108988	9.028	0.439749	0.661473	0.851327	-6.14556	No Change
seq.20544.103	Glutamate receptor ionotropic, kainate 2	Q13002	GRIK2	Neurological	Brain	Enriched	Membrane	0.0552554	7.87867	0.613571	0.541486	0.777172	-6.05655	No Change
seq.20547.5	Neuronal acetylcholine receptor subunit beta-3	Q05901	CHRNB3	Neurological	Brain	Group enriched	Membrane	0.0247512	7.37055	0.612814	0.541984	0.777172	-6.057	No Change
seq.20547.5	Neuronal acetylcholine receptor subunit beta-3	Q05901	CHRNB3	Sensory	Retina	Group enriched	Membrane	0.0247512	7.37055	0.612814	0.541984	0.777172	-6.057	No Change
seq.20549.1	Izumo sperm-egg fusion protein 4	Q1ZYL8	IZUMO4	Male reproductive	Testis	Enriched	Secreted	0.08967	9.83092	0.931639	0.354723	0.636086	-5.81878	No Change
seq.20558.4	Ephrin type-A receptor 8	P29322	EPHA8	Neurological	Choroid plexus	Enriched	Membrane	-0.0293809	9.59926	-0.288002	0.774196	0.906922	-6.19937	No Change
seq.20563.48	Toll-like receptor 10	Q9BXR5	TLR10	Hematological	Lymphoid tissue	Enriched	Membrane	0.0338427	7.6581	0.601485	0.549459	0.783596	-6.06368	No Change
seq.20570.18	V-set and transmembrane domain-containing protein 1	Q6UX27	VSTM1	Hematological	Bone marrow	Enriched	Membrane and secreted isoforms	-0.115061	10.0846	-0.686575	0.494617	0.746973	-6.0105	No Change
seq.20579.50	Myelin-associated glycoprotein	P20916	MAG	Neurological	Brain	Enriched	Membrane	0.0279393	9.6359	0.468288	0.641033	0.838429	-6.13295	No Change
seq.20589.5	Cadherin-4	P55283	CDH4	Neurological	Brain	Group enriched	Membrane	0.130223	8.62809	0.724122	0.471403	0.726746	-5.98483	No Change
seq.20589.5	Cadherin-4	P55283	CDH4	Hematological	Lymphoid tissue	Group enriched	Membrane	0.130223	8.62809	0.724122	0.471403	0.726746	-5.98483	No Change
seq.20589.5	Cadherin-4	P55283	CDH4	Female reproductive	Ovary	Group enriched	Membrane	0.130223	8.62809	0.724122	0.471403	0.726746	-5.98483	No Change
seq.20589.5	Cadherin-4	P55283	CDH4	Muscular	Skeletal muscle	Group enriched	Membrane	0.130223	8.62809	0.724122	0.471403	0.726746	-5.98483	No Change
seq.20590.13	Neuropeptide Y	P01303	NPY	Endocrine	Adrenal gland	Group enriched	Secreted	0.0342962	11.1176	0.453402	0.651661	0.845307	-6.13963	No Change
seq.20590.13	Neuropeptide Y	P01303	NPY	Neurological	Brain	Group enriched	Secreted	0.0342962	11.1176	0.453402	0.651661	0.845307	-6.13963	No Change
seq.20590.13	Neuropeptide Y	P01303	NPY	Male reproductive	Prostate	Group enriched	Secreted	0.0342962	11.1176	0.453402	0.651661	0.845307	-6.13963	No Change
seq.20591.48	Gliomedin	Q6ZMI3	GLDN	Neurological	Brain	Enriched	Secreted	0.104338	10.9774	1.62022	0.109679	0.327004	-4.98248	No Change
seq.20593.10	Beta-1,3-galactosyltransferase 5	Q9Y2C3	B3GALT5	Gastrointestinal	Intestine	Enriched	Intracellular	-0.0168213	10.9407	-0.668601	0.505948	0.755056	-6.02231	No Change
seq.20922.4	Profilin-4	Q8NHR9	PFN4	Male reproductive	Testis	Enriched	Intracellular	-0.0081275	7.53438	-0.204226	0.838769	0.936404	-6.21949	No Change
seq.20942.4	DnaJ homolog subfamily B member 8	Q8NHS0	DNAJB8	Male reproductive	Testis	Enriched	Intracellular	-0.118845	10.4104	-2.20229	0.0309383	0.148821	-3.95316	Down (pval < 0.05)
seq.20946.41	Gametocyte-specific factor 1	Q8WW33	GTSF1	Male reproductive	Testis	Enriched	Intracellular	0.00223142	9.62378	0.134165	0.893656	0.961511	-6.23106	No Change
seq.20987.21	Homeobox protein SIX6	O95475	SIX6	Endocrine	Pituitary gland	Enriched	Intracellular	0.0593415	9.78393	1.12026	0.26643	0.544453	-5.63274	No Change
seq.20993.13	BEN domain-containing protein 6	Q5SZJ8	BEND6	Neurological	Brain	Group enriched	Intracellular	0.0655913	9.21936	2.67502	0.00929472	0.0678895	-2.91954	Up (pval < 0.05)
seq.20993.13	BEN domain-containing protein 6	Q5SZJ8	BEND6	Sensory	Retina	Group enriched	Intracellular	0.0655913	9.21936	2.67502	0.00929472	0.0678895	-2.91954	Up (pval < 0.05)
seq.20998.19	Nicotinamide riboside kinase 2; Short=NRK 2; Short=NmR-K 2; EC=2.7.1.22	Q9NPI5	NMRK2	Muscular	Heart muscle	Group enriched	Intracellular	-0.0117647	12.4147	-0.158947	0.874168	0.952149	-6.22751	No Change
seq.20998.19	Nicotinamide riboside kinase 2; Short=NRK 2; Short=NmR-K 2; EC=2.7.1.22	Q9NPI5	NMRK2	Muscular	Skeletal muscle	Group enriched	Intracellular	-0.0117647	12.4147	-0.158947	0.874168	0.952149	-6.22751	No Change
seq.20998.19	Nicotinamide riboside kinase 2; Short=NRK 2; Short=NmR-K 2; EC=2.7.1.22	Q9NPI5	NMRK2	Gastrointestinal	Tongue	Group enriched	Intracellular	-0.0117647	12.4147	-0.158947	0.874168	0.952149	-6.22751	No Change
seq.21009.28	Sentan	A6NMZ2	SNTN	Female reproductive	Fallopian tube	Enriched	Intracellular	0.0233855	9.6161	0.96112	0.339798	0.621387	-5.79189	No Change
seq.21106.206	Centrin-1	Q12798	CETN1	Male reproductive	Testis	Enriched	Intracellular	0.0893171	9.68078	1.29682	0.19895	0.463464	-5.42883	No Change
seq.21112.6	Myosin regulatory light chain 2, skeletal muscle isoform	Q96A32	MYLPF	Muscular	Skeletal muscle	Group enriched	Intracellular	-0.0109215	13.5348	-0.229242	0.819349	0.926034	-6.2142	No Change
seq.21112.6	Myosin regulatory light chain 2, skeletal muscle isoform	Q96A32	MYLPF	Gastrointestinal	Tongue	Group enriched	Intracellular	-0.0109215	13.5348	-0.229242	0.819349	0.926034	-6.2142	No Change
seq.21118.48	GTP cyclohydrolase I feedback regulatory protein	P30047	GCHFR	Hepatic	Liver	Enriched	Intracellular	0.14533	10.504	1.91712	0.0593017	0.226509	-4.49259	No Change
seq.21121.31	NEDD8-activating enzyme E1 catalytic subunit	Q8TBC4	UBA3	Neurological	Brain	Enriched	Intracellular	-0.0176962	7.54858	-0.338519	0.735985	0.889208	-6.18394	No Change
seq.21146.187	Tubby-related protein 1	O00294	TULP1	Sensory	Retina	Enriched	Intracellular	0.00313097	8.25238	0.0794132	0.93693	0.975499	-6.23677	No Change
seq.21164.83	Homeobox protein TGIF2LX	Q8IUE1	TGIF2LX	Male reproductive	Testis	Enriched	Intracellular	0.0270424	8.53156	0.541394	0.589954	0.806344	-6.09705	No Change
seq.21173.25	ELAV-like protein 2	Q12926	ELAVL2	Neurological	Brain	Group enriched	Intracellular	0.0583178	8.90741	1.32779	0.188558	0.44952	-5.39012	No Change
seq.21173.25	ELAV-like protein 2	Q12926	ELAVL2	Male reproductive	Testis	Group enriched	Intracellular	0.0583178	8.90741	1.32779	0.188558	0.44952	-5.39012	No Change
seq.21191.24	Dual specificity protein phosphatase 21	Q9H596	DUSP21	Male reproductive	Testis	Enriched	Intracellular	0.0503951	9.19875	1.06729	0.289505	0.57106	-5.68833	No Change
seq.21208.163	CCAAT/enhancer-binding protein epsilon	Q15744	CEBPE	Hematological	Bone marrow	Enriched	Intracellular	0.0126387	11.1682	0.687439	0.494076	0.74631	-6.00992	No Change
seq.21229.5	Transmembrane and immunoglobulin domain-containing protein 2	Q96BF3	TMIGD2	Hematological	Lymphoid tissue	Enriched	Membrane	0.0229118	11.9866	0.42464	0.6724	0.85721	-6.15192	No Change
seq.21232.39	Benign Prostate specific Antigen	P07288	KLK3	Male reproductive	Prostate	Enriched	Secreted	0.0985707	9.96375	0.993333	0.323967	0.605271	-5.76158	No Change
seq.21237.24	Protein-arginine deiminase type-4	Q9UM07	PADI4	Hematological	Bone marrow	Group enriched	Intracellular	-1.06433	13.4886	-4.58698	1.917e-05	0.00157797	2.69497	Down (qval < 0.05)
seq.21237.24	Protein-arginine deiminase type-4	Q9UM07	PADI4	Hematological	Lymphoid tissue	Group enriched	Intracellular	-1.06433	13.4886	-4.58698	1.917e-05	0.00157797	2.69497	Down (qval < 0.05)
seq.21247.16	S-adenosylmethionine synthase isoform type-1	Q00266	MAT1A	Hepatic	Liver	Enriched	Intracellular	0.1745	9.04203	1.75561	0.0835275	0.279162	-4.76839	No Change
seq.21276.11	CD133 antigen	O43490	PROM1	Sensory	Retina	Enriched	Membrane	0.0305054	12.3869	1.09285	0.278203	0.557624	-5.66183	No Change
seq.21281.13	Calcium/calmodulin-dependent protein kinase II inhibitor 2	Q96S95	CAMK2N2	Neurological	Brain	Group enriched	Intracellular	0.0246091	12.936	0.636757	0.526359	0.768761	-6.04248	No Change
seq.21281.13	Calcium/calmodulin-dependent protein kinase II inhibitor 2	Q96S95	CAMK2N2	Endocrine	Pancreas	Group enriched	Intracellular	0.0246091	12.936	0.636757	0.526359	0.768761	-6.04248	No Change
seq.21281.13	Calcium/calmodulin-dependent protein kinase II inhibitor 2	Q96S95	CAMK2N2	Endocrine	Pituitary gland	Group enriched	Intracellular	0.0246091	12.936	0.636757	0.526359	0.768761	-6.04248	No Change
seq.21328.2	Synaptotagmin-1	P21579	SYT1	Neurological	Brain	Group enriched	Membrane	0.00618638	9.74706	0.137418	0.891095	0.960589	-6.23063	No Change
seq.21328.2	Synaptotagmin-1	P21579	SYT1	Sensory	Retina	Group enriched	Membrane	0.00618638	9.74706	0.137418	0.891095	0.960589	-6.23063	No Change
seq.21343.3	Activity-regulated cytoskeleton-associated protein	Q7LC44	ARC	Neurological	Brain	Group enriched	Intracellular	0.128719	7.87124	1.79575	0.0768476	0.263408	-4.7019	No Change
seq.21343.3	Activity-regulated cytoskeleton-associated protein	Q7LC44	ARC	Endocrine	Pituitary gland	Group enriched	Intracellular	0.128719	7.87124	1.79575	0.0768476	0.263408	-4.7019	No Change
seq.21345.93	Retinol dehydrogenase 12	Q96NR8	RDH12	Sensory	Retina	Group enriched	Intracellular	-0.0166993	11.6668	-0.518589	0.605682	0.816266	-6.1088	No Change
seq.21345.93	Retinol dehydrogenase 12	Q96NR8	RDH12	Skin	Skin	Group enriched	Intracellular	-0.0166993	11.6668	-0.518589	0.605682	0.816266	-6.1088	No Change
seq.21346.71	Dihydroorotate dehydrogenase (quinone), mitochondrial	Q02127	DHODH	Hepatic	Liver	Enriched	Membrane	0.0127668	9.5505	0.607774	0.545303	0.779959	-6.05999	No Change
seq.21350.29	Protein lin-28 homolog B	Q6ZN17	LIN28B	Female reproductive	Placenta	Enriched	Intracellular	-0.0699458	9.07188	-2.64023	0.0102066	0.0714171	-3.00125	Down (pval < 0.05)
seq.21379.30	Ethanolamine kinase 2	Q9NVF9	ETNK2	Urinary	Kidney	Group enriched	Intracellular	-0.0751056	12.2288	-2.62412	0.0106556	0.0735725	-3.03878	Down (pval < 0.05)
seq.21379.30	Ethanolamine kinase 2	Q9NVF9	ETNK2	Hepatic	Liver	Group enriched	Intracellular	-0.0751056	12.2288	-2.62412	0.0106556	0.0735725	-3.03878	Down (pval < 0.05)
seq.21379.30	Ethanolamine kinase 2	Q9NVF9	ETNK2	Male reproductive	Testis	Group enriched	Intracellular	-0.0751056	12.2288	-2.62412	0.0106556	0.0735725	-3.03878	Down (pval < 0.05)
seq.21387.64	Meprin A subunit alpha	Q16819	MEP1A	Gastrointestinal	Intestine	Enriched	Membrane	-0.315008	11.9451	-3.55839	0.000674726	0.0131824	-0.575693	Down (qval < 0.05)
seq.21390.68	L-dopachrome tautomerase	P40126	DCT	Skin	Skin	Enriched	Membrane	-0.0129206	9.34988	-0.251733	0.801985	0.918165	-6.20892	No Change
seq.21391.17	Choriogonadotropin subunit beta 3	P0DN86	CGB3	Endocrine	Pituitary gland	Group enriched	Secreted	0.0775504	11.159	2.49347	0.0150149	0.0940043	-3.33627	Up (pval < 0.05)
seq.21391.17	Choriogonadotropin subunit beta 3	P0DN86	CGB3	Female reproductive	Placenta	Enriched	Secreted	0.0775504	11.159	2.49347	0.0150149	0.0940043	-3.33627	Up (pval < 0.05)
seq.21391.17	Choriogonadotropin subunit beta 3	P0DN86	CGB3	Female reproductive	Placenta	Enriched	Secreted	0.0775504	11.159	2.49347	0.0150149	0.0940043	-3.33627	Up (pval < 0.05)
seq.21391.17	Choriogonadotropin subunit beta 3	P0DN86	CGB3	Female reproductive	Placenta	Group enriched	Secreted	0.0775504	11.159	2.49347	0.0150149	0.0940043	-3.33627	Up (pval < 0.05)
seq.21441.20	gp75	P17643	TYRP1	Neurological	Choroid plexus	Group enriched	Membrane	0.0986024	11.3686	2.71904	0.00824759	0.0632027	-2.81492	Up (pval < 0.05)
seq.21441.20	gp75	P17643	TYRP1	Muscular	Heart muscle	Group enriched	Membrane	0.0986024	11.3686	2.71904	0.00824759	0.0632027	-2.81492	Up (pval < 0.05)
seq.21441.20	gp75	P17643	TYRP1	Skin	Skin	Group enriched	Membrane	0.0986024	11.3686	2.71904	0.00824759	0.0632027	-2.81492	Up (pval < 0.05)
seq.21444.40	Kallikrein 2	P20151	KLK2	Male reproductive	Prostate	Enriched	Secreted	0.103634	9.33438	2.02183	0.0470149	0.192959	-4.30218	Up (pval < 0.05)
seq.21457.141	Coenzyme Q-binding protein COQ10 homolog A, mitochondrial	Q96MF6	COQ10A	Muscular	Heart muscle	Group enriched	Intracellular	0.0455685	10.1446	1.73945	0.0863488	0.284566	-4.79477	No Change
seq.21457.141	Coenzyme Q-binding protein COQ10 homolog A, mitochondrial	Q96MF6	COQ10A	Muscular	Skeletal muscle	Group enriched	Intracellular	0.0455685	10.1446	1.73945	0.0863488	0.284566	-4.79477	No Change
seq.21457.141	Coenzyme Q-binding protein COQ10 homolog A, mitochondrial	Q96MF6	COQ10A	Gastrointestinal	Tongue	Group enriched	Intracellular	0.0455685	10.1446	1.73945	0.0863488	0.284566	-4.79477	No Change
seq.21492.19	Clusterin-like protein 1	Q15846	CLUL1	Sensory	Retina	Enriched	Secreted	-0.0426996	11.0948	-0.916823	0.362381	0.642344	-5.83199	No Change
seq.21495.134	Prosaposin receptor GPR37	O15354	GPR37	Neurological	Brain	Group enriched	Membrane	0.203235	11.4442	2.45223	0.0166922	0.10098	-3.42755	Up (pval < 0.05)
seq.21495.134	Prosaposin receptor GPR37	O15354	GPR37	Sensory	Retina	Group enriched	Membrane	0.203235	11.4442	2.45223	0.0166922	0.10098	-3.42755	Up (pval < 0.05)
seq.21503.12	Thyrotropin receptor	P16473	TSHR	Endocrine	Thyroid gland	Enriched	Membrane	0.1279	8.68076	0.766552	0.445924	0.710398	-5.9542	No Change
seq.21526.88	Izumo sperm-egg fusion protein 1	Q8IYV9	IZUMO1	Male reproductive	Testis	Enriched	Membrane	0.0222359	9.54186	0.426136	0.671315	0.85641	-6.1513	No Change
seq.21529.6	Ubiquitin-associated and SH3 domain-containing protein A	P57075	UBASH3A	Hematological	Lymphoid tissue	Enriched	Intracellular	-0.0241923	10.485	-0.564811	0.574007	0.797441	-6.08446	No Change
seq.21536.65	Complexin-3	Q8WVH0	CPLX3	Muscular	Heart muscle	Group enriched	Intracellular	-0.000228892	11.9234	-0.00561045	0.995539	0.997992	-6.23983	No Change
seq.21536.65	Complexin-3	Q8WVH0	CPLX3	Hematological	Lymphoid tissue	Group enriched	Intracellular	-0.000228892	11.9234	-0.00561045	0.995539	0.997992	-6.23983	No Change
seq.21536.65	Complexin-3	Q8WVH0	CPLX3	Male reproductive	Prostate	Group enriched	Intracellular	-0.000228892	11.9234	-0.00561045	0.995539	0.997992	-6.23983	No Change
seq.21536.65	Complexin-3	Q8WVH0	CPLX3	Sensory	Retina	Group enriched	Intracellular	-0.000228892	11.9234	-0.00561045	0.995539	0.997992	-6.23983	No Change
seq.21539.139	Synaptotagmin-6	Q5T7P8	SYT6	Neurological	Brain	Enriched	Membrane	0.170777	13.263	2.16301	0.0339553	0.158646	-4.03135	Up (pval < 0.05)
seq.21545.51	Musculoskeletal embryonic nuclear protein 1	Q8IVN3	MUSTN1	Muscular	Skeletal muscle	Enriched	Intracellular	0.0559248	9.37773	1.93864	0.0565753	0.219693	-4.4542	No Change
seq.21572.91	Xylosyltransferase 2	Q9H1B5	XYLT2	Gastrointestinal	Stomach	Enriched	Secreted	0.00717925	8.95892	0.314619	0.753986	0.899479	-6.19155	No Change
seq.21574.106	S100 calcium-binding protein A15	Q86SG5	S100A7A	Gastrointestinal	Esophagus	Group enriched	Intracellular	0.0547568	9.11086	0.891057	0.375949	0.654149	-5.85446	No Change
seq.21574.106	S100 calcium-binding protein A15	Q86SG5	S100A7A	Hematological	Lymphoid tissue	Group enriched	Intracellular	0.0547568	9.11086	0.891057	0.375949	0.654149	-5.85446	No Change
seq.21574.106	S100 calcium-binding protein A15	Q86SG5	S100A7A	Skin	Skin	Group enriched	Intracellular	0.0547568	9.11086	0.891057	0.375949	0.654149	-5.85446	No Change
seq.21574.106	S100 calcium-binding protein A15	Q86SG5	S100A7A	Female reproductive	Vagina	Group enriched	Intracellular	0.0547568	9.11086	0.891057	0.375949	0.654149	-5.85446	No Change
seq.21579.35	Myosin-binding protein C, cardiac-type	Q14896	MYBPC3	Muscular	Heart muscle	Enriched	Intracellular	-0.0490462	8.50821	-1.19673	0.235446	0.509113	-5.54792	No Change
seq.21581.87	Cyclin-dependent kinase 15; EC=2.7.11.22	Q96Q40	CDK15	Male reproductive	Epididymis	Group enriched	Intracellular	-0.038991	15.2423	-0.739557	0.46204	0.722037	-5.97388	No Change
seq.21581.87	Cyclin-dependent kinase 15; EC=2.7.11.22	Q96Q40	CDK15	Female reproductive	Ovary	Group enriched	Intracellular	-0.038991	15.2423	-0.739557	0.46204	0.722037	-5.97388	No Change
seq.21588.4	BTB/POZ domain-containing protein KCTD4	Q8WVF5	KCTD4	Neurological	Brain	Group enriched	Intracellular	-0.102054	10.2463	-0.995663	0.322841	0.604174	-5.75935	No Change
seq.21588.4	BTB/POZ domain-containing protein KCTD4	Q8WVF5	KCTD4	Neurological	Choroid plexus	Group enriched	Intracellular	-0.102054	10.2463	-0.995663	0.322841	0.604174	-5.75935	No Change
seq.21599.6	Cystathionine gamma-lyase	P32929	CTH	Hepatic	Liver	Group enriched	Intracellular	0.000121272	8.44603	0.00102819	0.999183	0.999484	-6.23984	No Change
seq.21599.6	Cystathionine gamma-lyase	P32929	CTH	Female reproductive	Ovary	Group enriched	Intracellular	0.000121272	8.44603	0.00102819	0.999183	0.999484	-6.23984	No Change
seq.21667.57	Calcium/calmodulin-dependent 3',5'-cyclic nucleotide phosphodiesterase 1B	Q01064	PDE1B	Neurological	Brain	Enriched	Intracellular	0.0544833	8.41293	0.913778	0.363968	0.643444	-5.83467	No Change
seq.21674.132	Butyrophilin subfamily 1 member A1	Q13410	BTN1A1	Female reproductive	Breast	Enriched	Membrane and secreted isoforms	-0.00419827	8.51956	-0.0270474	0.978499	0.989611	-6.23949	No Change
seq.21679.16	Cadherin-20	Q9HBT6	CDH20	Neurological	Brain	Group enriched	Membrane	0.0694669	12.0148	1.84928	0.0686371	0.246488	-4.61111	No Change
seq.21679.16	Cadherin-20	Q9HBT6	CDH20	Sensory	Retina	Group enriched	Membrane	0.0694669	12.0148	1.84928	0.0686371	0.246488	-4.61111	No Change
seq.21679.16	Cadherin-20	Q9HBT6	CDH20	Gastrointestinal	Tongue	Group enriched	Membrane	0.0694669	12.0148	1.84928	0.0686371	0.246488	-4.61111	No Change
seq.21681.10	ADAM 28	Q9UKQ2	ADAM28	Male reproductive	Epididymis	Group enriched	Membrane and secreted isoforms	-0.118549	10.2888	-3.56138	0.000668246	0.0131249	-0.56693	Down (qval < 0.05)
seq.21681.10	ADAM 28	Q9UKQ2	ADAM28	Gastrointestinal	Stomach	Group enriched	Membrane and secreted isoforms	-0.118549	10.2888	-3.56138	0.000668246	0.0131249	-0.56693	Down (qval < 0.05)
seq.21685.29	DCC	P43146	DCC	Neurological	Brain	Group enriched	Membrane	0.080986	13.8593	0.692739	0.490764	0.744306	-6.00637	No Change
seq.21685.29	DCC	P43146	DCC	Male reproductive	Testis	Group enriched	Membrane	0.080986	13.8593	0.692739	0.490764	0.744306	-6.00637	No Change
seq.21687.3	Protein phosphatase 1 regulatory subunit 29	Q5R3F8	ELFN2	Neurological	Brain	Group enriched	Membrane	0.0884867	9.94633	0.864662	0.390176	0.666795	-5.87683	No Change
seq.21687.3	Protein phosphatase 1 regulatory subunit 29	Q5R3F8	ELFN2	Sensory	Retina	Group enriched	Membrane	0.0884867	9.94633	0.864662	0.390176	0.666795	-5.87683	No Change
seq.21706.29	Leukocyte immunoglobulin-like receptor subfamily A member 1	O75019	LILRA1	Hematological	Lymphoid tissue	Enriched	Membrane	-0.0376535	11.0204	-0.351869	0.725993	0.88511	-6.17945	No Change
seq.21707.15	Complement C1q-like protein 3	Q5VWW1	C1QL3	Neurological	Brain	Enriched	Secreted	0.13663	12.0987	1.97578	0.0521202	0.20718	-4.38704	No Change
seq.21711.86	Brain-specific angiogenesis inhibitor 1	O14514	ADGRB1	Neurological	Brain	Enriched	Membrane and secreted isoforms	-0.157613	8.8368	-1.67252	0.0988841	0.308121	-4.90166	No Change
seq.21713.11	Reelin	P78509	RELN	Neurological	Brain	Enriched	Secreted	0.155677	12.7594	2.63596	0.0103238	0.0720305	-3.01121	Up (pval < 0.05)
seq.21716.29	Alpha-(1,3)-fucosyltransferase	Q11130	FUT7	Hematological	Bone marrow	Group enriched	Intracellular	0.0338919	9.0106	1.49414	0.139632	0.382408	-5.16753	No Change
seq.21716.29	Alpha-(1,3)-fucosyltransferase	Q11130	FUT7	Neurological	Brain	Group enriched	Intracellular	0.0338919	9.0106	1.49414	0.139632	0.382408	-5.16753	No Change
seq.21716.29	Alpha-(1,3)-fucosyltransferase	Q11130	FUT7	Hematological	Lymphoid tissue	Group enriched	Intracellular	0.0338919	9.0106	1.49414	0.139632	0.382408	-5.16753	No Change
seq.21739.7	Bifunctional UDP-N-acetylglucosamine 2-epimerase/N-acetylmannosamine kinase	Q9Y223	GNE	Gastrointestinal	Intestine	Group enriched	Membrane	-0.00961136	9.75356	-0.322046	0.748377	0.897024	-6.18925	No Change
seq.21739.7	Bifunctional UDP-N-acetylglucosamine 2-epimerase/N-acetylmannosamine kinase	Q9Y223	GNE	Hepatic	Liver	Group enriched	Membrane	-0.00961136	9.75356	-0.322046	0.748377	0.897024	-6.18925	No Change
seq.21739.7	Bifunctional UDP-N-acetylglucosamine 2-epimerase/N-acetylmannosamine kinase	Q9Y223	GNE	Gastrointestinal	Salivary gland	Group enriched	Membrane	-0.00961136	9.75356	-0.322046	0.748377	0.897024	-6.18925	No Change
seq.21770.18	Galactosylgalactosylxylosylprotein 3-beta-glucuronosyltransferase 1	Q9P2W7	B3GAT1	Neurological	Brain	Enriched	Secreted	0.147812	9.33692	1.65621	0.102152	0.314441	-4.92711	No Change
seq.21781.9	Aspartoacylase-2	Q96HD9	ACY3	Gastrointestinal	Intestine	Group enriched	Intracellular	0.0353505	11.3216	0.9537	0.343515	0.624426	-5.79874	No Change
seq.21781.9	Aspartoacylase-2	Q96HD9	ACY3	Urinary	Kidney	Group enriched	Intracellular	0.0353505	11.3216	0.9537	0.343515	0.624426	-5.79874	No Change
seq.21781.9	Aspartoacylase-2	Q96HD9	ACY3	Hepatic	Liver	Group enriched	Intracellular	0.0353505	11.3216	0.9537	0.343515	0.624426	-5.79874	No Change
seq.21781.9	Aspartoacylase-2	Q96HD9	ACY3	Endocrine	Pancreas	Group enriched	Intracellular	0.0353505	11.3216	0.9537	0.343515	0.624426	-5.79874	No Change
seq.21804.15	Putative KHDC1-like protein	Q5JSQ8	KHDC1L	Neurological	Brain	Group enriched	Intracellular	0.00950259	12.7747	0.275312	0.783887	0.909835	-6.20286	No Change
seq.21804.15	Putative KHDC1-like protein	Q5JSQ8	KHDC1L	Endocrine	Pituitary gland	Group enriched	Intracellular	0.00950259	12.7747	0.275312	0.783887	0.909835	-6.20286	No Change
seq.21804.15	Putative KHDC1-like protein	Q5JSQ8	KHDC1L	Male reproductive	Testis	Group enriched	Intracellular	0.00950259	12.7747	0.275312	0.783887	0.909835	-6.20286	No Change
seq.21810.50	MART-1	Q16655	MLANA	Skin	Skin	Enriched	Membrane	0.0098184	11.9626	0.306223	0.760343	0.901484	-6.19409	No Change
seq.21832.31	Squamous cell carcinoma antigen 1	P29508	SERPINB3	Female reproductive	Cervix	Group enriched	Intracellular	-0.0212023	11.3814	-0.634269	0.527971	0.770051	-6.04401	No Change
seq.21832.31	Squamous cell carcinoma antigen 1	P29508	SERPINB3	Gastrointestinal	Esophagus	Group enriched	Intracellular	-0.0212023	11.3814	-0.634269	0.527971	0.770051	-6.04401	No Change
seq.21832.31	Squamous cell carcinoma antigen 1	P29508	SERPINB3	Female reproductive	Vagina	Group enriched	Intracellular	-0.0212023	11.3814	-0.634269	0.527971	0.770051	-6.04401	No Change
seq.21849.2	Ubiquilin-3	Q9H347	UBQLN3	Male reproductive	Testis	Enriched	Intracellular	-0.0337536	12.551	-0.875033	0.384546	0.661467	-5.86811	No Change
seq.21856.59	Ketohexokinase	P50053	KHK	Gastrointestinal	Intestine	Group enriched	Intracellular	-0.0267575	12.1766	-0.939251	0.350829	0.632425	-5.81192	No Change
seq.21856.59	Ketohexokinase	P50053	KHK	Urinary	Kidney	Group enriched	Intracellular	-0.0267575	12.1766	-0.939251	0.350829	0.632425	-5.81192	No Change
seq.21856.59	Ketohexokinase	P50053	KHK	Hepatic	Liver	Group enriched	Intracellular	-0.0267575	12.1766	-0.939251	0.350829	0.632425	-5.81192	No Change
seq.21883.17	Bone morphogenetic protein 5	P22003	BMP5	Female reproductive	Placenta	Enriched	Secreted	-0.234431	14.3479	-3.31252	0.00146503	0.0208404	-1.27704	Down (qval < 0.05)
seq.21887.2	Cerebellin-2	Q8IUK8	CBLN2	Neurological	Brain	Enriched	Secreted	-0.0422117	11.1344	-0.600273	0.550261	0.784283	-6.06439	No Change
seq.2190.55	Coagulation Factor XI	P03951	F11	Hepatic	Liver	Enriched	Secreted	-0.0114673	12.0188	-0.196872	0.844498	0.939243	-6.22093	No Change
seq.2192.63	C-C motif chemokine 27	Q9Y4X3	CCL27	Skin	Skin	Enriched	Secreted	-0.0159191	9.62444	-0.607262	0.545641	0.780125	-6.06029	No Change
seq.21940.12	Protein Wnt-10b	O00744	WNT10B	Neurological	Brain	Enriched	Secreted	0.0407279	11.2205	0.861399	0.391957	0.668564	-5.87955	No Change
seq.21942.14	Protein Wnt-16	Q9UBV4	WNT16	Female reproductive	Cervix	Group enriched	Secreted	0.0265167	9.73682	0.521241	0.603843	0.815549	-6.10746	No Change
seq.21942.14	Protein Wnt-16	Q9UBV4	WNT16	Skin	Skin	Group enriched	Secreted	0.0265167	9.73682	0.521241	0.603843	0.815549	-6.10746	No Change
seq.21943.170	Protein Wnt-16	Q9UBV4	WNT16	Female reproductive	Cervix	Group enriched	Secreted	-0.00403808	10.6446	-0.240194	0.810881	0.922866	-6.21169	No Change
seq.21943.170	Protein Wnt-16	Q9UBV4	WNT16	Skin	Skin	Group enriched	Secreted	-0.00403808	10.6446	-0.240194	0.810881	0.922866	-6.21169	No Change
seq.21967.20	Corticosteroid 11-beta-dehydrogenase isozyme 1	P28845	HSD11B1	Hepatic	Liver	Enriched	Intracellular	-0.0106609	12.0345	-0.147132	0.883451	0.957342	-6.22928	No Change
seq.21981.2	Integrin alpha-M	P11215	ITGAM	Hematological	Bone marrow	Enriched	Membrane	0.00604862	9.63992	0.167	0.867851	0.950764	-6.22623	No Change
seq.22007.1	Resistin-like beta	Q9BQ08	RETNLB	Gastrointestinal	Intestine	Enriched	Secreted	0.0107405	11.3382	0.25192	0.801841	0.918144	-6.20887	No Change
seq.22023.3	Kynurenine/alpha-aminoadipate aminotransferase, mitochondrial	Q8N5Z0	AADAT	Hepatic	Liver	Enriched	Intracellular	-0.0547791	12.6009	-1.05916	0.293168	0.574725	-5.69664	No Change
seq.22074.35	Ataxin-2-binding protein 1	Q9NWB1	RBFOX1	Neurological	Brain	Group enriched	Intracellular	0.012467	9.7483	0.647542	0.519398	0.764232	-6.03576	No Change
seq.22074.35	Ataxin-2-binding protein 1	Q9NWB1	RBFOX1	Muscular	Heart muscle	Group enriched	Intracellular	0.012467	9.7483	0.647542	0.519398	0.764232	-6.03576	No Change
seq.22074.35	Ataxin-2-binding protein 1	Q9NWB1	RBFOX1	Muscular	Skeletal muscle	Group enriched	Intracellular	0.012467	9.7483	0.647542	0.519398	0.764232	-6.03576	No Change
seq.22074.35	Ataxin-2-binding protein 1	Q9NWB1	RBFOX1	Gastrointestinal	Tongue	Group enriched	Intracellular	0.012467	9.7483	0.647542	0.519398	0.764232	-6.03576	No Change
seq.22076.34	Protein atonal homolog 1	Q92858	ATOH1	Gastrointestinal	Intestine	Enriched	Intracellular	0.0739435	8.33268	2.8862	0.00518022	0.0464754	-2.40534	Up (qval < 0.05)
seq.22078.4	Tyrosine aminotransferase	P17735	TAT	Hepatic	Liver	Enriched	Intracellular	-0.0348149	10.7962	-1.67341	0.0987072	0.307845	-4.90025	No Change
seq.22089.13	Protein BTG4	Q9NY30	BTG4	Male reproductive	Testis	Enriched	Intracellular	-0.00769867	11.2216	-0.365082	0.71615	0.881058	-6.17483	No Change
seq.22091.14	Beta-ureidopropionase	Q9UBR1	UPB1	Hepatic	Liver	Enriched	Intracellular	0.070011	12.4285	1.38852	0.169379	0.425831	-5.31173	No Change
seq.22094.15	Uncharacterized protein C2orf73	Q8N5S3	C2orf73	Male reproductive	Testis	Enriched	Intracellular	0.00193431	9.20417	0.0337723	0.973155	0.988243	-6.23929	No Change
seq.22099.1	Uncharacterized protein C4orf36	Q96KX1	C4orf36	Male reproductive	Testis	Enriched	Intracellular	0.000577935	9.68758	0.0228855	0.981807	0.991278	-6.23959	No Change
seq.22104.39	Homeobox protein CDX-1	P47902	CDX1	Gastrointestinal	Intestine	Enriched	Intracellular	0.0458416	8.31352	1.27359	0.207019	0.472467	-5.45728	No Change
seq.22141.59	6-phosphofructo-2-kinase/fructose-2,6-bisphosphatase 1	P16118	PFKFB1	Adipose	Adipose tissue	Group enriched	Intracellular	0.132112	10.0629	1.49717	0.138843	0.38042	-5.16325	No Change
seq.22141.59	6-phosphofructo-2-kinase/fructose-2,6-bisphosphatase 1	P16118	PFKFB1	Hepatic	Liver	Group enriched	Intracellular	0.132112	10.0629	1.49717	0.138843	0.38042	-5.16325	No Change
seq.22141.59	6-phosphofructo-2-kinase/fructose-2,6-bisphosphatase 1	P16118	PFKFB1	Muscular	Skeletal muscle	Group enriched	Intracellular	0.132112	10.0629	1.49717	0.138843	0.38042	-5.16325	No Change
seq.22141.59	6-phosphofructo-2-kinase/fructose-2,6-bisphosphatase 1	P16118	PFKFB1	Gastrointestinal	Tongue	Group enriched	Intracellular	0.132112	10.0629	1.49717	0.138843	0.38042	-5.16325	No Change
seq.22151.48	Homeobox protein goosecoid-2	O15499	GSC2	Neurological	Brain	Group enriched	Intracellular	0.00835071	7.87108	0.276208	0.783201	0.909596	-6.20262	No Change
seq.22151.48	Homeobox protein goosecoid-2	O15499	GSC2	Sensory	Retina	Group enriched	Intracellular	0.00835071	7.87108	0.276208	0.783201	0.909596	-6.20262	No Change
seq.22151.48	Homeobox protein goosecoid-2	O15499	GSC2	Male reproductive	Testis	Group enriched	Intracellular	0.00835071	7.87108	0.276208	0.783201	0.909596	-6.20262	No Change
seq.22365.52	Cyclic AMP-dependent transcription factor ATF-5	Q9Y2D1	ATF5	Hepatic	Liver	Enriched	Intracellular	0.0654245	8.38119	2.28332	0.0254484	0.131478	-3.78803	Up (pval < 0.05)
seq.22369.12	Doublesex- and mab-3-related transcription factor C2	Q8IXT2	DMRTC2	Male reproductive	Testis	Enriched	Intracellular	0.0495113	9.57144	1.55052	0.125524	0.356428	-5.0865	No Change
seq.22378.2	Keratin 34	O76011	KRT34	Skin	Skin	Enriched	Intracellular	0.087122	9.99816	1.67857	0.0976921	0.30533	-4.89215	No Change
seq.22386.11	Homeobox protein OTX1	P32242	OTX1	Gastrointestinal	Salivary gland	Group enriched	Intracellular	-0.0399443	9.54764	-0.98917	0.325985	0.607676	-5.76556	No Change
seq.22386.11	Homeobox protein OTX1	P32242	OTX1	Skin	Skin	Group enriched	Intracellular	-0.0399443	9.54764	-0.98917	0.325985	0.607676	-5.76556	No Change
seq.22387.26	Pituitary homeobox 3	O75364	PITX3	Neurological	Brain	Group enriched	Intracellular	-0.0561257	10.4479	-2.01711	0.0475181	0.194347	-4.31097	Down (pval < 0.05)
seq.22387.26	Pituitary homeobox 3	O75364	PITX3	Muscular	Skeletal muscle	Group enriched	Intracellular	-0.0561257	10.4479	-2.01711	0.0475181	0.194347	-4.31097	Down (pval < 0.05)
seq.22387.26	Pituitary homeobox 3	O75364	PITX3	Gastrointestinal	Tongue	Group enriched	Intracellular	-0.0561257	10.4479	-2.01711	0.0475181	0.194347	-4.31097	Down (pval < 0.05)
seq.22401.26	Guanylyl cyclase-activating protein 2	Q9UMX6	GUCA1B	Sensory	Retina	Enriched	Intracellular	0.0362269	8.15086	0.806328	0.422783	0.692486	-5.92393	No Change
seq.22402.12	Histone H2A type 1-A	Q96QV6	H2AC1	Male reproductive	Testis	Enriched	Intracellular	-0.933247	13.2469	-5.36599	9.8682e-07	0.000259969	5.4523	Down (qval < 0.05)
seq.22405.61	Phosphoenolpyruvate carboxykinase [GTP], mitochondrial	Q16822	PCK2	Gastrointestinal	Intestine	Group enriched	Intracellular	0.0354856	9.25455	0.239595	0.811344	0.922866	-6.21183	No Change
seq.22405.61	Phosphoenolpyruvate carboxykinase [GTP], mitochondrial	Q16822	PCK2	Urinary	Kidney	Group enriched	Intracellular	0.0354856	9.25455	0.239595	0.811344	0.922866	-6.21183	No Change
seq.22405.61	Phosphoenolpyruvate carboxykinase [GTP], mitochondrial	Q16822	PCK2	Hepatic	Liver	Group enriched	Intracellular	0.0354856	9.25455	0.239595	0.811344	0.922866	-6.21183	No Change
seq.22421.79	E3 ubiquitin-protein ligase pellino homolog 1	Q96FA3	PELI1	Hematological	Bone marrow	Enriched	Intracellular	0.119989	8.76693	2.32103	0.0232013	0.124129	-3.70946	Up (pval < 0.05)
seq.22430.15	N-chimaerin	P15882	CHN1	Neurological	Brain	Enriched	Intracellular	-0.0364644	9.90899	-1.71624	0.0905384	0.292453	-4.83227	No Change
seq.22445.2	Calcium-binding protein 5	Q9NP86	CABP5	Sensory	Retina	Enriched	Intracellular	0.0876133	7.74963	2.07488	0.0416729	0.180648	-4.2023	Up (pval < 0.05)
seq.22466.27	Transcription factor HES-5	Q5TA89	HES5	Neurological	Brain	Group enriched	Intracellular	0.0645158	13.1484	1.98573	0.050979	0.203749	-4.36886	No Change
seq.22466.27	Transcription factor HES-5	Q5TA89	HES5	Skin	Skin	Group enriched	Intracellular	0.0645158	13.1484	1.98573	0.050979	0.203749	-4.36886	No Change
seq.22468.54	Histone H2A type 1	P0C0S8	H2AC11	Hematological	Bone marrow	Group enriched	Intracellular	-0.631623	16.1439	-4.63912	1.58166e-05	0.00143052	2.87308	Down (qval < 0.05)
seq.22468.54	Histone H2A type 1	P0C0S8	H2AC11	Neurological	Brain	Group enriched	Intracellular	-0.631623	16.1439	-4.63912	1.58166e-05	0.00143052	2.87308	Down (qval < 0.05)
seq.22469.103	Homeobox protein HMX2	A2RU54	HMX2	Neurological	Brain	Group enriched	Intracellular	0.0581848	9.86007	2.11673	0.037837	0.171425	-4.12191	Up (pval < 0.05)
seq.22469.103	Homeobox protein HMX2	A2RU54	HMX2	Urinary	Kidney	Group enriched	Intracellular	0.0581848	9.86007	2.11673	0.037837	0.171425	-4.12191	Up (pval < 0.05)
seq.2247.20	Prokineticin-1	P58294	PROK1	Female reproductive	Ovary	Group enriched	Secreted	0.0320285	8.37314	1.52498	0.131768	0.367885	-5.12356	No Change
seq.2247.20	Prokineticin-1	P58294	PROK1	Female reproductive	Placenta	Group enriched	Secreted	0.0320285	8.37314	1.52498	0.131768	0.367885	-5.12356	No Change
seq.2247.20	Prokineticin-1	P58294	PROK1	Male reproductive	Testis	Group enriched	Secreted	0.0320285	8.37314	1.52498	0.131768	0.367885	-5.12356	No Change
seq.22482.87	Keratin, type I cytoskeletal 14	P02533	KRT14	Skin	Skin	Enriched	Intracellular	0.0352504	11.4222	0.279282	0.780851	0.909462	-6.20178	No Change
seq.22483.109	Keratin, type II cytoskeletal 71	Q3SY84	KRT71	Skin	Skin	Enriched	Intracellular	-0.0465606	12.4562	-1.20294	0.233049	0.506419	-5.5408	No Change
seq.22484.17	Casein kinase I isoform alpha-like	Q8N752	CSNK1A1L	Male reproductive	Testis	Enriched	Intracellular	0.0614128	13.9695	0.578415	0.564839	0.793398	-6.0769	No Change
seq.22486.58	Keratin, type II cytoskeletal 6A	P02538	KRT6A	Female reproductive	Cervix	Group enriched	Intracellular	0.122635	10.6176	3.4934	0.000830816	0.0145597	-0.764468	Up (qval < 0.05)
seq.22486.58	Keratin, type II cytoskeletal 6A	P02538	KRT6A	Gastrointestinal	Esophagus	Group enriched	Intracellular	0.122635	10.6176	3.4934	0.000830816	0.0145597	-0.764468	Up (qval < 0.05)
seq.22486.58	Keratin, type II cytoskeletal 6A	P02538	KRT6A	Female reproductive	Vagina	Group enriched	Intracellular	0.122635	10.6176	3.4934	0.000830816	0.0145597	-0.764468	Up (qval < 0.05)
seq.22505.24	NAD kinase 2, mitochondrial	Q4G0N4	NADK2	Hepatic	Liver	Enriched	Intracellular	0.0720543	8.00401	1.71211	0.091301	0.294044	-4.83889	No Change
seq.22508.2	NADH dehydrogenase	O96000	NDUFB10	Muscular	Heart muscle	Group enriched	Intracellular	-0.0845287	9.67036	-1.69288	0.0949209	0.300472	-4.86954	No Change
seq.22508.2	NADH dehydrogenase	O96000	NDUFB10	Muscular	Skeletal muscle	Group enriched	Intracellular	-0.0845287	9.67036	-1.69288	0.0949209	0.300472	-4.86954	No Change
seq.22508.2	NADH dehydrogenase	O96000	NDUFB10	Gastrointestinal	Tongue	Group enriched	Intracellular	-0.0845287	9.67036	-1.69288	0.0949209	0.300472	-4.86954	No Change
seq.22516.30	Neural retina-specific leucine zipper protein	P54845	NRL	Sensory	Retina	Enriched	Intracellular	0.0118613	11.0058	0.424451	0.672538	0.85721	-6.152	No Change
seq.22521.13	Homeobox protein OTX2	P32243	OTX2	Neurological	Choroid plexus	Group enriched	Intracellular	0.00751482	8.21204	0.304452	0.761686	0.90224	-6.19462	No Change
seq.22521.13	Homeobox protein OTX2	P32243	OTX2	Sensory	Retina	Group enriched	Intracellular	0.00751482	8.21204	0.304452	0.761686	0.90224	-6.19462	No Change
seq.22527.4	PDZ and LIM domain protein 3	Q53GG5	PDLIM3	Muscular	Skeletal muscle	Group enriched	Intracellular	0.020135	9.93725	0.459758	0.647114	0.842502	-6.1368	No Change
seq.22527.4	PDZ and LIM domain protein 3	Q53GG5	PDLIM3	Gastrointestinal	Tongue	Group enriched	Intracellular	0.020135	9.93725	0.459758	0.647114	0.842502	-6.1368	No Change
seq.22532.59	PLAC8-like protein 1	A1L4L8	PLAC8L1	Male reproductive	Testis	Enriched	Intracellular	0.0779187	11.6471	1.64633	0.104175	0.317863	-4.94242	No Change
seq.22536.1	Protein phosphatase 1 regulatory subunit 42	Q7Z4L9	PPP1R42	Female reproductive	Fallopian tube	Group enriched	Intracellular	0.078944	8.45434	2.93563	0.00449955	0.0430336	-2.28057	Up (qval < 0.05)
seq.22536.1	Protein phosphatase 1 regulatory subunit 42	Q7Z4L9	PPP1R42	Male reproductive	Testis	Group enriched	Intracellular	0.078944	8.45434	2.93563	0.00449955	0.0430336	-2.28057	Up (qval < 0.05)
seq.22548.18	Regulator of G-protein signaling 13	O14921	RGS13	Hematological	Lymphoid tissue	Enriched	Intracellular	0.0211217	12.1654	0.426535	0.671026	0.85641	-6.15114	No Change
seq.22561.3	Uncharacterized protein UNQ511/PRO1026	Q6UX82	LYPD8	Gastrointestinal	Intestine	Enriched	Secreted	0.116759	8.38833	0.523446	0.602316	0.81533	-6.10634	No Change
seq.22566.53	Pituitary adenylate cyclase-activating polypeptide type I receptor	P41586	ADCYAP1R1	Neurological	Brain	Enriched	Membrane	0.081067	12.1809	2.24662	0.0278188	0.138829	-3.86347	Up (pval < 0.05)
seq.22568.7	Desmoglein-4	Q86SJ6	DSG4	Skin	Skin	Enriched	Membrane	-0.00555592	10.0028	-0.079173	0.937121	0.975499	-6.23678	No Change
seq.22572.19	Pepsin A-4	P0DJD7	PGA4	Gastrointestinal	Stomach	Enriched	Secreted	0.507651	12.6083	2.52668	0.0137764	0.0882218	-3.26185	Up (pval < 0.05)
seq.22577.24	Sialic acid-binding Ig-like lectin 14	Q08ET2	SIGLEC14	Hematological	Bone marrow	Group enriched	Membrane	0.117337	13.1373	0.999492	0.320997	0.602671	-5.75568	No Change
seq.22577.24	Sialic acid-binding Ig-like lectin 14	Q08ET2	SIGLEC14	Hematological	Lymphoid tissue	Group enriched	Membrane	0.117337	13.1373	0.999492	0.320997	0.602671	-5.75568	No Change
seq.22587.37	Ephrin type-A receptor 6	Q9UF33	EPHA6	Neurological	Brain	Group enriched	Membrane	0.089785	13.2562	1.40765	0.163656	0.417897	-5.28634	No Change
seq.22587.37	Ephrin type-A receptor 6	Q9UF33	EPHA6	Female reproductive	Ovary	Group enriched	Membrane	0.089785	13.2562	1.40765	0.163656	0.417897	-5.28634	No Change
seq.22587.37	Ephrin type-A receptor 6	Q9UF33	EPHA6	Male reproductive	Testis	Group enriched	Membrane	0.089785	13.2562	1.40765	0.163656	0.417897	-5.28634	No Change
seq.22588.35	Adhesion G protein-coupled receptor B2	O60241	ADGRB2	Neurological	Brain	Enriched	Membrane	0.0113297	8.5205	0.176798	0.860178	0.947166	-6.22459	No Change
seq.22779.75	Single-pass membrane and coiled-coil domain-containing protein 1	Q147U7	SMCO1	Muscular	Heart muscle	Group enriched	Intracellular	0.0560197	9.83577	0.679228	0.499232	0.750034	-6.01536	No Change
seq.22779.75	Single-pass membrane and coiled-coil domain-containing protein 1	Q147U7	SMCO1	Muscular	Skeletal muscle	Group enriched	Intracellular	0.0560197	9.83577	0.679228	0.499232	0.750034	-6.01536	No Change
seq.22779.75	Single-pass membrane and coiled-coil domain-containing protein 1	Q147U7	SMCO1	Gastrointestinal	Tongue	Group enriched	Intracellular	0.0560197	9.83577	0.679228	0.499232	0.750034	-6.01536	No Change
seq.22783.40	Transcription factor PU.1	P17947	SPI1	Hematological	Bone marrow	Group enriched	Membrane	-0.750224	11.7117	-4.7453	1.06595e-05	0.00118149	3.23893	Down (qval < 0.05)
seq.22783.40	Transcription factor PU.1	P17947	SPI1	Respiratory	Lung	Group enriched	Membrane	-0.750224	11.7117	-4.7453	1.06595e-05	0.00118149	3.23893	Down (qval < 0.05)
seq.22783.40	Transcription factor PU.1	P17947	SPI1	Hematological	Lymphoid tissue	Group enriched	Membrane	-0.750224	11.7117	-4.7453	1.06595e-05	0.00118149	3.23893	Down (qval < 0.05)
seq.22784.4	Spermatogenesis-associated protein 22	Q8NHS9	SPATA22	Male reproductive	Testis	Enriched	Intracellular	-0.00173613	9.81044	-0.105051	0.916636	0.97049	-6.23446	No Change
seq.22786.57	Spermatogenesis-associated protein 46	Q5T0L3	SPATA46	Male reproductive	Testis	Enriched	Intracellular	-0.157314	12.3263	-1.25045	0.215297	0.483527	-5.48514	No Change
seq.22787.39	Sperm protein associated with the nucleus on the X chromosome N3	Q5MJ09	SPANXN3	Male reproductive	Testis	Enriched	Intracellular	-0.0167025	8.91609	-0.307948	0.759036	0.901297	-6.19358	No Change
seq.22799.17	TBC1 domain family member 28	Q2M2D7	TBC1D28	Male reproductive	Testis	Enriched	Intracellular	-0.00742325	10.603	-0.445786	0.657127	0.84905	-6.14296	No Change
seq.22800.24	Telethonin	O15273	TCAP	Muscular	Heart muscle	Group enriched	Intracellular	-0.0113775	11.0994	-0.594919	0.553815	0.785536	-6.06749	No Change
seq.22800.24	Telethonin	O15273	TCAP	Muscular	Skeletal muscle	Group enriched	Intracellular	-0.0113775	11.0994	-0.594919	0.553815	0.785536	-6.06749	No Change
seq.22800.24	Telethonin	O15273	TCAP	Gastrointestinal	Tongue	Group enriched	Intracellular	-0.0113775	11.0994	-0.594919	0.553815	0.785536	-6.06749	No Change
seq.22801.83	Telomere repeats-binding bouquet formation protein 2	Q8NHR7	TERB2	Male reproductive	Testis	Enriched	Intracellular	-0.0261901	9.59631	-0.397229	0.692406	0.869132	-6.16289	No Change
seq.22802.13	Testis-expressed protein 30	Q5JUR7	TEX30	Male reproductive	Epididymis	Group enriched	Intracellular	0.0143176	10.2389	0.641655	0.523191	0.767194	-6.03944	No Change
seq.22802.13	Testis-expressed protein 30	Q5JUR7	TEX30	Hepatic	Liver	Group enriched	Intracellular	0.0143176	10.2389	0.641655	0.523191	0.767194	-6.03944	No Change
seq.22802.13	Testis-expressed protein 30	Q5JUR7	TEX30	Male reproductive	Testis	Group enriched	Intracellular	0.0143176	10.2389	0.641655	0.523191	0.767194	-6.03944	No Change
seq.22815.4	Tripartite motif-containing protein 40	Q6P9F5	TRIM40	Gastrointestinal	Intestine	Group enriched	Intracellular	-0.0549783	12.0425	-1.82968	0.0715531	0.252331	-4.64463	No Change
seq.22815.4	Tripartite motif-containing protein 40	Q6P9F5	TRIM40	Hepatic	Liver	Group enriched	Intracellular	-0.0549783	12.0425	-1.82968	0.0715531	0.252331	-4.64463	No Change
seq.22815.4	Tripartite motif-containing protein 40	Q6P9F5	TRIM40	Male reproductive	Testis	Group enriched	Intracellular	-0.0549783	12.0425	-1.82968	0.0715531	0.252331	-4.64463	No Change
seq.22816.4	Tripartite motif-containing protein 54	Q9BYV2	TRIM54	Muscular	Heart muscle	Group enriched	Intracellular	-0.0138678	12.9943	-0.295091	0.768797	0.904653	-6.19736	No Change
seq.22816.4	Tripartite motif-containing protein 54	Q9BYV2	TRIM54	Muscular	Skeletal muscle	Group enriched	Intracellular	-0.0138678	12.9943	-0.295091	0.768797	0.904653	-6.19736	No Change
seq.22816.4	Tripartite motif-containing protein 54	Q9BYV2	TRIM54	Gastrointestinal	Tongue	Group enriched	Intracellular	-0.0138678	12.9943	-0.295091	0.768797	0.904653	-6.19736	No Change
seq.22826.2	Von Hippel-Lindau-like protein	Q6RSH7	VHLL	Neurological	Brain	Enriched	Intracellular	0.106032	11.9814	3.97058	0.00017151	0.00562017	0.674592	Up (qval < 0.05)
seq.22960.8	Low affinity immunoglobulin gamma Fc region receptor II-b	P31994	FCGR2B	Female reproductive	Placenta	Enriched	Membrane	0.426326	12.6927	1.73016	0.0880061	0.286844	-4.80984	No Change
seq.22961.7	Ficolin-1	O00602	FCN1	Hematological	Bone marrow	Group enriched	Membrane and secreted isoforms	-0.0774087	11.3474	-0.818359	0.415927	0.68659	-5.91448	No Change
seq.22961.7	Ficolin-1	O00602	FCN1	Respiratory	Lung	Group enriched	Membrane and secreted isoforms	-0.0774087	11.3474	-0.818359	0.415927	0.68659	-5.91448	No Change
seq.22961.7	Ficolin-1	O00602	FCN1	Hematological	Lymphoid tissue	Group enriched	Membrane and secreted isoforms	-0.0774087	11.3474	-0.818359	0.415927	0.68659	-5.91448	No Change
seq.22969.12	C-C motif chemokine 7	P80098	CCL7	Hematological	Bone marrow	Enriched	Membrane and secreted isoforms	0.0230039	9.0796	0.538795	0.591737	0.807715	-6.09841	No Change
seq.22972.26	Gro-beta	P19875	CXCL2	Hepatic	Liver	Enriched	Secreted	0.133639	15.3979	0.942681	0.349084	0.630831	-5.80881	No Change
seq.22978.13	High mobility group protein B2	P26583	HMGB2	Hematological	Bone marrow	Group enriched	Intracellular	-0.284595	10.1091	-3.79649	0.000308985	0.00811451	0.13574	Down (qval < 0.05)
seq.22978.13	High mobility group protein B2	P26583	HMGB2	Hematological	Lymphoid tissue	Group enriched	Intracellular	-0.284595	10.1091	-3.79649	0.000308985	0.00811451	0.13574	Down (qval < 0.05)
seq.22991.9	Melanoma-associated antigen 6	P43360	MAGEA6	Male reproductive	Testis	Enriched	Intracellular	0.0446777	12.425	0.631877	0.529524	0.770925	-6.04548	No Change
seq.22993.9	C-C motif chemokine 22	O00626	CCL22	Gastrointestinal	Intestine	Group enriched	Secreted	0.0519385	11.2155	0.657785	0.512833	0.760375	-6.02927	No Change
seq.22993.9	C-C motif chemokine 22	O00626	CCL22	Hematological	Lymphoid tissue	Group enriched	Secreted	0.0519385	11.2155	0.657785	0.512833	0.760375	-6.02927	No Change
seq.22993.9	C-C motif chemokine 22	O00626	CCL22	Skin	Skin	Group enriched	Secreted	0.0519385	11.2155	0.657785	0.512833	0.760375	-6.02927	No Change
seq.22993.9	C-C motif chemokine 22	O00626	CCL22	Urinary	Urinary bladder	Group enriched	Secreted	0.0519385	11.2155	0.657785	0.512833	0.760375	-6.02927	No Change
seq.23002.27	Neurexophilin-1	P58417	NXPH1	Endocrine	Adrenal gland	Group enriched	Secreted	0.0197955	9.62945	0.691329	0.491644	0.744363	-6.00732	No Change
seq.23002.27	Neurexophilin-1	P58417	NXPH1	Neurological	Brain	Group enriched	Secreted	0.0197955	9.62945	0.691329	0.491644	0.744363	-6.00732	No Change
seq.23018.4	Lithostathine-1-beta	P48304	REG1B	Endocrine	Pancreas	Enriched	Secreted	-0.0707427	12.5179	-0.376241	0.707875	0.877049	-6.1708	No Change
seq.23020.18	Regulator of G-protein signaling 4	P49798	RGS4	Endocrine	Adrenal gland	Group enriched	Intracellular	0.0357571	10.3157	1.6877	0.0959169	0.302361	-4.87774	No Change
seq.23020.18	Regulator of G-protein signaling 4	P49798	RGS4	Neurological	Brain	Group enriched	Intracellular	0.0357571	10.3157	1.6877	0.0959169	0.302361	-4.87774	No Change
seq.23023.21	Protein S100-A14	Q9HCY8	S100A14	Gastrointestinal	Esophagus	Group enriched	Intracellular	-0.0398926	9.58326	-0.870275	0.387123	0.664077	-5.87212	No Change
seq.23023.21	Protein S100-A14	Q9HCY8	S100A14	Female reproductive	Vagina	Group enriched	Intracellular	-0.0398926	9.58326	-0.870275	0.387123	0.664077	-5.87212	No Change
seq.23029.3	Endophilin-A3	Q99963	SH3GL3	Neurological	Brain	Group enriched	Intracellular	-0.0720498	10.6676	-0.924816	0.358237	0.639676	-5.82489	No Change
seq.23029.3	Endophilin-A3	Q99963	SH3GL3	Neurological	Choroid plexus	Group enriched	Intracellular	-0.0720498	10.6676	-0.924816	0.358237	0.639676	-5.82489	No Change
seq.23029.3	Endophilin-A3	Q99963	SH3GL3	Male reproductive	Testis	Group enriched	Intracellular	-0.0720498	10.6676	-0.924816	0.358237	0.639676	-5.82489	No Change
seq.23034.13	VPS10 domain-containing receptor SorCS3	Q9UPU3	SORCS3	Neurological	Brain	Enriched	Membrane	0.0332298	9.90035	1.44601	0.152635	0.401653	-5.23447	No Change
seq.23148.100	Endothelial cell-derived lipase	Q9Y5X9	LIPG	Female reproductive	Placenta	Group enriched	Secreted	0.288831	11.2949	4.50266	2.61061e-05	0.00193185	2.40914	Up (qval < 0.05)
seq.23148.100	Endothelial cell-derived lipase	Q9Y5X9	LIPG	Endocrine	Thyroid gland	Group enriched	Secreted	0.288831	11.2949	4.50266	2.61061e-05	0.00193185	2.40914	Up (qval < 0.05)
seq.23210.4	ETS translocation variant 2	O00321	ETV2	Male reproductive	Testis	Enriched	Intracellular	0.130648	10.5397	1.73388	0.0873397	0.286031	-4.80382	No Change
seq.23224.11	Regucalcin	Q15493	RGN	Endocrine	Adrenal gland	Group enriched	Intracellular	0.0287643	9.61558	0.617155	0.539134	0.776581	-6.05441	No Change
seq.23224.11	Regucalcin	Q15493	RGN	Hepatic	Liver	Group enriched	Intracellular	0.0287643	9.61558	0.617155	0.539134	0.776581	-6.05441	No Change
seq.23248.1	X antigen family member 2	Q96GT9	XAGE2	Female reproductive	Placenta	Enriched	Intracellular	0.0273603	7.99865	1.21421	0.228745	0.501089	-5.52779	No Change
seq.23270.14	Spermatogenesis-associated protein 33	Q96N06	SPATA33	Male reproductive	Testis	Enriched	Intracellular	0.0368938	9.13636	1.34707	0.182301	0.442587	-5.3656	No Change
seq.23285.51	BTB/POZ domain-containing protein KCTD2	Q14681	KCTD2	Neurological	Brain	Enriched	Intracellular	0.151244	9.43096	1.01814	0.312114	0.593754	-5.73758	No Change
seq.23288.28	Leucine-rich repeat-containing protein 20	Q8TCA0	LRRC20	Muscular	Skeletal muscle	Group enriched	Intracellular	-0.0237204	8.82417	-0.224904	0.822709	0.927542	-6.21516	No Change
seq.23288.28	Leucine-rich repeat-containing protein 20	Q8TCA0	LRRC20	Gastrointestinal	Tongue	Group enriched	Intracellular	-0.0237204	8.82417	-0.224904	0.822709	0.927542	-6.21516	No Change
seq.23296.29	SARP-3	Q5T4F7	SFRP5	Neurological	Choroid plexus	Group enriched	Secreted	0.0613619	11.5418	0.731261	0.467059	0.726162	-5.97979	No Change
seq.23296.29	SARP-3	Q5T4F7	SFRP5	Muscular	Heart muscle	Group enriched	Secreted	0.0613619	11.5418	0.731261	0.467059	0.726162	-5.97979	No Change
seq.23296.29	SARP-3	Q5T4F7	SFRP5	Gastrointestinal	Intestine	Group enriched	Secreted	0.0613619	11.5418	0.731261	0.467059	0.726162	-5.97979	No Change
seq.23296.29	SARP-3	Q5T4F7	SFRP5	Endocrine	Pancreas	Group enriched	Secreted	0.0613619	11.5418	0.731261	0.467059	0.726162	-5.97979	No Change
seq.23299.52	Tubulin polymerization-promoting protein	O94811	TPPP	Neurological	Brain	Enriched	Intracellular	-0.0123585	8.93109	-0.485649	0.628731	0.830225	-6.12489	No Change
seq.23314.46	Coiled-coil domain-containing protein 103	Q8IW40	CCDC103	Female reproductive	Fallopian tube	Group enriched	Intracellular	-0.0221554	8.30405	-0.661168	0.510673	0.759171	-6.0271	No Change
seq.23314.46	Coiled-coil domain-containing protein 103	Q8IW40	CCDC103	Male reproductive	Testis	Group enriched	Intracellular	-0.0221554	8.30405	-0.661168	0.510673	0.759171	-6.0271	No Change
seq.23317.10	Dehydrogenase/reductase SDR family member 11	Q6UWP2	DHRS11	Gastrointestinal	Intestine	Enriched	Intracellular	-0.160564	11.5669	-1.69046	0.0953857	0.301465	-4.87338	No Change
seq.23323.25	Dual specificity phosphatase DUPD1	Q68J44	DUPD1	Muscular	Skeletal muscle	Enriched	Intracellular	0.0485956	11.5543	1.64195	0.105083	0.319303	-4.94918	No Change
seq.23324.6	Heat shock protein beta-3	Q12988	HSPB3	Muscular	Heart muscle	Group enriched	Intracellular	0.0506618	10.8789	1.12331	0.265142	0.542729	-5.62947	No Change
seq.23324.6	Heat shock protein beta-3	Q12988	HSPB3	Muscular	Skeletal muscle	Group enriched	Intracellular	0.0506618	10.8789	1.12331	0.265142	0.542729	-5.62947	No Change
seq.23324.6	Heat shock protein beta-3	Q12988	HSPB3	Gastrointestinal	Tongue	Group enriched	Intracellular	0.0506618	10.8789	1.12331	0.265142	0.542729	-5.62947	No Change
seq.23326.10	Glutathione S-transferase A2	P09210	GSTA2	Urinary	Kidney	Group enriched	Intracellular	0.312907	12.5877	2.02959	0.0461986	0.190676	-4.28772	Up (pval < 0.05)
seq.23326.10	Glutathione S-transferase A2	P09210	GSTA2	Hepatic	Liver	Group enriched	Intracellular	0.312907	12.5877	2.02959	0.0461986	0.190676	-4.28772	Up (pval < 0.05)
seq.23334.21	Late cornified envelope protein 3C	Q5T5A8	LCE3C	Hematological	Lymphoid tissue	Enriched	Intracellular	0.0161106	9.38017	0.421706	0.674531	0.857324	-6.15313	No Change
seq.23335.31	Protein FAM229A	H3BQW9	None	Male reproductive	Testis	Enriched	Intracellular	0.0262859	7.41491	0.518259	0.605911	0.816425	-6.10897	No Change
seq.23336.2	Putative potassium channel regulatory protein	Q8N5I3	KCNRG	Female reproductive	Fallopian tube	Enriched	Intracellular	-0.0681042	10.2936	-0.897564	0.372493	0.652236	-5.84884	No Change
seq.23342.4	Arrestin domain-containing protein 5	A6NEK1	ARRDC5	Male reproductive	Testis	Enriched	Intracellular	0.0312754	14.8384	0.587344	0.558861	0.789278	-6.07184	No Change
seq.23345.2	N-terminal EF-hand calcium-binding protein 1	Q8N987	NECAB1	Neurological	Brain	Group enriched	Intracellular	0.057523	11.0074	1.63605	0.106315	0.321751	-4.95826	No Change
seq.23345.2	N-terminal EF-hand calcium-binding protein 1	Q8N987	NECAB1	Neurological	Choroid plexus	Group enriched	Intracellular	0.057523	11.0074	1.63605	0.106315	0.321751	-4.95826	No Change
seq.23362.26	Cytosolic 5'-nucleotidase 1A	Q9BXI3	NT5C1A	Muscular	Skeletal muscle	Group enriched	Intracellular	0.106046	9.24693	1.14325	0.256827	0.534076	-5.60781	No Change
seq.23362.26	Cytosolic 5'-nucleotidase 1A	Q9BXI3	NT5C1A	Gastrointestinal	Tongue	Group enriched	Intracellular	0.106046	9.24693	1.14325	0.256827	0.534076	-5.60781	No Change
seq.23365.7	Fibronectin type III domain-containing protein 8	Q8TC99	FNDC8	Male reproductive	Testis	Enriched	Intracellular	0.0369386	9.75645	1.62796	0.108023	0.325379	-4.97066	No Change
seq.23375.4	Ret finger protein-like 3	O75679	RFPL3	Male reproductive	Testis	Enriched	Intracellular	0.0484769	8.09299	1.16185	0.249242	0.525928	-5.58729	No Change
seq.23381.8	Septin-1	Q8WYJ6	SEPTIN1	Gastrointestinal	Intestine	Group enriched		0.0442086	8.98308	1.09306	0.278112	0.557593	-5.66161	No Change
seq.23381.8	Septin-1	Q8WYJ6	SEPTIN1	Hematological	Lymphoid tissue	Group enriched		0.0442086	8.98308	1.09306	0.278112	0.557593	-5.66161	No Change
seq.23382.30	Variable charge X-linked protein 3	Q9NNX9	VCX3A	Male reproductive	Testis	Enriched	Intracellular	-0.00812221	9.11471	-0.292691	0.770623	0.904886	-6.19804	No Change
seq.23394.125	Growth arrest-specific protein 2	O43903	GAS2	Hepatic	Liver	Enriched	Intracellular	0.148634	8.49382	2.35273	0.0214502	0.117783	-3.64255	Up (pval < 0.05)
seq.23402.147	Ganglioside-induced differentiation-associated protein 1-like 1	Q96MZ0	GDAP1L1	Neurological	Brain	Group enriched	Membrane	-0.0741643	12.1326	-1.75269	0.0840301	0.280044	-4.77316	No Change
seq.23402.147	Ganglioside-induced differentiation-associated protein 1-like 1	Q96MZ0	GDAP1L1	Endocrine	Pituitary gland	Group enriched	Membrane	-0.0741643	12.1326	-1.75269	0.0840301	0.280044	-4.77316	No Change
seq.23405.33	HORMA domain-containing protein 2	Q8N7B1	HORMAD2	Male reproductive	Testis	Enriched	Intracellular	0.0624234	8.22991	0.89653	0.373041	0.652435	-5.84974	No Change
seq.23413.38	Ankyrin repeat domain-containing protein 45	Q5TZF3	ANKRD45	Neurological	Brain	Group enriched	Intracellular	-0.187242	10.2473	-1.29314	0.200213	0.464458	-5.43337	No Change
seq.23413.38	Ankyrin repeat domain-containing protein 45	Q5TZF3	ANKRD45	Neurological	Choroid plexus	Group enriched	Intracellular	-0.187242	10.2473	-1.29314	0.200213	0.464458	-5.43337	No Change
seq.23413.38	Ankyrin repeat domain-containing protein 45	Q5TZF3	ANKRD45	Female reproductive	Fallopian tube	Group enriched	Intracellular	-0.187242	10.2473	-1.29314	0.200213	0.464458	-5.43337	No Change
seq.23413.38	Ankyrin repeat domain-containing protein 45	Q5TZF3	ANKRD45	Endocrine	Parathyroid gland	Group enriched	Intracellular	-0.187242	10.2473	-1.29314	0.200213	0.464458	-5.43337	No Change
seq.23413.38	Ankyrin repeat domain-containing protein 45	Q5TZF3	ANKRD45	Male reproductive	Testis	Group enriched	Intracellular	-0.187242	10.2473	-1.29314	0.200213	0.464458	-5.43337	No Change
seq.23424.4	Ankyrin repeat domain-containing protein 63	C9JTQ0	None	Neurological	Brain	Enriched	Intracellular	0.0494928	10.8916	0.832736	0.407824	0.680844	-5.903	No Change
seq.23425.19	Ermin	Q8TAM6	ERMN	Neurological	Brain	Group enriched	Intracellular	0.0781465	9.38518	2.31803	0.0233733	0.124623	-3.71574	Up (pval < 0.05)
seq.23425.19	Ermin	Q8TAM6	ERMN	Neurological	Choroid plexus	Group enriched	Intracellular	0.0781465	9.38518	2.31803	0.0233733	0.124623	-3.71574	Up (pval < 0.05)
seq.23426.1	Variable charge X-linked protein 1	Q9H320	VCX	Male reproductive	Testis	Enriched	Intracellular	0.0792185	14.9538	1.42915	0.157407	0.40887	-5.25744	No Change
seq.23522.1	GTPase IMAP family member GIMD1	P0DJR0	GIMD1	Gastrointestinal	Intestine	Enriched	Intracellular	0.0533947	10.9705	1.43789	0.154919	0.405334	-5.24556	No Change
seq.23530.3	Tropomodulin-4	Q9NZQ9	TMOD4	Muscular	Skeletal muscle	Group enriched	Intracellular	0.0397729	8.23174	0.563748	0.574726	0.797441	-6.08504	No Change
seq.23530.3	Tropomodulin-4	Q9NZQ9	TMOD4	Gastrointestinal	Tongue	Group enriched	Intracellular	0.0397729	8.23174	0.563748	0.574726	0.797441	-6.08504	No Change
seq.23536.14	Uncharacterized protein C19orf84	I3L1E1	None	Male reproductive	Testis	Enriched	Intracellular	-0.00573574	8.66062	-0.367602	0.714278	0.880797	-6.17393	No Change
seq.23554.2	SH2 domain-containing adapter protein D	Q96IW2	SHD	Neurological	Brain	Group enriched	Intracellular	-0.0484998	12.0119	-1.82889	0.0716729	0.252562	-4.64597	No Change
seq.23554.2	SH2 domain-containing adapter protein D	Q96IW2	SHD	Muscular	Heart muscle	Group enriched	Intracellular	-0.0484998	12.0119	-1.82889	0.0716729	0.252562	-4.64597	No Change
seq.23555.11	GTP-binding protein RAD	P55042	RRAD	Muscular	Heart muscle	Group enriched	Intracellular	-0.0126215	9.11232	-0.662301	0.509952	0.758647	-6.02638	No Change
seq.23555.11	GTP-binding protein RAD	P55042	RRAD	Muscular	Skeletal muscle	Group enriched	Intracellular	-0.0126215	9.11232	-0.662301	0.509952	0.758647	-6.02638	No Change
seq.23564.83	Protein-lysine methyltransferase METTL21C	Q5VZV1	METTL21C	Male reproductive	Epididymis	Enriched	Intracellular	0.0406819	9.40824	1.61306	0.111229	0.329191	-4.99337	No Change
seq.23579.3	Kita-kyushu lung cancer antigen 1	Q5H943	CT83	Male reproductive	Testis	Enriched	Intracellular	0.00178914	9.9443	0.0530814	0.957818	0.983734	-6.23847	No Change
seq.23581.131	Obestatin	Q9UBU3	GHRL	Gastrointestinal	Stomach	Enriched	Secreted	0.0696348	10.5419	1.94305	0.0560303	0.218455	-4.44629	No Change
seq.23586.32	Cancer/testis antigen 1B	P78358	CTAG1A	Male reproductive	Testis	Enriched	Intracellular	0.0117054	9.38519	0.658456	0.512404	0.760117	-6.02884	No Change
seq.23586.32	Cancer/testis antigen 1B	P78358	CTAG1A	Male reproductive	Testis	Enriched	Intracellular	0.0117054	9.38519	0.658456	0.512404	0.760117	-6.02884	No Change
seq.23589.21	Protein phosphatase 1 regulatory subunit 27	Q86WC6	PPP1R27	Muscular	Skeletal muscle	Enriched	Intracellular	-0.039603	10.2648	-1.55017	0.125606	0.356526	-5.08701	No Change
seq.23591.9	piRNA biogenesis protein EXD1	Q8NHP7	EXD1	Male reproductive	Testis	Enriched	Intracellular	0.0370642	11.8936	1.03551	0.303991	0.585161	-5.72043	No Change
seq.23596.17	Coiled-coil domain-containing protein 89	Q8N998	CCDC89	Male reproductive	Testis	Enriched	Intracellular	0.0655933	9.38465	1.01148	0.315267	0.597209	-5.74408	No Change
seq.23597.11	Arf-GAP domain and FG repeat-containing protein 2	O95081	AGFG2	Gastrointestinal	Salivary gland	Enriched	Intracellular	-0.155749	10.848	-2.40011	0.0190515	0.109063	-3.54111	Down (pval < 0.05)
seq.23601.43	Acyl-coenzyme A thioesterase 12	Q8WYK0	ACOT12	Hepatic	Liver	Enriched	Intracellular	0.00488809	13.0615	0.155863	0.876589	0.953793	-6.22799	No Change
seq.23607.1	Uncharacterized protein C16orf71	Q8IYS4	C16orf71	Female reproductive	Fallopian tube	Group enriched	Intracellular	-0.106978	8.60377	-2.08665	0.0405617	0.177089	-4.17984	Down (pval < 0.05)
seq.23607.1	Uncharacterized protein C16orf71	Q8IYS4	C16orf71	Male reproductive	Testis	Group enriched	Intracellular	-0.106978	8.60377	-2.08665	0.0405617	0.177089	-4.17984	Down (pval < 0.05)
seq.23616.4	Protein-arginine deiminase type-1	Q9ULC6	PADI1	Gastrointestinal	Esophagus	Enriched	Intracellular	0.150479	7.80685	2.34283	0.0219837	0.119653	-3.66352	Up (pval < 0.05)
seq.23632.22	Schlafen-like protein 1	Q499Z3	SLFNL1	Male reproductive	Testis	Enriched	Intracellular	0.124672	11.0756	2.35395	0.0213851	0.117783	-3.63996	Up (pval < 0.05)
seq.23646.5	Aryl-hydrocarbon-interacting protein-like 1	Q9NZN9	AIPL1	Sensory	Retina	Enriched	Intracellular	-0.123269	12.4172	-3.41051	0.00107984	0.0171231	-1.00175	Down (qval < 0.05)
seq.23648.36	Protein DDI1 homolog 1	Q8WTU0	DDI1	Male reproductive	Testis	Enriched	Intracellular	0.0341856	9.32478	1.87866	0.0644526	0.237895	-4.56026	No Change
seq.23652.15	Peroxisomal sarcosine oxidase	Q9P0Z9	PIPOX	Urinary	Kidney	Group enriched	Intracellular	0.0242182	8.19417	0.640001	0.52426	0.767532	-6.04047	No Change
seq.23652.15	Peroxisomal sarcosine oxidase	Q9P0Z9	PIPOX	Hepatic	Liver	Group enriched	Intracellular	0.0242182	8.19417	0.640001	0.52426	0.767532	-6.04047	No Change
seq.23660.112	Kelch-like protein 41	O60662	KLHL41	Muscular	Skeletal muscle	Group enriched	Intracellular	-0.122683	8.99811	-1.71767	0.0902744	0.291858	-4.82997	No Change
seq.23660.112	Kelch-like protein 41	O60662	KLHL41	Gastrointestinal	Tongue	Group enriched	Intracellular	-0.122683	8.99811	-1.71767	0.0902744	0.291858	-4.82997	No Change
seq.23678.132	Transcription factor SOX-10	P56693	SOX10	Neurological	Brain	Group enriched	Intracellular	0.0237438	8.58652	0.978343	0.331272	0.612543	-5.77581	No Change
seq.23678.132	Transcription factor SOX-10	P56693	SOX10	Gastrointestinal	Salivary gland	Group enriched	Intracellular	0.0237438	8.58652	0.978343	0.331272	0.612543	-5.77581	No Change
seq.23683.79	Tripartite motif-containing protein 55	Q9BYV6	TRIM55	Muscular	Heart muscle	Group enriched	Membrane	0.0599437	7.8534	2.263	0.0267375	0.135556	-3.82992	Up (pval < 0.05)
seq.23683.79	Tripartite motif-containing protein 55	Q9BYV6	TRIM55	Hepatic	Liver	Group enriched	Membrane	0.0599437	7.8534	2.263	0.0267375	0.135556	-3.82992	Up (pval < 0.05)
seq.23683.79	Tripartite motif-containing protein 55	Q9BYV6	TRIM55	Muscular	Skeletal muscle	Group enriched	Membrane	0.0599437	7.8534	2.263	0.0267375	0.135556	-3.82992	Up (pval < 0.05)
seq.23683.79	Tripartite motif-containing protein 55	Q9BYV6	TRIM55	Gastrointestinal	Tongue	Group enriched	Membrane	0.0599437	7.8534	2.263	0.0267375	0.135556	-3.82992	Up (pval < 0.05)
seq.23695.1	Fibronectin type III and SPRY domain-containing protein 1	Q9BTV5	FSD1	Neurological	Brain	Group enriched	Intracellular	0.0441542	8.90568	2.16169	0.0340607	0.158733	-4.03395	Up (pval < 0.05)
seq.23695.1	Fibronectin type III and SPRY domain-containing protein 1	Q9BTV5	FSD1	Male reproductive	Testis	Group enriched	Intracellular	0.0441542	8.90568	2.16169	0.0340607	0.158733	-4.03395	Up (pval < 0.05)
seq.23703.8	PDZ and LIM domain protein 5	Q96HC4	PDLIM5	Muscular	Heart muscle	Group enriched	Membrane	-0.16939	12.8	-2.99476	0.00379427	0.0383405	-2.12916	Down (qval < 0.05)
seq.23703.8	PDZ and LIM domain protein 5	Q96HC4	PDLIM5	Muscular	Skeletal muscle	Group enriched	Membrane	-0.16939	12.8	-2.99476	0.00379427	0.0383405	-2.12916	Down (qval < 0.05)
seq.23703.8	PDZ and LIM domain protein 5	Q96HC4	PDLIM5	Gastrointestinal	Tongue	Group enriched	Membrane	-0.16939	12.8	-2.99476	0.00379427	0.0383405	-2.12916	Down (qval < 0.05)
seq.23771.17	Cyclic AMP-dependent transcription factor ATF-5	Q9Y2D1	ATF5	Hepatic	Liver	Enriched	Intracellular	-0.0736357	9.37334	-1.3907	0.168719	0.42469	-5.30885	No Change
seq.2381.52	Complement C5	P01031	C5	Hepatic	Liver	Enriched	Secreted	0.0766324	15.3343	2.20253	0.0309209	0.148821	-3.95269	Up (pval < 0.05)
seq.23981.172	Carboxypeptidase A1	P15085	CPA1	Endocrine	Pancreas	Enriched	Secreted	0.0221963	8.7672	0.64497	0.521053	0.766052	-6.03737	No Change
seq.24013.6	Metabotropic glutamate receptor 4	Q14833	GRM4	Neurological	Brain	Enriched	Membrane	0.0185078	10.293	0.525382	0.600977	0.81427	-6.10535	No Change
seq.2418.55	Apolipoprotein E	P02649	APOE	Endocrine	Adrenal gland	Group enriched	Secreted	0.0099302	12.9781	0.0757134	0.939863	0.976472	-6.23705	No Change
seq.2418.55	Apolipoprotein E	P02649	APOE	Hepatic	Liver	Group enriched	Secreted	0.0099302	12.9781	0.0757134	0.939863	0.976472	-6.23705	No Change
seq.24201.86	G antigen family C member 1	O60829	PAGE4	Male reproductive	Epididymis	Group enriched	Intracellular	-0.0765199	12.5355	-2.09659	0.0396426	0.175588	-4.16077	Down (pval < 0.05)
seq.24201.86	G antigen family C member 1	O60829	PAGE4	Female reproductive	Placenta	Group enriched	Intracellular	-0.0765199	12.5355	-2.09659	0.0396426	0.175588	-4.16077	Down (pval < 0.05)
seq.24236.46	Synaptic vesicle membrane protein VAT-1 homolog-like	Q9HCJ6	VAT1L	Endocrine	Adrenal gland	Group enriched	Intracellular	0.077444	10.274	1.13572	0.259945	0.537954	-5.61603	No Change
seq.24236.46	Synaptic vesicle membrane protein VAT-1 homolog-like	Q9HCJ6	VAT1L	Neurological	Brain	Group enriched	Intracellular	0.077444	10.274	1.13572	0.259945	0.537954	-5.61603	No Change
seq.24236.46	Synaptic vesicle membrane protein VAT-1 homolog-like	Q9HCJ6	VAT1L	Neurological	Choroid plexus	Group enriched	Intracellular	0.077444	10.274	1.13572	0.259945	0.537954	-5.61603	No Change
seq.24236.46	Synaptic vesicle membrane protein VAT-1 homolog-like	Q9HCJ6	VAT1L	Sensory	Retina	Group enriched	Intracellular	0.077444	10.274	1.13572	0.259945	0.537954	-5.61603	No Change
seq.24256.7	Kelch-like protein 40	Q2TBA0	KLHL40	Muscular	Skeletal muscle	Group enriched	Intracellular	0.0165779	9.4837	0.920783	0.360324	0.640091	-5.82848	No Change
seq.24256.7	Kelch-like protein 40	Q2TBA0	KLHL40	Gastrointestinal	Tongue	Group enriched	Intracellular	0.0165779	9.4837	0.920783	0.360324	0.640091	-5.82848	No Change
seq.24273.43	Thioredoxin domain-containing protein 3	Q8N427	NME8	Hematological	Bone marrow	Group enriched	Intracellular	0.0344446	8.53548	0.838274	0.404728	0.677879	-5.89853	No Change
seq.24273.43	Thioredoxin domain-containing protein 3	Q8N427	NME8	Male reproductive	Testis	Group enriched	Intracellular	0.0344446	8.53548	0.838274	0.404728	0.677879	-5.89853	No Change
seq.24276.171	Tetratricopeptide repeat protein 25	Q96NG3	TTC25	Female reproductive	Fallopian tube	Group enriched	Intracellular	0.0130949	9.42831	0.504994	0.615148	0.821768	-6.11557	No Change
seq.24276.171	Tetratricopeptide repeat protein 25	Q96NG3	TTC25	Male reproductive	Testis	Group enriched	Intracellular	0.0130949	9.42831	0.504994	0.615148	0.821768	-6.11557	No Change
seq.24289.1	Coiled-coil domain-containing transmembrane protein C7orf53	Q8N8F7	LSMEM1	Muscular	Skeletal muscle	Enriched	Membrane	-0.00392349	11.7523	-0.157862	0.87502	0.95251	-6.22768	No Change
seq.24307.22	Lysine-specific demethylase 8	Q8N371	KDM8	Hepatic	Liver	Enriched	Intracellular	0.114219	13.5076	1.65984	0.101418	0.313232	-4.92146	No Change
seq.2431.17	Cathepsin G	P08311	CTSG	Hematological	Bone marrow	Enriched	Intracellular	-0.277098	11.3045	-4.82754	7.83102e-06	0.00103959	3.5251	Down (qval < 0.05)
seq.24319.19	D-ribitol-5-phosphate cytidylyltransferase	A4D126	CRPPA	Neurological	Choroid plexus	Enriched	Intracellular	0.0429085	9.82365	1.14707	0.255257	0.532396	-5.60362	No Change
seq.24320.3	Tripartite motif-containing protein 72	Q6ZMU5	TRIM72	Muscular	Skeletal muscle	Group enriched	Intracellular	-0.0441856	8.76076	-1.23878	0.219563	0.489718	-5.499	No Change
seq.24320.3	Tripartite motif-containing protein 72	Q6ZMU5	TRIM72	Gastrointestinal	Tongue	Group enriched	Intracellular	-0.0441856	8.76076	-1.23878	0.219563	0.489718	-5.499	No Change
seq.24407.31	Kinesin-like protein KIF3C	O14782	KIF3C	Neurological	Brain	Group enriched	Intracellular	0.0139399	12.3063	0.427286	0.670482	0.856188	-6.15083	No Change
seq.24407.31	Kinesin-like protein KIF3C	O14782	KIF3C	Sensory	Retina	Group enriched	Intracellular	0.0139399	12.3063	0.427286	0.670482	0.856188	-6.15083	No Change
seq.24418.14	Homeobox protein HMX3	A6NHT5	HMX3	Neurological	Brain	Enriched	Intracellular	0.0188545	8.91411	0.726577	0.469906	0.72658	-5.9831	No Change
seq.24422.36	Spermatogenesis-associated protein 24	Q86W54	SPATA24	Male reproductive	Testis	Enriched	Intracellular	0.022304	11.2348	0.321706	0.748633	0.897037	-6.18935	No Change
seq.2443.10	Fibroblast growth factor 8 isoform B	P55075	FGF8	Muscular	Skeletal muscle	Enriched	Secreted	-0.036376	11.5572	-1.43704	0.155158	0.405518	-5.24671	No Change
seq.24435.1	Dynamin-1	Q05193	DNM1	Neurological	Brain	Enriched	Intracellular	-0.286846	11.91	-2.24315	0.0280525	0.139709	-3.87055	Down (pval < 0.05)
seq.24437.6	YjeF N-terminal domain-containing protein 3	A6XGL0	YJEFN3	Neurological	Brain	Group enriched	Intracellular	-0.089725	9.00597	-1.70149	0.0932856	0.297782	-4.85585	No Change
seq.24437.6	YjeF N-terminal domain-containing protein 3	A6XGL0	YJEFN3	Male reproductive	Testis	Group enriched	Intracellular	-0.089725	9.00597	-1.70149	0.0932856	0.297782	-4.85585	No Change
seq.24456.3	Visual system homeobox 1	Q9NZR4	VSX1	Neurological	Brain	Group enriched	Intracellular	-0.0245628	9.65574	-1.34872	0.181771	0.441835	-5.36348	No Change
seq.24456.3	Visual system homeobox 1	Q9NZR4	VSX1	Sensory	Retina	Group enriched	Intracellular	-0.0245628	9.65574	-1.34872	0.181771	0.441835	-5.36348	No Change
seq.24462.4	Cyclic nucleotide-gated cation channel beta-1	Q14028	CNGB1	Sensory	Retina	Enriched	Membrane	0.0359053	9.56157	1.69274	0.0949484	0.300472	-4.86976	No Change
seq.24465.28	synovial sarcoma, X breakpoint 4	O60224	SSX4	Male reproductive	Testis	Enriched	Intracellular	0.0384088	9.04148	1.50941	0.135693	0.37442	-5.14586	No Change
seq.24465.28	synovial sarcoma, X breakpoint 4	O60224	SSX4	Male reproductive	Testis	Enriched	Intracellular	0.0384088	9.04148	1.50941	0.135693	0.37442	-5.14586	No Change
seq.2447.7	Group IIE secretory phospholipase A2	Q9NZK7	PLA2G2E	Hematological	Lymphoid tissue	Enriched	Secreted	0.0107177	8.95216	0.595277	0.553577	0.785536	-6.06729	No Change
seq.24473.11	Cancer/testis antigen family 45 member A3	Q8NHU0	CT45A3	Male reproductive	Testis	Enriched	Intracellular	0.0417563	9.11822	1.43869	0.154693	0.404927	-5.24448	No Change
seq.24479.25	Transmembrane protein 225B	P0DP42	TMEM225B	Male reproductive	Testis	Enriched	Membrane	0.0232417	11.1919	1.10546	0.272744	0.551024	-5.64854	No Change
seq.24497.8	Probable E3 ubiquitin-protein ligase TRIML1	Q8N9V2	TRIML1	Male reproductive	Testis	Enriched	Intracellular	0.0167896	12.078	0.287143	0.77485	0.906922	-6.19961	No Change
seq.24499.36	Lengsin	Q5TDP6	LGSN	Urinary	Kidney	Group enriched	Intracellular	0.0140065	12.7343	0.319244	0.750492	0.897639	-6.19012	No Change
seq.24499.36	Lengsin	Q5TDP6	LGSN	Hepatic	Liver	Group enriched	Intracellular	0.0140065	12.7343	0.319244	0.750492	0.897639	-6.19012	No Change
seq.24499.36	Lengsin	Q5TDP6	LGSN	Female reproductive	Placenta	Group enriched	Intracellular	0.0140065	12.7343	0.319244	0.750492	0.897639	-6.19012	No Change
seq.24637.3	Transcription elongation factor A protein-like 5	Q5H9L2	TCEAL5	Neurological	Brain	Group enriched	Intracellular	-0.00421631	9.34429	-0.100048	0.920592	0.971406	-6.23496	No Change
seq.24637.3	Transcription elongation factor A protein-like 5	Q5H9L2	TCEAL5	Neurological	Choroid plexus	Group enriched	Intracellular	-0.00421631	9.34429	-0.100048	0.920592	0.971406	-6.23496	No Change
seq.24637.3	Transcription elongation factor A protein-like 5	Q5H9L2	TCEAL5	Endocrine	Pituitary gland	Group enriched	Intracellular	-0.00421631	9.34429	-0.100048	0.920592	0.971406	-6.23496	No Change
seq.24637.3	Transcription elongation factor A protein-like 5	Q5H9L2	TCEAL5	Sensory	Retina	Group enriched	Intracellular	-0.00421631	9.34429	-0.100048	0.920592	0.971406	-6.23496	No Change
seq.24637.3	Transcription elongation factor A protein-like 5	Q5H9L2	TCEAL5	Male reproductive	Testis	Group enriched	Intracellular	-0.00421631	9.34429	-0.100048	0.920592	0.971406	-6.23496	No Change
seq.24642.21	Protein FAM92A	A1XBS5	FAM92A	Male reproductive	Testis	Enriched	Intracellular	-0.0800407	10.4384	-2.03884	0.0452413	0.188816	-4.27041	Down (pval < 0.05)
seq.24646.47	Serine--pyruvate aminotransferase	P21549	AGXT	Hepatic	Liver	Enriched	Intracellular	0.0862728	9.3146	1.83445	0.0708335	0.25081	-4.6365	No Change
seq.24655.23	RILP-like protein 2	Q969X0	RILPL2	Hematological	Bone marrow	Enriched	Intracellular	-0.150793	11.2003	-3.82775	0.000278287	0.00765917	0.231374	Down (qval < 0.05)
seq.24662.78	Tetratricopeptide repeat protein 36	A6NLP5	TTC36	Hepatic	Liver	Enriched	Intracellular	0.0297488	10.557	0.916542	0.362527	0.642396	-5.83223	No Change
seq.24667.27	Cancer/testis antigen family 45 member A1	Q5HYN5	CT45A1	Male reproductive	Testis	Enriched	Intracellular	-0.0143234	11.3929	-0.461844	0.645624	0.842054	-6.13587	No Change
seq.24669.12	DnaJ homolog subfamily C member 5B	Q9UF47	DNAJC5B	Male reproductive	Testis	Enriched	Membrane	-0.159235	13.5007	-2.10734	0.0386699	0.173333	-4.14007	Down (pval < 0.05)
seq.2468.62	C-C motif chemokine 20	P78556	CCL20	Gastrointestinal	Gallbladder	Group enriched	Secreted	-0.00684194	7.74542	-0.217166	0.828711	0.930014	-6.21683	No Change
seq.2468.62	C-C motif chemokine 20	P78556	CCL20	Hematological	Lymphoid tissue	Group enriched	Secreted	-0.00684194	7.74542	-0.217166	0.828711	0.930014	-6.21683	No Change
seq.2468.62	C-C motif chemokine 20	P78556	CCL20	Urinary	Urinary bladder	Group enriched	Secreted	-0.00684194	7.74542	-0.217166	0.828711	0.930014	-6.21683	No Change
seq.24688.9	Doublesex- and mab-3-related transcription factor B1	Q96MA1	DMRTB1	Male reproductive	Testis	Enriched	Intracellular	-0.0273464	10.7436	-0.747005	0.45756	0.719178	-5.96852	No Change
seq.24690.1	Calcium-binding protein 2	Q9NPB3	CABP2	Sensory	Retina	Enriched	Intracellular	0.0720739	8.74378	2.24958	0.0276202	0.138214	-3.85742	Up (pval < 0.05)
seq.24695.8	Pleckstrin homology domain-containing family B member 1	Q9UF11	PLEKHB1	Neurological	Brain	Group enriched	Intracellular	-0.0073495	9.2086	-0.216818	0.82898	0.930175	-6.2169	No Change
seq.24695.8	Pleckstrin homology domain-containing family B member 1	Q9UF11	PLEKHB1	Neurological	Choroid plexus	Group enriched	Intracellular	-0.0073495	9.2086	-0.216818	0.82898	0.930175	-6.2169	No Change
seq.24695.8	Pleckstrin homology domain-containing family B member 1	Q9UF11	PLEKHB1	Sensory	Retina	Group enriched	Intracellular	-0.0073495	9.2086	-0.216818	0.82898	0.930175	-6.2169	No Change
seq.24701.21	Dystrobrevin alpha	Q9Y4J8	DTNA	Neurological	Brain	Group enriched	Membrane	-0.0277645	9.3286	-0.501695	0.617456	0.82275	-6.11718	No Change
seq.24701.21	Dystrobrevin alpha	Q9Y4J8	DTNA	Neurological	Choroid plexus	Group enriched	Membrane	-0.0277645	9.3286	-0.501695	0.617456	0.82275	-6.11718	No Change
seq.24701.21	Dystrobrevin alpha	Q9Y4J8	DTNA	Muscular	Heart muscle	Group enriched	Membrane	-0.0277645	9.3286	-0.501695	0.617456	0.82275	-6.11718	No Change
seq.24701.21	Dystrobrevin alpha	Q9Y4J8	DTNA	Muscular	Skeletal muscle	Group enriched	Membrane	-0.0277645	9.3286	-0.501695	0.617456	0.82275	-6.11718	No Change
seq.24701.21	Dystrobrevin alpha	Q9Y4J8	DTNA	Gastrointestinal	Tongue	Group enriched	Membrane	-0.0277645	9.3286	-0.501695	0.617456	0.82275	-6.11718	No Change
seq.24710.1	Microtubule-associated tumor suppressor candidate 2	Q5JR59	MTUS2	Muscular	Heart muscle	Enriched	Intracellular	0.0169114	9.54931	0.730102	0.467762	0.726413	-5.98061	No Change
seq.24711.21	Short stature homeobox protein	O15266	SHOX	Neurological	Brain	Enriched	Intracellular	-0.0234347	8.77554	-0.638306	0.525356	0.768521	-6.04152	No Change
seq.2474.54	Serum amyloid P-component	P02743	APCS	Hepatic	Liver	Enriched	Secreted	0.176124	16.187	3.31007	0.00147611	0.0209574	-1.28383	Up (qval < 0.05)
seq.24892.8	Testicular spindle-associated protein SHCBP1L	Q9BZQ2	SHCBP1L	Male reproductive	Testis	Enriched	Intracellular	0.0878784	9.21039	2.75344	0.00750573	0.0591258	-2.73222	Up (pval < 0.05)
seq.24901.4	Villin-1	P09327	VIL1	Gastrointestinal	Intestine	Enriched	Intracellular	-0.12572	11.1716	-1.19836	0.234815	0.508499	-5.54606	No Change
seq.24908.19	Amphiphysin	P49418	AMPH	Neurological	Brain	Group enriched	Intracellular	-0.00559865	10.2719	-0.160942	0.872603	0.951597	-6.2272	No Change
seq.24908.19	Amphiphysin	P49418	AMPH	Endocrine	Pituitary gland	Group enriched	Intracellular	-0.00559865	10.2719	-0.160942	0.872603	0.951597	-6.2272	No Change
seq.24908.19	Amphiphysin	P49418	AMPH	Sensory	Retina	Group enriched	Intracellular	-0.00559865	10.2719	-0.160942	0.872603	0.951597	-6.2272	No Change
seq.24931.9	Epidermal growth factor receptor kinase substrate 8-like protein 3	Q8TE67	EPS8L3	Gastrointestinal	Gallbladder	Group enriched	Intracellular	0.07913	9.34007	1.21623	0.227981	0.499886	-5.52544	No Change
seq.24931.9	Epidermal growth factor receptor kinase substrate 8-like protein 3	Q8TE67	EPS8L3	Gastrointestinal	Intestine	Group enriched	Intracellular	0.07913	9.34007	1.21623	0.227981	0.499886	-5.52544	No Change
seq.24931.9	Epidermal growth factor receptor kinase substrate 8-like protein 3	Q8TE67	EPS8L3	Gastrointestinal	Stomach	Group enriched	Intracellular	0.07913	9.34007	1.21623	0.227981	0.499886	-5.52544	No Change
seq.24963.1	Armadillo repeat-containing protein 3	Q5W041	ARMC3	Neurological	Brain	Group enriched	Intracellular	-0.00921447	9.75471	-0.207972	0.835855	0.93531	-6.21873	No Change
seq.24963.1	Armadillo repeat-containing protein 3	Q5W041	ARMC3	Neurological	Choroid plexus	Group enriched	Intracellular	-0.00921447	9.75471	-0.207972	0.835855	0.93531	-6.21873	No Change
seq.24963.1	Armadillo repeat-containing protein 3	Q5W041	ARMC3	Female reproductive	Fallopian tube	Group enriched	Intracellular	-0.00921447	9.75471	-0.207972	0.835855	0.93531	-6.21873	No Change
seq.24963.1	Armadillo repeat-containing protein 3	Q5W041	ARMC3	Male reproductive	Testis	Group enriched	Intracellular	-0.00921447	9.75471	-0.207972	0.835855	0.93531	-6.21873	No Change
seq.24975.3	Fc receptor-like A	Q7L513	FCRLA	Hematological	Lymphoid tissue	Enriched	Membrane	0.06229	9.13752	2.22728	0.0291442	0.143554	-3.9028	Up (pval < 0.05)
seq.24977.18	Villin-like protein	O15195	VILL	Gastrointestinal	Intestine	Group enriched	Intracellular	0.0284697	9.62947	0.892452	0.375206	0.654105	-5.85325	No Change
seq.24977.18	Villin-like protein	O15195	VILL	Gastrointestinal	Stomach	Group enriched	Intracellular	0.0284697	9.62947	0.892452	0.375206	0.654105	-5.85325	No Change
seq.25066.32	Glycogenin-2	O15488	GYG2	Adipose	Adipose tissue	Enriched	Intracellular	0.000996052	9.7321	0.0498184	0.960409	0.984528	-6.23863	No Change
seq.25068.131	Glutamate dehydrogenase 2, mitochondrial	P49448	GLUD2	Hepatic	Liver	Group enriched	Intracellular	-0.00665941	13.0797	-0.105077	0.916615	0.97049	-6.23445	No Change
seq.25068.131	Glutamate dehydrogenase 2, mitochondrial	P49448	GLUD2	Male reproductive	Testis	Group enriched	Intracellular	-0.00665941	13.0797	-0.105077	0.916615	0.97049	-6.23445	No Change
seq.25078.13	Cysteine protease ATG4C	Q96DT6	ATG4C	Neurological	Brain	Enriched	Intracellular	-0.0190286	10.6412	-1.29169	0.200711	0.464796	-5.43515	No Change
seq.25080.16	UDP-glucuronosyltransferase 2B15	P54855	UGT2B15	Gastrointestinal	Gallbladder	Group enriched	Membrane	0.0685666	10.5166	1.94124	0.0562529	0.218974	-4.44953	No Change
seq.25080.16	UDP-glucuronosyltransferase 2B15	P54855	UGT2B15	Hepatic	Liver	Group enriched	Membrane	0.0685666	10.5166	1.94124	0.0562529	0.218974	-4.44953	No Change
seq.25087.11	Dystrobrevin alpha	Q9Y4J8	DTNA	Neurological	Brain	Group enriched	Membrane	0.0021238	10.3852	0.0752665	0.940217	0.976472	-6.23708	No Change
seq.25087.11	Dystrobrevin alpha	Q9Y4J8	DTNA	Neurological	Choroid plexus	Group enriched	Membrane	0.0021238	10.3852	0.0752665	0.940217	0.976472	-6.23708	No Change
seq.25087.11	Dystrobrevin alpha	Q9Y4J8	DTNA	Muscular	Heart muscle	Group enriched	Membrane	0.0021238	10.3852	0.0752665	0.940217	0.976472	-6.23708	No Change
seq.25087.11	Dystrobrevin alpha	Q9Y4J8	DTNA	Muscular	Skeletal muscle	Group enriched	Membrane	0.0021238	10.3852	0.0752665	0.940217	0.976472	-6.23708	No Change
seq.25087.11	Dystrobrevin alpha	Q9Y4J8	DTNA	Gastrointestinal	Tongue	Group enriched	Membrane	0.0021238	10.3852	0.0752665	0.940217	0.976472	-6.23708	No Change
seq.25088.42	Phosphorylase b kinase regulatory subunit alpha, skeletal muscle isoform	P46020	PHKA1	Endocrine	Parathyroid gland	Group enriched	Intracellular	0.0154846	11.1951	0.433094	0.666277	0.853204	-6.14839	No Change
seq.25088.42	Phosphorylase b kinase regulatory subunit alpha, skeletal muscle isoform	P46020	PHKA1	Muscular	Skeletal muscle	Group enriched	Intracellular	0.0154846	11.1951	0.433094	0.666277	0.853204	-6.14839	No Change
seq.25088.42	Phosphorylase b kinase regulatory subunit alpha, skeletal muscle isoform	P46020	PHKA1	Gastrointestinal	Tongue	Group enriched	Intracellular	0.0154846	11.1951	0.433094	0.666277	0.853204	-6.14839	No Change
seq.25096.58	Myosin-binding protein C, fast-type	Q14324	MYBPC2	Muscular	Skeletal muscle	Group enriched	Intracellular	0.00896343	9.92722	0.359607	0.720223	0.882864	-6.17677	No Change
seq.25096.58	Myosin-binding protein C, fast-type	Q14324	MYBPC2	Gastrointestinal	Tongue	Group enriched	Intracellular	0.00896343	9.92722	0.359607	0.720223	0.882864	-6.17677	No Change
seq.2516.57	C-C motif chemokine 21	O00585	CCL21	Hematological	Lymphoid tissue	Enriched	Secreted	-0.0217353	12.2091	-0.260392	0.795325	0.91483	-6.20676	No Change
seq.25209.15	Sodium/potassium-transporting ATPase gamma chain	P54710	FXYD2	Urinary	Kidney	Enriched	Membrane	0.0395765	11.2343	1.9639	0.0535112	0.211675	-4.40864	No Change
seq.25217.35	Sperm protein associated with the nucleus on the X chromosome A	Q9NS26	SPANXA1	Male reproductive	Testis	Enriched	Intracellular	0.0780175	11.9893	0.241527	0.809852	0.92282	-6.21137	No Change
seq.25217.35	Sperm protein associated with the nucleus on the X chromosome A	Q9NS26	SPANXA1	Male reproductive	Testis	Enriched	Intracellular	0.0780175	11.9893	0.241527	0.809852	0.92282	-6.21137	No Change
seq.25220.8	Cysteine-rich tail protein 1	A8MQ03	CYSRT1	Gastrointestinal	Esophagus	Enriched		0.677329	10.6703	1.984	0.0511751	0.204088	-4.37201	No Change
seq.25225.14	Ferritin heavy polypeptide-like 17	Q9BXU8	FTHL17	Male reproductive	Testis	Enriched	Intracellular	-0.110325	10.9454	-0.802509	0.424973	0.69418	-5.9269	No Change
seq.25249.33	Pyruvate dehydrogenase E1 component subunit alpha, testis-specific form, mitochondrial	P29803	PDHA2	Male reproductive	Testis	Enriched	Intracellular	-0.398923	9.3779	-1.90737	0.0605733	0.229321	-4.50986	No Change
seq.25257.162	Oligodendrocyte transcription factor 1	Q8TAK6	OLIG1	Neurological	Brain	Enriched	Intracellular	0.0379135	10.2373	1.84703	0.0689666	0.24728	-4.61497	No Change
seq.25274.2	Ankyrin repeat domain-containing protein 2	Q9GZV1	ANKRD2	Muscular	Heart muscle	Group enriched	Intracellular	-0.0643702	10.3944	-0.473778	0.637132	0.835058	-6.13043	No Change
seq.25274.2	Ankyrin repeat domain-containing protein 2	Q9GZV1	ANKRD2	Muscular	Skeletal muscle	Group enriched	Intracellular	-0.0643702	10.3944	-0.473778	0.637132	0.835058	-6.13043	No Change
seq.25274.2	Ankyrin repeat domain-containing protein 2	Q9GZV1	ANKRD2	Gastrointestinal	Tongue	Group enriched	Intracellular	-0.0643702	10.3944	-0.473778	0.637132	0.835058	-6.13043	No Change
seq.25283.2	Catenin alpha-3	Q9UI47	CTNNA3	Neurological	Brain	Enriched	Intracellular	0.0624724	8.92014	1.85892	0.0672391	0.243985	-4.5945	No Change
seq.25288.16	Dimethylaniline monooxygenase [N-oxide-forming] 3	P31513	FMO3	Hepatic	Liver	Enriched	Membrane	0.00804321	12.5428	0.213909	0.83124	0.931941	-6.21751	No Change
seq.25414.11	Late cornified envelope protein 3B	Q5TA77	LCE3B	Hematological	Lymphoid tissue	Enriched	Intracellular	0.174222	10.5267	2.60639	0.0111706	0.0764108	-3.07988	Up (pval < 0.05)
seq.25419.59	Sperm protein associated with the nucleus on the X chromosome N4	Q5MJ08	SPANXN4	Male reproductive	Testis	Enriched	Intracellular	-0.00665339	10.2415	-0.405968	0.686003	0.864564	-6.15948	No Change
seq.25424.234	Synaptotagmin-12	Q8IV01	SYT12	Neurological	Brain	Group enriched	Intracellular	0.0516331	10.8711	1.08211	0.282915	0.563062	-5.67304	No Change
seq.25424.234	Synaptotagmin-12	Q8IV01	SYT12	Hepatic	Liver	Group enriched	Intracellular	0.0516331	10.8711	1.08211	0.282915	0.563062	-5.67304	No Change
seq.25424.234	Synaptotagmin-12	Q8IV01	SYT12	Endocrine	Parathyroid gland	Group enriched	Intracellular	0.0516331	10.8711	1.08211	0.282915	0.563062	-5.67304	No Change
seq.25453.57	Ropporin-1B	Q9BZX4	ROPN1B	Male reproductive	Testis	Enriched	Intracellular	0.0013263	11.6315	0.0329199	0.973832	0.988516	-6.23931	No Change
seq.25461.3	S-arrestin	P10523	SAG	Sensory	Retina	Enriched	Intracellular	-0.002325	8.46286	-0.107004	0.915092	0.970059	-6.23425	No Change
seq.25464.1	Cytochrome P450 2C19	P33261	CYP2C19	Hepatic	Liver	Enriched	Intracellular	0.187371	9.60409	0.888713	0.377199	0.655	-5.85647	No Change
seq.25465.42	Muscular LMNA-interacting protein	Q5VWP3	MLIP	Muscular	Heart muscle	Group enriched	Intracellular	-0.00967258	8.36892	-0.355211	0.723499	0.884123	-6.1783	No Change
seq.25465.42	Muscular LMNA-interacting protein	Q5VWP3	MLIP	Hepatic	Liver	Group enriched	Intracellular	-0.00967258	8.36892	-0.355211	0.723499	0.884123	-6.1783	No Change
seq.25465.42	Muscular LMNA-interacting protein	Q5VWP3	MLIP	Muscular	Skeletal muscle	Group enriched	Intracellular	-0.00967258	8.36892	-0.355211	0.723499	0.884123	-6.1783	No Change
seq.25465.42	Muscular LMNA-interacting protein	Q5VWP3	MLIP	Gastrointestinal	Tongue	Group enriched	Intracellular	-0.00967258	8.36892	-0.355211	0.723499	0.884123	-6.1783	No Change
seq.25466.84	Kynurenine 3-monooxygenase	O15229	KMO	Urinary	Kidney	Group enriched	Membrane	0.0273662	9.83898	1.06432	0.290839	0.572333	-5.69137	No Change
seq.25466.84	Kynurenine 3-monooxygenase	O15229	KMO	Hepatic	Liver	Group enriched	Membrane	0.0273662	9.83898	1.06432	0.290839	0.572333	-5.69137	No Change
seq.25484.120	AT-rich interactive domain-containing protein 3C	A6NKF2	ARID3C	Hepatic	Liver	Enriched	Intracellular	-0.290112	9.04683	-4.20317	7.64387e-05	0.00345673	1.41739	Down (qval < 0.05)
seq.25493.11	Protein FAM221B	A6H8Z2	FAM221B	Hematological	Bone marrow	Group enriched	Intracellular	0.0805692	9.36885	2.53913	0.0133361	0.0859809	-3.23373	Up (pval < 0.05)
seq.25493.11	Protein FAM221B	A6H8Z2	FAM221B	Male reproductive	Testis	Group enriched	Intracellular	0.0805692	9.36885	2.53913	0.0133361	0.0859809	-3.23373	Up (pval < 0.05)
seq.2558.51	Beta-endorphin	P01189	POMC	Endocrine	Pituitary gland	Enriched	Secreted	-0.0436045	9.64886	-1.79756	0.0765573	0.262821	-4.69888	No Change
seq.2567.5	Complement factor I	P05156	CFI	Hepatic	Liver	Enriched	Secreted	0.0461981	16.1996	1.33689	0.185584	0.446242	-5.37859	No Change
seq.2575.5	Leptin	P41159	LEP	Adipose	Adipose tissue	Group enriched	Secreted	0.50357	13.3733	3.79645	0.000309029	0.00811451	0.135609	Up (qval < 0.05)
seq.2575.5	Leptin	P41159	LEP	Female reproductive	Breast	Group enriched	Secreted	0.50357	13.3733	3.79645	0.000309029	0.00811451	0.135609	Up (qval < 0.05)
seq.2579.17	Matrix metalloproteinase-9	P14780	MMP9	Hematological	Bone marrow	Group enriched	Secreted	-0.470889	15.9562	-4.39875	3.80544e-05	0.0023101	2.06076	Down (qval < 0.05)
seq.2579.17	Matrix metalloproteinase-9	P14780	MMP9	Hematological	Lymphoid tissue	Group enriched	Secreted	-0.470889	15.9562	-4.39875	3.80544e-05	0.0023101	2.06076	Down (qval < 0.05)
seq.2580.83	Myeloperoxidase	P05164	MPO	Hematological	Bone marrow	Enriched	Intracellular	-0.624448	14.553	-4.45868	3.06365e-05	0.00205407	2.26115	Down (qval < 0.05)
seq.2585.2	Prolactin	P01236	PRL	Endocrine	Pituitary gland	Enriched	Secreted	0.207396	12.7994	2.11379	0.0380961	0.171855	-4.1276	Up (pval < 0.05)
seq.25895.29	Caspase-5	P51878	CASP5	Neurological	Brain	Group enriched	Intracellular	0.0372985	12.7058	0.841956	0.402678	0.676541	-5.89554	No Change
seq.25895.29	Caspase-5	P51878	CASP5	Gastrointestinal	Intestine	Group enriched	Intracellular	0.0372985	12.7058	0.841956	0.402678	0.676541	-5.89554	No Change
seq.25895.29	Caspase-5	P51878	CASP5	Hematological	Lymphoid tissue	Group enriched	Intracellular	0.0372985	12.7058	0.841956	0.402678	0.676541	-5.89554	No Change
seq.25904.17	Dedicator of cytokinesis protein 2	Q92608	DOCK2	Hematological	Bone marrow	Group enriched	Intracellular	-0.00573686	11.8976	-0.170282	0.865279	0.949384	-6.22569	No Change
seq.25904.17	Dedicator of cytokinesis protein 2	Q92608	DOCK2	Respiratory	Lung	Group enriched	Intracellular	-0.00573686	11.8976	-0.170282	0.865279	0.949384	-6.22569	No Change
seq.25904.17	Dedicator of cytokinesis protein 2	Q92608	DOCK2	Hematological	Lymphoid tissue	Group enriched	Intracellular	-0.00573686	11.8976	-0.170282	0.865279	0.949384	-6.22569	No Change
seq.25921.3	Inhibin a subunit	P05111	INHA	Endocrine	Adrenal gland	Group enriched	Secreted	-0.0736994	11.7531	-2.5224	0.0139306	0.0887732	-3.27148	Down (pval < 0.05)
seq.25921.3	Inhibin a subunit	P05111	INHA	Female reproductive	Ovary	Group enriched	Secreted	-0.0736994	11.7531	-2.5224	0.0139306	0.0887732	-3.27148	Down (pval < 0.05)
seq.25921.3	Inhibin a subunit	P05111	INHA	Male reproductive	Testis	Group enriched	Secreted	-0.0736994	11.7531	-2.5224	0.0139306	0.0887732	-3.27148	Down (pval < 0.05)
seq.25938.13	Neurogenin-3	Q9Y4Z2	NEUROG3	Neurological	Brain	Group enriched	Intracellular	-0.0193775	11.4779	-0.84544	0.400744	0.674133	-5.8927	No Change
seq.25938.13	Neurogenin-3	Q9Y4Z2	NEUROG3	Gastrointestinal	Intestine	Group enriched	Intracellular	-0.0193775	11.4779	-0.84544	0.400744	0.674133	-5.8927	No Change
seq.25951.17	Preferentially expressed antigen of melanoma	P78395	PRAME	Male reproductive	Testis	Enriched	Intracellular	0.154999	13.339	0.738782	0.462507	0.722373	-5.97444	No Change
seq.25954.3	Receptor-type tyrosine-protein phosphatase-like N	Q16849	PTPRN	Neurological	Brain	Group enriched	Membrane	0.0554876	11.355	0.778612	0.438831	0.704244	-5.94518	No Change
seq.25954.3	Receptor-type tyrosine-protein phosphatase-like N	Q16849	PTPRN	Endocrine	Pituitary gland	Group enriched	Membrane	0.0554876	11.355	0.778612	0.438831	0.704244	-5.94518	No Change
seq.2598.9	Tumor necrosis factor receptor superfamily member 9	Q07011	TNFRSF9	Hematological	Lymphoid tissue	Enriched	Membrane	0.035891	9.08388	1.37761	0.172711	0.430002	-5.32606	No Change
seq.2630.12	Interleukin-1 Receptor accessory protein	Q9NPH3	IL1RAP	Hepatic	Liver	Enriched	Membrane and secreted isoforms	0.121007	14.7887	1.26811	0.208956	0.474523	-5.46391	No Change
seq.2649.77	Intercellular adhesion molecule 3	P32942	ICAM3	Hematological	Bone marrow	Group enriched	Membrane	-0.059867	10.9667	-2.31746	0.0234063	0.124687	-3.71695	Down (pval < 0.05)
seq.2649.77	Intercellular adhesion molecule 3	P32942	ICAM3	Hepatic	Liver	Group enriched	Membrane	-0.059867	10.9667	-2.31746	0.0234063	0.124687	-3.71695	Down (pval < 0.05)
seq.2649.77	Intercellular adhesion molecule 3	P32942	ICAM3	Hematological	Lymphoid tissue	Group enriched	Membrane	-0.059867	10.9667	-2.31746	0.0234063	0.124687	-3.71695	Down (pval < 0.05)
seq.2652.15	Urokinase plasminogen activator surface receptor	Q03405	PLAUR	Hematological	Bone marrow	Enriched	Membrane	-0.174311	12.791	-3.4265	0.00102689	0.0165704	-0.956286	Down (qval < 0.05)
seq.2670.67	Creatine kinase M-type	P06732	CKM	Muscular	Skeletal muscle	Group enriched	Intracellular	-0.327575	10.0868	-4.03263	0.000138578	0.0049523	0.870245	Down (qval < 0.05)
seq.2670.67	Creatine kinase M-type	P06732	CKM	Gastrointestinal	Tongue	Group enriched	Intracellular	-0.327575	10.0868	-4.03263	0.000138578	0.0049523	0.870245	Down (qval < 0.05)
seq.2681.23	Hepatocyte growth factor	P14210	HGF	Female reproductive	Placenta	Enriched	Secreted	-0.152536	11.0588	-2.91947	0.00471232	0.0440429	-2.32152	Down (qval < 0.05)
seq.2683.1	Complement C3b, inactivated	P01024	C3	Hepatic	Liver	Enriched	Secreted	0.449107	14.5893	3.49118	0.000836695	0.0145597	-0.770859	Up (qval < 0.05)
seq.2692.74	Phospholipase A2, membrane associated	P14555	PLA2G2A	Adipose	Adipose tissue	Group enriched	Secreted	-0.248509	10.528	-2.90586	0.00489885	0.0448565	-2.35591	Down (qval < 0.05)
seq.2692.74	Phospholipase A2, membrane associated	P14555	PLA2G2A	Gastrointestinal	Intestine	Group enriched	Secreted	-0.248509	10.528	-2.90586	0.00489885	0.0448565	-2.35591	Down (qval < 0.05)
seq.2692.74	Phospholipase A2, membrane associated	P14555	PLA2G2A	Female reproductive	Placenta	Group enriched	Secreted	-0.248509	10.528	-2.90586	0.00489885	0.0448565	-2.35591	Down (qval < 0.05)
seq.2692.74	Phospholipase A2, membrane associated	P14555	PLA2G2A	Urinary	Urinary bladder	Group enriched	Secreted	-0.248509	10.528	-2.90586	0.00489885	0.0448565	-2.35591	Down (qval < 0.05)
seq.2693.20	Oncostatin-M	P13725	OSM	Hematological	Bone marrow	Enriched	Secreted	0.0504773	11.8534	1.05295	0.295981	0.577322	-5.70293	No Change
seq.2697.7	Platelet factor 4	P02776	PF4	Hematological	Bone marrow	Group enriched	Secreted	-0.0203508	17.3277	-0.367573	0.7143	0.880797	-6.17394	No Change
seq.2697.7	Platelet factor 4	P02776	PF4	Hematological	Lymphoid tissue	Group enriched	Secreted	-0.0203508	17.3277	-0.367573	0.7143	0.880797	-6.17394	No Change
seq.2700.56	Vitamin K-dependent protein S	P07225	PROS1	Neurological	Choroid plexus	Group enriched	Membrane and secreted isoforms	-0.00668275	13.0017	-0.186027	0.852961	0.943926	-6.22295	No Change
seq.2700.56	Vitamin K-dependent protein S	P07225	PROS1	Muscular	Heart muscle	Group enriched	Membrane and secreted isoforms	-0.00668275	13.0017	-0.186027	0.852961	0.943926	-6.22295	No Change
seq.2700.56	Vitamin K-dependent protein S	P07225	PROS1	Hepatic	Liver	Group enriched	Membrane and secreted isoforms	-0.00668275	13.0017	-0.186027	0.852961	0.943926	-6.22295	No Change
seq.2704.74	Tumor necrosis factor receptor superfamily member 13B	O14836	TNFRSF13B	Gastrointestinal	Intestine	Group enriched	Membrane	-0.0558084	10.267	-1.56164	0.122881	0.350995	-5.07019	No Change
seq.2704.74	Tumor necrosis factor receptor superfamily member 13B	O14836	TNFRSF13B	Hematological	Lymphoid tissue	Group enriched	Membrane	-0.0558084	10.267	-1.56164	0.122881	0.350995	-5.07019	No Change
seq.2704.74	Tumor necrosis factor receptor superfamily member 13B	O14836	TNFRSF13B	Muscular	Skeletal muscle	Group enriched	Membrane	-0.0558084	10.267	-1.56164	0.122881	0.350995	-5.07019	No Change
seq.2705.5	C-C motif chemokine 25	O15444	CCL25	Gastrointestinal	Intestine	Group enriched	Secreted	0.138635	9.92825	2.6806	0.00915557	0.0670737	-2.90635	Up (pval < 0.05)
seq.2705.5	C-C motif chemokine 25	O15444	CCL25	Hematological	Lymphoid tissue	Group enriched	Secreted	0.138635	9.92825	2.6806	0.00915557	0.0670737	-2.90635	Up (pval < 0.05)
seq.2706.69	Thyroxine-binding globulin	P05543	SERPINA7	Hepatic	Liver	Enriched	Secreted	0.00123564	16.4996	0.0299475	0.976194	0.989026	-6.23941	No Change
seq.2719.3	Granulocyte colony-stimulating factor receptor	Q99062	CSF3R	Hematological	Bone marrow	Group enriched	Membrane	0.0814351	10.6619	1.88956	0.0629559	0.234357	-4.54121	No Change
seq.2719.3	Granulocyte colony-stimulating factor receptor	Q99062	CSF3R	Respiratory	Lung	Group enriched	Membrane	0.0814351	10.6619	1.88956	0.0629559	0.234357	-4.54121	No Change
seq.2719.3	Granulocyte colony-stimulating factor receptor	Q99062	CSF3R	Hematological	Lymphoid tissue	Group enriched	Membrane	0.0814351	10.6619	1.88956	0.0629559	0.234357	-4.54121	No Change
seq.2719.3	Granulocyte colony-stimulating factor receptor	Q99062	CSF3R	Female reproductive	Placenta	Group enriched	Membrane	0.0814351	10.6619	1.88956	0.0629559	0.234357	-4.54121	No Change
seq.2723.9	Interleukin-37	Q9NZH6	IL37	Skin	Skin	Enriched	Secreted	0.0404832	12.0327	1.00192	0.31983	0.600943	-5.75334	No Change
seq.2737.22	Protein NOV homolog	P48745	CCN3	Endocrine	Adrenal gland	Enriched	Secreted	-0.0390927	10.6538	-2.34115	0.0220755	0.119974	-3.66707	Down (pval < 0.05)
seq.2741.22	Sialic acid-binding Ig-like lectin 6	O43699	SIGLEC6	Female reproductive	Placenta	Enriched	Membrane	-0.0521768	9.11519	-1.33647	0.185721	0.446242	-5.37912	No Change
seq.2744.57	Immunoglobulin G	P01857	IGHG1	Hematological	Lymphoid tissue	Group enriched		0.00859043	17.8733	0.198723	0.843055	0.938407	-6.22057	No Change
seq.2744.57	Immunoglobulin G	P01857	IGHG1	Urinary	Urinary bladder	Group enriched		0.00859043	17.8733	0.198723	0.843055	0.938407	-6.22057	No Change
seq.2750.3	Apolipoprotein A-I	P02647	APOA1	Hepatic	Liver	Enriched	Secreted	0.0549124	14.3983	1.25231	0.214622	0.482307	-5.48291	No Change
seq.2751.16	Azurocidin	P20160	AZU1	Hematological	Bone marrow	Enriched	Secreted	-0.219194	9.91236	-4.8692	6.69283e-06	0.000925674	3.67094	Down (qval < 0.05)
seq.2752.62	Growth/differentiation factor 5	P43026	GDF5	Gastrointestinal	Salivary gland	Enriched	Secreted	0.266535	10.1555	1.73091	0.0878718	0.286711	-4.80863	No Change
seq.2754.50	Complement C3	P01024	C3	Hepatic	Liver	Enriched	Secreted	0.166267	15.6949	2.23548	0.0285754	0.141492	-3.88615	Up (pval < 0.05)
seq.2755.8	C3a anaphylatoxin des Arginine	P01024	C3	Hepatic	Liver	Enriched	Secreted	0.0827193	17.1803	1.61776	0.11021	0.327738	-4.98622	No Change
seq.2760.2	Protein FAM107A	O95990	FAM107A	Neurological	Brain	Group enriched	Intracellular	0.0131615	8.89122	1.00207	0.319758	0.600943	-5.75319	No Change
seq.2760.2	Protein FAM107A	O95990	FAM107A	Neurological	Choroid plexus	Group enriched	Intracellular	0.0131615	8.89122	1.00207	0.319758	0.600943	-5.75319	No Change
seq.2762.30	Fibroblast growth factor 19	O95750	FGF19	Gastrointestinal	Gallbladder	Enriched	Secreted	0.179118	11.8656	0.981373	0.329786	0.611185	-5.77295	No Change
seq.2768.56	Hemopexin	P02790	HPX	Hepatic	Liver	Enriched	Secreted	0.38239	11.4872	1.84056	0.0699225	0.24915	-4.62607	No Change
seq.2770.51	C-C motif chemokine 1	P22362	CCL1	Gastrointestinal	Intestine	Group enriched	Secreted	0.0741589	11.6331	1.39254	0.168164	0.424091	-5.30642	No Change
seq.2770.51	C-C motif chemokine 1	P22362	CCL1	Hematological	Lymphoid tissue	Group enriched	Secreted	0.0741589	11.6331	1.39254	0.168164	0.424091	-5.30642	No Change
seq.2771.35	Insulin-like growth factor-binding protein 1	P08833	IGFBP1	Hepatic	Liver	Enriched	Secreted	0.109927	13.886	0.440824	0.660698	0.851323	-6.1451	No Change
seq.2780.35	Lactotransferrin	P02788	LTF	Hematological	Bone marrow	Group enriched	Secreted	-0.875422	12.4898	-4.58812	1.90894e-05	0.00157797	2.69887	Down (qval < 0.05)
seq.2780.35	Lactotransferrin	P02788	LTF	Gastrointestinal	Salivary gland	Group enriched	Secreted	-0.875422	12.4898	-4.58812	1.90894e-05	0.00157797	2.69887	Down (qval < 0.05)
seq.2797.56	Apolipoprotein B	P04114	APOB	Gastrointestinal	Intestine	Group enriched	Secreted	0.281495	11.0861	2.76062	0.00735871	0.058218	-2.71484	Up (pval < 0.05)
seq.2797.56	Apolipoprotein B	P04114	APOB	Hepatic	Liver	Group enriched	Secreted	0.281495	11.0861	2.76062	0.00735871	0.058218	-2.71484	Up (pval < 0.05)
seq.2813.11	Agouti-related protein	O00253	AGRP	Neurological	Brain	Group enriched	Secreted	0.0546773	10.7673	0.793154	0.430367	0.698249	-5.93412	No Change
seq.2813.11	Agouti-related protein	O00253	AGRP	Male reproductive	Epididymis	Group enriched	Secreted	0.0546773	10.7673	0.793154	0.430367	0.698249	-5.93412	No Change
seq.2833.20	Kallikrein-4	Q9Y5K2	KLK4	Male reproductive	Prostate	Enriched	Secreted	0.00829496	9.26592	0.306598	0.760059	0.901484	-6.19398	No Change
seq.2848.2	Wnt inhibitory factor 1	Q9Y5W5	WIF1	Sensory	Retina	Enriched	Secreted	0.0255917	11.6023	0.891714	0.375599	0.654105	-5.85389	No Change
seq.2851.63	C5a anaphylatoxin	P01031	C5	Hepatic	Liver	Enriched	Secreted	0.209701	13.4557	3.88978	0.000225803	0.00680756	0.422581	Up (qval < 0.05)
seq.2879.9	Alpha-1-antichymotrypsin	P01011	SERPINA3	Hepatic	Liver	Group enriched	Secreted	0.0457933	18.2657	1.58425	0.117641	0.341414	-5.03669	No Change
seq.2879.9	Alpha-1-antichymotrypsin	P01011	SERPINA3	Endocrine	Pancreas	Group enriched	Secreted	0.0457933	18.2657	1.58425	0.117641	0.341414	-5.03669	No Change
seq.2890.59	C-C motif chemokine 28	Q9NRJ3	CCL28	Gastrointestinal	Salivary gland	Enriched	Secreted	0.043904	12.6956	0.313006	0.755206	0.900202	-6.19204	No Change
seq.2937.10	Apolipoprotein E (isoform E3)	P02649	APOE	Endocrine	Adrenal gland	Group enriched	Secreted	0.00556729	16.0496	0.0536166	0.957393	0.983734	-6.23844	No Change
seq.2937.10	Apolipoprotein E (isoform E3)	P02649	APOE	Hepatic	Liver	Group enriched	Secreted	0.00556729	16.0496	0.0536166	0.957393	0.983734	-6.23844	No Change
seq.2938.55	Apolipoprotein E (isoform E4)	P02649	APOE	Endocrine	Adrenal gland	Group enriched	Secreted	0.0616412	16.3703	0.834891	0.406618	0.67954	-5.90127	No Change
seq.2938.55	Apolipoprotein E (isoform E4)	P02649	APOE	Hepatic	Liver	Group enriched	Secreted	0.0616412	16.3703	0.834891	0.406618	0.67954	-5.90127	No Change
seq.2943.5	Cytochrome P450 3A4	P08684	CYP3A4	Hepatic	Liver	Enriched	Membrane	0.128295	11.9844	1.37789	0.172623	0.430002	-5.32569	No Change
seq.2949.6	Group 10 secretory phospholipase A2	O15496	PLA2G10	Gastrointestinal	Intestine	Group enriched	Secreted	-0.0500023	10.4534	-2.07038	0.0421047	0.181553	-4.21086	Down (pval < 0.05)
seq.2949.6	Group 10 secretory phospholipase A2	O15496	PLA2G10	Endocrine	Pancreas	Group enriched	Secreted	-0.0500023	10.4534	-2.07038	0.0421047	0.181553	-4.21086	Down (pval < 0.05)
seq.2949.6	Group 10 secretory phospholipase A2	O15496	PLA2G10	Gastrointestinal	Stomach	Group enriched	Secreted	-0.0500023	10.4534	-2.07038	0.0421047	0.181553	-4.21086	Down (pval < 0.05)
seq.2954.56	Neutrophil collagenase	P22894	MMP8	Hematological	Bone marrow	Enriched	Secreted	-0.147873	11.9969	-1.90716	0.0606014	0.229321	-4.51024	No Change
seq.2960.66	Properdin	P27918	CFP	Hematological	Bone marrow	Group enriched	Secreted	0.0940655	15.4507	1.72361	0.0891892	0.289588	-4.8204	No Change
seq.2960.66	Properdin	P27918	CFP	Hematological	Lymphoid tissue	Group enriched	Secreted	0.0940655	15.4507	1.72361	0.0891892	0.289588	-4.8204	No Change
seq.2961.1	Vitamin K-dependent protein C	P04070	PROC	Hepatic	Liver	Enriched	Secreted	0.140097	16.6318	3.91213	0.000209328	0.00653643	0.49196	Up (qval < 0.05)
seq.2967.8	Vascular cell adhesion protein 1	P19320	VCAM1	Hematological	Lymphoid tissue	Enriched	Membrane	0.0507563	12.7952	0.785803	0.434633	0.700885	-5.93974	No Change
seq.2976.58	Desmoglein-1	Q02413	DSG1	Skin	Skin	Enriched	Membrane	0.054989	11.7616	1.19141	0.237513	0.51147	-5.554	No Change
seq.2979.8	C-X-C motif chemokine 5	P42830	CXCL5	Hematological	Lymphoid tissue	Group enriched	Secreted	0.00251914	10.0937	0.123271	0.902246	0.964844	-6.23243	No Change
seq.2979.8	C-X-C motif chemokine 5	P42830	CXCL5	Gastrointestinal	Salivary gland	Group enriched	Secreted	0.00251914	10.0937	0.123271	0.902246	0.964844	-6.23243	No Change
seq.2982.82	Galectin-4	P56470	LGALS4	Gastrointestinal	Intestine	Enriched	Intracellular	0.0526765	9.91373	2.00992	0.0482926	0.19579	-4.3243	Up (pval < 0.05)
seq.2989.17	Interferon gamma	P01579	IFNG	Hematological	Bone marrow	Group enriched	Secreted	-0.0316392	10.2086	-1.3528	0.18047	0.44115	-5.35824	No Change
seq.2989.17	Interferon gamma	P01579	IFNG	Hematological	Lymphoid tissue	Group enriched	Secreted	-0.0316392	10.2086	-1.3528	0.18047	0.44115	-5.35824	No Change
seq.2993.1	Interleukin-18 receptor accessory protein	O95256	IL18RAP	Hematological	Bone marrow	Group enriched	Membrane	0.00951725	9.31972	0.298541	0.766174	0.903718	-6.19636	No Change
seq.2993.1	Interleukin-18 receptor accessory protein	O95256	IL18RAP	Hematological	Lymphoid tissue	Group enriched	Membrane	0.00951725	9.31972	0.298541	0.766174	0.903718	-6.19636	No Change
seq.3000.66	Mannose-binding protein C	P11226	MBL2	Hepatic	Liver	Enriched	Secreted	-0.0589317	9.24913	-0.295236	0.768687	0.904653	-6.19731	No Change
seq.3003.29	Natural cytotoxicity triggering receptor 3	O14931	NCR3	Hematological	Bone marrow	Group enriched	Membrane	0.0352729	9.18986	1.38196	0.171376	0.428206	-5.32036	No Change
seq.3003.29	Natural cytotoxicity triggering receptor 3	O14931	NCR3	Gastrointestinal	Intestine	Group enriched	Membrane	0.0352729	9.18986	1.38196	0.171376	0.428206	-5.32036	No Change
seq.3003.29	Natural cytotoxicity triggering receptor 3	O14931	NCR3	Hematological	Lymphoid tissue	Group enriched	Membrane	0.0352729	9.18986	1.38196	0.171376	0.428206	-5.32036	No Change
seq.3022.4	Cytotoxic T-lymphocyte protein 4	P16410	CTLA4	Hematological	Lymphoid tissue	Enriched	Membrane	-0.00125575	6.71454	-0.0265816	0.978869	0.989676	-6.2395	No Change
seq.3024.18	Alpha-2-antiplasmin	P08697	SERPINF2	Hepatic	Liver	Enriched	Secreted	-0.0555253	12.5873	-1.36368	0.177036	0.436351	-5.3442	No Change
seq.3030.3	C-type lectin domain family 4 member M	Q9H2X3	CLEC4M	Hepatic	Liver	Group enriched	Membrane	0.0155251	12.4785	0.429094	0.669172	0.854813	-6.15007	No Change
seq.3030.3	C-type lectin domain family 4 member M	Q9H2X3	CLEC4M	Hematological	Lymphoid tissue	Group enriched	Membrane	0.0155251	12.4785	0.429094	0.669172	0.854813	-6.15007	No Change
seq.3034.1	Glial fibrillary acidic protein	P14136	GFAP	Neurological	Brain	Enriched	Intracellular	-0.0286452	9.95484	-1.07417	0.286435	0.566987	-5.68126	No Change
seq.3035.80	Interleukin-19	Q9UHD0	IL19	Female reproductive	Cervix	Group enriched	Membrane and secreted isoforms	-0.028253	12.8102	-0.412258	0.681409	0.862016	-6.15697	No Change
seq.3035.80	Interleukin-19	Q9UHD0	IL19	Gastrointestinal	Salivary gland	Group enriched	Membrane and secreted isoforms	-0.028253	12.8102	-0.412258	0.681409	0.862016	-6.15697	No Change
seq.3042.7	Myoglobin	P02144	MB	Muscular	Heart muscle	Group enriched	Intracellular	0.267441	10.8899	2.76435	0.00728338	0.0579349	-2.7058	Up (pval < 0.05)
seq.3042.7	Myoglobin	P02144	MB	Muscular	Skeletal muscle	Group enriched	Intracellular	0.267441	10.8899	2.76435	0.00728338	0.0579349	-2.7058	Up (pval < 0.05)
seq.3042.7	Myoglobin	P02144	MB	Gastrointestinal	Tongue	Group enriched	Intracellular	0.267441	10.8899	2.76435	0.00728338	0.0579349	-2.7058	Up (pval < 0.05)
seq.3044.3	C-C motif chemokine 18	P55774	CCL18	Respiratory	Lung	Enriched	Secreted	0.241067	16.2762	2.22473	0.0293225	0.14369	-3.90794	Up (pval < 0.05)
seq.3046.31	Resistin	Q9HD89	RETN	Hematological	Bone marrow	Enriched	Secreted	-0.165912	14.8453	-2.06963	0.0421766	0.181756	-4.21228	Down (pval < 0.05)
seq.3049.61	Trypsin-1	P07477	PRSS1	Endocrine	Pancreas	Enriched	Secreted	0.0937601	12.8249	1.03929	0.302245	0.583617	-5.71667	No Change
seq.3054.3	Haptoglobin	P00738	HP	Hepatic	Liver	Enriched	Secreted	0.240922	15.8156	1.62515	0.108621	0.325997	-4.97495	No Change
seq.3060.43	Complement component C9	P02748	C9	Hepatic	Liver	Enriched	Secreted	0.147944	16.6252	2.21177	0.0302468	0.146519	-3.93412	Up (pval < 0.05)
seq.3065.65	Fibroblast growth factor 5	P12034	FGF5	Neurological	Brain	Group enriched	Secreted	-0.0254834	9.89953	-0.891925	0.375487	0.654105	-5.85371	No Change
seq.3065.65	Fibroblast growth factor 5	P12034	FGF5	Gastrointestinal	Gallbladder	Group enriched	Secreted	-0.0254834	9.89953	-0.891925	0.375487	0.654105	-5.85371	No Change
seq.3069.52	Immunoglobulin M	P01871	IGHM	Gastrointestinal	Intestine	Group enriched		-0.263548	12.8261	-1.81808	0.073328	0.256298	-4.66432	No Change
seq.3069.52	Immunoglobulin M	P01871	IGHM	Hematological	Lymphoid tissue	Group enriched		-0.263548	12.8261	-1.81808	0.073328	0.256298	-4.66432	No Change
seq.3072.4	Interleukin-13	P35225	IL13	Male reproductive	Testis	Enriched	Secreted	0.00300193	10.7946	0.155525	0.876855	0.953941	-6.22804	No Change
seq.3074.6	Lipopolysaccharide-binding protein	P18428	LBP	Hepatic	Liver	Enriched	Secreted	-0.0415344	15.0733	-0.540806	0.590357	0.806712	-6.09736	No Change
seq.3081.70	NKG2D ligand 1	Q9BZM6	ULBP1	Neurological	Brain	Group enriched	Membrane	-0.0459773	10.4127	-1.62719	0.108187	0.325628	-4.97184	No Change
seq.3081.70	NKG2D ligand 1	Q9BZM6	ULBP1	Respiratory	Lung	Group enriched	Membrane	-0.0459773	10.4127	-1.62719	0.108187	0.325628	-4.97184	No Change
seq.3081.70	NKG2D ligand 1	Q9BZM6	ULBP1	Male reproductive	Testis	Group enriched	Membrane	-0.0459773	10.4127	-1.62719	0.108187	0.325628	-4.97184	No Change
seq.3148.49	Gro-beta	P19875	CXCL2	Hepatic	Liver	Enriched	Secreted	0.177523	12.9145	1.54082	0.127865	0.360685	-5.10063	No Change
seq.3175.51	A disintegrin and metalloproteinase with thrombospondin motifs 13	Q76LX8	ADAMTS13	Hepatic	Liver	Enriched	Secreted	0.00038934	14.7255	0.00494268	0.99607	0.998302	-6.23983	No Change
seq.3184.25	Coagulation factor VII	P08709	F7	Hepatic	Liver	Enriched	Secreted	0.18945	16.7032	3.00588	0.00367366	0.0375504	-2.10042	Up (qval < 0.05)
seq.3186.2	Complement C2	P06681	C2	Hepatic	Liver	Enriched	Secreted	0.0208876	13.1729	0.543987	0.588178	0.805569	-6.09568	No Change
seq.3187.52	Cysteine-rich secretory protein 3	P54108	CRISP3	Female reproductive	Fallopian tube	Group enriched	Secreted	0.0309013	8.59791	0.903245	0.369492	0.648824	-5.8439	No Change
seq.3187.52	Cysteine-rich secretory protein 3	P54108	CRISP3	Gastrointestinal	Salivary gland	Group enriched	Secreted	0.0309013	8.59791	0.903245	0.369492	0.648824	-5.8439	No Change
seq.3189.61	Enteropeptidase	P98073	TMPRSS15	Gastrointestinal	Intestine	Enriched	Intracellular	-0.0510583	9.1595	-2.72214	0.00817804	0.0628671	-2.80749	Down (pval < 0.05)
seq.3196.6	Hyaluronan and proteoglycan link protein 1	P10915	HAPLN1	Female reproductive	Placenta	Enriched	Secreted	0.0295518	10.6953	0.709287	0.480501	0.73551	-5.99513	No Change
seq.3198.4	Iduronate 2-sulfatase	P22304	IDS	Neurological	Brain	Enriched	Intracellular	0.0111545	12.0951	0.146602	0.883867	0.957342	-6.22935	No Change
seq.3199.54	Kallikrein-12	Q9UKR0	KLK12	Female reproductive	Cervix	Group enriched	Secreted	0.05299	13.2175	0.685958	0.495004	0.747249	-6.01091	No Change
seq.3199.54	Kallikrein-12	Q9UKR0	KLK12	Gastrointestinal	Esophagus	Group enriched	Secreted	0.05299	13.2175	0.685958	0.495004	0.747249	-6.01091	No Change
seq.3199.54	Kallikrein-12	Q9UKR0	KLK12	Gastrointestinal	Salivary gland	Group enriched	Secreted	0.05299	13.2175	0.685958	0.495004	0.747249	-6.01091	No Change
seq.3199.54	Kallikrein-12	Q9UKR0	KLK12	Female reproductive	Vagina	Group enriched	Secreted	0.05299	13.2175	0.685958	0.495004	0.747249	-6.01091	No Change
seq.3200.49	Kallikrein-13	Q9UKR3	KLK13	Gastrointestinal	Esophagus	Enriched	Secreted	-0.0171093	11.0949	-0.734423	0.465142	0.7246	-5.97755	No Change
seq.3201.49	Kallikrein-5	Q9Y337	KLK5	Skin	Skin	Enriched	Secreted	0.0526773	7.72926	1.16386	0.248429	0.525101	-5.58504	No Change
seq.3209.69	Matrix extracellular phosphoglycoprotein	Q9NQ76	MEPE	Neurological	Brain	Enriched	Secreted	0.0346439	7.64887	1.02687	0.308013	0.589628	-5.729	No Change
seq.3212.30	Neutral ceramidase	Q9NR71	ASAH2	Gastrointestinal	Intestine	Enriched	Intracellular	-0.000401716	11.488	-0.00470716	0.996258	0.998302	-6.23983	No Change
seq.3217.74	Glia-derived nexin	P07093	SERPINE2	Female reproductive	Placenta	Enriched	Secreted	-0.0310835	13.1728	-0.32587	0.745495	0.894887	-6.18804	No Change
seq.3220.40	Proto-oncogene tyrosine-protein kinase receptor Ret	P07949	RET	Endocrine	Adrenal gland	Group enriched	Membrane	-0.0496479	11.0065	-0.410059	0.683014	0.862123	-6.15785	No Change
seq.3220.40	Proto-oncogene tyrosine-protein kinase receptor Ret	P07949	RET	Neurological	Brain	Group enriched	Membrane	-0.0496479	11.0065	-0.410059	0.683014	0.862123	-6.15785	No Change
seq.3220.40	Proto-oncogene tyrosine-protein kinase receptor Ret	P07949	RET	Endocrine	Parathyroid gland	Group enriched	Membrane	-0.0496479	11.0065	-0.410059	0.683014	0.862123	-6.15785	No Change
seq.3235.50	WAP, Kazal, immunoglobulin, Kunitz and NTR domain-containing protein 2	Q8TEU8	WFIKKN2	Neurological	Choroid plexus	Group enriched	Secreted	0.0139654	10.8916	0.270926	0.787245	0.910988	-6.20403	No Change
seq.3235.50	WAP, Kazal, immunoglobulin, Kunitz and NTR domain-containing protein 2	Q8TEU8	WFIKKN2	Female reproductive	Ovary	Group enriched	Secreted	0.0139654	10.8916	0.270926	0.787245	0.910988	-6.20403	No Change
seq.3290.50	CD109 antigen	Q6YHK3	CD109	Endocrine	Parathyroid gland	Enriched	Membrane	-0.0240572	10.5157	-0.444124	0.658322	0.849844	-6.14368	No Change
seq.3291.30	Low affinity immunoglobulin epsilon Fc receptor	P06734	FCER2	Hematological	Lymphoid tissue	Enriched	Membrane and secreted isoforms	0.152497	11.7937	1.96351	0.0535576	0.211745	-4.40935	No Change
seq.3292.75	CD48 antigen	P09326	CD48	Hematological	Bone marrow	Group enriched	Membrane	0.0310089	12.8305	0.440445	0.660971	0.851323	-6.14527	No Change
seq.3292.75	CD48 antigen	P09326	CD48	Hematological	Lymphoid tissue	Group enriched	Membrane	0.0310089	12.8305	0.440445	0.660971	0.851323	-6.14527	No Change
seq.3293.2	CD5 antigen-like	O43866	CD5L	Hematological	Lymphoid tissue	Enriched	Secreted	0.107044	12.9902	0.71298	0.478227	0.732795	-5.99258	No Change
seq.3296.92	Contactin-2	Q02246	CNTN2	Neurological	Brain	Enriched	Secreted	-0.0639336	10.8613	-1.06986	0.288356	0.569406	-5.6857	No Change
seq.3302.58	Cystatin-F	O76096	CST7	Hematological	Bone marrow	Enriched	Secreted	-0.119963	9.75001	-1.80935	0.0746874	0.258704	-4.67906	No Change
seq.3303.23	Cystatin-M	Q15828	CST6	Skin	Skin	Enriched	Secreted	0.170673	12.6323	2.02306	0.0468855	0.192535	-4.29991	Up (pval < 0.05)
seq.3310.62	Low affinity immunoglobulin gamma Fc region receptor II-b	P31994	FCGR2B	Female reproductive	Placenta	Enriched	Membrane	0.117977	10.4087	0.651305	0.516981	0.763774	-6.03338	No Change
seq.3313.21	Ficolin-2	Q15485	FCN2	Hepatic	Liver	Enriched	Secreted	0.0478333	13.1741	0.602782	0.548601	0.782917	-6.06292	No Change
seq.3315.15	Glypican-2	Q8N158	GPC2	Hematological	Lymphoid tissue	Group enriched	Intracellular	0.0269886	7.88914	0.863998	0.390538	0.666919	-5.87738	No Change
seq.3315.15	Glypican-2	Q8N158	GPC2	Skin	Skin	Group enriched	Intracellular	0.0269886	7.88914	0.863998	0.390538	0.666919	-5.87738	No Change
seq.3315.15	Glypican-2	Q8N158	GPC2	Male reproductive	Testis	Group enriched	Intracellular	0.0269886	7.88914	0.863998	0.390538	0.666919	-5.87738	No Change
seq.3316.58	Heparin cofactor 2	P05546	SERPIND1	Hepatic	Liver	Enriched	Secreted	0.0860902	12.5229	1.61505	0.110796	0.328619	-4.99034	No Change
seq.3321.2	Interleukin-24	Q13007	IL24	Gastrointestinal	Intestine	Group enriched	Secreted	0.0058654	8.96272	0.173211	0.862985	0.948287	-6.2252	No Change
seq.3321.2	Interleukin-24	Q13007	IL24	Hematological	Lymphoid tissue	Group enriched	Secreted	0.0058654	8.96272	0.173211	0.862985	0.948287	-6.2252	No Change
seq.3321.2	Interleukin-24	Q13007	IL24	Urinary	Urinary bladder	Group enriched	Secreted	0.0058654	8.96272	0.173211	0.862985	0.948287	-6.2252	No Change
seq.3329.14	Peptidoglycan recognition protein 1	O75594	PGLYRP1	Hematological	Bone marrow	Enriched	Secreted	-0.691782	11.5697	-4.36338	4.32193e-05	0.00247363	1.94322	Down (qval < 0.05)
seq.3332.57	Hemojuvelin	Q6ZVN8	HJV	Hepatic	Liver	Group enriched	Membrane	0.062864	9.68796	1.36652	0.176145	0.434775	-5.34051	No Change
seq.3332.57	Hemojuvelin	Q6ZVN8	HJV	Muscular	Skeletal muscle	Group enriched	Membrane	0.062864	9.68796	1.36652	0.176145	0.434775	-5.34051	No Change
seq.3332.57	Hemojuvelin	Q6ZVN8	HJV	Gastrointestinal	Tongue	Group enriched	Membrane	0.062864	9.68796	1.36652	0.176145	0.434775	-5.34051	No Change
seq.3343.1	Aminoacylase-1	Q03154	ACY1	Gastrointestinal	Intestine	Group enriched	Intracellular	0.111294	11.8306	0.954231	0.343248	0.624426	-5.79825	No Change
seq.3343.1	Aminoacylase-1	Q03154	ACY1	Urinary	Kidney	Group enriched	Intracellular	0.111294	11.8306	0.954231	0.343248	0.624426	-5.79825	No Change
seq.3343.1	Aminoacylase-1	Q03154	ACY1	Hepatic	Liver	Group enriched	Intracellular	0.111294	11.8306	0.954231	0.343248	0.624426	-5.79825	No Change
seq.3344.60	Antithrombin-III	P01008	SERPINC1	Hepatic	Liver	Enriched	Secreted	0.0222166	16.912	0.447721	0.655736	0.84875	-6.14212	No Change
seq.3350.53	Calcium/calmodulin-dependent protein kinase type II subunit alpha	Q9UQM7	CAMK2A	Neurological	Brain	Enriched	Membrane	-0.100463	10.0687	-2.39418	0.0193378	0.109832	-3.55389	Down (pval < 0.05)
seq.3352.80	Carbonic anhydrase 6	P23280	CA6	Gastrointestinal	Salivary gland	Enriched	Secreted	-0.441286	12.6795	-3.18033	0.00219215	0.0267895	-1.63924	Down (qval < 0.05)
seq.3356.50	Carbonic anhydrase 7	P43166	CA7	Gastrointestinal	Intestine	Enriched	Intracellular	0.0707983	7.91195	1.60115	0.113843	0.334433	-5.01135	No Change
seq.3361.26	C-type lectin domain family 4 member K	Q9UJ71	CD207	Skin	Skin	Enriched	Membrane	0.0181168	8.6683	0.944147	0.34834	0.630257	-5.80747	No Change
seq.3364.76	Cathepsin L2	O60911	CTSV	Hematological	Lymphoid tissue	Enriched	Intracellular	0.0803179	10.4397	1.22384	0.225114	0.496443	-5.51657	No Change
seq.3367.8	Fetuin-B	Q9UGM5	FETUB	Hepatic	Liver	Enriched	Secreted	0.0877349	13.8441	0.939846	0.350526	0.632034	-5.81138	No Change
seq.3378.49	Kallikrein-7	P49862	KLK7	Gastrointestinal	Esophagus	Group enriched	Secreted	0.0972294	10.494	1.34461	0.183089	0.443154	-5.36874	No Change
seq.3378.49	Kallikrein-7	P49862	KLK7	Skin	Skin	Group enriched	Secreted	0.0972294	10.494	1.34461	0.183089	0.443154	-5.36874	No Change
seq.3387.1	Serine/threonine-protein kinase PAK 3	O75914	PAK3	Neurological	Brain	Group enriched	Intracellular	0.0442559	10.0784	1.21318	0.229137	0.501392	-5.52898	No Change
seq.3387.1	Serine/threonine-protein kinase PAK 3	O75914	PAK3	Endocrine	Pancreas	Group enriched	Intracellular	0.0442559	10.0784	1.21318	0.229137	0.501392	-5.52898	No Change
seq.3387.1	Serine/threonine-protein kinase PAK 3	O75914	PAK3	Endocrine	Pituitary gland	Group enriched	Intracellular	0.0442559	10.0784	1.21318	0.229137	0.501392	-5.52898	No Change
seq.3388.58	Serine/threonine-protein kinase PAK 5	Q9P286	PAK5	Neurological	Brain	Group enriched	Intracellular	-0.0393537	10.8434	-2.0628	0.0428413	0.182921	-4.22526	Down (pval < 0.05)
seq.3388.58	Serine/threonine-protein kinase PAK 5	Q9P286	PAK5	Sensory	Retina	Group enriched	Intracellular	-0.0393537	10.8434	-2.0628	0.0428413	0.182921	-4.22526	Down (pval < 0.05)
seq.3391.10	Phosphatidylinositol 4,5-bisphosphate 3-kinase catalytic subunit gamma isoform	P48736	PIK3CG	Hematological	Bone marrow	Group enriched	Intracellular	0.00588566	11.5479	0.125579	0.900425	0.964684	-6.23215	No Change
seq.3391.10	Phosphatidylinositol 4,5-bisphosphate 3-kinase catalytic subunit gamma isoform	P48736	PIK3CG	Hematological	Lymphoid tissue	Group enriched	Intracellular	0.00588566	11.5479	0.125579	0.900425	0.964684	-6.23215	No Change
seq.3396.54	Renin	P00797	REN	Urinary	Kidney	Enriched	Secreted	0.179112	13.9059	1.3138	0.193201	0.456137	-5.40772	No Change
seq.3399.31	Stabilin-2	Q8WWQ8	STAB2	Hematological	Lymphoid tissue	Enriched	Membrane	-0.000918168	11.1449	-0.0275822	0.978074	0.989611	-6.23947	No Change
seq.3404.51	Tryptase gamma	Q9NRR2	TPSG1	Gastrointestinal	Intestine	Enriched	Membrane	0.0456067	9.01287	1.02254	0.310043	0.591811	-5.73326	No Change
seq.3413.50	Bcl-2-related protein A1	Q16548	BCL2A1	Hematological	Bone marrow	Enriched	Intracellular	-0.0537227	11.688	-1.68457	0.0965224	0.303617	-4.88269	No Change
seq.3414.40	Cytoplasmic tyrosine-protein kinase BMX	P51813	BMX	Male reproductive	Epididymis	Enriched	Intracellular	-0.00451934	9.73243	-0.222942	0.82423	0.928256	-6.21559	No Change
seq.3431.54	Ephrin type-A receptor 1	P21709	EPHA1	Gastrointestinal	Esophagus	Group enriched	Membrane	0.246471	13.7842	2.90729	0.00487895	0.044833	-2.35231	Up (qval < 0.05)
seq.3431.54	Ephrin type-A receptor 1	P21709	EPHA1	Endocrine	Parathyroid gland	Group enriched	Membrane	0.246471	13.7842	2.90729	0.00487895	0.044833	-2.35231	Up (qval < 0.05)
seq.3447.64	Interleukin-8	P10145	CXCL8	Hematological	Bone marrow	Enriched	Secreted	-0.063107	10.7358	-0.983822	0.328589	0.609892	-5.77063	No Change
seq.3449.58	Kallistatin	P29622	SERPINA4	Hepatic	Liver	Enriched	Secreted	0.00265832	15.2785	0.0830407	0.934056	0.975499	-6.23648	No Change
seq.3452.17	Tyrosine-protein kinase Lck	P06239	LCK	Hematological	Lymphoid tissue	Enriched	Intracellular	0.0551478	9.2651	1.36354	0.177078	0.436351	-5.34437	No Change
seq.3461.58	Brevican core protein	Q96GW7	BCAN	Neurological	Brain	Enriched	Secreted	0.0915824	10.2829	1.74307	0.0857098	0.283097	-4.78888	No Change
seq.3477.63	High affinity nerve growth factor receptor	P04629	NTRK1	Endocrine	Adrenal gland	Group enriched	Membrane	0.00731631	11.7926	0.219832	0.826641	0.929302	-6.21626	No Change
seq.3477.63	High affinity nerve growth factor receptor	P04629	NTRK1	Neurological	Brain	Group enriched	Membrane	0.00731631	11.7926	0.219832	0.826641	0.929302	-6.21626	No Change
seq.3479.71	Trypsin-3	P35030	PRSS3	Endocrine	Pancreas	Enriched	Secreted	0.0408296	9.62559	1.72666	0.0886372	0.288346	-4.81549	No Change
seq.3484.60	Angiotensinogen	P01019	AGT	Hepatic	Liver	Enriched	Secreted	-0.00199026	13.7252	-0.0251436	0.980012	0.990307	-6.23954	No Change
seq.3487.32	C-X-C motif chemokine 13	O43927	CXCL13	Hematological	Lymphoid tissue	Enriched	Secreted	0.0454191	9.28131	0.800425	0.426171	0.694423	-5.92852	No Change
seq.3495.15	C-X-C motif chemokine 6	P80162	CXCL6	Gastrointestinal	Gallbladder	Group enriched	Secreted	0.0372155	12.0379	0.2907	0.77214	0.905361	-6.19861	No Change
seq.3495.15	C-X-C motif chemokine 6	P80162	CXCL6	Hematological	Lymphoid tissue	Group enriched	Secreted	0.0372155	12.0379	0.2907	0.77214	0.905361	-6.19861	No Change
seq.3495.15	C-X-C motif chemokine 6	P80162	CXCL6	Urinary	Urinary bladder	Group enriched	Secreted	0.0372155	12.0379	0.2907	0.77214	0.905361	-6.19861	No Change
seq.3497.13	Interferon alpha-2	P01563	IFNA2	Neurological	Brain	Enriched	Secreted	0.0301342	7.18606	1.68128	0.0971622	0.304844	-4.88788	No Change
seq.3504.58	Hepcidin	P81172	HAMP	Hepatic	Liver	Enriched	Secreted	-0.307527	11.1422	-1.252	0.214736	0.482415	-5.48329	No Change
seq.3508.78	C-C motif chemokine 22	O00626	CCL22	Gastrointestinal	Intestine	Group enriched	Secreted	0.0781017	13.9653	0.975697	0.332572	0.613864	-5.7783	No Change
seq.3508.78	C-C motif chemokine 22	O00626	CCL22	Hematological	Lymphoid tissue	Group enriched	Secreted	0.0781017	13.9653	0.975697	0.332572	0.613864	-5.7783	No Change
seq.3508.78	C-C motif chemokine 22	O00626	CCL22	Skin	Skin	Group enriched	Secreted	0.0781017	13.9653	0.975697	0.332572	0.613864	-5.7783	No Change
seq.3508.78	C-C motif chemokine 22	O00626	CCL22	Urinary	Urinary bladder	Group enriched	Secreted	0.0781017	13.9653	0.975697	0.332572	0.613864	-5.7783	No Change
seq.3509.1	C-C motif chemokine 15	Q16663	CCL15	Gastrointestinal	Intestine	Group enriched	Secreted	0.289114	13.144	2.68707	0.0089968	0.0666437	-2.89105	Up (pval < 0.05)
seq.3509.1	C-C motif chemokine 15	Q16663	CCL15	Hepatic	Liver	Group enriched	Secreted	0.289114	13.144	2.68707	0.0089968	0.0666437	-2.89105	Up (pval < 0.05)
seq.3514.49	Myeloblastin	P24158	PRTN3	Hematological	Bone marrow	Enriched	Secreted	-0.838246	12.4018	-4.47683	2.86808e-05	0.00203453	2.32214	Down (qval < 0.05)
seq.3518.54	Carboxypeptidase B2	Q96IY4	CPB2	Hepatic	Liver	Enriched	Secreted	0.0124365	14.6312	0.272347	0.786156	0.910751	-6.20365	No Change
seq.3519.3	C-C motif chemokine 17	Q92583	CCL17	Hematological	Lymphoid tissue	Enriched	Secreted	0.0083414	9.94402	0.0871611	0.930792	0.975499	-6.23613	No Change
seq.3554.24	Adiponectin	Q15848	ADIPOQ	Adipose	Adipose tissue	Group enriched	Secreted	-0.358864	12.1546	-3.11875	0.00263575	0.030124	-1.80424	Down (qval < 0.05)
seq.3554.24	Adiponectin	Q15848	ADIPOQ	Female reproductive	Breast	Group enriched	Secreted	-0.358864	12.1546	-3.11875	0.00263575	0.030124	-1.80424	Down (qval < 0.05)
seq.3580.25	Alpha-1-antitrypsin	P01009	SERPINA1	Hepatic	Liver	Enriched	Secreted	0.0722959	15.3542	0.870734	0.386874	0.664077	-5.87174	No Change
seq.3581.53	Alpha-2-HS-glycoprotein	P02765	AHSG	Hepatic	Liver	Enriched	Secreted	0.0109997	12.3563	0.285417	0.776167	0.907386	-6.20009	No Change
seq.3587.53	Bone morphogenetic protein 10	O95393	BMP10	Muscular	Heart muscle	Enriched	Secreted	-0.0941223	11.2646	-2.81736	0.00628709	0.0530636	-2.57634	Down (pval < 0.05)
seq.3603.60	C-type lectin domain family 7 member A	Q9BXN2	CLEC7A	Hematological	Bone marrow	Group enriched	Membrane	-0.0450444	10.75	-0.909486	0.366212	0.645542	-5.83845	No Change
seq.3603.60	C-type lectin domain family 7 member A	Q9BXN2	CLEC7A	Respiratory	Lung	Group enriched	Membrane	-0.0450444	10.75	-0.909486	0.366212	0.645542	-5.83845	No Change
seq.3603.60	C-type lectin domain family 7 member A	Q9BXN2	CLEC7A	Hematological	Lymphoid tissue	Group enriched	Membrane	-0.0450444	10.75	-0.909486	0.366212	0.645542	-5.83845	No Change
seq.3607.71	Dickkopf-related protein 3	Q9UBP4	DKK3	Muscular	Heart muscle	Enriched	Secreted	0.0341975	10.8974	0.581806	0.562565	0.791806	-6.07499	No Change
seq.3613.62	Ficolin-1	O00602	FCN1	Hematological	Bone marrow	Group enriched	Membrane and secreted isoforms	-0.043115	13.1645	-0.565389	0.573616	0.797441	-6.08414	No Change
seq.3613.62	Ficolin-1	O00602	FCN1	Respiratory	Lung	Group enriched	Membrane and secreted isoforms	-0.043115	13.1645	-0.565389	0.573616	0.797441	-6.08414	No Change
seq.3613.62	Ficolin-1	O00602	FCN1	Hematological	Lymphoid tissue	Group enriched	Membrane and secreted isoforms	-0.043115	13.1645	-0.565389	0.573616	0.797441	-6.08414	No Change
seq.3617.80	Hepatocyte growth factor activator	Q04756	HGFAC	Hepatic	Liver	Enriched	Secreted	-0.042714	13.5414	-0.382387	0.703332	0.874859	-6.16853	No Change
seq.3620.67	Interleukin-22 receptor subunit alpha-1	Q8N6P7	IL22RA1	Endocrine	Pancreas	Enriched	Membrane	-0.0647272	11.4868	-2.60107	0.0113297	0.0770346	-3.09219	Down (pval < 0.05)
seq.3634.5	Opioid-binding protein/cell adhesion molecule	Q14982	OPCML	Neurological	Brain	Group enriched	Intracellular	0.0310213	13.3021	0.957635	0.34154	0.623126	-5.79511	No Change
seq.3634.5	Opioid-binding protein/cell adhesion molecule	Q14982	OPCML	Endocrine	Parathyroid gland	Group enriched	Intracellular	0.0310213	13.3021	0.957635	0.34154	0.623126	-5.79511	No Change
seq.3634.5	Opioid-binding protein/cell adhesion molecule	Q14982	OPCML	Sensory	Retina	Group enriched	Intracellular	0.0310213	13.3021	0.957635	0.34154	0.623126	-5.79511	No Change
seq.3644.5	Dickkopf-like protein 1	Q9UK85	DKKL1	Male reproductive	Testis	Enriched	Secreted	0.0221663	13.9742	0.759918	0.449854	0.713186	-5.9591	No Change
seq.3666.17	Complement factor H-related protein 5	Q9BXR6	CFHR5	Hepatic	Liver	Enriched	Secreted	0.049853	16.0494	0.831618	0.408451	0.680844	-5.9039	No Change
seq.3684.78	Macrophage scavenger receptor types I and II	P21757	MSR1	Respiratory	Lung	Enriched	Membrane	-0.00243678	9.49077	-0.104966	0.916703	0.97049	-6.23447	No Change
seq.3685.53	Membrane frizzled-related protein	Q9BY79	MFRP	Neurological	Choroid plexus	Enriched	Membrane	-0.125255	11.635	-3.7826	0.000323639	0.00829014	0.0934138	Down (qval < 0.05)
seq.3710.49	Angiostatin	P00747	PLG	Hepatic	Liver	Enriched	Secreted	0.0932582	15.7664	2.45262	0.0166755	0.10098	-3.42669	Up (pval < 0.05)
seq.3723.1	Brain natriuretic peptide 32	P16860	NPPB	Muscular	Heart muscle	Enriched	Secreted	-0.00551129	10.1667	-0.40177	0.689076	0.867235	-6.16113	No Change
seq.3727.35	Peptide YY	P10082	PYY	Gastrointestinal	Intestine	Enriched	Secreted	0.123542	9.9502	1.1821	0.241163	0.516144	-5.56457	No Change
seq.3728.52	Secretin	P09683	SCT	Gastrointestinal	Intestine	Enriched	Secreted	0.0471427	8.26005	1.92145	0.0587443	0.224849	-4.4849	No Change
seq.3758.63	Activated Protein C	P04070	PROC	Hepatic	Liver	Enriched	Secreted	0.178675	14.8402	3.84061	0.00026653	0.0075957	0.270848	Up (qval < 0.05)
seq.3758.68	Activated Protein C	P04070	PROC	Hepatic	Liver	Enriched	Secreted	0.120262	10.5561	2.14037	0.0358085	0.164679	-4.07586	Up (pval < 0.05)
seq.3766.51	Syntaxin-1A	Q16623	STX1A	Neurological	Brain	Group enriched	Membrane	0.0722784	9.82916	2.32915	0.0227408	0.1225	-3.69239	Up (pval < 0.05)
seq.3766.51	Syntaxin-1A	Q16623	STX1A	Endocrine	Pituitary gland	Group enriched	Membrane	0.0722784	9.82916	2.32915	0.0227408	0.1225	-3.69239	Up (pval < 0.05)
seq.3798.71	Carbonic anhydrase 9	Q16790	CA9	Gastrointestinal	Stomach	Enriched	Membrane	0.0487092	9.41584	1.3286	0.188293	0.449034	-5.3891	No Change
seq.3799.11	Carbonic anhydrase 3	P07451	CA3	Muscular	Skeletal muscle	Enriched	Intracellular	-0.208627	10.2106	-2.14946	0.0350541	0.161615	-4.05804	Down (pval < 0.05)
seq.3803.10	Cystatin-D	P28325	CST5	Gastrointestinal	Salivary gland	Enriched	Secreted	0.0688984	11.3434	0.477531	0.634471	0.833596	-6.1287	No Change
seq.3806.55	Ephrin type-A receptor 5	P54756	EPHA5	Neurological	Brain	Enriched	Membrane	0.0791868	9.69487	2.01314	0.0479443	0.195242	-4.31833	Up (pval < 0.05)
seq.3807.1	Fibroblast growth factor 23	Q9GZV9	FGF23	Neurological	Brain	Group enriched	Secreted	0.00388493	9.59299	0.114097	0.909488	0.967416	-6.23349	No Change
seq.3807.1	Fibroblast growth factor 23	Q9GZV9	FGF23	Neurological	Choroid plexus	Group enriched	Secreted	0.00388493	9.59299	0.114097	0.909488	0.967416	-6.23349	No Change
seq.3810.50	Tyrosine-protein kinase Fgr	P09769	FGR	Hematological	Bone marrow	Group enriched	Intracellular	-0.269649	9.69558	-2.15137	0.034897	0.161153	-4.05428	Down (pval < 0.05)
seq.3810.50	Tyrosine-protein kinase Fgr	P09769	FGR	Respiratory	Lung	Group enriched	Intracellular	-0.269649	9.69558	-2.15137	0.034897	0.161153	-4.05428	Down (pval < 0.05)
seq.3810.50	Tyrosine-protein kinase Fgr	P09769	FGR	Hematological	Lymphoid tissue	Group enriched	Intracellular	-0.269649	9.69558	-2.15137	0.034897	0.161153	-4.05428	Down (pval < 0.05)
seq.3817.18	Protein kinase C theta type	Q04759	PRKCQ	Hematological	Lymphoid tissue	Group enriched	Intracellular	-0.0922485	10.5172	-2.16223	0.0340176	0.158733	-4.03289	Down (pval < 0.05)
seq.3817.18	Protein kinase C theta type	Q04759	PRKCQ	Muscular	Skeletal muscle	Group enriched	Intracellular	-0.0922485	10.5172	-2.16223	0.0340176	0.158733	-4.03289	Down (pval < 0.05)
seq.3817.18	Protein kinase C theta type	Q04759	PRKCQ	Gastrointestinal	Tongue	Group enriched	Intracellular	-0.0922485	10.5172	-2.16223	0.0340176	0.158733	-4.03289	Down (pval < 0.05)
seq.3822.54	MAP kinase-activated protein kinase 3	Q16644	MAPKAPK3	Hematological	Bone marrow	Group enriched	Membrane	-0.264581	12.615	-3.65943	0.000486087	0.0106734	-0.277526	Down (qval < 0.05)
seq.3822.54	MAP kinase-activated protein kinase 3	Q16644	MAPKAPK3	Muscular	Heart muscle	Group enriched	Membrane	-0.264581	12.615	-3.65943	0.000486087	0.0106734	-0.277526	Down (qval < 0.05)
seq.3822.54	MAP kinase-activated protein kinase 3	Q16644	MAPKAPK3	Muscular	Skeletal muscle	Group enriched	Membrane	-0.264581	12.615	-3.65943	0.000486087	0.0106734	-0.277526	Down (qval < 0.05)
seq.3822.54	MAP kinase-activated protein kinase 3	Q16644	MAPKAPK3	Gastrointestinal	Tongue	Group enriched	Membrane	-0.264581	12.615	-3.65943	0.000486087	0.0106734	-0.277526	Down (qval < 0.05)
seq.3848.14	Glyceraldehyde-3-phosphate dehydrogenase	P04406	GAPDH	Muscular	Skeletal muscle	Group enriched	Intracellular	-0.60135	10.2414	-5.4698	6.55754e-07	0.00020604	5.83333	Down (qval < 0.05)
seq.3848.14	Glyceraldehyde-3-phosphate dehydrogenase	P04406	GAPDH	Gastrointestinal	Tongue	Group enriched	Intracellular	-0.60135	10.2414	-5.4698	6.55754e-07	0.00020604	5.83333	Down (qval < 0.05)
seq.3873.51	Thyroid peroxidase	P07202	TPO	Endocrine	Thyroid gland	Enriched	Membrane	-0.0219859	11.6856	-0.932276	0.354396	0.636086	-5.81821	No Change
seq.4125.52	Advanced glycosylation end product-specific receptor, soluble	Q15109	AGER	Respiratory	Lung	Enriched	Membrane and secreted isoforms	0.239139	11.6777	1.28859	0.201781	0.465539	-5.43896	No Change
seq.4126.22	Bactericidal permeability-increasing protein	P17213	BPI	Hematological	Bone marrow	Enriched	Secreted	-1.1451	14.5266	-4.57476	2.00504e-05	0.00161417	2.65339	Down (qval < 0.05)
seq.4127.75	Complement component C6	P13671	C6	Hepatic	Liver	Enriched	Secreted	0.254407	15.8697	5.04159	3.4734e-06	0.00059177	4.28057	Up (qval < 0.05)
seq.4128.27	C-C motif chemokine 24	O00175	CCL24	Gastrointestinal	Intestine	Group enriched	Secreted	0.0268209	9.61316	1.01254	0.314763	0.596933	-5.74305	No Change
seq.4128.27	C-C motif chemokine 24	O00175	CCL24	Hematological	Lymphoid tissue	Group enriched	Secreted	0.0268209	9.61316	1.01254	0.314763	0.596933	-5.74305	No Change
seq.4129.72	Complement factor B	P00751	CFB	Hepatic	Liver	Enriched	Secreted	0.0362574	15.3111	0.83743	0.405199	0.678202	-5.89922	No Change
seq.4130.71	Fibroblast growth factor 6	P10767	FGF6	Muscular	Skeletal muscle	Group enriched	Secreted	-0.0212095	8.69327	-0.478943	0.633471	0.83288	-6.12804	No Change
seq.4130.71	Fibroblast growth factor 6	P10767	FGF6	Gastrointestinal	Tongue	Group enriched	Secreted	-0.0212095	8.69327	-0.478943	0.633471	0.83288	-6.12804	No Change
seq.4136.40	Interleukin-17D	Q8TAD2	IL17D	Neurological	Brain	Group enriched	Secreted	0.0087433	9.00675	0.237831	0.812707	0.923421	-6.21224	No Change
seq.4136.40	Interleukin-17D	Q8TAD2	IL17D	Muscular	Skeletal muscle	Group enriched	Secreted	0.0087433	9.00675	0.237831	0.812707	0.923421	-6.21224	No Change
seq.4148.49	Pappalysin-1	Q13219	PAPPA	Female reproductive	Placenta	Enriched	Secreted	-0.0384335	13.4197	-0.302454	0.763202	0.902502	-6.19521	No Change
seq.4150.75	Plasmin	P00747	PLG	Hepatic	Liver	Enriched	Secreted	-0.0184171	11.2465	-1.03945	0.302169	0.583617	-5.7165	No Change
seq.4151.6	Plasminogen	P00747	PLG	Hepatic	Liver	Enriched	Secreted	-0.0160323	12.9293	-0.35732	0.721927	0.883534	-6.17757	No Change
seq.4152.58	Plasma kallikrein	P03952	KLKB1	Hepatic	Liver	Enriched	Secreted	0.0740276	16.2774	1.48903	0.140969	0.384488	-5.17473	No Change
seq.4153.11	Alpha-1-antichymotrypsin complex	P01011	SERPINA3	Hepatic	Liver	Group enriched	Secreted	-0.27378	13.3584	-2.63325	0.0103991	0.0723263	-3.01754	Down (pval < 0.05)
seq.4153.11	Alpha-1-antichymotrypsin complex	P01011	SERPINA3	Endocrine	Pancreas	Group enriched	Secreted	-0.27378	13.3584	-2.63325	0.0103991	0.0723263	-3.01754	Down (pval < 0.05)
seq.4157.2	Thrombin	P00734	F2	Hepatic	Liver	Enriched	Secreted	0.130951	15.8918	1.7164	0.0905086	0.292453	-4.83201	No Change
seq.4159.130	Complement factor H	P08603	CFH	Hepatic	Liver	Enriched	Secreted	0.0775618	17.0084	2.42011	0.0181133	0.10582	-3.49779	Up (pval < 0.05)
seq.4162.54	Serotransferrin	P02787	TF	Hepatic	Liver	Group enriched	Secreted	0.0684838	18.082	2.06246	0.042874	0.182921	-4.22589	Up (pval < 0.05)
seq.4162.54	Serotransferrin	P02787	TF	Sensory	Retina	Group enriched	Secreted	0.0684838	18.082	2.06246	0.042874	0.182921	-4.22589	Up (pval < 0.05)
seq.4234.8	Interleukin-1 receptor-like 1	Q01638	IL1RL1	Urinary	Kidney	Group enriched	Membrane and secreted isoforms	-0.138705	11.5328	-0.950456	0.345148	0.62619	-5.80171	No Change
seq.4234.8	Interleukin-1 receptor-like 1	Q01638	IL1RL1	Respiratory	Lung	Group enriched	Membrane and secreted isoforms	-0.138705	11.5328	-0.950456	0.345148	0.62619	-5.80171	No Change
seq.4234.8	Interleukin-1 receptor-like 1	Q01638	IL1RL1	Female reproductive	Placenta	Group enriched	Membrane and secreted isoforms	-0.138705	11.5328	-0.950456	0.345148	0.62619	-5.80171	No Change
seq.4261.55	Serum paraoxonase/arylesterase 1	P27169	PON1	Hepatic	Liver	Enriched	Secreted	-0.0184944	9.15785	-0.78527	0.434944	0.70108	-5.94014	No Change
seq.4322.28	Protein amnionless	Q9BXJ7	AMN	Gastrointestinal	Intestine	Group enriched	Membrane	0.05033	7.99868	1.9156	0.0594985	0.22667	-4.49529	No Change
seq.4322.28	Protein amnionless	Q9BXJ7	AMN	Urinary	Kidney	Group enriched	Membrane	0.05033	7.99868	1.9156	0.0594985	0.22667	-4.49529	No Change
seq.4322.28	Protein amnionless	Q9BXJ7	AMN	Hepatic	Liver	Group enriched	Membrane	0.05033	7.99868	1.9156	0.0594985	0.22667	-4.49529	No Change
seq.4324.33	Cystatin-SA	P09228	CST2	Gastrointestinal	Salivary gland	Enriched	Secreted	0.0717157	13.0106	0.566941	0.572566	0.79722	-6.08329	No Change
seq.4330.4	Prostate-specific antigen	P07288	KLK3	Male reproductive	Prostate	Enriched	Secreted	0.00579261	8.37308	0.171655	0.864203	0.94863	-6.22546	No Change
seq.4332.6	C-type lectin domain family 1 member B	Q9P126	CLEC1B	Hepatic	Liver	Enriched	Membrane	-0.00425756	14.0355	-0.0674502	0.946415	0.978332	-6.23762	No Change
seq.4336.2	Serum amyloid A-1 protein	P0DJI8	SAA1	Hepatic	Liver	Enriched	Secreted	0.0932921	9.67127	0.240787	0.810423	0.922866	-6.21155	No Change
seq.4337.49	C-reactive protein	P02741	CRP	Hepatic	Liver	Enriched	Secreted	0.436463	14.3275	1.44094	0.154057	0.404234	-5.2414	No Change
seq.4389.2	Desert hedgehog protein N-product	O43323	DHH	Male reproductive	Testis	Enriched	Secreted	-0.0458416	8.80207	-1.19791	0.234991	0.508601	-5.54658	No Change
seq.4394.71	Fibroblast growth factor 8 isoform A	P55075	FGF8	Muscular	Skeletal muscle	Enriched	Secreted	0.00985314	9.2841	0.280638	0.779815	0.909004	-6.20141	No Change
seq.4413.3	Antileukoproteinase	P03973	SLPI	Female reproductive	Cervix	Group enriched	Secreted	0.116943	12.6527	2.38331	0.0198731	0.111735	-3.57727	Up (pval < 0.05)
seq.4413.3	Antileukoproteinase	P03973	SLPI	Gastrointestinal	Salivary gland	Group enriched	Secreted	0.116943	12.6527	2.38331	0.0198731	0.111735	-3.57727	Up (pval < 0.05)
seq.4414.69	Pulmonary surfactant-associated protein D	P35247	SFTPD	Respiratory	Lung	Enriched	Secreted	-0.996914	13.2222	-4.77266	9.62267e-06	0.00108455	3.33387	Down (qval < 0.05)
seq.4420.7	Disintegrin and metalloproteinase domain-containing protein 12	O43184	ADAM12	Female reproductive	Placenta	Enriched	Membrane and secreted isoforms	-0.018304	9.91058	-0.761772	0.448753	0.712057	-5.95773	No Change
seq.4435.66	Ectonucleotide pyrophosphatase/phosphodiesterase family member 7	Q6UWV6	ENPP7	Gastrointestinal	Intestine	Enriched	Intracellular	-0.218574	11.2489	-1.19218	0.237216	0.51113	-5.55313	No Change
seq.4440.15	Fc receptor-like protein 3	Q96P31	FCRL3	Hematological	Lymphoid tissue	Enriched	Membrane	0.0204576	10.588	0.703151	0.484292	0.738997	-5.99933	No Change
seq.4452.9	Leucine-rich repeat transmembrane neuronal protein 1	Q86UE6	LRRTM1	Neurological	Brain	Group enriched	Membrane	0.0758124	7.45159	1.57202	0.120454	0.3466	-5.05487	No Change
seq.4452.9	Leucine-rich repeat transmembrane neuronal protein 1	Q86UE6	LRRTM1	Gastrointestinal	Salivary gland	Group enriched	Membrane	0.0758124	7.45159	1.57202	0.120454	0.3466	-5.05487	No Change
seq.4471.50	Protein-glutamine gamma-glutamyltransferase E	Q08188	TGM3	Gastrointestinal	Esophagus	Enriched	Intracellular	0.323416	8.7012	1.65942	0.101501	0.313322	-4.92211	No Change
seq.4472.5	Tropomyosin beta chain	P07951	TPM2	Muscular	Skeletal muscle	Group enriched	Intracellular	0.0789071	11.9455	1.1569	0.251243	0.528814	-5.59277	No Change
seq.4472.5	Tropomyosin beta chain	P07951	TPM2	Gastrointestinal	Tongue	Group enriched	Intracellular	0.0789071	11.9455	1.1569	0.251243	0.528814	-5.59277	No Change
seq.4480.59	Complement C3b	P01024	C3	Hepatic	Liver	Enriched	Secreted	0.754671	10.8349	2.93247	0.00454047	0.0432555	-2.28859	Up (qval < 0.05)
seq.4535.50	ADP-ribosyl cyclase/cyclic ADP-ribose hydrolase 2	Q10588	BST1	Hematological	Bone marrow	Group enriched	Intracellular	-0.0170689	13.7909	-0.147395	0.883244	0.957342	-6.22924	No Change
seq.4535.50	ADP-ribosyl cyclase/cyclic ADP-ribose hydrolase 2	Q10588	BST1	Gastrointestinal	Intestine	Group enriched	Intracellular	-0.0170689	13.7909	-0.147395	0.883244	0.957342	-6.22924	No Change
seq.4543.65	Collagen alpha-1(XXIII) chain	Q86Y22	COL23A1	Muscular	Heart muscle	Group enriched	Intracellular	-0.0462297	9.77216	-2.37391	0.0203466	0.113656	-3.59742	Down (pval < 0.05)
seq.4543.65	Collagen alpha-1(XXIII) chain	Q86Y22	COL23A1	Endocrine	Thyroid gland	Group enriched	Intracellular	-0.0462297	9.77216	-2.37391	0.0203466	0.113656	-3.59742	Down (pval < 0.05)
seq.4551.72	Adhesion G-protein coupled receptor G5	Q8IZF4	ADGRG5	Gastrointestinal	Intestine	Group enriched	Membrane	-0.0392527	9.66704	-1.13737	0.259259	0.536837	-5.61423	No Change
seq.4551.72	Adhesion G-protein coupled receptor G5	Q8IZF4	ADGRG5	Hematological	Lymphoid tissue	Group enriched	Membrane	-0.0392527	9.66704	-1.13737	0.259259	0.536837	-5.61423	No Change
seq.4557.61	Kin of IRRE-like protein 3	Q8IZU9	KIRREL3	Neurological	Brain	Enriched	Membrane	-0.00432443	9.33656	-0.185065	0.853713	0.944161	-6.22313	No Change
seq.4560.34	Tyrosine-protein kinase Lck	P06239	LCK	Hematological	Lymphoid tissue	Enriched	Intracellular	-0.0852351	9.4014	-2.47469	0.0157591	0.0971808	-3.378	Down (pval < 0.05)
seq.4562.1	Neurexophilin-1	P58417	NXPH1	Endocrine	Adrenal gland	Group enriched	Secreted	0.21785	12.6732	2.32065	0.0232229	0.124129	-3.71025	Up (pval < 0.05)
seq.4562.1	Neurexophilin-1	P58417	NXPH1	Neurological	Brain	Group enriched	Secreted	0.21785	12.6732	2.32065	0.0232229	0.124129	-3.71025	Up (pval < 0.05)
seq.4567.82	SH2 domain-containing protein 1A	O60880	SH2D1A	Hematological	Lymphoid tissue	Enriched	Intracellular	-0.011533	10.5228	-0.385827	0.700794	0.873141	-6.16724	No Change
seq.4588.1	Pancreatic hormone	P01298	PPY	Endocrine	Pancreas	Enriched	Secreted	-0.0412064	11.2705	-0.591123	0.556341	0.786976	-6.06968	No Change
seq.4696.2	Fatty acid-binding protein, heart	P05413	FABP3	Muscular	Heart muscle	Group enriched	Intracellular	-0.0114991	11.2975	-0.534239	0.594868	0.810242	-6.10079	No Change
seq.4696.2	Fatty acid-binding protein, heart	P05413	FABP3	Muscular	Skeletal muscle	Group enriched	Intracellular	-0.0114991	11.2975	-0.534239	0.594868	0.810242	-6.10079	No Change
seq.4696.2	Fatty acid-binding protein, heart	P05413	FABP3	Gastrointestinal	Tongue	Group enriched	Intracellular	-0.0114991	11.2975	-0.534239	0.594868	0.810242	-6.10079	No Change
seq.4703.87	Lymphotoxin-alpha	P01374	LTA	Gastrointestinal	Intestine	Group enriched	Secreted	-0.0181015	10.836	-0.782515	0.436549	0.703047	-5.94223	No Change
seq.4703.87	Lymphotoxin-alpha	P01374	LTA	Hematological	Lymphoid tissue	Group enriched	Secreted	-0.0181015	10.836	-0.782515	0.436549	0.703047	-5.94223	No Change
seq.4703.87	Lymphotoxin-alpha	P01374	LTA	Male reproductive	Testis	Group enriched	Secreted	-0.0181015	10.836	-0.782515	0.436549	0.703047	-5.94223	No Change
seq.4708.3	Estradiol 17-beta-dehydrogenase 1	P14061	HSD17B1	Female reproductive	Placenta	Enriched	Intracellular	-0.0139353	10.3092	-0.522512	0.602962	0.815549	-6.10682	No Change
seq.4721.54	Trefoil factor 3	Q07654	TFF3	Female reproductive	Cervix	Group enriched		0.10944	13.0285	0.567163	0.572417	0.79722	-6.08316	No Change
seq.4721.54	Trefoil factor 3	Q07654	TFF3	Gastrointestinal	Intestine	Group enriched		0.10944	13.0285	0.567163	0.572417	0.79722	-6.08316	No Change
seq.4721.54	Trefoil factor 3	Q07654	TFF3	Gastrointestinal	Salivary gland	Group enriched		0.10944	13.0285	0.567163	0.572417	0.79722	-6.08316	No Change
seq.4721.54	Trefoil factor 3	Q07654	TFF3	Endocrine	Thyroid gland	Group enriched		0.10944	13.0285	0.567163	0.572417	0.79722	-6.08316	No Change
seq.4763.31	Afamin	P43652	AFM	Hepatic	Liver	Enriched	Secreted	0.0356562	15.5869	0.652638	0.516126	0.76326	-6.03254	No Change
seq.4785.30	Corticosteroid-binding globulin	P08185	SERPINA6	Hepatic	Liver	Enriched	Secreted	0.0299713	9.16135	0.878212	0.382831	0.661311	-5.86542	No Change
seq.4801.13	Lactoperoxidase	P22079	LPO	Gastrointestinal	Salivary gland	Enriched	Secreted	0.0315488	10.275	0.445382	0.657417	0.849275	-6.14314	No Change
seq.4811.33	Inter-alpha-trypsin inhibitor heavy chain H4	Q14624	ITIH4	Hepatic	Liver	Enriched	Secreted	-0.0028021	15.486	-0.067002	0.946771	0.978423	-6.23765	No Change
seq.4829.43	14-3-3 protein sigma	P31947	SFN	Gastrointestinal	Esophagus	Group enriched	Secreted	0.054163	12.1178	0.764202	0.447314	0.710914	-5.95594	No Change
seq.4829.43	14-3-3 protein sigma	P31947	SFN	Skin	Skin	Group enriched	Secreted	0.054163	12.1178	0.764202	0.447314	0.710914	-5.95594	No Change
seq.4829.43	14-3-3 protein sigma	P31947	SFN	Female reproductive	Vagina	Group enriched	Secreted	0.054163	12.1178	0.764202	0.447314	0.710914	-5.95594	No Change
seq.4831.4	L-Selectin	P14151	SELL	Hematological	Bone marrow	Group enriched	Membrane	-0.0645878	13.0925	-1.19359	0.236664	0.510241	-5.55151	No Change
seq.4831.4	L-Selectin	P14151	SELL	Hematological	Lymphoid tissue	Group enriched	Membrane	-0.0645878	13.0925	-1.19359	0.236664	0.510241	-5.55151	No Change
seq.4842.62	Glypican-3	P51654	GPC3	Female reproductive	Placenta	Enriched	Membrane	0.0882573	9.47546	1.3245	0.189641	0.451075	-5.39427	No Change
seq.4874.3	Angiogenin	P03950	ANG	Hepatic	Liver	Enriched	Secreted	-0.0854248	11.8235	-1.19365	0.236641	0.510241	-5.55144	No Change
seq.4876.32	Coagulation factor IX	P00740	F9	Hepatic	Liver	Enriched	Secreted	0.111899	14.6741	3.25293	0.00175906	0.0234338	-1.44165	Up (qval < 0.05)
seq.4880.21	Growth/differentiation factor 2	Q9UK05	GDF2	Hepatic	Liver	Enriched	Secreted	0.00368477	11.3954	0.107089	0.915025	0.970059	-6.23425	No Change
seq.4883.56	Insulin	P01308	INS	Endocrine	Pancreas	Enriched	Secreted	0.21622	7.92369	2.40794	0.0186791	0.107835	-3.52418	Up (pval < 0.05)
seq.4886.3	C-C motif chemokine 7	P80098	CCL7	Hematological	Bone marrow	Enriched	Membrane and secreted isoforms	0.0555132	9.98051	1.04808	0.298206	0.579024	-5.70785	No Change
seq.4890.10	Corticotropin	P01189	POMC	Endocrine	Pituitary gland	Enriched	Secreted	0.0212177	10.2313	1.13516	0.260179	0.538285	-5.61664	No Change
seq.4891.50	Glucagon	P01275	GCG	Endocrine	Pancreas	Enriched	Secreted	-0.0675222	10.7717	-0.492338	0.62402	0.827319	-6.12171	No Change
seq.4900.8	C3a anaphylatoxin	P01024	C3	Hepatic	Liver	Enriched	Secreted	0.00654054	17.8066	0.130742	0.896354	0.963235	-6.2315	No Change
seq.4906.35	Coagulation Factor V	P12259	F5	Neurological	Choroid plexus	Group enriched	Secreted	0.0703811	14.1937	0.853719	0.396171	0.67184	-5.88591	No Change
seq.4906.35	Coagulation Factor V	P12259	F5	Hepatic	Liver	Group enriched	Secreted	0.0703811	14.1937	0.853719	0.396171	0.67184	-5.88591	No Change
seq.4906.35	Coagulation Factor V	P12259	F5	Female reproductive	Placenta	Group enriched	Secreted	0.0703811	14.1937	0.853719	0.396171	0.67184	-5.88591	No Change
seq.4910.21	Phospholipase A2	P04054	PLA2G1B	Endocrine	Pancreas	Enriched	Secreted	0.101085	9.3772	2.1374	0.0360578	0.165203	-4.08167	Up (pval < 0.05)
seq.4912.17	Aspartate aminotransferase, cytoplasmic	P17174	GOT1	Muscular	Heart muscle	Group enriched	Intracellular	-0.00590144	11.3092	-0.175256	0.861384	0.9478	-6.22485	No Change
seq.4912.17	Aspartate aminotransferase, cytoplasmic	P17174	GOT1	Hepatic	Liver	Group enriched	Intracellular	-0.00590144	11.3092	-0.175256	0.861384	0.9478	-6.22485	No Change
seq.4912.17	Aspartate aminotransferase, cytoplasmic	P17174	GOT1	Muscular	Skeletal muscle	Group enriched	Intracellular	-0.00590144	11.3092	-0.175256	0.861384	0.9478	-6.22485	No Change
seq.4912.17	Aspartate aminotransferase, cytoplasmic	P17174	GOT1	Gastrointestinal	Tongue	Group enriched	Intracellular	-0.00590144	11.3092	-0.175256	0.861384	0.9478	-6.22485	No Change
seq.4913.78	C-C motif chemokine 16	O15467	CCL16	Hepatic	Liver	Enriched	Secreted	0.283225	13.9899	2.66472	0.00955664	0.0692997	-2.94382	Up (pval < 0.05)
seq.4916.2	Immunoglobulin D	P01880	IGHD	Hematological	Lymphoid tissue	Enriched		-0.703523	11.8714	-1.33702	0.185542	0.446242	-5.37842	No Change
seq.4918.21	Kininogen-1	P01042	KNG1	Hepatic	Liver	Enriched	Secreted	0.0345797	17.8272	1.01197	0.315036	0.597174	-5.74361	No Change
seq.4922.13	C-C motif chemokine 19	Q99731	CCL19	Hematological	Lymphoid tissue	Enriched	Secreted	0.036	8.99177	0.744247	0.459217	0.720082	-5.97051	No Change
seq.4923.79	Muellerian-inhibiting factor	P03971	AMH	Endocrine	Pituitary gland	Group enriched	Secreted	0.102629	13.4528	1.39272	0.168109	0.424091	-5.30618	No Change
seq.4923.79	Muellerian-inhibiting factor	P03971	AMH	Male reproductive	Testis	Group enriched	Secreted	0.102629	13.4528	1.39272	0.168109	0.424091	-5.30618	No Change
seq.4925.54	Collagenase 3	P45452	MMP13	Urinary	Urinary bladder	Enriched	Secreted	0.0254407	8.67632	0.455079	0.65046	0.844883	-6.13889	No Change
seq.4929.55	Sex hormone-binding globulin	P04278	SHBG	Hepatic	Liver	Enriched	Secreted	-0.0643538	12.4994	-0.413373	0.680596	0.8614	-6.15652	No Change
seq.4956.2	Epiregulin	O14944	EREG	Hematological	Bone marrow	Enriched	Membrane and secreted isoforms	0.0655551	11.1122	1.63567	0.106395	0.321819	-4.95885	No Change
seq.4969.2	Carbonic anhydrase 1	P00915	CA1	Hematological	Bone marrow	Group enriched	Intracellular	-0.157369	14.1108	-1.16877	0.246457	0.523042	-5.57956	No Change
seq.4969.2	Carbonic anhydrase 1	P00915	CA1	Gastrointestinal	Intestine	Group enriched	Intracellular	-0.157369	14.1108	-1.16877	0.246457	0.523042	-5.57956	No Change
seq.4981.6	Desmocollin-3	Q14574	DSC3	Gastrointestinal	Esophagus	Group enriched	Membrane	-0.00485529	9.34067	-0.19111	0.848992	0.942252	-6.22202	No Change
seq.4981.6	Desmocollin-3	Q14574	DSC3	Skin	Skin	Group enriched	Membrane	-0.00485529	9.34067	-0.19111	0.848992	0.942252	-6.22202	No Change
seq.4982.54	Elafin	P19957	PI3	Gastrointestinal	Esophagus	Group enriched	Secreted	0.266165	12.9636	2.41325	0.01843	0.106987	-3.51266	Up (pval < 0.05)
seq.4982.54	Elafin	P19957	PI3	Hematological	Lymphoid tissue	Group enriched	Secreted	0.266165	12.9636	2.41325	0.01843	0.106987	-3.51266	Up (pval < 0.05)
seq.4982.54	Elafin	P19957	PI3	Female reproductive	Vagina	Group enriched	Secreted	0.266165	12.9636	2.41325	0.01843	0.106987	-3.51266	Up (pval < 0.05)
seq.4989.7	Fibrinogen gamma chain	P02679	FGG	Hepatic	Liver	Enriched	Secreted	-0.15855	8.119	-2.44875	0.0168412	0.101179	-3.4352	Down (pval < 0.05)
seq.4993.16	Glutathione S-transferase A3	Q16772	GSTA3	Endocrine	Adrenal gland	Group enriched	Intracellular	0.00971725	7.92866	0.169353	0.866007	0.949799	-6.22584	No Change
seq.4993.16	Glutathione S-transferase A3	Q16772	GSTA3	Female reproductive	Fallopian tube	Group enriched	Intracellular	0.00971725	7.92866	0.169353	0.866007	0.949799	-6.22584	No Change
seq.4993.16	Glutathione S-transferase A3	Q16772	GSTA3	Female reproductive	Placenta	Group enriched	Intracellular	0.00971725	7.92866	0.169353	0.866007	0.949799	-6.22584	No Change
seq.4993.16	Glutathione S-transferase A3	Q16772	GSTA3	Skin	Skin	Group enriched	Intracellular	0.00971725	7.92866	0.169353	0.866007	0.949799	-6.22584	No Change
seq.4996.66	Histidine-rich glycoprotein	P04196	HRG	Hepatic	Liver	Enriched	Secreted	0.0019359	12.7205	0.0189789	0.984912	0.992499	-6.23967	No Change
seq.5001.6	Mammaglobin-B	O75556	SCGB2A1	Female reproductive	Cervix	Group enriched	Secreted	-0.0319706	13.8802	-0.864113	0.390475	0.666919	-5.87728	No Change
seq.5001.6	Mammaglobin-B	O75556	SCGB2A1	Male reproductive	Epididymis	Group enriched	Secreted	-0.0319706	13.8802	-0.864113	0.390475	0.666919	-5.87728	No Change
seq.5005.4	Mitogen-activated protein kinase 12	P53778	MAPK12	Muscular	Skeletal muscle	Group enriched	Intracellular	0.0173544	9.95475	0.780659	0.437634	0.70371	-5.94363	No Change
seq.5005.4	Mitogen-activated protein kinase 12	P53778	MAPK12	Gastrointestinal	Tongue	Group enriched	Intracellular	0.0173544	9.95475	0.780659	0.437634	0.70371	-5.94363	No Change
seq.5008.51	Superoxide dismutase [Mn], mitochondrial	P04179	SOD2	Hematological	Bone marrow	Group enriched	Intracellular	-0.0848138	14.566	-1.13632	0.259694	0.537586	-5.61537	No Change
seq.5008.51	Superoxide dismutase [Mn], mitochondrial	P04179	SOD2	Muscular	Skeletal muscle	Group enriched	Intracellular	-0.0848138	14.566	-1.13632	0.259694	0.537586	-5.61537	No Change
seq.5019.16	Ubiquitin carboxyl-terminal hydrolase isozyme L1	P09936	UCHL1	Neurological	Brain	Group enriched	Intracellular	-0.0149545	10.4512	-0.426309	0.67119	0.85641	-6.15123	No Change
seq.5019.16	Ubiquitin carboxyl-terminal hydrolase isozyme L1	P09936	UCHL1	Endocrine	Pituitary gland	Group enriched	Intracellular	-0.0149545	10.4512	-0.426309	0.67119	0.85641	-6.15123	No Change
seq.5023.23	Adenylosuccinate lyase	P30566	ADSL	Muscular	Skeletal muscle	Group enriched	Intracellular	0.112951	12.6817	1.02358	0.309557	0.591656	-5.73224	No Change
seq.5023.23	Adenylosuccinate lyase	P30566	ADSL	Gastrointestinal	Tongue	Group enriched	Intracellular	0.112951	12.6817	1.02358	0.309557	0.591656	-5.73224	No Change
seq.5034.79	Trypsin-2	P07478	PRSS2	Endocrine	Pancreas	Enriched	Secreted	0.0774804	11.0566	0.634173	0.528033	0.770051	-6.04407	No Change
seq.5036.50	Tumor necrosis factor-inducible gene 6 protein	P98066	TNFAIP6	Urinary	Urinary bladder	Enriched	Secreted	-0.212773	10.7131	-3.25773	0.00173345	0.0234338	-1.42846	Down (qval < 0.05)
seq.5062.60	CD226 antigen	Q15762	CD226	Hematological	Lymphoid tissue	Group enriched	Membrane	-0.00342519	11.3585	-0.126921	0.899367	0.964198	-6.23198	No Change
seq.5062.60	CD226 antigen	Q15762	CD226	Endocrine	Parathyroid gland	Group enriched	Membrane	-0.00342519	11.3585	-0.126921	0.899367	0.964198	-6.23198	No Change
seq.5087.5	Interleukin-22 receptor subunit alpha-2	Q969J5	IL22RA2	Female reproductive	Breast	Group enriched	Secreted	0.127728	10.1233	2.22241	0.0294866	0.144048	-3.91265	Up (pval < 0.05)
seq.5087.5	Interleukin-22 receptor subunit alpha-2	Q969J5	IL22RA2	Hematological	Lymphoid tissue	Group enriched	Secreted	0.127728	10.1233	2.22241	0.0294866	0.144048	-3.91265	Up (pval < 0.05)
seq.5091.28	Leukocyte immunoglobulin-like receptor subfamily B member 2	Q8N423	LILRB2	Hematological	Bone marrow	Group enriched	Membrane	-0.0105535	12.771	-0.134895	0.893082	0.961511	-6.23096	No Change
seq.5091.28	Leukocyte immunoglobulin-like receptor subfamily B member 2	Q8N423	LILRB2	Respiratory	Lung	Group enriched	Membrane	-0.0105535	12.771	-0.134895	0.893082	0.961511	-6.23096	No Change
seq.5091.28	Leukocyte immunoglobulin-like receptor subfamily B member 2	Q8N423	LILRB2	Hematological	Lymphoid tissue	Group enriched	Membrane	-0.0105535	12.771	-0.134895	0.893082	0.961511	-6.23096	No Change
seq.5095.21	Killer cell immunoglobulin-like receptor 2DL4	Q99706	KIR2DL4	Hematological	Lymphoid tissue	Enriched	Membrane	-0.0193408	10.09	-0.830388	0.409141	0.681529	-5.90489	No Change
seq.5114.65	Prolactin receptor	P16471	PRLR	Neurological	Choroid plexus	Enriched	Membrane	0.0255328	12.4491	1.02448	0.309132	0.59104	-5.73135	No Change
seq.5115.31	Tumor necrosis factor receptor superfamily member 19L	Q969Z4	RELT	Hematological	Bone marrow	Enriched	Membrane	0.0630093	10.2411	1.51887	0.133297	0.370743	-5.13234	No Change
seq.5124.62	Intercellular adhesion molecule 5	Q9UMF0	ICAM5	Neurological	Brain	Enriched	Membrane	0.023033	12.5417	0.498273	0.619853	0.824295	-6.11885	No Change
seq.5124.69	Intercellular adhesion molecule 5	Q9UMF0	ICAM5	Neurological	Brain	Enriched	Membrane	0.0404625	11.445	0.648785	0.518599	0.764232	-6.03497	No Change
seq.5125.6	Sialic acid-binding Ig-like lectin 14	Q08ET2	SIGLEC14	Hematological	Bone marrow	Group enriched	Membrane	0.0806862	14.8234	0.585566	0.560049	0.789914	-6.07286	No Change
seq.5125.6	Sialic acid-binding Ig-like lectin 14	Q08ET2	SIGLEC14	Hematological	Lymphoid tissue	Group enriched	Membrane	0.0806862	14.8234	0.585566	0.560049	0.789914	-6.07286	No Change
seq.5128.53	SLAM family member 6	Q96DU3	SLAMF6	Hematological	Lymphoid tissue	Enriched	Membrane	0.0252034	9.31306	0.979885	0.330515	0.612381	-5.77436	No Change
seq.5231.79	Proprotein convertase subtilisin/kexin type 9	Q8NBP7	PCSK9	Hepatic	Liver	Enriched	Secreted	0.122782	15.7035	1.63932	0.10563	0.320565	-4.95323	No Change
seq.5249.31	Serine/threonine-protein kinase 17B	O94768	STK17B	Hematological	Bone marrow	Group enriched	Membrane	-0.0979258	10.7653	-2.18547	0.0322002	0.153051	-3.98679	Down (pval < 0.05)
seq.5249.31	Serine/threonine-protein kinase 17B	O94768	STK17B	Hematological	Lymphoid tissue	Group enriched	Membrane	-0.0979258	10.7653	-2.18547	0.0322002	0.153051	-3.98679	Down (pval < 0.05)
seq.5265.12	GRB2-related adapter protein 2	O75791	GRAP2	Hematological	Lymphoid tissue	Enriched	Intracellular	-0.0161461	8.80128	-0.553319	0.581807	0.801485	-6.0907	No Change
seq.5280.68	Mitochondrial glutamate carrier 2	Q9H1K4	SLC25A18	Neurological	Brain	Group enriched	Membrane	-0.0253157	9.17429	-1.55306	0.124915	0.354839	-5.08278	No Change
seq.5280.68	Mitochondrial glutamate carrier 2	Q9H1K4	SLC25A18	Neurological	Choroid plexus	Group enriched	Membrane	-0.0253157	9.17429	-1.55306	0.124915	0.354839	-5.08278	No Change
seq.5280.68	Mitochondrial glutamate carrier 2	Q9H1K4	SLC25A18	Hepatic	Liver	Group enriched	Membrane	-0.0253157	9.17429	-1.55306	0.124915	0.354839	-5.08278	No Change
seq.5307.12	Coagulation factor IXab	P00740	F9	Hepatic	Liver	Enriched	Secreted	0.111659	13.9612	3.11208	0.00268854	0.0305368	-1.82197	Up (qval < 0.05)
seq.5312.49	Apolipoprotein E (isoform E2)	P02649	APOE	Endocrine	Adrenal gland	Group enriched	Secreted	-0.00233906	17.2863	-0.0389099	0.969073	0.986748	-6.2391	No Change
seq.5312.49	Apolipoprotein E (isoform E2)	P02649	APOE	Hepatic	Liver	Group enriched	Secreted	-0.00233906	17.2863	-0.0389099	0.969073	0.986748	-6.2391	No Change
seq.5315.22	Troponin T, cardiac muscle	P45379	TNNT2	Muscular	Heart muscle	Enriched	Intracellular	-0.0475167	10.5585	-2.02393	0.046793	0.192263	-4.29828	Down (pval < 0.05)
seq.5316.54	Prothrombin	P00734	F2	Hepatic	Liver	Enriched	Secreted	0.182213	15.8703	1.91117	0.060075	0.228154	-4.50314	No Change
seq.5353.89	Interleukin-1 receptor antagonist protein	P18510	IL1RN	Gastrointestinal	Esophagus	Enriched	Secreted	0.0361075	10.908	0.740924	0.461216	0.721555	-5.9729	No Change
seq.5355.69	Tumor necrosis factor ligand superfamily member 14	O43557	TNFSF14	Adipose	Adipose tissue	Group enriched	Membrane and secreted isoforms	-0.36177	10.9485	-4.26969	6.04038e-05	0.00289191	1.63435	Down (qval < 0.05)
seq.5355.69	Tumor necrosis factor ligand superfamily member 14	O43557	TNFSF14	Hepatic	Liver	Group enriched	Membrane and secreted isoforms	-0.36177	10.9485	-4.26969	6.04038e-05	0.00289191	1.63435	Down (qval < 0.05)
seq.5383.14	Tumor necrosis factor receptor superfamily member 13C	Q96RJ3	TNFRSF13C	Gastrointestinal	Intestine	Group enriched	Membrane	0.0272974	11.64	0.651397	0.516922	0.763774	-6.03333	No Change
seq.5383.14	Tumor necrosis factor receptor superfamily member 13C	Q96RJ3	TNFRSF13C	Hematological	Lymphoid tissue	Group enriched	Membrane	0.0272974	11.64	0.651397	0.516922	0.763774	-6.03333	No Change
seq.5400.52	Leptin receptor, soluble	P48357	LEPR	Hepatic	Liver	Enriched	Membrane and secreted isoforms	0.198287	10.9644	1.85098	0.0683884	0.246198	-4.60818	No Change
seq.5410.53	Cadherin-15	P55291	CDH15	Neurological	Brain	Group enriched	Membrane	-0.107155	10.9056	-2.65692	0.00975946	0.0697	-2.96216	Down (pval < 0.05)
seq.5410.53	Cadherin-15	P55291	CDH15	Muscular	Skeletal muscle	Group enriched	Membrane	-0.107155	10.9056	-2.65692	0.00975946	0.0697	-2.96216	Down (pval < 0.05)
seq.5412.53	CD27 antigen	P26842	CD27	Hematological	Lymphoid tissue	Enriched	Membrane	0.00111801	12.3545	0.0227058	0.981949	0.991282	-6.23959	No Change
seq.5437.63	Fatty acid-binding protein, heart	P05413	FABP3	Muscular	Heart muscle	Group enriched	Intracellular	0.479244	13.6663	5.11066	2.66378e-06	0.000513893	4.52747	Up (qval < 0.05)
seq.5437.63	Fatty acid-binding protein, heart	P05413	FABP3	Muscular	Skeletal muscle	Group enriched	Intracellular	0.479244	13.6663	5.11066	2.66378e-06	0.000513893	4.52747	Up (qval < 0.05)
seq.5437.63	Fatty acid-binding protein, heart	P05413	FABP3	Gastrointestinal	Tongue	Group enriched	Intracellular	0.479244	13.6663	5.11066	2.66378e-06	0.000513893	4.52747	Up (qval < 0.05)
seq.5440.26	Troponin I, fast skeletal muscle	P48788	TNNI2	Muscular	Skeletal muscle	Group enriched	Intracellular	-0.160283	11.981	-1.52367	0.132092	0.368651	-5.12543	No Change
seq.5440.26	Troponin I, fast skeletal muscle	P48788	TNNI2	Gastrointestinal	Tongue	Group enriched	Intracellular	-0.160283	11.981	-1.52367	0.132092	0.368651	-5.12543	No Change
seq.5441.67	Troponin I, cardiac muscle	P19429	TNNI3	Muscular	Heart muscle	Enriched	Intracellular	0.036957	8.92753	0.637816	0.525673	0.768761	-6.04182	No Change
seq.5443.62	Atrial natriuretic factor	P01160	NPPA	Muscular	Heart muscle	Enriched	Secreted	-0.0515467	11.0022	-2.44143	0.0171584	0.102114	-3.45125	Down (pval < 0.05)
seq.5451.1	CD166 antigen	Q13740	ALCAM	Endocrine	Parathyroid gland	Enriched	Membrane	0.0172078	13.735	0.382392	0.703328	0.874859	-6.16853	No Change
seq.5452.71	Asialoglycoprotein receptor 1	P07306	ASGR1	Hepatic	Liver	Enriched	Intracellular	0.0570301	11.8978	1.48769	0.141321	0.384876	-5.17661	No Change
seq.5456.59	Beta-Ala-His dipeptidase	Q96KN2	CNDP1	Neurological	Brain	Enriched	Secreted	-0.251576	12.9863	-2.06838	0.0422976	0.181964	-4.21466	Down (pval < 0.05)
seq.5459.33	Cystatin-SN	P01037	CST1	Gastrointestinal	Salivary gland	Enriched	Secreted	0.0605798	9.53155	0.744467	0.459084	0.720028	-5.97035	No Change
seq.5462.62	Ficolin-3	O75636	FCN3	Hepatic	Liver	Group enriched	Secreted	-0.0129096	10.6069	-0.220953	0.825771	0.929136	-6.21602	No Change
seq.5462.62	Ficolin-3	O75636	FCN3	Respiratory	Lung	Group enriched	Secreted	-0.0129096	10.6069	-0.220953	0.825771	0.929136	-6.21602	No Change
seq.5476.66	Protein kinase C gamma type	P05129	PRKCG	Neurological	Brain	Enriched	Intracellular	0.106914	8.57585	3.76673	0.000341198	0.00851657	0.0451689	Up (qval < 0.05)
seq.5509.7	Epidermal growth factor	P01133	EGF	Urinary	Kidney	Group enriched	Membrane	-0.32856	11.4633	-3.36114	0.00126008	0.0188395	-1.14116	Down (qval < 0.05)
seq.5509.7	Epidermal growth factor	P01133	EGF	Endocrine	Pancreas	Group enriched	Membrane	-0.32856	11.4633	-3.36114	0.00126008	0.0188395	-1.14116	Down (qval < 0.05)
seq.5509.7	Epidermal growth factor	P01133	EGF	Muscular	Skeletal muscle	Group enriched	Membrane	-0.32856	11.4633	-3.36114	0.00126008	0.0188395	-1.14116	Down (qval < 0.05)
seq.5581.28	Fibrinogen-like protein 1	Q08830	FGL1	Hepatic	Liver	Enriched	Secreted	-0.222757	12.6155	-1.58208	0.118136	0.342487	-5.03992	No Change
seq.5601.2	N-acetylmuramoyl-L-alanine amidase	Q96PD5	PGLYRP2	Hepatic	Liver	Enriched	Membrane and secreted isoforms	0.0572938	15.1138	1.13295	0.2611	0.53912	-5.61905	No Change
seq.5609.92	Protein FAM19A5	Q7Z5A7	TAFA5	Neurological	Brain	Enriched	Secreted	0.0617337	10.079	2.66028	0.00967158	0.0694832	-2.95426	Up (pval < 0.05)
seq.5611.56	Beta-defensin 108B	Q8NET1	DEFB108B	Male reproductive	Epididymis	Enriched	Secreted	0.00497604	8.91938	0.173485	0.862771	0.948214	-6.22515	No Change
seq.5614.44	Corticoliberin	P06850	CRH	Neurological	Brain	Enriched	Secreted	-0.0451344	10.4489	-1.65036	0.103348	0.316391	-4.93619	No Change
seq.5617.41	Pro-FMRFamide-related neuropeptide FF	O15130	NPFF	Male reproductive	Epididymis	Enriched	Secreted	0.0714527	14.6383	0.567204	0.572389	0.79722	-6.08314	No Change
seq.5624.66	Folate receptor gamma	P41439	FOLR3	Hematological	Bone marrow	Group enriched	Secreted	-0.00921233	9.63464	-0.130643	0.896432	0.963235	-6.23151	No Change
seq.5624.66	Folate receptor gamma	P41439	FOLR3	Hematological	Lymphoid tissue	Group enriched	Secreted	-0.00921233	9.63464	-0.130643	0.896432	0.963235	-6.23151	No Change
seq.5626.20	Chymotrypsin-C	Q99895	CTRC	Endocrine	Pancreas	Enriched	Secreted	0.0817171	9.65028	2.90451	0.00491771	0.044896	-2.35931	Up (qval < 0.05)
seq.5631.83	Promotilin	P12872	MLN	Gastrointestinal	Intestine	Enriched	Secreted	0.0743443	11.9826	0.553402	0.581751	0.801485	-6.09066	No Change
seq.5633.65	Leukocyte immunoglobulin-like receptor subfamily B member 2	Q8N423	LILRB2	Hematological	Bone marrow	Group enriched	Membrane	-0.00669146	9.11407	-0.211074	0.833442	0.933608	-6.2181	No Change
seq.5633.65	Leukocyte immunoglobulin-like receptor subfamily B member 2	Q8N423	LILRB2	Respiratory	Lung	Group enriched	Membrane	-0.00669146	9.11407	-0.211074	0.833442	0.933608	-6.2181	No Change
seq.5633.65	Leukocyte immunoglobulin-like receptor subfamily B member 2	Q8N423	LILRB2	Hematological	Lymphoid tissue	Group enriched	Membrane	-0.00669146	9.11407	-0.211074	0.833442	0.933608	-6.2181	No Change
seq.5637.81	Netrin-G1	Q9Y2I2	NTNG1	Neurological	Brain	Enriched	Intracellular	0.140728	10.7082	3.75033	0.000360294	0.00884634	-0.00454024	Up (qval < 0.05)
seq.5639.49	Neuropilin and tolloid-like protein 1	Q8TDF5	NETO1	Neurological	Brain	Group enriched	Membrane	-0.0381509	11.3005	-1.35041	0.181233	0.441724	-5.36132	No Change
seq.5639.49	Neuropilin and tolloid-like protein 1	Q8TDF5	NETO1	Sensory	Retina	Group enriched	Membrane	-0.0381509	11.3005	-1.35041	0.181233	0.441724	-5.36132	No Change
seq.5643.2	Epididymal-specific lipocalin-8	Q6JVE9	LCN8	Male reproductive	Epididymis	Enriched	Secreted	-0.107444	8.76417	-1.02715	0.307884	0.589535	-5.72872	No Change
seq.5644.60	Ribonuclease 4	P34096	RNASE4	Hepatic	Liver	Enriched	Secreted	0.0828629	13.5636	1.41707	0.160895	0.413151	-5.27373	No Change
seq.5648.28	Chymotrypsinogen B2	Q6GPI1	CTRB2	Endocrine	Pancreas	Enriched	Secreted	0.331214	10.0523	1.64344	0.104773	0.318928	-4.94688	No Change
seq.5649.83	Pregnancy-specific beta-1-glycoprotein 4	Q00888	PSG4	Endocrine	Parathyroid gland	Group enriched	Secreted	-0.0129607	9.76552	-0.29658	0.767665	0.904457	-6.19693	No Change
seq.5649.83	Pregnancy-specific beta-1-glycoprotein 4	Q00888	PSG4	Female reproductive	Placenta	Group enriched	Secreted	-0.0129607	9.76552	-0.29658	0.767665	0.904457	-6.19693	No Change
seq.5651.50	Putative pregnancy-specific beta-1-glycoprotein 7	Q13046	PSG7	Female reproductive	Placenta	Group enriched		-0.0011374	7.65158	-0.0280473	0.977704	0.989611	-6.23946	No Change
seq.5651.50	Putative pregnancy-specific beta-1-glycoprotein 7	Q13046	PSG7	Skin	Skin	Group enriched		-0.0011374	7.65158	-0.0280473	0.977704	0.989611	-6.23946	No Change
seq.5653.23	Probable inactive serine protease 37	A4D1T9	PRSS37	Male reproductive	Testis	Enriched	Secreted	0.0203065	8.32459	0.673605	0.502779	0.752474	-6.01905	No Change
seq.5658.64	Coagulation factor XIII B chain	P05160	F13B	Hepatic	Liver	Enriched	Secreted	0.0687649	15.774	1.62245	0.109199	0.326683	-4.97908	No Change
seq.5659.11	Pro-Thyrotropin-releasing hormone	P20396	TRH	Neurological	Brain	Group enriched	Secreted	0.0277609	9.82739	1.39727	0.166742	0.422391	-5.30016	No Change
seq.5659.11	Pro-Thyrotropin-releasing hormone	P20396	TRH	Female reproductive	Cervix	Group enriched	Secreted	0.0277609	9.82739	1.39727	0.166742	0.422391	-5.30016	No Change
seq.5659.11	Pro-Thyrotropin-releasing hormone	P20396	TRH	Female reproductive	Endometrium	Group enriched	Secreted	0.0277609	9.82739	1.39727	0.166742	0.422391	-5.30016	No Change
seq.5659.11	Pro-Thyrotropin-releasing hormone	P20396	TRH	Sensory	Retina	Group enriched	Secreted	0.0277609	9.82739	1.39727	0.166742	0.422391	-5.30016	No Change
seq.5664.57	Beta-defensin 106	Q8N104	DEFB106A	Male reproductive	Epididymis	Enriched	Secreted	0.116614	9.84169	1.01072	0.315631	0.597221	-5.74483	No Change
seq.5664.57	Beta-defensin 106	Q8N104	DEFB106A	Male reproductive	Epididymis	Enriched	Secreted	0.116614	9.84169	1.01072	0.315631	0.597221	-5.74483	No Change
seq.5671.1	Chymotrypsinogen B	P17538	CTRB1	Endocrine	Pancreas	Enriched	Secreted	0.0711534	10.2374	1.16014	0.24993	0.527054	-5.58918	No Change
seq.5676.54	Agouti-signaling protein	P42127	ASIP	Male reproductive	Epididymis	Group enriched	Secreted	0.0393772	9.71573	1.40707	0.163828	0.41819	-5.28712	No Change
seq.5676.54	Agouti-signaling protein	P42127	ASIP	Muscular	Heart muscle	Group enriched	Secreted	0.0393772	9.71573	1.40707	0.163828	0.41819	-5.28712	No Change
seq.5676.54	Agouti-signaling protein	P42127	ASIP	Female reproductive	Ovary	Group enriched	Secreted	0.0393772	9.71573	1.40707	0.163828	0.41819	-5.28712	No Change
seq.5693.6	Lithostathine-1-beta	P48304	REG1B	Endocrine	Pancreas	Enriched	Secreted	0.0489732	9.87154	1.34943	0.181544	0.441724	-5.36257	No Change
seq.5695.5	BPI fold-containing family A member 2	Q96DR5	BPIFA2	Gastrointestinal	Salivary gland	Enriched	Secreted	0.021044	9.31305	0.338199	0.736225	0.889208	-6.18405	No Change
seq.5703.26	Noelin	Q99784	OLFM1	Neurological	Brain	Group enriched	Secreted	0.0578048	8.16879	1.70154	0.0932764	0.297782	-4.85578	No Change
seq.5703.26	Noelin	Q99784	OLFM1	Neurological	Choroid plexus	Group enriched	Secreted	0.0578048	8.16879	1.70154	0.0932764	0.297782	-4.85578	No Change
seq.5708.1	Liver-expressed antimicrobial peptide 2	Q969E1	LEAP2	Hepatic	Liver	Enriched	Secreted	0.559607	13.8834	4.0698	0.000121856	0.00446358	0.988363	Up (qval < 0.05)
seq.5721.1	CD226 antigen	Q15762	CD226	Hematological	Lymphoid tissue	Group enriched	Membrane	-0.0618113	8.87414	-1.96488	0.0533959	0.211333	-4.40688	No Change
seq.5721.1	CD226 antigen	Q15762	CD226	Endocrine	Parathyroid gland	Group enriched	Membrane	-0.0618113	8.87414	-1.96488	0.0533959	0.211333	-4.40688	No Change
seq.5723.4	Insulin-like 3	P51460	INSL3	Male reproductive	Testis	Enriched	Secreted	0.0314472	11.9789	0.973345	0.333731	0.61471	-5.78051	No Change
seq.5726.49	Sperm-associated antigen 11A	Q6PDA7	SPAG11A	Male reproductive	Epididymis	Enriched	Secreted	0.0148818	10.2346	0.459325	0.647423	0.842749	-6.137	No Change
seq.5728.60	Fc receptor-like protein 1	Q96LA6	FCRL1	Hematological	Bone marrow	Group enriched	Membrane	0.102032	12.194	1.02313	0.309768	0.591811	-5.73269	No Change
seq.5728.60	Fc receptor-like protein 1	Q96LA6	FCRL1	Gastrointestinal	Intestine	Group enriched	Membrane	0.102032	12.194	1.02313	0.309768	0.591811	-5.73269	No Change
seq.5728.60	Fc receptor-like protein 1	Q96LA6	FCRL1	Hematological	Lymphoid tissue	Group enriched	Membrane	0.102032	12.194	1.02313	0.309768	0.591811	-5.73269	No Change
seq.5729.27	Sclerostin	Q9BQB4	SOST	Urinary	Kidney	Enriched	Secreted	-0.0204289	9.90631	-0.629266	0.531222	0.771862	-6.04708	No Change
seq.5739.75	Keratinocyte differentiation-associated protein	P60985	KRTDAP	Skin	Skin	Group enriched	Secreted	0.0745832	12.6654	1.52687	0.131297	0.367027	-5.12083	No Change
seq.5739.75	Keratinocyte differentiation-associated protein	P60985	KRTDAP	Female reproductive	Vagina	Group enriched	Secreted	0.0745832	12.6654	1.52687	0.131297	0.367027	-5.12083	No Change
seq.5741.55	Eosinophil cationic protein	P12724	RNASE3	Hematological	Bone marrow	Enriched	Secreted	-0.908866	11.8263	-3.87943	0.000233843	0.00691692	0.390555	Down (qval < 0.05)
seq.5743.82	Cocaine- and amphetamine-regulated transcript protein	Q16568	CARTPT	Endocrine	Adrenal gland	Group enriched	Secreted	0.0109751	9.65752	0.311044	0.756691	0.900652	-6.19264	No Change
seq.5743.82	Cocaine- and amphetamine-regulated transcript protein	Q16568	CARTPT	Neurological	Brain	Group enriched	Secreted	0.0109751	9.65752	0.311044	0.756691	0.900652	-6.19264	No Change
seq.5744.12	Protein MENT	Q9BUN1	MENT	Male reproductive	Testis	Enriched	Secreted	-0.0396671	11.3294	-0.716853	0.475848	0.730244	-5.9899	No Change
seq.5747.67	Osteocalcin	P02818	BGLAP	Neurological	Brain	Group enriched	Secreted	0.0054334	9.26448	0.277055	0.782554	0.909564	-6.20239	No Change
seq.5747.67	Osteocalcin	P02818	BGLAP	Neurological	Choroid plexus	Group enriched	Secreted	0.0054334	9.26448	0.277055	0.782554	0.909564	-6.20239	No Change
seq.5747.67	Osteocalcin	P02818	BGLAP	Gastrointestinal	Intestine	Group enriched	Secreted	0.0054334	9.26448	0.277055	0.782554	0.909564	-6.20239	No Change
seq.5749.53	Colipase	P04118	CLPS	Endocrine	Pancreas	Enriched	Secreted	0.0799617	8.78386	1.20545	0.232086	0.505319	-5.53792	No Change
seq.5753.21	Protein FAM19A1	Q7Z5A9	TAFA1	Neurological	Brain	Enriched	Secreted	0.0440515	9.77965	0.795511	0.429004	0.697024	-5.93231	No Change
seq.5754.76	Insulin-like peptide INSL6	Q9Y581	INSL6	Sensory	Retina	Group enriched	Secreted	0.0265119	9.26216	1.79758	0.0765541	0.262821	-4.69884	No Change
seq.5754.76	Insulin-like peptide INSL6	Q9Y581	INSL6	Male reproductive	Testis	Group enriched	Secreted	0.0265119	9.26216	1.79758	0.0765541	0.262821	-4.69884	No Change
seq.5755.29	Gastric inhibitory polypeptide	P09681	GIP	Gastrointestinal	Intestine	Enriched	Secreted	0.0094564	9.75249	0.43579	0.664329	0.852631	-6.14725	No Change
seq.5756.66	Pappalysin-2	Q9BXP8	PAPPA2	Female reproductive	Placenta	Enriched	Membrane and secreted isoforms	-0.0208968	11.7006	-0.875666	0.384205	0.661467	-5.86758	No Change
seq.5758.49	Kallikrein-9	Q9UKQ9	KLK9	Skin	Skin	Enriched	Secreted	0.00385584	10.8787	0.291493	0.771536	0.905087	-6.19839	No Change
seq.5762.35	Sperm-associated antigen 11B	Q08648	SPAG11B	Male reproductive	Epididymis	Enriched	Secreted	0.121265	9.46751	1.84652	0.069041	0.247332	-4.61584	No Change
seq.5763.67	Beta-defensin 104	Q8WTQ1	DEFB104A	Male reproductive	Epididymis	Enriched	Secreted	0.0164796	9.73533	0.378442	0.706247	0.876349	-6.16999	No Change
seq.5765.53	Beta-defensin 121	Q5J5C9	DEFB121	Male reproductive	Epididymis	Enriched	Secreted	-0.105007	10.0517	-1.01068	0.315648	0.597221	-5.74486	No Change
seq.5792.8	alpha-Fetoprotein	P02771	AFP	Hepatic	Liver	Enriched	Secreted	0.0375046	8.45498	0.865721	0.389599	0.666402	-5.87594	No Change
seq.5803.24	Complement C3d fragment	P01024	C3	Hepatic	Liver	Enriched	Secreted	-0.137333	12.8625	-1.52166	0.132596	0.369468	-5.12832	No Change
seq.5813.58	Erythropoietin	P01588	EPO	Hepatic	Liver	Enriched	Secreted	0.0349279	9.749	0.651789	0.51667	0.763746	-6.03308	No Change
seq.5852.6	Protein S100-A12	P80511	S100A12	Hematological	Bone marrow	Enriched	Secreted	-0.263864	12.2929	-2.17277	0.0331825	0.15583	-4.01203	Down (pval < 0.05)
seq.5861.78	3-hydroxyanthranilate 3,4-dioxygenase	P46952	HAAO	Hepatic	Liver	Enriched	Intracellular	0.0387965	12.8014	0.453566	0.651543	0.845307	-6.13956	No Change
seq.5864.10	Fructose-bisphosphate aldolase A	P04075	ALDOA	Muscular	Skeletal muscle	Group enriched	Membrane	-0.414948	9.29446	-6.38106	1.64086e-08	1.50262e-05	9.27706	Down (qval < 0.05)
seq.5864.10	Fructose-bisphosphate aldolase A	P04075	ALDOA	Gastrointestinal	Tongue	Group enriched	Membrane	-0.414948	9.29446	-6.38106	1.64086e-08	1.50262e-05	9.27706	Down (qval < 0.05)
seq.5867.60	Arginase-1	P05089	ARG1	Hepatic	Liver	Enriched	Intracellular	-0.355732	11.3904	-2.58785	0.0117334	0.0790361	-3.12263	Down (pval < 0.05)
seq.5927.4	WNT1-inducible-signaling pathway protein 3	O95389	CCN6	Male reproductive	Epididymis	Enriched	Secreted	0.0013024	9.99635	0.0526299	0.958177	0.983904	-6.23849	No Change
seq.5930.54	Troponin I, cardiac muscle	P19429	TNNI3	Muscular	Heart muscle	Enriched	Intracellular	0.0103678	9.95864	0.407556	0.684842	0.863686	-6.15885	No Change
seq.5947.90	Thrombopoietin	P40225	THPO	Hepatic	Liver	Enriched	Secreted	-0.00571858	8.0178	-0.115416	0.908446	0.966915	-6.23334	No Change
seq.5954.62	Parathyroid hormone	P01270	PTH	Endocrine	Parathyroid gland	Enriched	Secreted	-0.0822854	10.5157	-0.838074	0.40484	0.67791	-5.8987	No Change
seq.5957.30	Somatostatin-28	P61278	SST	Neurological	Brain	Group enriched	Secreted	0.0306569	9.21539	1.06605	0.29006	0.571999	-5.6896	No Change
seq.5957.30	Somatostatin-28	P61278	SST	Gastrointestinal	Intestine	Group enriched	Secreted	0.0306569	9.21539	1.06605	0.29006	0.571999	-5.6896	No Change
seq.5957.30	Somatostatin-28	P61278	SST	Endocrine	Pancreas	Group enriched	Secreted	0.0306569	9.21539	1.06605	0.29006	0.571999	-5.6896	No Change
seq.5957.30	Somatostatin-28	P61278	SST	Gastrointestinal	Stomach	Group enriched	Secreted	0.0306569	9.21539	1.06605	0.29006	0.571999	-5.6896	No Change
seq.5963.9	Dermokine	Q6E0U4	DMKN	Skin	Skin	Enriched	Secreted	0.0836212	12.7393	2.02557	0.0466202	0.191707	-4.29522	Up (pval < 0.05)
seq.5970.61	Leukocyte cell-derived chemotaxin-2	O14960	LECT2	Hepatic	Liver	Enriched	Secreted	0.00191845	12.1227	0.0764579	0.939273	0.97639	-6.23699	No Change
seq.5982.50	Complement factor H-related protein 1	Q03591	CFHR1	Hepatic	Liver	Enriched	Secreted	0.084679	13.4472	2.39078	0.0195038	0.110421	-3.56121	Up (pval < 0.05)
seq.5988.49	Tumor necrosis factor ligand superfamily member 14	O43557	TNFSF14	Adipose	Adipose tissue	Group enriched	Membrane and secreted isoforms	0.00729601	11.3314	0.190372	0.849569	0.942307	-6.22215	No Change
seq.5988.49	Tumor necrosis factor ligand superfamily member 14	O43557	TNFSF14	Hepatic	Liver	Group enriched	Membrane and secreted isoforms	0.00729601	11.3314	0.190372	0.849569	0.942307	-6.22215	No Change
seq.5992.50	T-cell surface glycoprotein CD8 alpha chain	P01732	CD8A	Hematological	Lymphoid tissue	Enriched	Membrane	0.107543	10.7996	1.72071	0.089719	0.290453	-4.82509	No Change
seq.6020.52	Urotensin-2	O95399	UTS2	Neurological	Brain	Enriched	Secreted	-0.0067415	12.8454	-0.152546	0.879195	0.955316	-6.22848	No Change
seq.6027.31	Relaxin-3	Q8WXF3	RLN3	Endocrine	Parathyroid gland	Group enriched	Secreted	-0.00507352	11.4743	-0.220553	0.826082	0.929302	-6.2161	No Change
seq.6027.31	Relaxin-3	Q8WXF3	RLN3	Male reproductive	Testis	Group enriched	Secreted	-0.00507352	11.4743	-0.220553	0.826082	0.929302	-6.2161	No Change
seq.6035.2	Beta-galactoside alpha-2,6-sialyltransferase 1	P15907	ST6GAL1	Hepatic	Liver	Group enriched	Secreted	0.00230343	9.76936	0.11784	0.906532	0.966036	-6.23306	No Change
seq.6035.2	Beta-galactoside alpha-2,6-sialyltransferase 1	P15907	ST6GAL1	Hematological	Lymphoid tissue	Group enriched	Secreted	0.00230343	9.76936	0.11784	0.906532	0.966036	-6.23306	No Change
seq.6039.24	Corticotropin-releasing factor-binding protein	P24387	CRHBP	Hepatic	Liver	Enriched	Secreted	0.132114	11.3165	2.29952	0.0244607	0.128073	-3.75442	Up (pval < 0.05)
seq.6060.2	Prolactin-inducible protein	P12273	PIP	Gastrointestinal	Salivary gland	Enriched	Secreted	-0.14093	10.9373	-3.54608	0.000701963	0.01322	-0.611619	Down (qval < 0.05)
seq.6103.70	Fc receptor-like protein 5	Q96RD9	FCRL5	Hematological	Lymphoid tissue	Enriched	Membrane and secreted isoforms	0.0117399	13.3502	0.367438	0.7144	0.880797	-6.17399	No Change
seq.6107.3	Chymotrypsin-like elastase family member 1	Q9UNI1	CELA1	Endocrine	Adrenal gland	Group enriched	Secreted	0.0856714	14.752	0.831844	0.408324	0.680844	-5.90372	No Change
seq.6107.3	Chymotrypsin-like elastase family member 1	Q9UNI1	CELA1	Endocrine	Pancreas	Group enriched	Secreted	0.0856714	14.752	0.831844	0.408324	0.680844	-5.90372	No Change
seq.6209.2	Amiloride-sensitive amine oxidase [copper-containing]	P19801	AOC1	Gastrointestinal	Intestine	Group enriched	Secreted	-0.0792744	10.1049	-1.19904	0.234554	0.508085	-5.54529	No Change
seq.6209.2	Amiloride-sensitive amine oxidase [copper-containing]	P19801	AOC1	Urinary	Kidney	Group enriched	Secreted	-0.0792744	10.1049	-1.19904	0.234554	0.508085	-5.54529	No Change
seq.6209.2	Amiloride-sensitive amine oxidase [copper-containing]	P19801	AOC1	Female reproductive	Placenta	Group enriched	Secreted	-0.0792744	10.1049	-1.19904	0.234554	0.508085	-5.54529	No Change
seq.6223.5	Guanylate cyclase activator 2B	Q16661	GUCA2B	Gastrointestinal	Intestine	Enriched	Secreted	0.168448	10.448	1.81514	0.073783	0.257275	-4.66929	No Change
seq.6228.58	Sperm acrosome membrane-associated protein 1	Q9HBV2	SPACA1	Male reproductive	Testis	Enriched	Membrane	0.0183855	9.94243	0.460044	0.646909	0.842502	-6.13668	No Change
seq.6231.46	Stanniocalcin-2	O76061	STC2	Female reproductive	Breast	Enriched	Secreted	-0.0131733	9.55206	-0.264796	0.791944	0.913196	-6.20563	No Change
seq.6238.55	Pregnancy-specific beta-1-glycoprotein 8	Q9UQ74	PSG8	Female reproductive	Placenta	Enriched	Secreted	0.0329157	9.73408	1.0578	0.29378	0.575041	-5.69801	No Change
seq.6252.62	Secretoglobin family 3A member 1	Q96QR1	SCGB3A1	Female reproductive	Cervix	Group enriched	Secreted	-0.156209	13.3333	-0.882504	0.380523	0.659345	-5.86178	No Change
seq.6252.62	Secretoglobin family 3A member 1	Q96QR1	SCGB3A1	Respiratory	Lung	Group enriched	Secreted	-0.156209	13.3333	-0.882504	0.380523	0.659345	-5.86178	No Change
seq.6252.62	Secretoglobin family 3A member 1	Q96QR1	SCGB3A1	Gastrointestinal	Salivary gland	Group enriched	Secreted	-0.156209	13.3333	-0.882504	0.380523	0.659345	-5.86178	No Change
seq.6256.9	Lymphocyte antigen 6 complex locus protein G6c	O95867	LY6G6C	Skin	Skin	Enriched	Membrane	-0.357139	13.1002	-4.36666	4.27134e-05	0.00246393	1.9541	Down (qval < 0.05)
seq.6267.51	Stathmin-4	Q9H169	STMN4	Neurological	Brain	Enriched	Intracellular	-0.605539	11.1994	-5.11048	2.66557e-06	0.000513893	4.52684	Down (qval < 0.05)
seq.6280.11	Protocadherin-8	O95206	PCDH8	Neurological	Brain	Enriched	Membrane	-0.31229	11.7042	-4.1149	0.00010417	0.00408102	1.13251	Down (qval < 0.05)
seq.6283.60	Mast cell-expressed membrane protein 1	Q8IX19	MCEMP1	Hematological	Bone marrow	Group enriched	Membrane	-0.0209626	12.4663	-0.555264	0.580483	0.801485	-6.08965	No Change
seq.6283.60	Mast cell-expressed membrane protein 1	Q8IX19	MCEMP1	Respiratory	Lung	Group enriched	Membrane	-0.0209626	12.4663	-0.555264	0.580483	0.801485	-6.08965	No Change
seq.6283.60	Mast cell-expressed membrane protein 1	Q8IX19	MCEMP1	Hematological	Lymphoid tissue	Group enriched	Membrane	-0.0209626	12.4663	-0.555264	0.580483	0.801485	-6.08965	No Change
seq.6289.78	Rho GTPase-activating protein 36	Q6ZRI8	ARHGAP36	Endocrine	Adrenal gland	Group enriched	Intracellular	0.148852	13.0755	2.89987	0.00498301	0.0452361	-2.37099	Up (qval < 0.05)
seq.6289.78	Rho GTPase-activating protein 36	Q6ZRI8	ARHGAP36	Neurological	Brain	Group enriched	Intracellular	0.148852	13.0755	2.89987	0.00498301	0.0452361	-2.37099	Up (qval < 0.05)
seq.6289.78	Rho GTPase-activating protein 36	Q6ZRI8	ARHGAP36	Endocrine	Pituitary gland	Group enriched	Intracellular	0.148852	13.0755	2.89987	0.00498301	0.0452361	-2.37099	Up (qval < 0.05)
seq.6296.36	Oncoprotein-induced transcript 3 protein	Q8WWZ8	OIT3	Hepatic	Liver	Enriched	Secreted	-0.126172	8.99513	-2.7085	0.00848812	0.0641661	-2.8401	Down (pval < 0.05)
seq.6324.11	Deoxyribonuclease-1-like 2	Q92874	DNASE1L2	Skin	Skin	Enriched	Secreted	0.0113748	12.5929	0.259454	0.796046	0.915228	-6.20699	No Change
seq.6334.9	Inactive gamma-glutamyltranspeptidase 2	P36268	GGT2	Urinary	Kidney	Group enriched	Membrane	0.235723	13.2628	3.17098	0.00225464	0.0272117	-1.66443	Up (qval < 0.05)
seq.6334.9	Inactive gamma-glutamyltranspeptidase 2	P36268	GGT2	Endocrine	Thyroid gland	Group enriched	Membrane	0.235723	13.2628	3.17098	0.00225464	0.0272117	-1.66443	Up (qval < 0.05)
seq.6350.43	Apolipoprotein C-II	P02655	APOC2	Hepatic	Liver	Enriched	Secreted	-0.00897367	11.5552	-0.247067	0.805579	0.92041	-6.21005	No Change
seq.6351.55	B-cell antigen receptor complex-associated protein beta chain	P40259	CD79B	Hematological	Lymphoid tissue	Enriched	Membrane	0.0109764	9.95921	0.460292	0.646732	0.842502	-6.13656	No Change
seq.6352.8	Insulin receptor-related protein	P14616	INSRR	Neurological	Brain	Group enriched	Membrane	0.0325609	9.38379	0.304119	0.761939	0.90224	-6.19472	No Change
seq.6352.8	Insulin receptor-related protein	P14616	INSRR	Urinary	Kidney	Group enriched	Membrane	0.0325609	9.38379	0.304119	0.761939	0.90224	-6.19472	No Change
seq.6354.13	Hephaestin-like protein 1	Q6MZM0	HEPHL1	Gastrointestinal	Esophagus	Group enriched	Membrane	-0.0387985	10.5016	-1.81472	0.0738487	0.257381	-4.67	No Change
seq.6354.13	Hephaestin-like protein 1	Q6MZM0	HEPHL1	Hematological	Lymphoid tissue	Group enriched	Membrane	-0.0387985	10.5016	-1.81472	0.0738487	0.257381	-4.67	No Change
seq.6354.13	Hephaestin-like protein 1	Q6MZM0	HEPHL1	Skin	Skin	Group enriched	Membrane	-0.0387985	10.5016	-1.81472	0.0738487	0.257381	-4.67	No Change
seq.6354.13	Hephaestin-like protein 1	Q6MZM0	HEPHL1	Female reproductive	Vagina	Group enriched	Membrane	-0.0387985	10.5016	-1.81472	0.0738487	0.257381	-4.67	No Change
seq.6356.3	Carboxypeptidase B	P15086	CPB1	Endocrine	Pancreas	Enriched	Secreted	0.0903745	14.275	0.734479	0.465109	0.7246	-5.97751	No Change
seq.6357.83	Chymotrypsin-like elastase family member 3B	P08861	CELA3B	Endocrine	Pancreas	Enriched	Secreted	0.0582332	12.823	2.09199	0.0400656	0.176395	-4.1696	Up (pval < 0.05)
seq.6360.7	Beta-defensin 128	Q7Z7B8	DEFB128	Male reproductive	Epididymis	Enriched	Secreted	-0.0577691	10.4698	-1.74065	0.086137	0.284147	-4.79282	No Change
seq.6368.9	Cystatin-like 1	Q9H114	CSTL1	Male reproductive	Testis	Enriched	Secreted	0.0491135	10.8264	0.293027	0.770368	0.904886	-6.19795	No Change
seq.6372.7	Y-box-binding protein 2	Q9Y2T7	YBX2	Male reproductive	Testis	Enriched	Intracellular	-0.0715957	13.5011	-1.8982	0.0617897	0.231562	-4.52603	No Change
seq.6373.54	Protein delta homolog 1	P80370	DLK1	Endocrine	Adrenal gland	Group enriched	Membrane	0.0484802	10.9825	0.446432	0.656662	0.849048	-6.14268	No Change
seq.6373.54	Protein delta homolog 1	P80370	DLK1	Endocrine	Pituitary gland	Group enriched	Membrane	0.0484802	10.9825	0.446432	0.656662	0.849048	-6.14268	No Change
seq.6373.54	Protein delta homolog 1	P80370	DLK1	Female reproductive	Placenta	Group enriched	Membrane	0.0484802	10.9825	0.446432	0.656662	0.849048	-6.14268	No Change
seq.6377.54	Lysozyme-like protein 2	Q7Z4W2	LYZL2	Male reproductive	Testis	Enriched	Membrane and secreted isoforms	-0.0173809	9.84664	-0.514338	0.608634	0.818105	-6.11094	No Change
seq.6383.90	Tolloid-like protein 1	O43897	TLL1	Neurological	Brain	Group enriched	Secreted	0.0386131	12.0141	0.592527	0.555406	0.786584	-6.06887	No Change
seq.6383.90	Tolloid-like protein 1	O43897	TLL1	Female reproductive	Placenta	Group enriched	Secreted	0.0386131	12.0141	0.592527	0.555406	0.786584	-6.06887	No Change
seq.6384.19	WAP four-disulfide core domain protein 3	Q8IUB2	WFDC3	Skin	Skin	Group enriched	Secreted	-0.0975897	8.36007	-3.21093	0.00199865	0.0253324	-1.55635	Down (qval < 0.05)
seq.6384.19	WAP four-disulfide core domain protein 3	Q8IUB2	WFDC3	Male reproductive	Testis	Group enriched	Secreted	-0.0975897	8.36007	-3.21093	0.00199865	0.0253324	-1.55635	Down (qval < 0.05)
seq.6387.61	Defensin-5	Q01523	DEFA5	Gastrointestinal	Intestine	Enriched	Secreted	-0.0825124	12.178	-0.635626	0.527091	0.769675	-6.04317	No Change
seq.6395.58	Glycoprotein hormone alpha-2	Q96T91	GPHA2	Endocrine	Pancreas	Enriched	Secreted	-0.0120653	9.57916	-0.45666	0.649328	0.844334	-6.13819	No Change
seq.6399.52	Beta-defensin 107	Q8IZN7	DEFB107A	Male reproductive	Epididymis	Enriched	Secreted	0.0138536	8.89063	1.02843	0.307288	0.589063	-5.72746	No Change
seq.6399.52	Beta-defensin 107	Q8IZN7	DEFB107A	Male reproductive	Epididymis	Enriched	Secreted	0.0138536	8.89063	1.02843	0.307288	0.589063	-5.72746	No Change
seq.6404.20	C1q-related factor	O75973	C1QL1	Neurological	Brain	Enriched	Secreted	0.0450999	10.4265	1.33898	0.184906	0.445452	-5.37593	No Change
seq.6405.74	Pregnancy-specific beta-1-glycoprotein 2	P11465	PSG2	Female reproductive	Placenta	Enriched	Secreted	0.0169505	10.7352	0.593172	0.554976	0.786363	-6.0685	No Change
seq.6406.3	Normal mucosa of esophagus-specific gene 1 protein	Q9C002	NMES1	Gastrointestinal	Intestine	Enriched	Intracellular	-0.112152	11.5735	-2.92786	0.00460073	0.0435464	-2.30028	Down (qval < 0.05)
seq.6408.2	Inhibin beta C chain	P55103	INHBC	Hepatic	Liver	Enriched	Secreted	0.265665	13.5479	3.39309	0.00114045	0.0176265	-1.0511	Up (qval < 0.05)
seq.6410.26	Early placenta insulin-like peptide	Q14641	INSL4	Female reproductive	Placenta	Enriched	Secreted	0.0126133	9.02961	0.385447	0.701074	0.873187	-6.16739	No Change
seq.6411.58	Beta-defensin 135	Q30KP9	DEFB135	Male reproductive	Epididymis	Enriched	Secreted	0.0138436	10.4625	0.478085	0.634079	0.83323	-6.12844	No Change
seq.6413.79	Lipase member K	Q5VXJ0	LIPK	Skin	Skin	Enriched	Secreted	0.0551463	8.99018	1.69495	0.0945263	0.299654	-4.86626	No Change
seq.6414.8	Out at first protein homolog	Q86UD1	OAF	Hepatic	Liver	Enriched	Secreted	0.0964492	13.1735	1.88338	0.0638003	0.236659	-4.55201	No Change
seq.6415.90	Carboxypeptidase N subunit 2	P22792	CPN2	Hepatic	Liver	Enriched	Secreted	0.0356063	14.6534	0.571626	0.569405	0.795862	-6.08069	No Change
seq.6416.8	Gastrokine-2	Q86XP6	GKN2	Gastrointestinal	Stomach	Enriched	Secreted	0.00167841	6.68776	0.0306552	0.975632	0.989026	-6.23939	No Change
seq.6423.66	Complement C1q-like protein 2	Q7Z5L3	C1QL2	Neurological	Brain	Enriched	Secreted	0.0080258	10.9675	0.106315	0.915636	0.970336	-6.23433	No Change
seq.6424.2	Probable inactive ribonuclease-like protein 13	Q5GAN3	RNASE13	Male reproductive	Epididymis	Enriched	Secreted	-0.0395853	11.1337	-0.647698	0.519298	0.764232	-6.03566	No Change
seq.6430.36	Protein FAM19A2	Q8N3H0	TAFA2	Neurological	Brain	Group enriched	Intracellular	0.0123194	8.90589	0.500746	0.61812	0.822982	-6.11765	No Change
seq.6430.36	Protein FAM19A2	Q8N3H0	TAFA2	Male reproductive	Seminal vesicle	Group enriched	Intracellular	0.0123194	8.90589	0.500746	0.61812	0.822982	-6.11765	No Change
seq.6444.15	Pregnancy-specific beta-1-glycoprotein 3	Q16557	PSG3	Female reproductive	Placenta	Enriched	Secreted	0.0024576	10.2353	0.0436185	0.965333	0.98597	-6.23892	No Change
seq.6450.8	Gastrotropin	P51161	FABP6	Gastrointestinal	Intestine	Enriched	Intracellular	-0.0282183	9.15534	-0.769907	0.443944	0.708878	-5.9517	No Change
seq.6455.52	Hyaluronan and proteoglycan link protein 4	Q86UW8	HAPLN4	Neurological	Brain	Enriched	Secreted	-0.00339997	9.37275	-0.12609	0.900022	0.964394	-6.23208	No Change
seq.6456.17	Pregnancy-specific beta-1-glycoprotein 6	Q00889	PSG6	Female reproductive	Placenta	Enriched	Secreted	0.0488937	10.5288	1.85997	0.0670884	0.24387	-4.59269	No Change
seq.6461.54	Apolipoprotein C-III	P02656	APOC3	Hepatic	Liver	Enriched	Secreted	0.0363525	12.8645	0.200875	0.841378	0.938194	-6.22015	No Change
seq.6469.62	Lymphocyte antigen 6 complex locus protein G6d	O95868	LY6G6D	Skin	Skin	Enriched	Membrane	0.0110852	10.2864	0.577591	0.565392	0.793398	-6.07736	No Change
seq.6471.53	Complement factor H-related protein 4	Q92496	CFHR4	Hepatic	Liver	Enriched	Secreted	0.61603	14.559	1.93335	0.0572355	0.220921	-4.46368	No Change
seq.6472.40	Melanocyte protein PMEL	P40967	PMEL	Female reproductive	Cervix	Group enriched	Membrane	0.0982775	12.1477	1.23046	0.222643	0.493818	-5.50881	No Change
seq.6472.40	Melanocyte protein PMEL	P40967	PMEL	Female reproductive	Endometrium	Group enriched	Membrane	0.0982775	12.1477	1.23046	0.222643	0.493818	-5.50881	No Change
seq.6472.40	Melanocyte protein PMEL	P40967	PMEL	Skin	Skin	Group enriched	Membrane	0.0982775	12.1477	1.23046	0.222643	0.493818	-5.50881	No Change
seq.6485.59	Immunoglobulin lambda-like polypeptide 1	P15814	IGLL1	Hematological	Bone marrow	Group enriched	Secreted	0.11224	10.8291	0.728831	0.468535	0.726413	-5.98151	No Change
seq.6485.59	Immunoglobulin lambda-like polypeptide 1	P15814	IGLL1	Male reproductive	Testis	Group enriched	Secreted	0.11224	10.8291	0.728831	0.468535	0.726413	-5.98151	No Change
seq.6494.60	Sperm acrosome-associated protein 5	Q96QH8	SPACA5	Male reproductive	Testis	Enriched	Secreted	0.0298144	9.53042	0.922339	0.359518	0.640091	-5.82709	No Change
seq.6494.60	Sperm acrosome-associated protein 5	Q96QH8	SPACA5	Male reproductive	Testis	Enriched	Secreted	0.0298144	9.53042	0.922339	0.359518	0.640091	-5.82709	No Change
seq.6496.60	Protein delta homolog 1	P80370	DLK1	Endocrine	Adrenal gland	Group enriched	Membrane	0.0565662	9.34362	0.588431	0.558135	0.78845	-6.07122	No Change
seq.6496.60	Protein delta homolog 1	P80370	DLK1	Endocrine	Pituitary gland	Group enriched	Membrane	0.0565662	9.34362	0.588431	0.558135	0.78845	-6.07122	No Change
seq.6496.60	Protein delta homolog 1	P80370	DLK1	Female reproductive	Placenta	Group enriched	Membrane	0.0565662	9.34362	0.588431	0.558135	0.78845	-6.07122	No Change
seq.6497.10	Retinoschisin	O15537	RS1	Sensory	Retina	Enriched	Secreted	0.0128582	11.6915	0.150599	0.880725	0.955903	-6.22877	No Change
seq.6508.68	Secretoglobin family 1D member 2	O95969	SCGB1D2	Female reproductive	Breast	Group enriched	Secreted	-0.00156467	10.3298	-0.0585162	0.953504	0.982035	-6.23817	No Change
seq.6508.68	Secretoglobin family 1D member 2	O95969	SCGB1D2	Female reproductive	Cervix	Group enriched	Secreted	-0.00156467	10.3298	-0.0585162	0.953504	0.982035	-6.23817	No Change
[truncated: 592 more rows]

## Sheet: 3_Tissue_Loc_Distribution
Tissue	Type	Total	Overall			Intracellular			Membrane			Membrane and secreted isoforms			Secreted
			Down	No Change	Up	Down	No Change	Up	Down	No Change	Up	Down	No Change	Up	Down	No Change	Up
Tissue	Type	Total	Overall - Down	Overall - No Change	Overall - Up	Intracellular - Down	Intracellular - No Change	Intracellular - Up	Membrane - Down	Membrane - No Change	Membrane - Up	Membrane and secreted isoforms - Down	Membrane and secreted isoforms - No Change	Membrane and secreted isoforms - Up	Secreted - Down	Secreted - No Change	Secreted - Up
Adipose	Adipose tissue	16	3 (18.8%)	9 (56.2%)	4 (25%)	0 (0%)	2 (50%)	2 (50%)	0 (0%)	3 (100%)	0 (0%)	1 (33.3%)	2 (66.7%)	0 (0%)	2 (33.3%)	2 (33.3%)	2 (33.3%)
Endocrine	Adrenal gland	36	2 (5.6%)	32 (88.9%)	2 (5.6%)	0 (0%)	13 (92.9%)	1 (7.1%)	0 (0%)	8 (100%)	0 (0%)	–	–	–	2 (14.3%)	11 (78.6%)	1 (7.1%)
Endocrine	Pancreas	73	5 (6.8%)	59 (80.8%)	9 (12.3%)	1 (8.3%)	11 (91.7%)	0 (0%)	2 (18.2%)	7 (63.6%)	2 (18.2%)	–	–	–	2 (4.1%)	40 (81.6%)	7 (14.3%)
Endocrine	Parathyroid gland	27	0 (0%)	25 (92.6%)	2 (7.4%)	0 (0%)	12 (100%)	0 (0%)	0 (0%)	9 (81.8%)	2 (18.2%)	–	–	–	0 (0%)	4 (100%)	0 (0%)
Endocrine	Pituitary gland	59	2 (3.4%)	51 (86.4%)	6 (10.2%)	1 (4.8%)	19 (90.5%)	1 (4.8%)	0 (0%)	16 (94.1%)	1 (5.9%)	0 (0%)	1 (100%)	0 (0%)	1 (5%)	15 (75%)	4 (20%)
Endocrine	Thyroid gland	17	2 (11.8%)	12 (70.6%)	3 (17.6%)	1 (20%)	4 (80%)	0 (0%)	1 (20%)	2 (40%)	2 (40%)	–	–	–	0 (0%)	4 (80%)	1 (20%)
Female reproductive	Breast	19	1 (5.3%)	12 (63.2%)	6 (31.6%)	0 (0%)	5 (71.4%)	2 (28.6%)	0 (0%)	1 (100%)	0 (0%)	0 (0%)	1 (100%)	0 (0%)	1 (10%)	5 (50%)	4 (40%)
Female reproductive	Cervix	27	1 (3.7%)	23 (85.2%)	3 (11.1%)	1 (20%)	3 (60%)	1 (20%)	0 (0%)	3 (75%)	1 (25%)	0 (0%)	2 (100%)	0 (0%)	0 (0%)	13 (92.9%)	1 (7.1%)
Female reproductive	Endometrium	7	1 (14.3%)	6 (85.7%)	0 (0%)	1 (100%)	0 (0%)	0 (0%)	0 (0%)	1 (100%)	0 (0%)	–	–	–	0 (0%)	5 (100%)	0 (0%)
Female reproductive	Fallopian tube	22	2 (9.1%)	17 (77.3%)	3 (13.6%)	2 (13.3%)	10 (66.7%)	3 (20%)	0 (0%)	1 (100%)	0 (0%)	0 (0%)	1 (100%)	0 (0%)	0 (0%)	5 (100%)	0 (0%)
Female reproductive	Ovary	21	2 (9.5%)	15 (71.4%)	4 (19%)	0 (0%)	4 (100%)	0 (0%)	1 (11.1%)	6 (66.7%)	2 (22.2%)	–	–	–	1 (12.5%)	5 (62.5%)	2 (25%)
Female reproductive	Placenta	68	5 (7.4%)	54 (79.4%)	9 (13.2%)	2 (16.7%)	10 (83.3%)	0 (0%)	0 (0%)	12 (100%)	0 (0%)	0 (0%)	9 (100%)	0 (0%)	3 (8.8%)	22 (64.7%)	9 (26.5%)
Female reproductive	Vagina	18	0 (0%)	15 (83.3%)	3 (16.7%)	0 (0%)	5 (71.4%)	2 (28.6%)	0 (0%)	5 (100%)	0 (0%)	–	–	–	0 (0%)	5 (83.3%)	1 (16.7%)
Gastrointestinal	Esophagus	45	0 (0%)	36 (80%)	9 (20%)	0 (0%)	12 (80%)	3 (20%)	0 (0%)	6 (75%)	2 (25%)	0 (0%)	2 (66.7%)	1 (33.3%)	0 (0%)	15 (83.3%)	3 (16.7%)
Gastrointestinal	Gallbladder	8	0 (0%)	8 (100%)	0 (0%)	0 (0%)	2 (100%)	0 (0%)	0 (0%)	1 (100%)	0 (0%)	–	–	–	0 (0%)	5 (100%)	0 (0%)
Gastrointestinal	Intestine	146	7 (4.8%)	122 (83.6%)	17 (11.6%)	3 (5.8%)	45 (86.5%)	4 (7.7%)	1 (2.5%)	33 (82.5%)	6 (15%)	0 (0%)	2 (66.7%)	1 (33.3%)	3 (6.5%)	37 (80.4%)	6 (13%)
Gastrointestinal	Salivary gland	58	8 (13.8%)	45 (77.6%)	5 (8.6%)	1 (16.7%)	4 (66.7%)	1 (16.7%)	0 (0%)	5 (100%)	0 (0%)	0 (0%)	3 (75%)	1 (25%)	7 (17.1%)	31 (75.6%)	3 (7.3%)
Gastrointestinal	Stomach	39	3 (7.7%)	33 (84.6%)	3 (7.7%)	0 (0%)	9 (90%)	1 (10%)	0 (0%)	8 (100%)	0 (0%)	1 (100%)	0 (0%)	0 (0%)	2 (10%)	16 (80%)	2 (10%)
Gastrointestinal	Tongue	85	16 (18.8%)	62 (72.9%)	7 (8.2%)	12 (19%)	49 (77.8%)	2 (3.2%)	4 (19%)	12 (57.1%)	5 (23.8%)	–	–	–	0 (0%)	1 (100%)	0 (0%)
Hematological	Bone marrow	142	36 (25.4%)	101 (71.1%)	5 (3.5%)	18 (34.6%)	32 (61.5%)	2 (3.8%)	6 (13%)	38 (82.6%)	2 (4.3%)	0 (0%)	8 (100%)	0 (0%)	12 (35.3%)	21 (61.8%)	1 (2.9%)
Hematological	Lymphoid tissue	202	16 (7.9%)	160 (79.2%)	26 (12.9%)	10 (22.7%)	33 (75%)	1 (2.3%)	4 (4.1%)	80 (82.5%)	13 (13.4%)	0 (0%)	6 (85.7%)	1 (14.3%)	2 (4.2%)	35 (72.9%)	11 (22.9%)
Hepatic	Liver	277	10 (3.6%)	224 (80.9%)	43 (15.5%)	5 (6.3%)	65 (82.3%)	9 (11.4%)	1 (3.8%)	23 (88.5%)	2 (7.7%)	1 (10%)	9 (90%)	0 (0%)	3 (1.9%)	127 (78.4%)	32 (19.8%)
Male reproductive	Epididymis	62	6 (9.7%)	53 (85.5%)	3 (4.8%)	2 (25%)	6 (75%)	0 (0%)	2 (28.6%)	4 (57.1%)	1 (14.3%)	1 (100%)	0 (0%)	0 (0%)	1 (2.2%)	43 (93.5%)	2 (4.3%)
Male reproductive	Prostate	17	0 (0%)	15 (88.2%)	2 (11.8%)	0 (0%)	5 (100%)	0 (0%)	0 (0%)	3 (100%)	0 (0%)	0 (0%)	0 (0%)	1 (100%)	0 (0%)	7 (87.5%)	1 (12.5%)
Male reproductive	Seminal vesicle	8	0 (0%)	8 (100%)	0 (0%)	0 (0%)	1 (100%)	0 (0%)	0 (0%)	2 (100%)	0 (0%)	–	–	–	0 (0%)	5 (100%)	0 (0%)
Male reproductive	Testis	224	15 (6.7%)	188 (83.9%)	21 (9.4%)	7 (5.4%)	108 (83.1%)	15 (11.5%)	5 (8.8%)	47 (82.5%)	5 (8.8%)	0 (0%)	2 (100%)	0 (0%)	3 (8.8%)	30 (88.2%)	1 (2.9%)
Muscular	Heart muscle	75	14 (18.7%)	51 (68%)	10 (13.3%)	8 (15.7%)	41 (80.4%)	2 (3.9%)	4 (33.3%)	3 (25%)	5 (41.7%)	0 (0%)	1 (100%)	0 (0%)	2 (18.2%)	6 (54.5%)	3 (27.3%)
Muscular	Skeletal muscle	111	22 (19.8%)	81 (73%)	8 (7.2%)	16 (21.3%)	57 (76%)	2 (2.7%)	6 (20.7%)	18 (62.1%)	5 (17.2%)	–	–	–	0 (0%)	6 (85.7%)	1 (14.3%)
Muscular	Smooth muscle	1	1 (100%)	0 (0%)	0 (0%)	1 (100%)	0 (0%)	0 (0%)	–	–	–	–	–	–	–	–	–
Neurological	Brain	347	24 (6.9%)	291 (83.9%)	32 (9.2%)	19 (14.6%)	101 (77.7%)	10 (7.7%)	4 (2.9%)	121 (87.7%)	13 (9.4%)	0 (0%)	3 (100%)	0 (0%)	1 (1.3%)	65 (86.7%)	9 (12%)
Neurological	Choroid plexus	56	3 (5.4%)	49 (87.5%)	4 (7.1%)	2 (8.7%)	19 (82.6%)	2 (8.7%)	1 (5.9%)	14 (82.4%)	2 (11.8%)	0 (0%)	1 (100%)	0 (0%)	0 (0%)	15 (100%)	0 (0%)
Respiratory	Lung	38	5 (13.2%)	32 (84.2%)	1 (2.6%)	2 (50%)	2 (50%)	0 (0%)	2 (10%)	18 (90%)	0 (0%)	0 (0%)	5 (100%)	0 (0%)	1 (11.1%)	7 (77.8%)	1 (11.1%)
Sensory	Retina	94	2 (2.1%)	78 (83%)	14 (14.9%)	2 (4.7%)	35 (81.4%)	6 (14%)	0 (0%)	26 (81.2%)	6 (18.8%)	–	–	–	0 (0%)	17 (89.5%)	2 (10.5%)
Skin	Skin	76	2 (2.6%)	64 (84.2%)	10 (13.2%)	0 (0%)	22 (88%)	3 (12%)	1 (5.6%)	16 (88.9%)	1 (5.6%)	–	–	–	1 (3.1%)	25 (78.1%)	6 (18.8%)
Urinary	Kidney	59	3 (5.1%)	45 (76.3%)	11 (18.6%)	1 (2.9%)	27 (79.4%)	6 (17.6%)	2 (13.3%)	8 (53.3%)	5 (33.3%)	0 (0%)	3 (100%)	0 (0%)	0 (0%)	7 (100%)	0 (0%)
Urinary	Urinary bladder	11	2 (18.2%)	8 (72.7%)	1 (9.1%)	–	–	–	0 (0%)	0 (0%)	1 (100%)	0 (0%)	1 (100%)	0 (0%)	2 (25%)	6 (75%)	0 (0%)

## Sheet: 4_ImmuneCells
AptName	TargetFullName	UniProt	EntrezGeneSymbol	Type	Score	Compartment	logFC	AveExpr	t	P.Value	adj.P.Val	B	Significant
seq.10008.43	Guanylyl cyclase-activating protein 1	P43080	GUCA1A	Dendritic cells	Enriched	Intracellular	0.0104803	9.86639	0.433088	0.666282	0.853204	-6.1484	No Change
seq.10011.65	Inositol polyphosphate 5-phosphatase OCRL-1	Q01968	OCRL	Monocytes	Group enriched	Intracellular	0.102733	11.4551	5.03481	3.56472e-06	0.000593526	4.25643	Up (qval < 0.05)
seq.10011.65	Inositol polyphosphate 5-phosphatase OCRL-1	Q01968	OCRL	Dendritic cells	Group enriched	Intracellular	0.102733	11.4551	5.03481	3.56472e-06	0.000593526	4.25643	Up (qval < 0.05)
seq.10023.32	Vitamin D3 receptor	P11473	VDR	Granulocytes	Group enriched	Intracellular	0.00531002	10.7352	0.164429	0.869867	0.951256	-6.22665	No Change
seq.10023.32	Vitamin D3 receptor	P11473	VDR	Monocytes	Group enriched	Intracellular	0.00531002	10.7352	0.164429	0.869867	0.951256	-6.22665	No Change
seq.10023.32	Vitamin D3 receptor	P11473	VDR	Dendritic cells	Group enriched	Intracellular	0.00531002	10.7352	0.164429	0.869867	0.951256	-6.22665	No Change
seq.10035.6	Dual specificity protein phosphatase 4	Q13115	DUSP4	T-cells	Enriched	Intracellular	0.0485365	9.99835	2.43151	0.017597	0.103713	-3.47295	Up (pval < 0.05)
seq.10044.12	Protein Wnt-10a	Q9GZT5	WNT10A	Dendritic cells	Enriched	Membrane and secreted isoforms	0.034141	11.6574	0.566747	0.572698	0.79722	-6.08339	No Change
seq.10078.5	BAG family molecular chaperone regulator 3	O95817	BAG3	T-cells	Enriched	Intracellular	0.0440148	10.052	1.6556	0.102277	0.314469	-4.92806	No Change
seq.10082.251	Neurofilament light polypeptide	P07196	NEFL	T-cells	Enriched	Intracellular	-0.026108	11.967	-0.600887	0.549855	0.783856	-6.06403	No Change
seq.10085.25	Steroidogenic acute regulatory protein, mitochondrial	P49675	STAR	Granulocytes	Enriched	Intracellular	-0.000655001	11.183	-0.0209881	0.983315	0.991796	-6.23963	No Change
seq.10086.39	Cystathionine beta-synthase	P35520	CBS	Granulocytes	Enriched	Intracellular	0.213067	11.4264	3.82566	0.000280248	0.00765917	0.224954	Up (qval < 0.05)
seq.10339.48	Gamma-enolase	P09104	ENO2	Granulocytes	Group enriched	Intracellular	0.219841	12.379	2.56952	0.0123148	0.0812774	-3.16463	Up (pval < 0.05)
seq.10339.48	Gamma-enolase	P09104	ENO2	B-cells	Group enriched	Intracellular	0.219841	12.379	2.56952	0.0123148	0.0812774	-3.16463	Up (pval < 0.05)
seq.10339.48	Gamma-enolase	P09104	ENO2	T-cells	Group enriched	Intracellular	0.219841	12.379	2.56952	0.0123148	0.0812774	-3.16463	Up (pval < 0.05)
seq.10419.1	Scavenger receptor class A member 5	Q6ZMJ2	SCARA5	Dendritic cells	Enriched	Membrane	0.129718	12.6417	1.74947	0.08459	0.280791	-4.77844	No Change
seq.10424.31	Neural proliferation differentiation and control protein 1	Q9NQX5	NPDC1	T-cells	Enriched	Membrane	0.0651351	9.75197	2.41457	0.0183686	0.106716	-3.5098	Up (pval < 0.05)
seq.10438.19	Granulocyte-macrophage colony-stimulating factor receptor subunit alpha	P15509	CSF2RA	Granulocytes	Group enriched	Membrane and secreted isoforms	0.0213961	10.7752	0.640948	0.523648	0.767532	-6.03988	No Change
seq.10438.19	Granulocyte-macrophage colony-stimulating factor receptor subunit alpha	P15509	CSF2RA	Monocytes	Group enriched	Membrane and secreted isoforms	0.0213961	10.7752	0.640948	0.523648	0.767532	-6.03988	No Change
seq.10438.19	Granulocyte-macrophage colony-stimulating factor receptor subunit alpha	P15509	CSF2RA	Dendritic cells	Group enriched	Membrane and secreted isoforms	0.0213961	10.7752	0.640948	0.523648	0.767532	-6.03988	No Change
seq.10457.3	Interleukin-18 receptor accessory protein	O95256	IL18RAP	Granulocytes	Group enriched	Membrane	0.00724833	10.0571	0.318386	0.75114	0.897639	-6.19039	No Change
seq.10457.3	Interleukin-18 receptor accessory protein	O95256	IL18RAP	T-cells	Group enriched	Membrane	0.00724833	10.0571	0.318386	0.75114	0.897639	-6.19039	No Change
seq.10510.62	SLP adapter and CSK-interacting membrane protein	Q6UWF3	SCIMP	Monocytes	Group enriched	Membrane	0.0280451	8.10717	0.924895	0.358196	0.639676	-5.82482	No Change
seq.10510.62	SLP adapter and CSK-interacting membrane protein	Q6UWF3	SCIMP	Dendritic cells	Group enriched	Membrane	0.0280451	8.10717	0.924895	0.358196	0.639676	-5.82482	No Change
seq.10510.62	SLP adapter and CSK-interacting membrane protein	Q6UWF3	SCIMP	B-cells	Group enriched	Membrane	0.0280451	8.10717	0.924895	0.358196	0.639676	-5.82482	No Change
seq.10512.13	Cytokine receptor common subunit beta	P32927	CSF2RB	Granulocytes	Enriched	Membrane	0.0261961	8.82676	0.725238	0.470722	0.72674	-5.98404	No Change
seq.10514.5	Prostaglandin-H2 D-isomerase	P41222	PTGDS	Dendritic cells	Enriched	Secreted	0.149008	14.3481	2.71435	0.00835388	0.0635249	-2.82614	Up (pval < 0.05)
seq.10521.10	Matrix-remodeling-associated protein 8	Q9BRK3	MXRA8	T-cells	Enriched	Membrane	-0.183636	9.65358	-3.91039	0.000210565	0.00653643	0.486565	Down (qval < 0.05)
seq.10535.25	Cytochrome c oxidase subunit 6A2, mitochondrial	Q02221	COX6A2	NK-cells	Enriched	Intracellular	0.179265	8.37328	0.771484	0.443015	0.708424	-5.95053	No Change
seq.10551.7	Linker for activation of T-cells family member 1	O43561	LAT	Granulocytes	Group enriched	Membrane	0.267416	10.8249	1.08551	0.281419	0.561287	-5.66951	No Change
seq.10551.7	Linker for activation of T-cells family member 1	O43561	LAT	NK-cells	Group enriched	Membrane	0.267416	10.8249	1.08551	0.281419	0.561287	-5.66951	No Change
seq.10551.7	Linker for activation of T-cells family member 1	O43561	LAT	T-cells	Group enriched	Membrane	0.267416	10.8249	1.08551	0.281419	0.561287	-5.66951	No Change
seq.10552.88	NKG2-F type II integral membrane protein	O43908	KLRC4	NK-cells	Group enriched	Membrane	-0.125549	9.54816	-0.809337	0.421062	0.691018	-5.92158	No Change
seq.10552.88	NKG2-F type II integral membrane protein	O43908	KLRC4	T-cells	Group enriched	Membrane	-0.125549	9.54816	-0.809337	0.421062	0.691018	-5.92158	No Change
seq.10558.26	Protocadherin-9	Q9HC56	PCDH9	Granulocytes	Group enriched	Membrane	0.0549851	12.6104	0.717208	0.47563	0.730244	-5.98965	No Change
seq.10558.26	Protocadherin-9	Q9HC56	PCDH9	B-cells	Group enriched	Membrane	0.0549851	12.6104	0.717208	0.47563	0.730244	-5.98965	No Change
seq.10560.1	Integral membrane protein 2C	Q9NQX7	ITM2C	Dendritic cells	Enriched	Membrane	-5.0202e-05	9.31702	-0.00101655	0.999192	0.999484	-6.23984	No Change
seq.10576.7	Plexin domain-containing protein 2	Q6UX71	PLXDC2	Granulocytes	Group enriched	Membrane	-0.0332811	9.56366	-0.789307	0.432596	0.699321	-5.93707	No Change
seq.10576.7	Plexin domain-containing protein 2	Q6UX71	PLXDC2	Monocytes	Group enriched	Membrane	-0.0332811	9.56366	-0.789307	0.432596	0.699321	-5.93707	No Change
seq.10576.7	Plexin domain-containing protein 2	Q6UX71	PLXDC2	Dendritic cells	Group enriched	Membrane	-0.0332811	9.56366	-0.789307	0.432596	0.699321	-5.93707	No Change
seq.10605.22	Adipocyte plasma membrane-associated protein	Q9HDC9	APMAP	Granulocytes	Group enriched	Membrane	0.0722097	8.06149	2.66384	0.00957926	0.0692997	-2.94588	Up (pval < 0.05)
seq.10605.22	Adipocyte plasma membrane-associated protein	Q9HDC9	APMAP	T-cells	Group enriched	Membrane	0.0722097	8.06149	2.66384	0.00957926	0.0692997	-2.94588	Up (pval < 0.05)
seq.10612.18	Procollagen-lysine,2-oxoglutarate 5-dioxygenase 3	O60568	PLOD3	Monocytes	Group enriched	Secreted	-0.0167913	11.6011	-0.374086	0.70947	0.877938	-6.17159	No Change
seq.10612.18	Procollagen-lysine,2-oxoglutarate 5-dioxygenase 3	O60568	PLOD3	Dendritic cells	Group enriched	Secreted	-0.0167913	11.6011	-0.374086	0.70947	0.877938	-6.17159	No Change
seq.10612.18	Procollagen-lysine,2-oxoglutarate 5-dioxygenase 3	O60568	PLOD3	T-cells	Group enriched	Secreted	-0.0167913	11.6011	-0.374086	0.70947	0.877938	-6.17159	No Change
seq.10636.1	Cell surface glycoprotein CD200 receptor 1	Q8TD46	CD200R1	Granulocytes	Enriched	Membrane	0.0322947	8.90696	1.35502	0.179766	0.44025	-5.35539	No Change
seq.10637.50	UPF0577 protein KIAA1324	Q6UXG2	ELAPOR1	Granulocytes	Enriched	Membrane	0.0708857	8.4566	1.75633	0.0834022	0.279125	-4.7672	No Change
seq.10663.42	Insulin-induced gene 1 protein	O15503	INSIG1	Monocytes	Enriched	Membrane	-0.00757463	9.13207	-0.183382	0.855028	0.944509	-6.22343	No Change
seq.10699.52	Prolow-density lipoprotein receptor-related protein 1	Q07954	LRP1	Monocytes	Group enriched	Membrane	0.0268132	8.82754	0.850294	0.398059	0.672305	-5.88873	No Change
seq.10699.52	Prolow-density lipoprotein receptor-related protein 1	Q07954	LRP1	Dendritic cells	Group enriched	Membrane	0.0268132	8.82754	0.850294	0.398059	0.672305	-5.88873	No Change
seq.10713.151	CMRF35-like molecule 7	A8K4G0	CD300LB	Granulocytes	Group enriched	Membrane	0.137165	7.68722	1.93701	0.0567784	0.219968	-4.45713	No Change
seq.10713.151	CMRF35-like molecule 7	A8K4G0	CD300LB	Monocytes	Group enriched	Membrane	0.137165	7.68722	1.93701	0.0567784	0.219968	-4.45713	No Change
seq.10713.151	CMRF35-like molecule 7	A8K4G0	CD300LB	Dendritic cells	Group enriched	Membrane	0.137165	7.68722	1.93701	0.0567784	0.219968	-4.45713	No Change
seq.10721.76	Heat shock 70 kDa protein 1A	P0DMV8	HSPA1A	Granulocytes	Group enriched	Intracellular	-0.0171359	12.9703	-0.294265	0.769426	0.904653	-6.19759	No Change
seq.10721.76	Heat shock 70 kDa protein 1A	P0DMV8	HSPA1A	Monocytes	Group enriched	Intracellular	-0.0171359	12.9703	-0.294265	0.769426	0.904653	-6.19759	No Change
seq.10721.76	Heat shock 70 kDa protein 1A	P0DMV8	HSPA1A	T-cells	Group enriched	Intracellular	-0.0171359	12.9703	-0.294265	0.769426	0.904653	-6.19759	No Change
seq.10722.13	Tyrosine-protein kinase SYK	P43405	SYK	NK-cells	Group enriched	Intracellular	-0.00456666	11.0924	-0.223597	0.823721	0.928256	-6.21544	No Change
seq.10738.11	Fibulin-5	Q9UBX5	FBLN5	Granulocytes	Group enriched	Secreted	-0.163223	12.8207	-1.42642	0.158189	0.409648	-5.26113	No Change
seq.10738.11	Fibulin-5	Q9UBX5	FBLN5	T-cells	Group enriched	Secreted	-0.163223	12.8207	-1.42642	0.158189	0.409648	-5.26113	No Change
seq.10741.22	Macrophage colony-stimulating factor 1	P09603	CSF1	Granulocytes	Enriched	Membrane and secreted isoforms	0.0891355	7.38688	2.01143	0.048129	0.195668	-4.3215	Up (pval < 0.05)
seq.10746.24	Dickkopf-related protein 3	Q9UBP4	DKK3	T-cells	Enriched	Secreted	0.092835	11.1605	1.66233	0.100915	0.312469	-4.91758	No Change
seq.10749.18	Heat shock 70 kDa protein 1A	P0DMV8	HSPA1A	Granulocytes	Group enriched	Intracellular	-0.0996602	11.9191	-1.89678	0.0619807	0.231846	-4.52853	No Change
seq.10749.18	Heat shock 70 kDa protein 1A	P0DMV8	HSPA1A	Monocytes	Group enriched	Intracellular	-0.0996602	11.9191	-1.89678	0.0619807	0.231846	-4.52853	No Change
seq.10749.18	Heat shock 70 kDa protein 1A	P0DMV8	HSPA1A	T-cells	Group enriched	Intracellular	-0.0996602	11.9191	-1.89678	0.0619807	0.231846	-4.52853	No Change
seq.10752.8	Chromodomain Y-like protein 2	Q8N8U2	CDYL2	Monocytes	Enriched	Intracellular	0.0610111	9.22654	1.63849	0.105804	0.320713	-4.95451	No Change
seq.10754.113	Prokineticin-2	Q9HC23	PROK2	Granulocytes	Enriched	Secreted	-0.255772	11.7796	-1.8016	0.0759114	0.261461	-4.69209	No Change
seq.10781.19	C-type lectin domain family 4 member G	Q6UXB4	CLEC4G	Monocytes	Group enriched	Membrane	-0.024964	14.1757	-0.524429	0.601636	0.81471	-6.10584	No Change
seq.10781.19	C-type lectin domain family 4 member G	Q6UXB4	CLEC4G	Dendritic cells	Group enriched	Membrane	-0.024964	14.1757	-0.524429	0.601636	0.81471	-6.10584	No Change
seq.10798.4	CMRF35-like molecule 2	Q496F6	CD300E	Monocytes	Enriched	Membrane	0.0659395	13.8293	2.12995	0.0366902	0.167159	-4.0962	Up (pval < 0.05)
seq.10803.22	Heat shock 70 kDa protein 1A	P0DMV8	HSPA1A	Granulocytes	Group enriched	Intracellular	-0.0822057	11.746	-2.03748	0.0453811	0.189221	-4.27296	Down (pval < 0.05)
seq.10803.22	Heat shock 70 kDa protein 1A	P0DMV8	HSPA1A	Monocytes	Group enriched	Intracellular	-0.0822057	11.746	-2.03748	0.0453811	0.189221	-4.27296	Down (pval < 0.05)
seq.10803.22	Heat shock 70 kDa protein 1A	P0DMV8	HSPA1A	T-cells	Group enriched	Intracellular	-0.0822057	11.746	-2.03748	0.0453811	0.189221	-4.27296	Down (pval < 0.05)
seq.10809.14	Killer cell lectin-like receptor subfamily B member 1	Q12918	KLRB1	T-cells	Group enriched	Membrane	0.0296571	9.09396	1.00694	0.317429	0.597965	-5.74849	No Change
seq.10814.7	T-cell surface glycoprotein CD1a	P06126	CD1A	Monocytes	Group enriched	Membrane	-0.00114271	9.71748	-0.0270888	0.978466	0.989611	-6.23949	No Change
seq.10814.7	T-cell surface glycoprotein CD1a	P06126	CD1A	Dendritic cells	Group enriched	Membrane	-0.00114271	9.71748	-0.0270888	0.978466	0.989611	-6.23949	No Change
seq.10814.7	T-cell surface glycoprotein CD1a	P06126	CD1A	B-cells	Group enriched	Membrane	-0.00114271	9.71748	-0.0270888	0.978466	0.989611	-6.23949	No Change
seq.10815.2	Intracellular hyaluronan-binding protein 4	Q5JVS0	HABP4	B-cells	Group enriched	Intracellular	-0.00547561	9.22411	-0.222393	0.824655	0.92845	-6.21571	No Change
seq.10815.2	Intracellular hyaluronan-binding protein 4	Q5JVS0	HABP4	T-cells	Group enriched	Intracellular	-0.00547561	9.22411	-0.222393	0.824655	0.92845	-6.21571	No Change
seq.10816.150	Paired immunoglobulin-like type 2 receptor alpha isoform FDF03-M14	Q9UKJ1	PILRA	Granulocytes	Group enriched	Membrane and secreted isoforms	0.319541	11.2494	1.20902	0.23072	0.503811	-5.53379	No Change
seq.10816.150	Paired immunoglobulin-like type 2 receptor alpha isoform FDF03-M14	Q9UKJ1	PILRA	Monocytes	Group enriched	Membrane and secreted isoforms	0.319541	11.2494	1.20902	0.23072	0.503811	-5.53379	No Change
seq.10827.67	Leucine-rich repeat and immunoglobulin-like domain-containing nogo receptor-interacting protein 3	P0C6S8	LINGO3	Granulocytes	Enriched	Membrane	0.0332719	8.40278	0.937381	0.351783	0.633521	-5.81361	No Change
seq.10832.24	Beta-1,4-galactosyltransferase 6	Q9UBX8	B4GALT6	NK-cells	Enriched	Intracellular	0.0152913	10.5173	0.352823	0.72528	0.884809	-6.17912	No Change
seq.10842.7	Beta-1,3-galactosyl-O-glycosyl-glycoprotein beta-1,6-N-acetylglucosaminyltransferase 4	Q9P109	GCNT4	Granulocytes	Group enriched	Intracellular	0.0316224	11.2067	1.17709	0.243145	0.518869	-5.57023	No Change
seq.10842.7	Beta-1,3-galactosyl-O-glycosyl-glycoprotein beta-1,6-N-acetylglucosaminyltransferase 4	Q9P109	GCNT4	T-cells	Group enriched	Intracellular	0.0316224	11.2067	1.17709	0.243145	0.518869	-5.57023	No Change
seq.10847.1	Sialic acid-binding Ig-like lectin 15	Q6ZMC9	SIGLEC15	Monocytes	Group enriched	Membrane	0.00666485	10.5561	0.329518	0.742748	0.893493	-6.18687	No Change
seq.10847.1	Sialic acid-binding Ig-like lectin 15	Q6ZMC9	SIGLEC15	Dendritic cells	Group enriched	Membrane	0.00666485	10.5561	0.329518	0.742748	0.893493	-6.18687	No Change
seq.10848.137	Butyrophilin-like protein 3	Q6UXE8	BTNL3	Granulocytes	Enriched	Membrane	0.0172418	9.21491	0.725354	0.470651	0.72674	-5.98396	No Change
seq.10851.77	Interleukin-27 subunit beta	Q14213	EBI3	Monocytes	Group enriched	Secreted	0.269043	13.718	2.20549	0.0307036	0.148374	-3.94675	Up (pval < 0.05)
seq.10851.77	Interleukin-27 subunit beta	Q14213	EBI3	B-cells	Group enriched	Secreted	0.269043	13.718	2.20549	0.0307036	0.148374	-3.94675	Up (pval < 0.05)
seq.10854.15	Beta-1,3-galactosyl-O-glycosyl-glycoprotein beta-1,6-N-acetylglucosaminyltransferase 4	Q9P109	GCNT4	Granulocytes	Group enriched	Intracellular	0.00939549	11.3701	0.349772	0.727559	0.885818	-6.18017	No Change
seq.10854.15	Beta-1,3-galactosyl-O-glycosyl-glycoprotein beta-1,6-N-acetylglucosaminyltransferase 4	Q9P109	GCNT4	T-cells	Group enriched	Intracellular	0.00939549	11.3701	0.349772	0.727559	0.885818	-6.18017	No Change
seq.10855.55	Plexin-B2	O15031	PLXNB2	Monocytes	Group enriched	Membrane	0.305692	12.2978	1.67949	0.0975113	0.305066	-4.89069	No Change
seq.10855.55	Plexin-B2	O15031	PLXNB2	Dendritic cells	Group enriched	Membrane	0.305692	12.2978	1.67949	0.0975113	0.305066	-4.89069	No Change
seq.10882.12	Desmocollin-1	Q08554	DSC1	T-cells	Enriched	Membrane	0.0127847	11.4257	0.37362	0.709816	0.877938	-6.17176	No Change
seq.10900.272	Stathmin-2	Q93045	STMN2	Dendritic cells	Enriched	Intracellular	-0.00811926	9.77455	-0.134841	0.893124	0.961511	-6.23097	No Change
seq.10902.53	Retroviral-like aspartic protease 1	Q53RT3	ASPRV1	Granulocytes	Enriched	Membrane	0.00401271	10.0242	0.0925016	0.926564	0.974168	-6.23567	No Change
seq.10907.116	Neurotrimin	Q9P121	NTM	Dendritic cells	Enriched	Membrane	0.0188061	13.9963	0.319913	0.749986	0.897639	-6.18991	No Change
seq.10955.4	C-type lectin domain family 10 member A	Q8IUN9	CLEC10A	Dendritic cells	Enriched	Membrane	0.0222189	9.4363	1.05759	0.293876	0.575041	-5.69823	No Change
seq.10990.21	Leucine-rich repeat serine/threonine-protein kinase 2	Q5S007	LRRK2	Granulocytes	Enriched	Intracellular	0.120787	14.26	0.984841	0.328092	0.609587	-5.76967	No Change
seq.11067.13	Osteocalcin	P02818	BGLAP	Dendritic cells	Group enriched	Secreted	0.192897	10.2985	1.37964	0.172085	0.429538	-5.32339	No Change
seq.11067.13	Osteocalcin	P02818	BGLAP	NK-cells	Group enriched	Secreted	0.192897	10.2985	1.37964	0.172085	0.429538	-5.32339	No Change
seq.11071.1	Interleukin-5	P05113	IL5	B-cells	Enriched	Secreted	0.0501989	9.60329	1.20774	0.231209	0.504437	-5.53527	No Change
seq.11083.23	Gamma-enolase	P09104	ENO2	Granulocytes	Group enriched	Intracellular	0.110133	8.80616	3.15303	0.00237942	0.0282247	-1.71269	Up (qval < 0.05)
seq.11083.23	Gamma-enolase	P09104	ENO2	B-cells	Group enriched	Intracellular	0.110133	8.80616	3.15303	0.00237942	0.0282247	-1.71269	Up (qval < 0.05)
seq.11083.23	Gamma-enolase	P09104	ENO2	T-cells	Group enriched	Intracellular	0.110133	8.80616	3.15303	0.00237942	0.0282247	-1.71269	Up (qval < 0.05)
seq.11094.104	Galectin-10	Q05315	CLC	Granulocytes	Enriched	Intracellular	0.00112477	11.0753	0.0327799	0.973943	0.988516	-6.23932	No Change
seq.11101.18	Toll-like receptor 4	O00206	TLR4	Granulocytes	Group enriched	Membrane	-0.146844	8.93263	-1.42033	0.159947	0.411948	-5.26934	No Change
seq.11101.18	Toll-like receptor 4	O00206	TLR4	Monocytes	Group enriched	Membrane	-0.146844	8.93263	-1.42033	0.159947	0.411948	-5.26934	No Change
seq.11101.18	Toll-like receptor 4	O00206	TLR4	Dendritic cells	Group enriched	Membrane	-0.146844	8.93263	-1.42033	0.159947	0.411948	-5.26934	No Change
seq.11102.22	Regenerating islet-derived protein 4	Q9BYZ8	REG4	T-cells	Enriched	Secreted	0.194027	15.0275	2.41543	0.0183291	0.106693	-3.50795	Up (pval < 0.05)
seq.11104.13	Chitinase-3-like protein 1	P36222	CHI3L1	Granulocytes	Enriched	Secreted	0.261706	12.8889	1.08024	0.28374	0.563947	-5.67498	No Change
seq.11128.29	Transmembrane protein 132C	Q8N3T6	TMEM132C	T-cells	Enriched	Membrane	-0.274052	9.10465	-2.11741	0.0377769	0.171365	-4.12058	Down (pval < 0.05)
seq.11137.43	Cytokine receptor common subunit beta	P32927	CSF2RB	Granulocytes	Enriched	Membrane	0.0213541	9.73724	0.796424	0.428477	0.696476	-5.93161	No Change
seq.11147.17	Trem-like transcript 1 protein	Q86YW5	TREML1	Granulocytes	Enriched	Membrane	-0.0922896	8.84542	-2.22481	0.0293171	0.14369	-3.90779	Down (pval < 0.05)
seq.11149.3	Toll-like receptor 1	Q15399	TLR1	Granulocytes	Group enriched	Membrane	0.0857293	10.7195	2.43581	0.0174056	0.103166	-3.46355	Up (pval < 0.05)
seq.11149.3	Toll-like receptor 1	Q15399	TLR1	Monocytes	Group enriched	Membrane	0.0857293	10.7195	2.43581	0.0174056	0.103166	-3.46355	Up (pval < 0.05)
seq.11157.35	Heat shock 70 kDa protein 1A	P0DMV8	HSPA1A	Granulocytes	Group enriched	Intracellular	-0.0454219	12.0279	-1.39155	0.168461	0.42469	-5.30773	No Change
seq.11157.35	Heat shock 70 kDa protein 1A	P0DMV8	HSPA1A	Monocytes	Group enriched	Intracellular	-0.0454219	12.0279	-1.39155	0.168461	0.42469	-5.30773	No Change
seq.11157.35	Heat shock 70 kDa protein 1A	P0DMV8	HSPA1A	T-cells	Group enriched	Intracellular	-0.0454219	12.0279	-1.39155	0.168461	0.42469	-5.30773	No Change
seq.11174.8	Thrombospondin type-1 domain-containing protein 7A	Q9UPZ6	THSD7A	Granulocytes	Enriched	Membrane and secreted isoforms	0.00433327	11.012	0.0343327	0.97271	0.988243	-6.23927	No Change
seq.11177.16	Keratin, type II cytoskeletal 5	P13647	KRT5	Dendritic cells	Enriched	Intracellular	0.166395	11.8014	2.90545	0.00490446	0.0448565	-2.35692	Up (qval < 0.05)
seq.11187.11	C-type lectin domain family 12 member A	Q5QGZ9	CLEC12A	Granulocytes	Group enriched	Membrane	0.152716	11.1451	0.665336	0.508021	0.756634	-6.02442	No Change
seq.11187.11	C-type lectin domain family 12 member A	Q5QGZ9	CLEC12A	Monocytes	Group enriched	Membrane	0.152716	11.1451	0.665336	0.508021	0.756634	-6.02442	No Change
seq.11187.11	C-type lectin domain family 12 member A	Q5QGZ9	CLEC12A	Dendritic cells	Group enriched	Membrane	0.152716	11.1451	0.665336	0.508021	0.756634	-6.02442	No Change
seq.11194.6	Signaling threshold-regulating transmembrane adapter 1	Q9Y3P8	SIT1	Dendritic cells	Group enriched	Membrane	0.0620732	9.4212	0.841864	0.402729	0.676541	-5.89562	No Change
seq.11194.6	Signaling threshold-regulating transmembrane adapter 1	Q9Y3P8	SIT1	B-cells	Group enriched	Membrane	0.0620732	9.4212	0.841864	0.402729	0.676541	-5.89562	No Change
seq.11194.6	Signaling threshold-regulating transmembrane adapter 1	Q9Y3P8	SIT1	T-cells	Group enriched	Membrane	0.0620732	9.4212	0.841864	0.402729	0.676541	-5.89562	No Change
seq.11200.52	Complement component C1q receptor	Q9NPY3	CD93	Granulocytes	Group enriched	Membrane	-0.00829424	12.1408	-0.22983	0.818894	0.926034	-6.21406	No Change
seq.11200.52	Complement component C1q receptor	Q9NPY3	CD93	Monocytes	Group enriched	Membrane	-0.00829424	12.1408	-0.22983	0.818894	0.926034	-6.21406	No Change
seq.11200.52	Complement component C1q receptor	Q9NPY3	CD93	Dendritic cells	Group enriched	Membrane	-0.00829424	12.1408	-0.22983	0.818894	0.926034	-6.21406	No Change
seq.11207.3	Macrophage scavenger receptor types I and II	P21757	MSR1	Monocytes	Enriched	Membrane	0.0473236	9.8086	1.9673	0.0531095	0.210314	-4.40247	No Change
seq.11212.7	Thioredoxin domain-containing protein 5	Q8NBS9	TXNDC5	Dendritic cells	Group enriched	Intracellular	0.00897694	12.32	0.203842	0.839068	0.936404	-6.21956	No Change
seq.11212.7	Thioredoxin domain-containing protein 5	Q8NBS9	TXNDC5	B-cells	Group enriched	Intracellular	0.00897694	12.32	0.203842	0.839068	0.936404	-6.21956	No Change
seq.11223.1	Transmembrane protein 154	Q6P9G4	TMEM154	Granulocytes	Enriched	Membrane	-0.000889096	9.35673	-0.0240511	0.98088	0.990889	-6.23956	No Change
seq.11228.37	Protein RIC-3	Q7Z5B4	RIC3	Granulocytes	Group enriched	Membrane	-0.0417148	11.3868	-2.09745	0.0395645	0.17558	-4.15912	Down (pval < 0.05)
seq.11228.37	Protein RIC-3	Q7Z5B4	RIC3	B-cells	Group enriched	Membrane	-0.0417148	11.3868	-2.09745	0.0395645	0.17558	-4.15912	Down (pval < 0.05)
seq.11228.37	Protein RIC-3	Q7Z5B4	RIC3	T-cells	Group enriched	Membrane	-0.0417148	11.3868	-2.09745	0.0395645	0.17558	-4.15912	Down (pval < 0.05)
seq.11229.16	Serine/threonine-protein kinase/endoribonuclease IRE1	O75460	ERN1	Granulocytes	Group enriched	Membrane	0.0891539	10.9301	2.05376	0.0437329	0.184981	-4.24234	Up (pval < 0.05)
seq.11229.16	Serine/threonine-protein kinase/endoribonuclease IRE1	O75460	ERN1	Dendritic cells	Group enriched	Membrane	0.0891539	10.9301	2.05376	0.0437329	0.184981	-4.24234	Up (pval < 0.05)
seq.11229.16	Serine/threonine-protein kinase/endoribonuclease IRE1	O75460	ERN1	T-cells	Group enriched	Membrane	0.0891539	10.9301	2.05376	0.0437329	0.184981	-4.24234	Up (pval < 0.05)
seq.11232.46	Transcobalamin-1	P20061	TCN1	Granulocytes	Enriched	Secreted	-0.146884	11.9955	-2.65263	0.00987276	0.0700439	-2.97224	Down (pval < 0.05)
seq.11254.13	Papilin	O95428	PAPLN	Granulocytes	Group enriched	Secreted	-0.0102375	10.6632	-0.579393	0.564183	0.792982	-6.07635	No Change
seq.11254.13	Papilin	O95428	PAPLN	Dendritic cells	Group enriched	Secreted	-0.0102375	10.6632	-0.579393	0.564183	0.792982	-6.07635	No Change
seq.11258.41	Mucosal addressin cell adhesion molecule 1	Q13477	MADCAM1	Granulocytes	Enriched	Membrane	-0.00641083	12.3331	-0.179868	0.857776	0.946227	-6.22405	No Change
seq.11265.8	Retinal dehydrogenase 1	P00352	ALDH1A1	Monocytes	Enriched	Intracellular	-0.0475017	10.5882	-0.542132	0.589448	0.806336	-6.09666	No Change
seq.11282.16	Macrophage scavenger receptor types I and II	P21757	MSR1	Monocytes	Enriched	Membrane	0.0490994	8.85067	0.870177	0.387176	0.664077	-5.87221	No Change
seq.11286.78	Selenoprotein S	Q9BQE4	SELENOS	Dendritic cells	Enriched	Membrane	-0.271956	11.1141	-3.57605	0.000637389	0.0127229	-0.523992	Down (qval < 0.05)
seq.11294.7	Transmembrane and coiled-coil domains protein 3	Q9ULS5	TMCC3	Granulocytes	Enriched	Membrane	-0.0377208	11.7373	-1.21916	0.226874	0.49913	-5.52203	No Change
seq.11310.8	Desmoglein-3	P32926	DSG3	Granulocytes	Enriched	Membrane	-0.0954831	10.3682	-3.03438	0.00338062	0.035584	-2.0264	Down (qval < 0.05)
seq.11334.7	Leukocyte immunoglobulin-like receptor subfamily B member 3	O75022	LILRB3	Granulocytes	Group enriched	Membrane	-0.0182099	10.8579	-0.572681	0.568694	0.795862	-6.08011	No Change
seq.11334.7	Leukocyte immunoglobulin-like receptor subfamily B member 3	O75022	LILRB3	Monocytes	Group enriched	Membrane	-0.0182099	10.8579	-0.572681	0.568694	0.795862	-6.08011	No Change
seq.11338.49	Tyrosine-protein kinase BLK	P51451	BLK	B-cells	Enriched	Intracellular	0.0585236	10.2075	1.48111	0.14306	0.38731	-5.18584	No Change
seq.11342.59	Plexin domain-containing protein 2	Q6UX71	PLXDC2	Granulocytes	Group enriched	Membrane	0.0138475	8.3012	0.445849	0.657081	0.84905	-6.14293	No Change
seq.11342.59	Plexin domain-containing protein 2	Q6UX71	PLXDC2	Monocytes	Group enriched	Membrane	0.0138475	8.3012	0.445849	0.657081	0.84905	-6.14293	No Change
seq.11342.59	Plexin domain-containing protein 2	Q6UX71	PLXDC2	Dendritic cells	Group enriched	Membrane	0.0138475	8.3012	0.445849	0.657081	0.84905	-6.14293	No Change
seq.11358.15	Growth factor receptor-bound protein 10	Q13322	GRB10	Granulocytes	Enriched	Intracellular	-0.47057	10.4102	-3.61373	0.000564162	0.0118091	-0.413069	Down (qval < 0.05)
seq.11361.73	Thymidine phosphorylase	P19971	TYMP	Granulocytes	Group enriched	Intracellular	-0.162312	13.0003	-2.13604	0.0361724	0.165537	-4.08432	Down (pval < 0.05)
seq.11361.73	Thymidine phosphorylase	P19971	TYMP	Monocytes	Group enriched	Intracellular	-0.162312	13.0003	-2.13604	0.0361724	0.165537	-4.08432	Down (pval < 0.05)
seq.11361.73	Thymidine phosphorylase	P19971	TYMP	Dendritic cells	Group enriched	Intracellular	-0.162312	13.0003	-2.13604	0.0361724	0.165537	-4.08432	Down (pval < 0.05)
seq.11378.37	Tyrosine-protein kinase SYK	P43405	SYK	NK-cells	Group enriched	Intracellular	-0.0980805	8.7927	-1.99597	0.0498266	0.200346	-4.35006	Down (pval < 0.05)
seq.11383.41	Keratin, type II cytoskeletal 7	P08729	KRT7	Monocytes	Enriched	Intracellular	-0.0161379	11.1764	-0.389244	0.698276	0.871626	-6.16595	No Change
seq.11390.24	Carbonic anhydrase-related protein	P35219	CA8	Granulocytes	Enriched	Intracellular	-0.00689004	8.35329	-0.232172	0.817081	0.925613	-6.21354	No Change
seq.11428.31	PDZ and LIM domain protein 1	O00151	PDLIM1	Granulocytes	Group enriched	Intracellular	-0.373269	10.6889	-2.33529	0.0223984	0.12109	-3.67946	Down (pval < 0.05)
seq.11428.31	PDZ and LIM domain protein 1	O00151	PDLIM1	B-cells	Group enriched	Intracellular	-0.373269	10.6889	-2.33529	0.0223984	0.12109	-3.67946	Down (pval < 0.05)
seq.11440.58	Suppressor of cytokine signaling 3	O14543	SOCS3	Granulocytes	Group enriched	Intracellular	-0.0100774	10.835	-0.283215	0.777848	0.908419	-6.20071	No Change
seq.11440.58	Suppressor of cytokine signaling 3	O14543	SOCS3	T-cells	Group enriched	Intracellular	-0.0100774	10.835	-0.283215	0.777848	0.908419	-6.20071	No Change
seq.11481.25	Hepatitis A virus cellular receptor 2	Q8TDQ0	HAVCR2	Monocytes	Group enriched	Membrane	-0.325778	11.5523	-1.05172	0.296542	0.577322	-5.70417	No Change
seq.11481.25	Hepatitis A virus cellular receptor 2	Q8TDQ0	HAVCR2	Dendritic cells	Group enriched	Membrane	-0.325778	11.5523	-1.05172	0.296542	0.577322	-5.70417	No Change
seq.11481.25	Hepatitis A virus cellular receptor 2	Q8TDQ0	HAVCR2	NK-cells	Group enriched	Membrane	-0.325778	11.5523	-1.05172	0.296542	0.577322	-5.70417	No Change
seq.11513.92	ADP-ribosyl cyclase/cyclic ADP-ribose hydrolase 1	P28907	CD38	Dendritic cells	Group enriched	Intracellular	0.0224817	9.58149	1.27407	0.206849	0.472373	-5.45669	No Change
seq.11513.92	ADP-ribosyl cyclase/cyclic ADP-ribose hydrolase 1	P28907	CD38	B-cells	Group enriched	Intracellular	0.0224817	9.58149	1.27407	0.206849	0.472373	-5.45669	No Change
seq.11537.12	Transferrin receptor protein 2	Q9UP52	TFR2	Granulocytes	Enriched	Membrane	-0.0423863	10.2538	-0.974612	0.333106	0.614695	-5.77932	No Change
seq.11563.51	Synaptotagmin-like protein 4	Q96C24	SYTL4	Granulocytes	Enriched	Intracellular	-0.0267761	13.6007	-0.625175	0.533888	0.773356	-6.04957	No Change
seq.11570.94	B-cell receptor-associated protein 29	Q9UHQ4	BCAP29	Granulocytes	Group enriched	Membrane	0.00625215	10.1532	0.252024	0.80176	0.918144	-6.20885	No Change
seq.11570.94	B-cell receptor-associated protein 29	Q9UHQ4	BCAP29	Monocytes	Group enriched	Membrane	0.00625215	10.1532	0.252024	0.80176	0.918144	-6.20885	No Change
seq.11571.75	NKG2-E type II integral membrane protein	Q07444	KLRC3	NK-cells	Enriched	Membrane	0.100571	11.0546	2.94628	0.00436416	0.0421236	-2.25346	Up (qval < 0.05)
seq.11618.83	Transcriptional activator Myb	P10242	MYB	Granulocytes	Group enriched	Intracellular	-0.0250145	10.072	-0.998202	0.321617	0.603218	-5.75692	No Change
seq.11618.83	Transcriptional activator Myb	P10242	MYB	Dendritic cells	Group enriched	Intracellular	-0.0250145	10.072	-0.998202	0.321617	0.603218	-5.75692	No Change
seq.11629.36	TNF receptor-associated factor 4	Q9BUZ4	TRAF4	Dendritic cells	Enriched	Intracellular	0.0373706	8.5256	1.05193	0.296447	0.577322	-5.70396	No Change
seq.11638.42	Beta-1,3-galactosyltransferase 2	O43825	B3GALT2	T-cells	Enriched	Membrane	0.0433906	10.7992	1.47568	0.144512	0.389511	-5.19345	No Change
seq.11659.31	Clathrin interactor 1	Q14677	CLINT1	Granulocytes	Enriched	Intracellular	-0.642708	13.4766	-2.69096	0.00890239	0.0662794	-2.88182	Down (pval < 0.05)
seq.11827.7	Nuclear receptor ROR-gamma	P51449	RORC	T-cells	Enriched	Intracellular	0.0763099	8.18079	1.28695	0.20235	0.466053	-5.44098	No Change
seq.11837.7	Tumor necrosis factor receptor superfamily member 18	Q9Y5U5	TNFRSF18	NK-cells	Group enriched	Membrane and secreted isoforms	0.0815195	8.38984	1.50461	0.136921	0.376392	-5.15269	No Change
seq.11837.7	Tumor necrosis factor receptor superfamily member 18	Q9Y5U5	TNFRSF18	T-cells	Group enriched	Membrane and secreted isoforms	0.0815195	8.38984	1.50461	0.136921	0.376392	-5.15269	No Change
seq.12008.3	T-cell antigen CD7	P09564	CD7	T-cells	Group enriched	Membrane	0.0898726	9.74086	1.59037	0.116255	0.339182	-5.02755	No Change
seq.12341.8	Dual specificity protein phosphatase 6	Q16828	DUSP6	Granulocytes	Group enriched	Intracellular	-0.000659836	11.5039	-0.0249852	0.980138	0.990307	-6.23954	No Change
seq.12341.8	Dual specificity protein phosphatase 6	Q16828	DUSP6	Monocytes	Group enriched	Intracellular	-0.000659836	11.5039	-0.0249852	0.980138	0.990307	-6.23954	No Change
seq.12350.86	Protein C-ets-2	P15036	ETS2	Granulocytes	Group enriched	Intracellular	0.00878069	10.9713	0.545655	0.587036	0.804944	-6.0948	No Change
seq.12350.86	Protein C-ets-2	P15036	ETS2	Monocytes	Group enriched	Intracellular	0.00878069	10.9713	0.545655	0.587036	0.804944	-6.0948	No Change
seq.12350.86	Protein C-ets-2	P15036	ETS2	Dendritic cells	Group enriched	Intracellular	0.00878069	10.9713	0.545655	0.587036	0.804944	-6.0948	No Change
seq.12363.70	Tribbles homolog 2	Q92519	TRIB2	B-cells	Group enriched	Membrane	0.00609923	11.4533	0.254556	0.799812	0.917111	-6.20822	No Change
seq.12363.70	Tribbles homolog 2	Q92519	TRIB2	T-cells	Group enriched	Membrane	0.00609923	11.4533	0.254556	0.799812	0.917111	-6.20822	No Change
seq.12386.11	Aminopeptidase B	Q9H4A4	RNPEP	Granulocytes	Group enriched	Secreted	0.0411918	11.907	0.69695	0.488141	0.742351	-6.00354	No Change
seq.12386.11	Aminopeptidase B	Q9H4A4	RNPEP	Monocytes	Group enriched	Secreted	0.0411918	11.907	0.69695	0.488141	0.742351	-6.00354	No Change
seq.12386.11	Aminopeptidase B	Q9H4A4	RNPEP	Dendritic cells	Group enriched	Secreted	0.0411918	11.907	0.69695	0.488141	0.742351	-6.00354	No Change
seq.12399.194	Coiled-coil domain-containing protein 50	Q8IVM0	CCDC50	Dendritic cells	Enriched	Intracellular	0.0079877	11.7512	0.102988	0.918267	0.970548	-6.23467	No Change
seq.12409.90	Ras-related protein Rab-7b	Q96AH8	RAB7B	Dendritic cells	Enriched	Intracellular	0.0620332	9.95331	1.46063	0.148587	0.395836	-5.21434	No Change
seq.12422.143	Arachidonate 15-lipoxygenase B	O15296	ALOX15B	Monocytes	Group enriched	Intracellular	0.0596132	9.15663	0.938781	0.351069	0.632546	-5.81234	No Change
seq.12422.143	Arachidonate 15-lipoxygenase B	O15296	ALOX15B	Dendritic cells	Group enriched	Intracellular	0.0596132	9.15663	0.938781	0.351069	0.632546	-5.81234	No Change
seq.12427.8	M-phase inducer phosphatase 2	P30305	CDC25B	B-cells	Group enriched	Intracellular	0.0387366	13.7304	1.24295	0.218032	0.487429	-5.49407	No Change
seq.12427.8	M-phase inducer phosphatase 2	P30305	CDC25B	T-cells	Group enriched	Intracellular	0.0387366	13.7304	1.24295	0.218032	0.487429	-5.49407	No Change
seq.12451.62	Transcription regulator protein BACH1	O14867	BACH1	Granulocytes	Group enriched	Intracellular	-0.00519316	10.8312	-0.16211	0.871686	0.951597	-6.22702	No Change
seq.12451.62	Transcription regulator protein BACH1	O14867	BACH1	Monocytes	Group enriched	Intracellular	-0.00519316	10.8312	-0.16211	0.871686	0.951597	-6.22702	No Change
seq.12459.13	Pleckstrin homology domain-containing family A member 1	Q9HB21	PLEKHA1	B-cells	Group enriched	Intracellular	0.0116738	8.97212	0.432194	0.666928	0.853526	-6.14877	No Change
seq.12459.13	Pleckstrin homology domain-containing family A member 1	Q9HB21	PLEKHA1	T-cells	Group enriched	Intracellular	0.0116738	8.97212	0.432194	0.666928	0.853526	-6.14877	No Change
seq.12463.7	Kelch-like protein 13	Q9P2N7	KLHL13	Granulocytes	Group enriched	Intracellular	0.0423844	11.9567	1.87076	0.065556	0.240012	-4.574	No Change
seq.12463.7	Kelch-like protein 13	Q9P2N7	KLHL13	Dendritic cells	Group enriched	Intracellular	0.0423844	11.9567	1.87076	0.065556	0.240012	-4.574	No Change
seq.12473.48	BTB/POZ domain-containing protein KCTD5	Q9NXV2	KCTD5	Granulocytes	Group enriched	Intracellular	-0.0109582	10.475	-0.411043	0.682296	0.862123	-6.15746	No Change
seq.12473.48	BTB/POZ domain-containing protein KCTD5	Q9NXV2	KCTD5	Dendritic cells	Group enriched	Intracellular	-0.0109582	10.475	-0.411043	0.682296	0.862123	-6.15746	No Change
seq.12475.48	Chloride intracellular channel protein 5	Q9NZA1	CLIC5	T-cells	Enriched	Intracellular	0.191904	12.8414	3.25122	0.00176823	0.0235101	-1.44632	Up (qval < 0.05)
seq.12498.12	Tax1-binding protein 3	O14907	TAX1BP3	Granulocytes	Group enriched	Intracellular	-0.0126753	12.2842	-0.276566	0.782928	0.909564	-6.20252	No Change
seq.12498.12	Tax1-binding protein 3	O14907	TAX1BP3	Monocytes	Group enriched	Intracellular	-0.0126753	12.2842	-0.276566	0.782928	0.909564	-6.20252	No Change
seq.12498.12	Tax1-binding protein 3	O14907	TAX1BP3	Dendritic cells	Group enriched	Intracellular	-0.0126753	12.2842	-0.276566	0.782928	0.909564	-6.20252	No Change
seq.12503.5	Ovarian cancer G-protein coupled receptor 1	Q15743	GPR68	T-cells	Group enriched	Membrane	-0.0635287	12.1526	-0.881448	0.38109	0.65939	-5.86268	No Change
seq.12511.83	Solute carrier family 41 member 2	Q96JW4	SLC41A2	Dendritic cells	Enriched	Membrane	0.00893	11.7173	0.290778	0.77208	0.905361	-6.19859	No Change
seq.12549.33	Hematopoietic prostaglandin D synthase	O60760	HPGDS	Granulocytes	Enriched	Intracellular	-0.0716282	11.5625	-1.23594	0.220608	0.49094	-5.50235	No Change
seq.12556.7	Ubiquitin-conjugating enzyme E2 C	O00762	UBE2C	Granulocytes	Group enriched	Intracellular	-0.0237116	9.44311	-0.563422	0.574947	0.797441	-6.08522	No Change
seq.12556.7	Ubiquitin-conjugating enzyme E2 C	O00762	UBE2C	T-cells	Group enriched	Intracellular	-0.0237116	9.44311	-0.563422	0.574947	0.797441	-6.08522	No Change
seq.12581.39	Inositol monophosphatase 2	O14732	IMPA2	Granulocytes	Group enriched	Intracellular	-0.00916925	10.16	-0.219781	0.826681	0.929302	-6.21627	No Change
seq.12581.39	Inositol monophosphatase 2	O14732	IMPA2	Monocytes	Group enriched	Intracellular	-0.00916925	10.16	-0.219781	0.826681	0.929302	-6.21627	No Change
seq.12581.39	Inositol monophosphatase 2	O14732	IMPA2	Dendritic cells	Group enriched	Intracellular	-0.00916925	10.16	-0.219781	0.826681	0.929302	-6.21627	No Change
seq.12594.5	Grancalcin	P28676	GCA	Granulocytes	Enriched	Intracellular	-0.181454	9.43761	-2.18699	0.0320849	0.152831	-3.98377	Down (pval < 0.05)
seq.12627.97	Ubiquitin-like modifier-activating enzyme ATG7	O95352	ATG7	Granulocytes	Group enriched	Intracellular	0.0781441	15.9158	1.77939	0.0795137	0.270026	-4.72916	No Change
seq.12627.97	Ubiquitin-like modifier-activating enzyme ATG7	O95352	ATG7	Monocytes	Group enriched	Intracellular	0.0781441	15.9158	1.77939	0.0795137	0.270026	-4.72916	No Change
seq.12627.97	Ubiquitin-like modifier-activating enzyme ATG7	O95352	ATG7	Dendritic cells	Group enriched	Intracellular	0.0781441	15.9158	1.77939	0.0795137	0.270026	-4.72916	No Change
seq.12643.4	Beta-arrestin-1	P49407	ARRB1	Granulocytes	Group enriched	Intracellular	-0.488637	11.7323	-4.7981	8.74737e-06	0.00108102	3.42238	Down (qval < 0.05)
seq.12643.4	Beta-arrestin-1	P49407	ARRB1	Monocytes	Group enriched	Intracellular	-0.488637	11.7323	-4.7981	8.74737e-06	0.00108102	3.42238	Down (qval < 0.05)
seq.12643.4	Beta-arrestin-1	P49407	ARRB1	Dendritic cells	Group enriched	Intracellular	-0.488637	11.7323	-4.7981	8.74737e-06	0.00108102	3.42238	Down (qval < 0.05)
seq.12661.44	Gamma-aminobutyric acid receptor-associated protein-like 1	Q9H0R8	GABARAPL1	Granulocytes	Group enriched	Intracellular	-0.0298248	9.8657	-0.748309	0.456779	0.718848	-5.96758	No Change
seq.12661.44	Gamma-aminobutyric acid receptor-associated protein-like 1	Q9H0R8	GABARAPL1	T-cells	Group enriched	Intracellular	-0.0298248	9.8657	-0.748309	0.456779	0.718848	-5.96758	No Change
seq.12663.1	Thiosulfate sulfurtransferase	Q16762	TST	Granulocytes	Group enriched	Intracellular	0.122888	10.4362	1.24878	0.215902	0.484292	-5.48712	No Change
seq.12663.1	Thiosulfate sulfurtransferase	Q16762	TST	Monocytes	Group enriched	Intracellular	0.122888	10.4362	1.24878	0.215902	0.484292	-5.48712	No Change
seq.12663.1	Thiosulfate sulfurtransferase	Q16762	TST	Dendritic cells	Group enriched	Intracellular	0.122888	10.4362	1.24878	0.215902	0.484292	-5.48712	No Change
seq.12676.1	Protein kinase C and casein kinase substrate in neurons protein 1	Q9BY11	PACSIN1	Dendritic cells	Enriched	Intracellular	0.0144805	10.5401	0.292247	0.770961	0.905047	-6.19817	No Change
seq.12715.30	mRNA-decapping enzyme 1B	Q8IZD4	DCP1B	T-cells	Enriched	Membrane	0.0952776	9.45113	1.94516	0.0557706	0.217791	-4.4425	No Change
seq.12730.3	Kinetochore protein NDC80 homolog	O14777	NDC80	Granulocytes	Group enriched	Intracellular	-0.0137679	13.6726	-0.325962	0.745425	0.894887	-6.18801	No Change
seq.12730.3	Kinetochore protein NDC80 homolog	O14777	NDC80	B-cells	Group enriched	Intracellular	-0.0137679	13.6726	-0.325962	0.745425	0.894887	-6.18801	No Change
seq.12730.3	Kinetochore protein NDC80 homolog	O14777	NDC80	T-cells	Group enriched	Intracellular	-0.0137679	13.6726	-0.325962	0.745425	0.894887	-6.18801	No Change
seq.12731.12	Pleckstrin homology domain-containing family A member 7	Q6IQ23	PLEKHA7	Granulocytes	Group enriched	Intracellular	-0.0196577	8.01887	-0.416596	0.678248	0.860091	-6.15522	No Change
seq.12731.12	Pleckstrin homology domain-containing family A member 7	Q6IQ23	PLEKHA7	T-cells	Group enriched	Intracellular	-0.0196577	8.01887	-0.416596	0.678248	0.860091	-6.15522	No Change
seq.12737.12	Plastin-1	Q14651	PLS1	Granulocytes	Group enriched	Intracellular	0.0323922	11.3934	0.337003	0.737123	0.889522	-6.18444	No Change
seq.12737.12	Plastin-1	Q14651	PLS1	T-cells	Group enriched	Intracellular	0.0323922	11.3934	0.337003	0.737123	0.889522	-6.18444	No Change
seq.12742.160	Transmembrane protein 8B	A6NDV4	TMEM8B	Dendritic cells	Enriched	Membrane	0.0993399	11.7533	1.67155	0.099075	0.308205	-4.90317	No Change
seq.12753.6	Amyloid beta A4 precursor protein-binding family B member 2	Q92870	APBB2	B-cells	Enriched	Intracellular	0.0174752	10.5367	1.04213	0.300935	0.582317	-5.71382	No Change
seq.12761.12	Amyloid beta A4 precursor protein-binding family B member 2	Q92870	APBB2	B-cells	Enriched	Intracellular	0.0532123	10.6793	1.5601	0.123243	0.351177	-5.07245	No Change
seq.12768.3	Protein phosphatase 1 regulatory subunit 3B	Q86XI6	PPP1R3B	Granulocytes	Enriched	Intracellular	-0.114685	10.7408	-0.996594	0.322392	0.603747	-5.75846	No Change
seq.12817.1	GTP-binding protein GEM	P55040	GEM	Dendritic cells	Enriched	Intracellular	0.222052	14.3808	1.35323	0.180335	0.440966	-5.35769	No Change
seq.12820.1	GRB2-related adapter protein	Q13588	GRAP	B-cells	Group enriched	Intracellular	-0.00465199	11.7697	-0.164829	0.869553	0.951256	-6.22658	No Change
seq.12820.1	GRB2-related adapter protein	Q13588	GRAP	T-cells	Group enriched	Intracellular	-0.00465199	11.7697	-0.164829	0.869553	0.951256	-6.22658	No Change
seq.12822.34	Amyloid beta A4 precursor protein-binding family B member 1	O00213	APBB1	T-cells	Enriched	Intracellular	0.0546267	12.2537	1.81989	0.0730487	0.255688	-4.66126	No Change
seq.12831.21	Calcineurin B homologous protein 3	Q96BS2	TESC	Monocytes	Enriched	Intracellular	0.0124559	11.4499	0.516032	0.607457	0.817607	-6.11009	No Change
seq.12846.3	F-box/LRR-repeat protein 5	Q9UKA1	FBXL5	Granulocytes	Group enriched	Intracellular	0.0320858	9.74862	0.859945	0.392753	0.669354	-5.88075	No Change
seq.12846.3	F-box/LRR-repeat protein 5	Q9UKA1	FBXL5	Monocytes	Group enriched	Intracellular	0.0320858	9.74862	0.859945	0.392753	0.669354	-5.88075	No Change
seq.12846.3	F-box/LRR-repeat protein 5	Q9UKA1	FBXL5	Dendritic cells	Group enriched	Intracellular	0.0320858	9.74862	0.859945	0.392753	0.669354	-5.88075	No Change
seq.12853.112	Tropomodulin-2	Q9NZR1	TMOD2	Granulocytes	Group enriched	Intracellular	-0.33116	9.8058	-2.77239	0.00712348	0.0574302	-2.68629	Down (pval < 0.05)
seq.12853.112	Tropomodulin-2	Q9NZR1	TMOD2	Monocytes	Group enriched	Intracellular	-0.33116	9.8058	-2.77239	0.00712348	0.0574302	-2.68629	Down (pval < 0.05)
seq.12855.16	Cas scaffolding protein family member 4	Q9NQ75	CASS4	Granulocytes	Enriched	Intracellular	-0.0513194	10.5137	-1.53304	0.129771	0.363668	-5.11192	No Change
seq.12860.7	cAMP-regulated phosphoprotein 21	Q9UBL0	ARPP21	Dendritic cells	Enriched	Intracellular	-0.00689886	10.147	-0.484881	0.629274	0.830335	-6.12525	No Change
seq.12864.9	Magnesium transporter NIPA4	Q0D2K0	NIPAL4	B-cells	Enriched	Membrane	0.0178047	11.424	0.518692	0.60561	0.816266	-6.10875	No Change
seq.12931.16	Mineralocorticoid receptor	P08235	NR3C2	T-cells	Enriched	Intracellular	0.0200527	9.45767	0.169303	0.866047	0.949799	-6.22585	No Change
seq.12940.35	Aldehyde dehydrogenase family 3 member B1	P43353	ALDH3B1	Granulocytes	Group enriched	Intracellular	-0.0943834	10.1056	-3.30626	0.00149358	0.0211234	-1.29443	Down (qval < 0.05)
seq.12940.35	Aldehyde dehydrogenase family 3 member B1	P43353	ALDH3B1	Monocytes	Group enriched	Intracellular	-0.0943834	10.1056	-3.30626	0.00149358	0.0211234	-1.29443	Down (qval < 0.05)
seq.12940.35	Aldehyde dehydrogenase family 3 member B1	P43353	ALDH3B1	Dendritic cells	Group enriched	Intracellular	-0.0943834	10.1056	-3.30626	0.00149358	0.0211234	-1.29443	Down (qval < 0.05)
seq.12954.71	Peroxisome proliferator-activated receptor alpha	Q07869	PPARA	Granulocytes	Group enriched	Intracellular	0.096076	12.779	1.10769	0.271785	0.549533	-5.64617	No Change
seq.12954.71	Peroxisome proliferator-activated receptor alpha	Q07869	PPARA	Dendritic cells	Group enriched	Intracellular	0.096076	12.779	1.10769	0.271785	0.549533	-5.64617	No Change
seq.13007.66	Epididymal-specific lipocalin-10	Q6JVE6	LCN10	B-cells	Enriched	Secreted	0.0556153	11.0395	1.26637	0.209576	0.475317	-5.46602	No Change
seq.13041.47	TNF receptor-associated factor 4	Q9BUZ4	TRAF4	Dendritic cells	Enriched	Intracellular	-0.00400646	9.75919	-0.266008	0.791014	0.912738	-6.20531	No Change
seq.13067.5	cGMP-dependent protein kinase 1, beta isozyme	Q13976	PRKG1	Granulocytes	Enriched	Intracellular	0.0458785	11.4853	1.4802	0.143304	0.387682	-5.18712	No Change
seq.13089.6	Hypoxia-inducible factor 1-alpha	Q16665	HIF1A	Granulocytes	Enriched	Intracellular	0.0267303	10.2215	0.766337	0.446051	0.710398	-5.95436	No Change
seq.13093.6	Secreted and transmembrane protein 1	Q8WVN6	SECTM1	Granulocytes	Group enriched	Membrane and secreted isoforms	-0.0567173	10.5863	-2.01981	0.0472296	0.193515	-4.30594	Down (pval < 0.05)
seq.13093.6	Secreted and transmembrane protein 1	Q8WVN6	SECTM1	Monocytes	Group enriched	Membrane and secreted isoforms	-0.0567173	10.5863	-2.01981	0.0472296	0.193515	-4.30594	Down (pval < 0.05)
seq.13107.9	Ly6/PLAUR domain-containing protein 3	O95274	LYPD3	Granulocytes	Group enriched	Membrane	0.0317992	11.2793	1.04598	0.299167	0.580274	-5.70996	No Change
seq.13107.9	Ly6/PLAUR domain-containing protein 3	O95274	LYPD3	Dendritic cells	Group enriched	Membrane	0.0317992	11.2793	1.04598	0.299167	0.580274	-5.70996	No Change
seq.13107.9	Ly6/PLAUR domain-containing protein 3	O95274	LYPD3	T-cells	Group enriched	Membrane	0.0317992	11.2793	1.04598	0.299167	0.580274	-5.70996	No Change
seq.13111.79	B-cell lymphoma 6 protein	P41182	BCL6	Granulocytes	Group enriched	Intracellular	-0.100423	11.7049	-1.09872	0.275652	0.554819	-5.65566	No Change
seq.13111.79	B-cell lymphoma 6 protein	P41182	BCL6	Monocytes	Group enriched	Intracellular	-0.100423	11.7049	-1.09872	0.275652	0.554819	-5.65566	No Change
seq.13112.179	Follistatin-related protein 1	Q12841	FSTL1	Granulocytes	Enriched	Secreted	-0.0416978	14.6991	-0.876524	0.383742	0.661467	-5.86685	No Change
seq.13113.7	Osteopontin	P10451	SPP1	Granulocytes	Enriched	Secreted	0.113376	10.334	2.96404	0.0041468	0.0408326	-2.20811	Up (qval < 0.05)
seq.13114.50	Lumican	P51884	LUM	Granulocytes	Enriched	Secreted	-0.172531	12.4287	-3.42698	0.00102531	0.0165704	-0.954898	Down (qval < 0.05)
seq.13118.5	SPARC-related modular calcium-binding protein 1	Q9H4F8	SMOC1	Dendritic cells	Enriched	Secreted	0.0388072	11.3418	1.38829	0.169449	0.425861	-5.31204	No Change
seq.13126.52	Desmocollin-2	Q02487	DSC2	Granulocytes	Enriched	Membrane	0.105592	10.4004	2.30903	0.0238966	0.125866	-3.73459	Up (pval < 0.05)
seq.13129.40	Low-density lipoprotein receptor	P01130	LDLR	Granulocytes	Enriched	Membrane	0.0375656	8.26543	1.8106	0.0744913	0.258392	-4.67695	No Change
seq.13132.14	Semaphorin-5A	Q13591	SEMA5A	Dendritic cells	Enriched	Membrane	0.226469	13.0319	1.08053	0.283614	0.563947	-5.67468	No Change
seq.13375.48	Synaptogyrin-3	O43761	SYNGR3	B-cells	Group enriched	Membrane	-0.0244362	10.0022	-0.872957	0.385669	0.662931	-5.86987	No Change
seq.13375.48	Synaptogyrin-3	O43761	SYNGR3	T-cells	Group enriched	Membrane	-0.0244362	10.0022	-0.872957	0.385669	0.662931	-5.86987	No Change
seq.13387.55	ETS homologous factor	Q9NZC4	EHF	Dendritic cells	Enriched	Intracellular	-0.0204949	9.23478	-0.819594	0.415227	0.686096	-5.9135	No Change
seq.13405.61	Serine protease inhibitor Kazal-type 2	P20155	SPINK2	NK-cells	Enriched	Secreted	0.0803334	9.16838	1.99915	0.0494732	0.199582	-4.3442	Up (pval < 0.05)
seq.13423.94	Redox-regulatory protein FAM213A	Q9BRX8	PRXL2A	Dendritic cells	Enriched	Membrane	-0.0168581	11.2049	-0.439951	0.661327	0.851323	-6.14548	No Change
seq.13427.66	Mannosyl-oligosaccharide 1,2-alpha-mannosidase IC	Q9NR34	MAN1C1	T-cells	Enriched	Membrane	0.0283407	9.76168	0.58917	0.557643	0.788058	-6.0708	No Change
seq.13431.74	Membrane protein FAM159A	Q6UWV7	SHISAL2A	B-cells	Group enriched	Membrane	-0.000815203	8.18735	-0.01395	0.98891	0.994475	-6.23975	No Change
seq.13431.74	Membrane protein FAM159A	Q6UWV7	SHISAL2A	T-cells	Group enriched	Membrane	-0.000815203	8.18735	-0.01395	0.98891	0.994475	-6.23975	No Change
seq.13434.172	Alpha-parvin	Q9NVD7	PARVA	T-cells	Enriched		0.0247609	10.7322	0.596531	0.552743	0.785446	-6.06656	No Change
seq.13441.30	Dixin	Q155Q3	DIXDC1	Granulocytes	Enriched	Intracellular	-0.0253341	8.52072	-1.2776	0.205608	0.470567	-5.4524	No Change
seq.13460.4	Chondroadherin	O15335	CHAD	B-cells	Enriched	Secreted	0.130315	13.5434	1.36691	0.176025	0.434775	-5.34001	No Change
seq.13473.55	Inositol-trisphosphate 3-kinase A	P23677	ITPKA	T-cells	Enriched	Intracellular	-0.0370368	10.9542	-1.76982	0.0811085	0.273825	-4.745	No Change
seq.13477.65	Leukotriene B4 receptor 1	Q15722	LTB4R	Granulocytes	Group enriched	Membrane	-0.321696	10.1152	-2.52493	0.0138392	0.0885469	-3.26579	Down (pval < 0.05)
seq.13477.65	Leukotriene B4 receptor 1	Q15722	LTB4R	Monocytes	Group enriched	Membrane	-0.321696	10.1152	-2.52493	0.0138392	0.0885469	-3.26579	Down (pval < 0.05)
seq.13490.1	MAGUK p55 subfamily member 6	Q9NZW5	MPP6	Dendritic cells	Group enriched	Intracellular	-0.0136976	10.8828	-0.682973	0.496876	0.748995	-6.01289	No Change
seq.13490.1	MAGUK p55 subfamily member 6	Q9NZW5	MPP6	B-cells	Group enriched	Intracellular	-0.0136976	10.8828	-0.682973	0.496876	0.748995	-6.01289	No Change
seq.13490.1	MAGUK p55 subfamily member 6	Q9NZW5	MPP6	T-cells	Group enriched	Intracellular	-0.0136976	10.8828	-0.682973	0.496876	0.748995	-6.01289	No Change
seq.13495.48	Hydroxycarboxylic acid receptor 2	Q8TDS4	HCAR2	Granulocytes	Enriched	Membrane	0.0143363	11.3906	0.278775	0.781239	0.909564	-6.20192	No Change
seq.13501.10	Solute carrier family 35 member G2	Q8TBE7	SLC35G2	T-cells	Enriched	Membrane	0.114455	14.3967	1.39795	0.16654	0.422317	-5.29926	No Change
seq.13509.5	Secretory carrier-associated membrane protein 5	Q8TAC9	SCAMP5	Dendritic cells	Enriched	Membrane	-0.0188402	10.4783	-0.79285	0.430543	0.698277	-5.93435	No Change
seq.13511.29	DNA-binding protein SATB1	Q01826	SATB1	T-cells	Group enriched	Intracellular	-0.014325	10.8157	-0.678457	0.499717	0.75019	-6.01587	No Change
seq.13518.5	Arf-GAP with SH3 domain, ANK repeat and PH domain-containing protein 2	O43150	ASAP2	Granulocytes	Enriched	Intracellular	0.22889	13.8763	0.719996	0.473923	0.728944	-5.98771	No Change
seq.13541.1	Myc target protein 1	Q8N699	MYCT1	Granulocytes	Enriched	Membrane	-0.0787379	11.1974	-2.39732	0.0191858	0.109552	-3.54713	Down (pval < 0.05)
seq.13543.7	Prostaglandin reductase 1	Q14914	PTGR1	Dendritic cells	Enriched	Intracellular	0.141783	10.0303	1.574	0.119994	0.345412	-5.05193	No Change
seq.13547.5	5-hydroxytryptamine receptor 7	P34969	HTR7	Dendritic cells	Enriched	Membrane	0.14709	11.5241	3.25288	0.00175929	0.0234338	-1.44177	Up (qval < 0.05)
seq.13552.7	Switch-associated protein 70	Q9UH65	SWAP70	Granulocytes	Group enriched	Intracellular	-0.0830168	10.3206	-2.19449	0.031518	0.150883	-3.96878	Down (pval < 0.05)
seq.13552.7	Switch-associated protein 70	Q9UH65	SWAP70	Monocytes	Group enriched	Intracellular	-0.0830168	10.3206	-2.19449	0.031518	0.150883	-3.96878	Down (pval < 0.05)
seq.13552.7	Switch-associated protein 70	Q9UH65	SWAP70	B-cells	Group enriched	Intracellular	-0.0830168	10.3206	-2.19449	0.031518	0.150883	-3.96878	Down (pval < 0.05)
seq.13567.1	Dihydropyrimidinase-related protein 2	Q16555	DPYSL2	Monocytes	Group enriched	Intracellular	-0.0171118	11.0024	-0.0692965	0.944951	0.977664	-6.2375	No Change
seq.13567.1	Dihydropyrimidinase-related protein 2	Q16555	DPYSL2	Dendritic cells	Group enriched	Intracellular	-0.0171118	11.0024	-0.0692965	0.944951	0.977664	-6.2375	No Change
seq.13588.11	Annexin A9	O76027	ANXA9	Granulocytes	Group enriched	Intracellular	0.0434936	7.90357	0.488144	0.626973	0.828914	-6.12371	No Change
seq.13588.11	Annexin A9	O76027	ANXA9	Monocytes	Group enriched	Intracellular	0.0434936	7.90357	0.488144	0.626973	0.828914	-6.12371	No Change
seq.13588.11	Annexin A9	O76027	ANXA9	Dendritic cells	Group enriched	Intracellular	0.0434936	7.90357	0.488144	0.626973	0.828914	-6.12371	No Change
seq.13597.20	Ras-related protein Rab-31	Q13636	RAB31	Granulocytes	Group enriched	Intracellular	-0.360231	10.7197	-3.54008	0.000715626	0.0134428	-0.629115	Down (qval < 0.05)
seq.13597.20	Ras-related protein Rab-31	Q13636	RAB31	Monocytes	Group enriched	Intracellular	-0.360231	10.7197	-3.54008	0.000715626	0.0134428	-0.629115	Down (qval < 0.05)
seq.13597.20	Ras-related protein Rab-31	Q13636	RAB31	Dendritic cells	Group enriched	Intracellular	-0.360231	10.7197	-3.54008	0.000715626	0.0134428	-0.629115	Down (qval < 0.05)
seq.13604.27	E3 ubiquitin-protein ligase NEURL1	O76050	NEURL1	Monocytes	Enriched	Intracellular	0.0273957	10.3827	1.32474	0.189562	0.451035	-5.39397	No Change
seq.13613.23	Adenylate kinase isoenzyme 5	Q9Y6K8	AK5	Dendritic cells	Group enriched	Intracellular	-0.0279287	9.26637	-0.538485	0.59195	0.807715	-6.09858	No Change
seq.13613.23	Adenylate kinase isoenzyme 5	Q9Y6K8	AK5	T-cells	Group enriched	Intracellular	-0.0279287	9.26637	-0.538485	0.59195	0.807715	-6.09858	No Change
seq.13624.17	NAD kinase	O95544	NADK	Granulocytes	Group enriched	Intracellular	0.101189	9.35122	1.71509	0.0907503	0.293009	-4.83412	No Change
seq.13624.17	NAD kinase	O95544	NADK	Monocytes	Group enriched	Intracellular	0.101189	9.35122	1.71509	0.0907503	0.293009	-4.83412	No Change
seq.13632.10	Zyxin	Q15942	ZYX	Granulocytes	Group enriched	Intracellular	-0.0659438	12.0112	-0.983985	0.328509	0.609892	-5.77048	No Change
seq.13632.10	Zyxin	Q15942	ZYX	Monocytes	Group enriched	Intracellular	-0.0659438	12.0112	-0.983985	0.328509	0.609892	-5.77048	No Change
[truncated: 1,843 more rows]
