# Supplementary material for: Charting the circulating proteome in ME/CFS using cross-system profiling to uncover mechanistic insights
Source: Cell Rep Med. 2026 Mar 4;7(3):102647. doi: 10.1016/j.xcrm.2026.102647 (PMC13006441; doi:10.1016/j.xcrm.2026.102647)
Supplement: Supplemental data S5. Secreted proteins (secretome) and associated functions [file mmc6.xlsx]

## Sheet: 1_Information
File name	SuppData5
File information	Secreted proteins (Secretome) and associated functions
Annotation database	Human Protein Atlas (HPA); Uhlen, M., et al. (2019). The human secretome. Sci Signal 12. 10.1126/scisignal.aaz0274
Sheets:	Technical Comment / Action
1_Information	Information about file contents
2_ME vs. HC	Univariate statistics of secreted proteins (secretome) comparing ME/CFS and HC, including annotations describing protein function and secretion destination
3_M1 vs. HC	Univariate statistics of secreted proteins (secretome) comparing ME/CFS Metabotype 1 and HC, including annotations describing protein function and secretion destination
4_M2 vs. HC	Univariate statistics of secreted proteins (secretome) comparing ME/CFS Metabotype 2 and HC, including annotations describing protein function and secretion destination
5_M3 vs. HC	Univariate statistics of secreted proteins (secretome) comparing ME/CFS Metabotype 3 and HC, including annotations describing protein function and secretion destination

## Sheet: 2_ME vs. HC
AptName	TargetFullName	UniProt	EntrezGeneSymbol	F1	F2	F3	F4	logFC	P.Value	adj.P.Val	Significant	Group
seq.10044.12	Protein Wnt-10a	Q9GZT5	WNT10A	Secreted	Extracellular matrix	Other	Developmental protein	0.034141	0.572698	0.79722	No Change	ME vs. HC
seq.10361.25	2'-5'-oligoadenylate synthase 1	P00973	OAS1	Secreted	Intracellular and membrane proteins	Immunity and defense	Immunity	0.0300887	0.713226	0.880238	No Change	ME vs. HC
seq.10366.11	Platelet-derived growth factor receptor alpha	P16234	PDGFRA	Secreted	Intracellular and membrane proteins	Transport	Receptor	0.0281546	0.588983	0.806161	No Change	ME vs. HC
seq.10382.1	Angiopoietin-related protein 3	Q9Y5C1	ANGPTL3	Secreted	Blood	Other	Cell adhesion	0.0941834	0.20963	0.475317	No Change	ME vs. HC
seq.10391.1	Angiopoietin-related protein 3	Q9Y5C1	ANGPTL3	Secreted	Blood	Other	Cell adhesion	-0.016176	0.868224	0.950764	No Change	ME vs. HC
seq.10425.3	Beta-1,4-galactosyltransferase 5	O43286	B4GALT5	Secreted	Intracellular and membrane proteins	Enzymes	Enzyme	-0.0172654	0.375802	0.654105	No Change	ME vs. HC
seq.10435.2	N(4)-(beta-N-acetylglucosaminyl)-L-asparaginase	P20933	AGA	Secreted	Intracellular and membrane proteins	Enzymes	Enzyme	0.0405431	0.0285843	0.141492	Up (pval < 0.05)	ME vs. HC
seq.10438.19	Granulocyte-macrophage colony-stimulating factor receptor subunit alpha	P15509	CSF2RA	Secreted	Blood	Transport	Receptor	0.0213961	0.523648	0.767532	No Change	ME vs. HC
seq.10439.57	Alpha-amylase 2B	P19961	AMY2B	Secreted	Digestive system	Enzymes	Enzyme	0.00663893	0.943134	0.977258	No Change	ME vs. HC
seq.10445.20	Apolipoprotein M	O95445	APOM	Secreted	Blood	Classical plasma proteins	Apolipoprotein	-0.0473843	0.236249	0.510241	No Change	ME vs. HC
seq.10451.11	Nucleobindin-1	Q02818	NUCB1	Secreted	Blood	Other	Other	0.0366582	0.390749	0.666968	No Change	ME vs. HC
seq.10455.196	Interleukin-31	Q6EBC2	IL31	Secreted	Blood	Inflammation	Interleukin	0.372357	0.00236473	0.0282247	Up (qval < 0.05)	ME vs. HC
seq.10460.1	Chitotriosidase-1	Q13231	CHIT1	Secreted	Blood	Enzymes	Enzyme	0.126778	0.384522	0.661467	No Change	ME vs. HC
seq.10462.14	Insulin-like peptide INSL5	Q9Y5Q6	INSL5	Secreted	Blood	Hormones	Hormone	-0.0155149	0.864416	0.948721	No Change	ME vs. HC
seq.10463.23	Intestinal-type alkaline phosphatase	P09923	ALPI	Secreted	Intracellular and membrane proteins	Enzymes	Enzyme	0.00345114	0.889718	0.959811	No Change	ME vs. HC
seq.10464.6	Anthrax toxin receptor 1	Q9H6X2	ANTXR1	Secreted	Intracellular and membrane proteins	Transport	Receptor	-0.170676	0.000188865	0.00601578	Down (qval < 0.05)	ME vs. HC
seq.10473.2	Trefoil factor 2	Q03403	TFF2	Secreted	Digestive system	Other	No annotated function	0.0897025	0.220376	0.490573	No Change	ME vs. HC
seq.10479.18	Stromelysin-2	P09238	MMP10	Secreted	Extracellular matrix	Enzymes	Enzyme	0.0731712	0.211368	0.477632	No Change	ME vs. HC
seq.10480.33	CD59 glycoprotein	P13987	CD59	Secreted	Intracellular and membrane proteins	Other	No annotated function	0.0332857	0.38906	0.666103	No Change	ME vs. HC
seq.10496.11	Calcium-activated chloride channel regulator 1	A8K7I4	CLCA1	Secreted	Digestive system	Transport	Transport	0.0999615	0.0857946	0.28325	No Change	ME vs. HC
seq.10507.166	Acrosomal protein SP-10	P26436	ACRV1	Secreted	Male reproductive system	Other	No annotated function	-0.0188224	0.586198	0.804664	No Change	ME vs. HC
seq.10511.10	Collagen alpha-3(VI) chain	P12111	COL6A3	Secreted	Extracellular matrix	Other	Cell adhesion	0.190395	0.582351	0.801786	No Change	ME vs. HC
seq.10513.13	Calsenilin	Q9Y2W7	KCNIP3	Secreted	Intracellular and membrane proteins	Transport	Transport	0.151074	0.0379664	0.171604	Up (pval < 0.05)	ME vs. HC
seq.10514.5	Prostaglandin-H2 D-isomerase	P41222	PTGDS	Secreted	Blood	Transport	Transport	0.149008	0.00835388	0.0635249	Up (pval < 0.05)	ME vs. HC
seq.10528.2	Dipeptidase 1	P16444	DPEP1	Secreted	Intracellular and membrane proteins	Enzymes	Enzyme	-0.00360748	0.925762	0.973745	No Change	ME vs. HC
seq.10546.2	Thrombospondin-type laminin G domain and EAR repeat-containing protein	Q8WU66	TSPEAR	Secreted	Other tissues	Other	Other	0.0446397	0.642642	0.839814	No Change	ME vs. HC
seq.10551.7	Linker for activation of T-cells family member 1	O43561	LAT	Secreted	Intracellular and membrane proteins	Immunity and defense	Immunity	0.267416	0.281419	0.561287	No Change	ME vs. HC
seq.10554.23	Beta-galactosidase	P16278	GLB1	Secreted	Intracellular and membrane proteins	Enzymes	Enzyme	0.119844	0.522709	0.766888	No Change	ME vs. HC
seq.10561.5	Peptidoglycan recognition protein 3	Q96LB9	PGLYRP3	Secreted	Other tissues	Immunity and defense	Immunity	0.0752495	0.0695844	0.248552	No Change	ME vs. HC
seq.10569.28	Microfibrillar-associated protein 2	P55001	MFAP2	Secreted	Extracellular matrix	Other	No annotated function	-0.0357553	0.295228	0.576393	No Change	ME vs. HC
seq.10572.65	Cystatin-8	O60676	CST8	Secreted	Male reproductive system	Enzymes	Enzyme inhibitor	0.119759	0.0237827	0.125866	Up (pval < 0.05)	ME vs. HC
seq.10574.10	Beta-2-microglobulin	P61769	B2M	Secreted	Blood	Immunity and defense	Immunity	-0.0437326	0.799311	0.916729	No Change	ME vs. HC
seq.10580.14	Surfactant-associated protein 2	Q6UW10	SFTA2	Secreted	Other tissues	Other	No annotated function	0.0377633	0.195202	0.459116	No Change	ME vs. HC
seq.10583.1	Transmembrane protein 108	Q6UXF1	TMEM108	Secreted	Intracellular and membrane proteins	Other	No annotated function	0.081464	0.158353	0.409852	No Change	ME vs. HC
seq.10603.1	Histatin-3	P15516	HTN3	Secreted	Digestive system	Immunity and defense	Defense	0.11149	0.121449	0.348641	No Change	ME vs. HC
seq.10608.9	Histatin-1	P15515	HTN1	Secreted	Digestive system	Immunity and defense	Defense	0.0212987	0.818521	0.925955	No Change	ME vs. HC
seq.10612.18	Procollagen-lysine,2-oxoglutarate 5-dioxygenase 3	O60568	PLOD3	Secreted	Extracellular matrix	Enzymes	Enzyme	-0.0167913	0.70947	0.877938	No Change	ME vs. HC
seq.10620.21	Beta-microseminoprotein	P08118	MSMB	Secreted	Male reproductive system	Other	No annotated function	0.0709608	0.657102	0.84905	No Change	ME vs. HC
seq.10623.19	Mucin-1	P15941	MUC1	Secreted	Other tissues	Other	No annotated function	-0.00188469	0.9669	0.986025	No Change	ME vs. HC
seq.10624.45	Serine protease inhibitor Kazal-type 13	Q1W4C9	SPINK13	Secreted	Male reproductive system	Enzymes	Enzyme inhibitor	-0.0130445	0.569304	0.795862	No Change	ME vs. HC
seq.10636.1	Cell surface glycoprotein CD200 receptor 1	Q8TD46	CD200R1	Secreted	Intracellular and membrane proteins	Transport	Receptor	0.0322947	0.179766	0.44025	No Change	ME vs. HC
seq.10638.1	TERF1-interacting nuclear factor 2	Q9BSI4	TINF2	Secreted	Intracellular and membrane proteins	Other	No annotated function	-0.00325139	0.907501	0.966523	No Change	ME vs. HC
seq.10643.16	Noelin-3	Q96PB7	OLFM3	Secreted	Brain	Other	No annotated function	0.0121913	0.762634	0.902502	No Change	ME vs. HC
seq.10666.7	N-acetylglucosamine-1-phosphotransferase subunit gamma	Q9UJJ9	GNPTG	Secreted	Intracellular and membrane proteins	Other	No annotated function	-0.0088319	0.788484	0.911253	No Change	ME vs. HC
seq.10670.26	Semaphorin-3E	O15041	SEMA3E	Secreted	Other tissues	Other	Developmental protein	0.0598169	0.715286	0.881058	No Change	ME vs. HC
seq.10672.75	Pulmonary surfactant-associated protein B	P07988	SFTPB	Secreted	Other tissues	Other	Other	0.108505	0.0604243	0.229006	No Change	ME vs. HC
seq.10675.223	Thioredoxin-related transmembrane protein 2	Q9Y320	TMX2	Secreted	Intracellular and membrane proteins	Other	No annotated function	0.0658293	0.251909	0.529025	No Change	ME vs. HC
seq.10695.12	Protein WFDC10B	Q8IUB3	WFDC10B	Secreted	Male reproductive system	Other	No annotated function	0.0317952	0.258305	0.535266	No Change	ME vs. HC
seq.10699.52	Prolow-density lipoprotein receptor-related protein 1	Q07954	LRP1	Secreted	Intracellular and membrane proteins	Transport	Receptor	0.0268132	0.398059	0.672305	No Change	ME vs. HC
seq.10702.1	Collagen alpha-1(XXVIII) chain	Q2UY09	COL28A1	Secreted	Extracellular matrix	Other	Cell adhesion	0.13239	0.0037216	0.0378369	Up (qval < 0.05)	ME vs. HC
seq.10703.203	Sin3 histone deacetylase corepressor complex component SDS3	Q9H7L9	SUDS3	Secreted	Intracellular and membrane proteins	Other	Transcription	0.0152083	0.586626	0.804944	No Change	ME vs. HC
seq.10708.3	Progonadoliberin-2	O43555	GNRH2	Secreted	Blood	Hormones	Hormone	0.0492354	0.433828	0.699895	No Change	ME vs. HC
seq.10710.23	Zona pellucida-binding protein 2	Q6X784	ZPBP2	Secreted	Male reproductive system	Other	No annotated function	0.0540894	0.170553	0.427023	No Change	ME vs. HC
seq.10714.7	Angiotensin-converting enzyme	P12821	ACE	Secreted	Blood	Enzymes	Enzyme	-0.115075	0.103725	0.317283	No Change	ME vs. HC
seq.10721.76	Heat shock 70 kDa protein 1A	P0DMV8	HSPA1A	Secreted	Intracellular and membrane proteins	Transport	Receptor	-0.0171359	0.769426	0.904653	No Change	ME vs. HC
seq.10734.339	Galactose-3-O-sulfotransferase 2	Q9H3Q3	GAL3ST2	Secreted	Intracellular and membrane proteins	Enzymes	Enzyme	0.0455082	0.662913	0.852576	No Change	ME vs. HC
seq.10737.96	Leukocyte elastase inhibitor	P30740	SERPINB1	Secreted	Blood	Enzymes	Enzyme inhibitor	-0.208111	0.00423572	0.0413745	Down (qval < 0.05)	ME vs. HC
seq.10738.11	Fibulin-5	Q9UBX5	FBLN5	Secreted	Extracellular matrix	Other	Cell adhesion	-0.163223	0.158189	0.409648	No Change	ME vs. HC
seq.10741.22	Macrophage colony-stimulating factor 1	P09603	CSF1	Secreted	Blood	Inflammation	Cytokine	0.0891355	0.048129	0.195668	Up (pval < 0.05)	ME vs. HC
seq.10743.13	SLIT and NTRK-like protein 1	Q96PX8	SLITRK1	Secreted	Brain	Other	No annotated function	0.0805041	0.201469	0.465539	No Change	ME vs. HC
seq.10746.24	Dickkopf-related protein 3	Q9UBP4	DKK3	Secreted	Other tissues	Other	Developmental protein	0.092835	0.100915	0.312469	No Change	ME vs. HC
seq.10749.18	Heat shock 70 kDa protein 1A	P0DMV8	HSPA1A	Secreted	Intracellular and membrane proteins	Transport	Receptor	-0.0996602	0.0619807	0.231846	No Change	ME vs. HC
seq.10753.31	Disintegrin and metalloproteinase domain-containing protein 7	Q9H2U9	ADAM7	Secreted	Intracellular and membrane proteins	Other	No annotated function	-0.066164	0.609637	0.818735	No Change	ME vs. HC
seq.10754.113	Prokineticin-2	Q9HC23	PROK2	Secreted	Blood	Hormones	Neuropeptide	-0.255772	0.0759114	0.261461	No Change	ME vs. HC
seq.10756.34	Urocortin-3	Q969E3	UCN3	Secreted	Blood	Hormones	Hormone	-0.110135	0.088953	0.289117	No Change	ME vs. HC
seq.10758.2	Keratocan	O60938	KERA	Secreted	Extracellular matrix	Other	Other	-0.00616439	0.877913	0.954566	No Change	ME vs. HC
seq.10760.107	Glutamate receptor 4	P48058	GRIA4	Secreted	Intracellular and membrane proteins	Transport	Receptor	0.194574	5.98984e-07	0.00020604	Up (qval < 0.05)	ME vs. HC
seq.10800.15	Serpin H1	P50454	SERPINH1	Secreted	Intracellular and membrane proteins	Other	Other	-0.0370965	0.568923	0.795862	No Change	ME vs. HC
seq.10801.11	Ephrin-A2	O43921	EFNA2	Secreted	Intracellular and membrane proteins	Other	No annotated function	0.074787	0.0214379	0.117783	Up (pval < 0.05)	ME vs. HC
seq.10803.22	Heat shock 70 kDa protein 1A	P0DMV8	HSPA1A	Secreted	Intracellular and membrane proteins	Transport	Receptor	-0.0822057	0.0453811	0.189221	Down (pval < 0.05)	ME vs. HC
seq.10816.150	Paired immunoglobulin-like type 2 receptor alpha isoform FDF03-M14	Q9UKJ1	PILRA	Secreted	Blood	Transport	Receptor	0.319541	0.23072	0.503811	No Change	ME vs. HC
seq.10818.36	Sphingomyelin phosphodiesterase	P17405	SMPD1	Secreted	Blood	Enzymes	Enzyme	0.167786	0.0170644	0.101843	Up (pval < 0.05)	ME vs. HC
seq.10819.108	Fibulin-1	P23142	FBLN1	Secreted	Extracellular matrix	Other	Other	-0.191387	0.0129281	0.084338	Down (pval < 0.05)	ME vs. HC
seq.10832.24	Beta-1,4-galactosyltransferase 6	Q9UBX8	B4GALT6	Secreted	Intracellular and membrane proteins	Enzymes	Enzyme	0.0152913	0.72528	0.884809	No Change	ME vs. HC
seq.10833.64	Hedgehog-interacting protein	Q96QV1	HHIP	Secreted	Other tissues	Other	No annotated function	0.102119	0.0346548	0.160582	Up (pval < 0.05)	ME vs. HC
seq.10835.25	Alpha-1,4-N-acetylglucosaminyltransferase	Q9UNA3	A4GNT	Secreted	Intracellular and membrane proteins	Enzymes	Enzyme	0.142417	0.168656	0.42469	No Change	ME vs. HC
seq.10851.77	Interleukin-27 subunit beta	Q14213	EBI3	Secreted	Blood	Inflammation	Cytokine	0.269043	0.0307036	0.148374	Up (pval < 0.05)	ME vs. HC
seq.10892.8	Oncostatin-M-specific receptor subunit beta	Q99650	OSMR	Secreted	Intracellular and membrane proteins	Transport	Receptor	0.0479533	0.379091	0.657743	No Change	ME vs. HC
seq.10894.25	Secretagogin	O76038	SCGN	Secreted	Intracellular and membrane proteins	Other	No annotated function	0.106321	0.0237158	0.125866	Up (pval < 0.05)	ME vs. HC
seq.10907.116	Neurotrimin	Q9P121	NTM	Secreted	Intracellular and membrane proteins	Other	Cell adhesion	0.0188061	0.749986	0.897639	No Change	ME vs. HC
seq.10916.44	Secretory phospholipase A2 receptor	Q13018	PLA2R1	Secreted	Blood	Transport	Receptor	-0.0758097	0.188915	0.450224	No Change	ME vs. HC
seq.10924.258	Neuferricin	Q8WUJ1	CYB5D2	Secreted	Blood	Other	Other	0.0750106	0.0169842	0.10173	Up (pval < 0.05)	ME vs. HC
seq.10940.25	Sarcalumenin	Q86TD4	SRL	Secreted	Intracellular and membrane proteins	Other	No annotated function	0.0461021	0.250621	0.528238	No Change	ME vs. HC
seq.10949.59	60S acidic ribosomal protein P2	P05387	RPLP2	Secreted	Intracellular and membrane proteins	Other	Other	-0.0705134	0.247496	0.524336	No Change	ME vs. HC
seq.10956.82	Glycine cleavage system H protein, mitochondrial	P23434	GCSH	Secreted	Intracellular and membrane proteins	Other	No annotated function	0.0322066	0.682451	0.862123	No Change	ME vs. HC
seq.10966.1	Alpha-2-HS-glycoprotein	P02765	AHSG	Secreted	Blood	Other	Other	0.998224	0.164506	0.419044	No Change	ME vs. HC
seq.10967.12	Prolactin	P01236	PRL	Secreted	Blood	Hormones	Hormone	0.138787	0.0211442	0.117056	Up (pval < 0.05)	ME vs. HC
seq.10970.3	Ecto-ADP-ribosyltransferase 3	Q13508	ART3	Secreted	Intracellular and membrane proteins	Enzymes	Enzyme	0.165903	0.0215276	0.117783	Up (pval < 0.05)	ME vs. HC
seq.10974.20	Serine protease inhibitor Kazal-type 7	P58062	SPINK7	Secreted	Other tissues	Enzymes	Enzyme inhibitor	-0.0443339	0.416769	0.687293	No Change	ME vs. HC
seq.10975.59	Mucin-like protein 1	Q96DR8	MUCL1	Secreted	Other tissues	Other	No annotated function	-0.0178122	0.62236	0.826415	No Change	ME vs. HC
seq.10976.44	Mucin-1	P15941	MUC1	Secreted	Other tissues	Other	No annotated function	0.0147037	0.535449	0.773719	No Change	ME vs. HC
seq.10977.55	Unique cartilage matrix-associated protein	Q8WVF2	UCMA	Secreted	Extracellular matrix	Other	No annotated function	-0.048704	0.650673	0.844883	No Change	ME vs. HC
seq.10978.39	Growth hormone variant	P01242	GH2	Secreted	Blood	Hormones	Hormone	-0.0818988	0.49167	0.744363	No Change	ME vs. HC
seq.10980.11	Acetylcholinesterase	P22303	ACHE	Secreted	Intracellular and membrane proteins	Enzymes	Enzyme	0.010657	0.883506	0.957342	No Change	ME vs. HC
seq.10981.56	Pro-neuregulin-3, membrane-bound isoform	P56975	NRG3	Secreted	Brain	Hormones	Growth factor	0.084851	0.110094	0.327738	No Change	ME vs. HC
seq.11067.13	Osteocalcin	P02818	BGLAP	Secreted	Blood	Other	Other	0.192897	0.172085	0.429538	No Change	ME vs. HC
seq.11071.1	Interleukin-5	P05113	IL5	Secreted	Blood	Inflammation	Interleukin	0.0501989	0.231209	0.504437	No Change	ME vs. HC
seq.11101.18	Toll-like receptor 4	O00206	TLR4	Secreted	Intracellular and membrane proteins	Transport	Receptor	-0.146844	0.159947	0.411948	No Change	ME vs. HC
seq.11102.22	Regenerating islet-derived protein 4	Q9BYZ8	REG4	Secreted	Digestive system	Other	No annotated function	0.194027	0.0183291	0.106693	Up (pval < 0.05)	ME vs. HC
seq.11104.13	Chitinase-3-like protein 1	P36222	CHI3L1	Secreted	Blood	Immunity and defense	Defense	0.261706	0.28374	0.563947	No Change	ME vs. HC
seq.11109.56	Sushi, von Willebrand factor type A, EGF and pentraxin domain-containing protein 1	Q4LDE5	SVEP1	Secreted	Intracellular and membrane proteins	Other	Cell adhesion	-0.0332265	0.482288	0.737093	No Change	ME vs. HC
seq.11117.2	Spermatogenesis-associated protein 20	Q8TB22	SPATA20	Secreted	Male reproductive system	Other	Developmental protein	0.0759889	0.0123997	0.0815443	Up (pval < 0.05)	ME vs. HC
seq.11121.56	Brorin	Q2TAL6	VWC2	Secreted	Extracellular matrix	Other	No annotated function	0.187901	0.00175182	0.0234338	Up (qval < 0.05)	ME vs. HC
seq.11129.66	Bone morphogenetic protein 15	O95972	BMP15	Secreted	Other tissues	Inflammation	Cytokine	-0.00801516	0.776177	0.907386	No Change	ME vs. HC
seq.11135.5	39S ribosomal protein L55, mitochondrial	Q7Z7F7	MRPL55	Secreted	Intracellular and membrane proteins	Other	Other	0.0289851	0.3973	0.672025	No Change	ME vs. HC
seq.11140.56	Collagen alpha-1(I) chain	P02452	COL1A1	Secreted	Extracellular matrix	Other	No annotated function	-0.0117843	0.89668	0.963235	No Change	ME vs. HC
seq.11142.11	Angiopoietin-related protein 1	O95841	ANGPTL1	Secreted	Blood	Other	No annotated function	-0.0231076	0.528841	0.770389	No Change	ME vs. HC
seq.11143.32	Noelin-3	Q96PB7	OLFM3	Secreted	Brain	Other	No annotated function	0.106128	5.74465e-05	0.0028436	Up (qval < 0.05)	ME vs. HC
seq.11144.10	Beta-defensin 116	Q30KQ4	DEFB116	Secreted	Male reproductive system	Immunity and defense	Defense	-0.116456	0.00177332	0.0235351	Down (qval < 0.05)	ME vs. HC
seq.11150.3	Collagen alpha-1(VI) chain	P12109	COL6A1	Secreted	Extracellular matrix	Other	Cell adhesion	-0.150342	0.10581	0.320713	No Change	ME vs. HC
seq.11152.46	Kallikrein-13	Q9UKR3	KLK13	Secreted	Other tissues	Enzymes	Enzyme	0.120415	0.226887	0.49913	No Change	ME vs. HC
seq.11154.3	Nuclear factor erythroid 2-related factor 1	Q14494	NFE2L1	Secreted	Intracellular and membrane proteins	Other	Transcription	-0.126364	0.0312829	0.150183	Down (pval < 0.05)	ME vs. HC
seq.11157.35	Heat shock 70 kDa protein 1A	P0DMV8	HSPA1A	Secreted	Intracellular and membrane proteins	Transport	Receptor	-0.0454219	0.168461	0.42469	No Change	ME vs. HC
seq.11162.37	Equatorin	Q9NQ60	EQTN	Secreted	Male reproductive system	Other	No annotated function	0.0884739	0.0256485	0.132202	Up (pval < 0.05)	ME vs. HC
seq.11168.3	Multiple epidermal growth factor-like domains protein 10	Q96KG7	MEGF10	Secreted	Intracellular and membrane proteins	Other	Cell adhesion	-0.0329393	0.359519	0.640091	No Change	ME vs. HC
seq.11174.8	Thrombospondin type-1 domain-containing protein 7A	Q9UPZ6	THSD7A	Secreted	Blood	Other	Developmental protein	0.00433327	0.97271	0.988243	No Change	ME vs. HC
seq.11178.21	Sushi, von Willebrand factor type A, EGF and pentraxin domain-containing protein 1	Q4LDE5	SVEP1	Secreted	Intracellular and membrane proteins	Other	Cell adhesion	-0.0526677	0.476008	0.730311	No Change	ME vs. HC
seq.11184.51	Chromogranin-A	P10645	CHGA	Secreted	Intracellular and membrane proteins	Immunity and defense	Defense	-0.45993	0.171556	0.428509	No Change	ME vs. HC
seq.11186.12	Transmembrane protein 52	Q8NDY8	TMEM52	Secreted	Intracellular and membrane proteins	Other	No annotated function	0.0874407	0.0143039	0.0905546	Up (pval < 0.05)	ME vs. HC
seq.11192.168	Tubulointerstitial nephritis antigen-like	Q9GZM7	TINAGL1	Secreted	Extracellular matrix	Other	No annotated function	-0.0453286	0.470258	0.72674	No Change	ME vs. HC
seq.11196.31	Collagen alpha-3(VI) chain	P12111	COL6A3	Secreted	Extracellular matrix	Other	Cell adhesion	0.099476	0.00296801	0.0327959	Up (qval < 0.05)	ME vs. HC
seq.11212.7	Thioredoxin domain-containing protein 5	Q8NBS9	TXNDC5	Secreted	Intracellular and membrane proteins	Other	No annotated function	0.00897694	0.839068	0.936404	No Change	ME vs. HC
seq.11214.40	DnaJ homolog subfamily B member 9	Q9UBS3	DNAJB9	Secreted	Intracellular and membrane proteins	Other	Other	0.30425	0.00017457	0.00565886	Up (qval < 0.05)	ME vs. HC
seq.11219.95	Fibroblast growth factor-binding protein 3	Q8TAT2	FGFBP3	Secreted	Brain	Other	Other	0.058584	0.227157	0.499296	No Change	ME vs. HC
seq.11227.31	Transducin beta-like protein 2	Q9Y4P3	TBL2	Secreted	Male reproductive system	Other	No annotated function	-0.0211115	0.355801	0.637208	No Change	ME vs. HC
seq.11228.37	Protein RIC-3	Q7Z5B4	RIC3	Secreted	Intracellular and membrane proteins	Other	Other	-0.0417148	0.0395645	0.17558	Down (pval < 0.05)	ME vs. HC
seq.11232.46	Transcobalamin-1	P20061	TCN1	Secreted	Blood	Transport	Transport	-0.146884	0.00987276	0.0700439	Down (pval < 0.05)	ME vs. HC
seq.11237.49	Procollagen C-endopeptidase enhancer 1	Q15113	PCOLCE	Secreted	Extracellular matrix	Other	No annotated function	-0.117746	0.030081	0.146103	Down (pval < 0.05)	ME vs. HC
seq.11246.3	BPI fold-containing family B member 1	Q8TDL5	BPIFB1	Secreted	Other tissues	Immunity and defense	Immunity	-0.240018	0.0865049	0.284953	No Change	ME vs. HC
seq.11247.20	N-acetylglutamate synthase, mitochondrial	Q8N159	NAGS	Secreted	Intracellular and membrane proteins	Enzymes	Enzyme	0.0493472	0.0507291	0.203083	No Change	ME vs. HC
seq.11254.13	Papilin	O95428	PAPLN	Secreted	Unknown location	Enzymes	Enzyme inhibitor	-0.0102375	0.564183	0.792982	No Change	ME vs. HC
seq.11263.57	Calsequestrin-1	P31415	CASQ1	Secreted	Intracellular and membrane proteins	Other	Other	-0.00478487	0.897117	0.963235	No Change	ME vs. HC
seq.11264.33	Xanthine dehydrogenase/oxidase	P47989	XDH	Secreted	Intracellular and membrane proteins	Enzymes	Enzyme	0.129964	0.0560167	0.218455	No Change	ME vs. HC
seq.11278.4	Collagen alpha-2(XI) chain	P13942	COL11A2	Secreted	Extracellular matrix	Other	No annotated function	0.131293	0.232299	0.505442	No Change	ME vs. HC
seq.11279.42	Gamma-aminobutyric acid type B receptor subunit 1	Q9UBS5	GABBR1	Secreted	Intracellular and membrane proteins	Transport	Receptor	0.120942	0.151005	0.399369	No Change	ME vs. HC
seq.11302.237	Tenascin-R	Q92752	TNR	Secreted	Brain	Other	Cell adhesion	-0.008183	0.709658	0.877938	No Change	ME vs. HC
seq.11318.20	Apolipoprotein A-V	Q6Q788	APOA5	Secreted	Blood	Classical plasma proteins	Apolipoprotein	0.0460897	0.38936	0.666304	No Change	ME vs. HC
seq.11324.3	Peroxidasin-like protein	A1KZ92	PXDNL	Secreted	Intracellular and membrane proteins	Enzymes	Enzyme	-0.0276128	0.199469	0.463907	No Change	ME vs. HC
seq.11348.132	Prolyl 4-hydroxylase subunit alpha-2	O15460	P4HA2	Secreted	Intracellular and membrane proteins	Enzymes	Enzyme	-0.0069685	0.788431	0.911253	No Change	ME vs. HC
seq.11388.75	WAP four-disulfide core domain protein 2	Q14508	WFDC2	Secreted	Other tissues	Enzymes	Enzyme inhibitor	0.183473	0.000892781	0.015189	Up (qval < 0.05)	ME vs. HC
seq.11450.110	Protein disulfide-isomerase	P07237	P4HB	Secreted	Intracellular and membrane proteins	Enzymes	Enzyme	-0.0111722	0.84204	0.938407	No Change	ME vs. HC
seq.11487.4	Testican-1	Q08629	SPOCK1	Secreted	Blood	Other	No annotated function	-0.0134843	0.686128	0.864564	No Change	ME vs. HC
seq.11510.31	Apolipoprotein L1	O14791	APOL1	Secreted	Blood	Classical plasma proteins	Apolipoprotein	0.0436195	0.456717	0.718848	No Change	ME vs. HC
seq.11510.51	Apolipoprotein L1	O14791	APOL1	Secreted	Blood	Classical plasma proteins	Apolipoprotein	0.0469611	0.58905	0.806161	No Change	ME vs. HC
seq.11514.196	CD59 glycoprotein	P13987	CD59	Secreted	Intracellular and membrane proteins	Other	No annotated function	0.0992381	0.0423751	0.182116	Up (pval < 0.05)	ME vs. HC
seq.11587.5	MAX gene-associated protein	Q8IWI9	MGA	Secreted	Intracellular and membrane proteins	Other	Transcription	-0.0397318	0.426779	0.695134	No Change	ME vs. HC
seq.11593.21	C-X-C motif chemokine 9	Q07325	CXCL9	Secreted	Blood	Inflammation	Chemokine	0.00968088	0.635957	0.834651	No Change	ME vs. HC
seq.11601.26	ATP-dependent RNA helicase DHX8	Q14562	DHX8	Secreted	Intracellular and membrane proteins	Enzymes	Enzyme	-0.0384927	0.0449725	0.18816	Down (pval < 0.05)	ME vs. HC
seq.11636.33	Transgelin-2	P37802	TAGLN2	Secreted	Intracellular and membrane proteins	Other	No annotated function	-0.327112	0.015783	0.0972464	Down (pval < 0.05)	ME vs. HC
seq.11645.9	Prolyl 4-hydroxylase subunit alpha-1	P13674	P4HA1	Secreted	Intracellular and membrane proteins	Enzymes	Enzyme	-0.0218857	0.271406	0.549259	No Change	ME vs. HC
seq.11646.4	Carbohydrate sulfotransferase 9	Q7L1S5	CHST9	Secreted	Intracellular and membrane proteins	Enzymes	Enzyme	-0.0114185	0.761538	0.90224	No Change	ME vs. HC
seq.11708.2	Lipocalin-1	P31025	LCN1	Secreted	Other tissues	Transport	Transport	0.0130013	0.570098	0.796137	No Change	ME vs. HC
seq.11814.29	Hepatocyte growth factor receptor	P08581	MET	Secreted	Blood	Transport	Receptor	-0.0430407	0.347627	0.62913	No Change	ME vs. HC
seq.11836.144	Epithelial discoidin domain-containing receptor 1	Q08345	DDR1	Secreted	Intracellular and membrane proteins	Transport	Receptor	0.0150677	0.727	0.885818	No Change	ME vs. HC
seq.11837.7	Tumor necrosis factor receptor superfamily member 18	Q9Y5U5	TNFRSF18	Secreted	Blood	Transport	Receptor	0.0815195	0.136921	0.376392	No Change	ME vs. HC
seq.11851.21	Triggering receptor expressed on myeloid cells 2	Q9NZC2	TREM2	Secreted	Brain	Transport	Receptor	0.0181842	0.746263	0.895369	No Change	ME vs. HC
seq.11934.9	Integrator complex subunit 3	Q68E01	INTS3	Secreted	Intracellular and membrane proteins	Other	Other	-0.0676116	0.0377193	0.171209	Down (pval < 0.05)	ME vs. HC
seq.12077.32	Growth/differentiation factor 8	O14793	MSTN	Secreted	Other tissues	Inflammation	Cytokine	-0.0648351	0.0530249	0.210092	No Change	ME vs. HC
seq.12338.27	Pikachurin	Q63HQ2	EGFLAM	Secreted	Unknown location	Other	No annotated function	-0.0395679	0.542451	0.777273	No Change	ME vs. HC
seq.12370.30	Apolipoprotein F	Q13790	APOF	Secreted	Blood	Classical plasma proteins	Apolipoprotein	-0.129177	0.27844	0.557947	No Change	ME vs. HC
seq.12386.11	Aminopeptidase B	Q9H4A4	RNPEP	Secreted	Unknown location	Enzymes	Enzyme	0.0411918	0.488141	0.742351	No Change	ME vs. HC
seq.12574.36	Endothelin-2	P20800	EDN2	Secreted	Blood	Other	Other	0.0161491	0.843628	0.938703	No Change	ME vs. HC
seq.12597.68	Autophagy protein 5	Q9H1Y0	ATG5	Secreted	Intracellular and membrane proteins	Immunity and defense	Immunity	0.00133331	0.975855	0.989026	No Change	ME vs. HC
seq.12812.25	Acylphosphatase-2	P14621	ACYP2	Secreted	Intracellular and membrane proteins	Enzymes	Enzyme	-0.142469	0.0867058	0.285358	No Change	ME vs. HC
seq.12888.18	Histone deacetylase complex subunit SAP30	O75446	SAP30	Secreted	Intracellular and membrane proteins	Other	Transcription	-0.204036	0.0417276	0.180773	Down (pval < 0.05)	ME vs. HC
seq.12904.180	cubilin	O60494	CUBN	Secreted	Intracellular and membrane proteins	Transport	Receptor	0.0234263	0.457672	0.7192	No Change	ME vs. HC
seq.12933.17	Ecto-NOX disulfide-thiol exchanger 1	Q8TC92	ENOX1	Secreted	Intracellular and membrane proteins	Transport	Transport	0.0785401	0.174365	0.432724	No Change	ME vs. HC
seq.13007.66	Epididymal-specific lipocalin-10	Q6JVE6	LCN10	Secreted	Male reproductive system	Transport	Transport	0.0556153	0.209576	0.475317	No Change	ME vs. HC
seq.13088.397	Betacellulin	P35070	BTC	Secreted	Blood	Hormones	Growth factor	-0.043408	0.0785144	0.267312	No Change	ME vs. HC
seq.13093.6	Secreted and transmembrane protein 1	Q8WVN6	SECTM1	Secreted	Blood	Other	No annotated function	-0.0567173	0.0472296	0.193515	Down (pval < 0.05)	ME vs. HC
seq.13094.75	R-spondin-3	Q9BXY4	RSPO3	Secreted	Blood	Other	Other	-0.0444358	0.327545	0.609306	No Change	ME vs. HC
seq.13095.51	Lithostathine-1-alpha	P05451	REG1A	Secreted	Digestive system	Other	No annotated function	0.157299	0.214041	0.481295	No Change	ME vs. HC
seq.13098.93	Vascular endothelial growth factor D	O43915	VEGFD	Secreted	Blood	Hormones	Growth factor	0.0380428	0.685857	0.864564	No Change	ME vs. HC
seq.13101.60	Sclerostin	Q9BQB4	SOST	Secreted	Extracellular matrix	Other	Other	-0.0118351	0.465362	0.7246	No Change	ME vs. HC
seq.13102.1	Protein FAM3D	Q96BQ1	FAM3D	Secreted	Digestive system	Other	No annotated function	0.399367	0.0253051	0.130829	Up (pval < 0.05)	ME vs. HC
seq.13112.179	Follistatin-related protein 1	Q12841	FSTL1	Secreted	Blood	Other	Other	-0.0416978	0.383742	0.661467	No Change	ME vs. HC
seq.13113.7	Osteopontin	P10451	SPP1	Secreted	Blood	Inflammation	Cytokine	0.113376	0.0041468	0.0408326	Up (qval < 0.05)	ME vs. HC
seq.13114.50	Lumican	P51884	LUM	Secreted	Extracellular matrix	Other	No annotated function	-0.172531	0.00102531	0.0165704	Down (qval < 0.05)	ME vs. HC
seq.13118.5	SPARC-related modular calcium-binding protein 1	Q9H4F8	SMOC1	Secreted	Extracellular matrix	Other	Developmental protein	0.0388072	0.169449	0.425861	No Change	ME vs. HC
seq.13119.26	Protein Z-dependent protease inhibitor	Q9UK55	SERPINA10	Secreted	Blood	Classical plasma proteins	Blood coagulation	0.141388	0.123152	0.351151	No Change	ME vs. HC
seq.13122.19	Leucine-rich repeat transmembrane protein FLRT2	O43155	FLRT2	Secreted	Intracellular and membrane proteins	Other	Developmental protein	0.00509466	0.9224	0.972443	No Change	ME vs. HC
seq.13123.3	Leucine-rich repeat transmembrane protein FLRT3	Q9NZU0	FLRT3	Secreted	Intracellular and membrane proteins	Other	Developmental protein	0.187516	0.0142266	0.0903157	Up (pval < 0.05)	ME vs. HC
seq.13125.45	Vitronectin	P04004	VTN	Secreted	Blood	Other	Cell adhesion	0.125599	0.574693	0.797441	No Change	ME vs. HC
seq.13133.73	Latent-transforming growth factor beta-binding protein 4	Q8N2S1	LTBP4	Secreted	Extracellular matrix	Other	Other	0.0361189	0.48783	0.742315	No Change	ME vs. HC
seq.13230.174	Ig gamma-2, Kappa	P01859	IGHG2	Secreted	Blood	Immunity and defense	Immunoglobulin	-0.0336997	0.269541	0.547299	No Change	ME vs. HC
seq.13231.90	Ig gamma-4, Kappa	P01861	IGHG4	Secreted	Blood	Immunity and defense	Immunoglobulin	0.0207722	0.63287	0.832687	No Change	ME vs. HC
seq.13236.25	Protein Wnt-3a	P56704	WNT3A	Secreted	Extracellular matrix	Other	Developmental protein	0.0610145	0.132309	0.369114	No Change	ME vs. HC
seq.13268.45	Protein Wnt-5a	P41221	WNT5A	Secreted	Extracellular matrix	Other	Developmental protein	0.150177	0.248603	0.525164	No Change	ME vs. HC
seq.13374.4	Beta-defensin 113	Q30KQ7	DEFB113	Secreted	Male reproductive system	Immunity and defense	Defense	0.0782134	0.509081	0.757572	No Change	ME vs. HC
seq.13381.49	Beta-1,4-galactosyltransferase 1	P15291	B4GALT1	Secreted	Intracellular and membrane proteins	Enzymes	Enzyme	0.0946782	0.0317703	0.151826	Up (pval < 0.05)	ME vs. HC
seq.13387.55	ETS homologous factor	Q9NZC4	EHF	Secreted	Intracellular and membrane proteins	Other	Transcription	-0.0204949	0.415227	0.686096	No Change	ME vs. HC
seq.13388.57	Neuroendocrine convertase 1	P29120	PCSK1	Secreted	Other tissues	Enzymes	Enzyme	0.0849579	0.024686	0.128535	Up (pval < 0.05)	ME vs. HC
seq.13397.88	Beta-defensin 4A	O15263	DEFB4A	Secreted	Other tissues	Immunity and defense	Defense	0.241351	0.313271	0.595028	No Change	ME vs. HC
seq.13405.61	Serine protease inhibitor Kazal-type 2	P20155	SPINK2	Secreted	Blood	Enzymes	Enzyme inhibitor	0.0803334	0.0494732	0.199582	Up (pval < 0.05)	ME vs. HC
seq.13408.23	WAP, Kazal, immunoglobulin, Kunitz and NTR domain-containing protein 2	Q8TEU8	WFIKKN2	Secreted	Other tissues	Enzymes	Enzyme inhibitor	-0.0193285	0.603897	0.815549	No Change	ME vs. HC
seq.13412.5	WAP four-disulfide core domain protein 6	Q9BQY6	WFDC6	Secreted	Male reproductive system	Enzymes	Enzyme inhibitor	0.0547236	0.257341	0.534376	No Change	ME vs. HC
seq.13422.66	Ecto-NOX disulfide-thiol exchanger 2	Q16206	ENOX2	Secreted	Intracellular and membrane proteins	Transport	Transport	0.0288439	0.223683	0.494524	No Change	ME vs. HC
seq.13423.94	Redox-regulatory protein FAM213A	Q9BRX8	PRXL2A	Secreted	Other tissues	Other	Other	-0.0168581	0.661327	0.851323	No Change	ME vs. HC
seq.13429.3	WAP four-disulfide core domain protein 10A	Q9H1F0	WFDC10A	Secreted	Male reproductive system	Enzymes	Enzyme inhibitor	0.0983509	0.0258058	0.132322	Up (pval < 0.05)	ME vs. HC
seq.13436.54	Myc-associated zinc finger protein	P56270	MAZ	Secreted	Intracellular and membrane proteins	Other	Transcription	0.0250698	0.278771	0.558349	No Change	ME vs. HC
seq.13438.115	Chordin	Q9H2X0	CHRD	Secreted	Other tissues	Other	Developmental protein	0.11732	0.456958	0.718848	No Change	ME vs. HC
seq.13447.42	Shadow of prion protein	Q5BIV9	SPRN	Secreted	Intracellular and membrane proteins	Other	Other	0.0888233	0.0557197	0.217708	No Change	ME vs. HC
seq.13451.2	Fibronectin type III domain-containing protein 4	Q9H6D8	FNDC4	Secreted	Intracellular and membrane proteins	Other	No annotated function	-0.0464377	0.294704	0.57604	No Change	ME vs. HC
seq.13460.4	Chondroadherin	O15335	CHAD	Secreted	Extracellular matrix	Other	No annotated function	0.130315	0.176025	0.434775	No Change	ME vs. HC
seq.13463.1	Peroxidasin homolog	Q92626	PXDN	Secreted	Extracellular matrix	Enzymes	Enzyme	0.154448	0.000615427	0.0124438	Up (qval < 0.05)	ME vs. HC
seq.13484.69	Collagen alpha-1(I) chain	P02452	COL1A1	Secreted	Extracellular matrix	Other	No annotated function	0.0190242	0.499341	0.750034	No Change	ME vs. HC
seq.13499.30	Coagulation Factor VIII	P00451	F8	Secreted	Blood	Classical plasma proteins	Blood coagulation	0.176138	0.054253	0.213589	No Change	ME vs. HC
seq.13658.31	Platelet-derived growth factor C	Q9NRA1	PDGFC	Secreted	Blood	Hormones	Growth factor	0.0693573	0.35728	0.638797	No Change	ME vs. HC
seq.13660.76	Angiopoietin-2	O15123	ANGPT2	Secreted	Blood	Other	Developmental protein	-0.128528	0.16976	0.426056	No Change	ME vs. HC
seq.13661.193	Cystatin-D	P28325	CST5	Secreted	Digestive system	Enzymes	Enzyme inhibitor	-0.0928324	0.577223	0.799343	No Change	ME vs. HC
seq.13663.2	Interleukin-4	P05112	IL4	Secreted	Blood	Inflammation	Interleukin	-0.0223948	0.528055	0.770051	No Change	ME vs. HC
seq.13666.222	Carbonic anhydrase-related protein 10	Q9NS85	CA10	Secreted	Brain	Other	No annotated function	-0.0368357	0.448147	0.711711	No Change	ME vs. HC
seq.13670.81	Group IIE secretory phospholipase A2	Q9NZK7	PLA2G2E	Secreted	Unknown location	Enzymes	Enzyme	-0.0118905	0.779577	0.909004	No Change	ME vs. HC
seq.13671.40	Neutrophil elastase	P08246	ELANE	Secreted	Blood	Enzymes	Enzyme	-0.487043	0.000307428	0.00811451	Down (qval < 0.05)	ME vs. HC
seq.13676.46	Inhibin beta B chain	P09529	INHBB	Secreted	Blood	Hormones	Hormone	0.23869	0.019669	0.111087	Up (pval < 0.05)	ME vs. HC
seq.13678.169	Complement factor D	P00746	CFD	Secreted	Blood	Immunity and defense	Immunity	0.291547	3.07249e-05	0.00205407	Up (qval < 0.05)	ME vs. HC
seq.13682.47	Macrophage colony-stimulating factor 1 receptor	P07333	CSF1R	Secreted	Intracellular and membrane proteins	Transport	Receptor	-0.139468	0.0781118	0.266285	No Change	ME vs. HC
seq.13686.2	Interleukin-5 receptor subunit alpha	Q01344	IL5RA	Secreted	Intracellular and membrane proteins	Transport	Receptor	0.202372	0.00219585	0.0267895	Up (qval < 0.05)	ME vs. HC
seq.13687.5	C-C motif chemokine 1	P22362	CCL1	Secreted	Blood	Inflammation	Chemokine	0.03544	0.155744	0.40617	No Change	ME vs. HC
seq.13690.26	Biglycan	P21810	BGN	Secreted	Extracellular matrix	Other	No annotated function	-0.420736	0.000276938	0.00765917	Down (qval < 0.05)	ME vs. HC
seq.13692.154	WNT1-inducible-signaling pathway protein 1	O95388	CCN4	Secreted	Extracellular matrix	Other	Cell adhesion	0.196976	0.295065	0.576393	No Change	ME vs. HC
seq.13693.5	Cerebral dopamine neurotrophic factor	Q49AH0	CDNF	Secreted	Other tissues	Hormones	Growth factor	0.017463	0.347523	0.62913	No Change	ME vs. HC
seq.13694.24	Cytokine receptor-like factor 2	Q9HC73	CRLF2	Secreted	Intracellular and membrane proteins	Transport	Receptor	0.0550459	0.437536	0.703707	No Change	ME vs. HC
seq.13699.6	Prostate-specific antigen	P07288	KLK3	Secreted	Male reproductive system	Enzymes	Enzyme	0.0533528	0.375625	0.654105	No Change	ME vs. HC
seq.13700.10	Annexin A2	P07355	ANXA2	Secreted	Blood	Other	Other	0.0611123	0.365412	0.644752	No Change	ME vs. HC
seq.13701.2	C-X-C motif chemokine 13	O43927	CXCL13	Secreted	Blood	Inflammation	Chemokine	0.0735424	0.615989	0.821992	No Change	ME vs. HC
seq.13706.12	Interleukin-12 receptor subunit beta-1	P42701	IL12RB1	Secreted	Intracellular and membrane proteins	Transport	Receptor	0.0204022	0.44032	0.706015	No Change	ME vs. HC
seq.13707.27	SPARC-like protein 1	Q14515	SPARCL1	Secreted	Other tissues	Other	No annotated function	0.0229242	0.556251	0.786976	No Change	ME vs. HC
seq.13708.56	Kallikrein-8	O60259	KLK8	Secreted	Other tissues	Enzymes	Enzyme	0.108019	0.0594794	0.22667	No Change	ME vs. HC
seq.13710.6	Plasma protease C1 inhibitor	P05155	SERPING1	Secreted	Blood	Classical plasma proteins	Blood coagulation	0.018984	0.725716	0.884937	No Change	ME vs. HC
seq.13712.104	Granzyme A	P12544	GZMA	Secreted	Blood	Enzymes	Enzyme	0.0772141	0.042014	0.181553	Up (pval < 0.05)	ME vs. HC
seq.13717.15	Ficolin-2	Q15485	FCN2	Secreted	Blood	Immunity and defense	Immunity	0.119309	0.198014	0.463022	No Change	ME vs. HC
seq.13720.95	Myeloblastin	P24158	PRTN3	Secreted	Blood	Enzymes	Enzyme	-0.14181	0.102456	0.314681	No Change	ME vs. HC
seq.13722.105	Complement component C9	P02748	C9	Secreted	Blood	Classical plasma proteins	Complement pathway	0.110041	0.101894	0.314067	No Change	ME vs. HC
seq.13723.6	Interleukin-10	P22301	IL10	Secreted	Blood	Inflammation	Interleukin	-0.0666296	0.186988	0.44767	No Change	ME vs. HC
seq.13724.27	Fibroblast growth factor 19	O95750	FGF19	Secreted	Blood	Hormones	Growth factor	0.119906	0.355934	0.637236	No Change	ME vs. HC
seq.13725.3	Fibroblast growth factor 16	O43320	FGF16	Secreted	Other tissues	Hormones	Growth factor	-0.00974336	0.627137	0.828914	No Change	ME vs. HC
seq.13726.4	T-lymphocyte activation antigen CD80	P33681	CD80	Secreted	Intracellular and membrane proteins	Transport	Receptor	0.0214489	0.555664	0.786697	No Change	ME vs. HC
seq.13728.19	Endoplasmic reticulum resident protein 29	P30040	ERP29	Secreted	Intracellular and membrane proteins	Other	No annotated function	-0.235562	3.95615e-05	0.00237564	Down (qval < 0.05)	ME vs. HC
seq.13730.18	Dipeptidyl peptidase 1	P53634	CTSC	Secreted	Intracellular and membrane proteins	Enzymes	Enzyme	-0.0709194	0.2546	0.53185	No Change	ME vs. HC
seq.13731.14	Complement component C7	P10643	C7	Secreted	Blood	Classical plasma proteins	Complement pathway	-0.095958	0.100626	0.311838	No Change	ME vs. HC
seq.13732.79	Cardiotrophin-1	Q16619	CTF1	Secreted	Blood	Inflammation	Cytokine	0.00885583	0.8508	0.943211	No Change	ME vs. HC
seq.13733.5	Interleukin-12 subunit beta	P29460	IL12B	Secreted	Blood	Inflammation	Interleukin	-0.0144826	0.826322	0.929302	No Change	ME vs. HC
seq.13734.22	Interferon lambda-1	Q8IU54	IFNL1	Secreted	Blood	Inflammation	Interferon	-0.0263197	0.218987	0.489114	No Change	ME vs. HC
seq.13738.8	Inhibin beta A chain	P08476	INHBA	Secreted	Blood	Hormones	Hormone	0.229133	0.00436405	0.0421236	Up (qval < 0.05)	ME vs. HC
seq.13740.51	Secreted frizzled-related protein 3	Q92765	FRZB	Secreted	Other tissues	Other	Developmental protein	0.0830254	0.261239	0.53912	No Change	ME vs. HC
seq.13741.36	Insulin-like growth factor-binding protein 1	P08833	IGFBP1	Secreted	Blood	Other	Other	0.044175	0.85801	0.946227	No Change	ME vs. HC
seq.13742.66	Interleukin-22	Q9GZX6	IL22	Secreted	Blood	Inflammation	Interleukin	0.144972	0.000569293	0.011812	Up (qval < 0.05)	ME vs. HC
seq.13747.9	Carbonic anhydrase 6	P23280	CA6	Secreted	Digestive system	Enzymes	Enzyme	-0.389284	0.00123134	0.0186381	Down (qval < 0.05)	ME vs. HC
seq.13748.4	C-C motif chemokine 8	P80075	CCL8	Secreted	Blood	Inflammation	Chemokine	0.0878243	0.21238	0.479622	No Change	ME vs. HC
seq.13934.3	Guanine nucleotide exchange factor DBS	O15068	MCF2L	Secreted	Intracellular and membrane proteins	Other	Other	0.00320562	0.909088	0.967177	No Change	ME vs. HC
seq.14022.17	Interleukin-17B	Q9UHF5	IL17B	Secreted	Blood	Inflammation	Interleukin	0.0318846	0.615766	0.821843	No Change	ME vs. HC
seq.14023.84	Bone sialoprotein 2	P21815	IBSP	Secreted	Other tissues	Other	Cell adhesion	0.0388605	0.2662	0.544199	No Change	ME vs. HC
seq.14024.196	Ectodysplasin-A, secreted form	Q92838	EDA	Secreted	Unknown location	Other	Developmental protein	0.0188986	0.468497	0.726413	No Change	ME vs. HC
seq.14026.24	Interleukin-17F	Q96PD4	IL17F	Secreted	Blood	Inflammation	Interleukin	-0.0343964	0.234242	0.507859	No Change	ME vs. HC
seq.14031.18	Fibroblast growth factor 7	P21781	FGF7	Secreted	Other tissues	Hormones	Growth factor	0.0315661	0.316281	0.597646	No Change	ME vs. HC
seq.14032.2	Vascular endothelial growth factor A, isoform 121	P15692	VEGFA	Secreted	Blood	Hormones	Growth factor	-0.176654	0.173996	0.431952	No Change	ME vs. HC
seq.14038.130	Cystatin-F	O76096	CST7	Secreted	Blood	Enzymes	Enzyme inhibitor	-0.146042	0.467498	0.726413	No Change	ME vs. HC
seq.14039.33	Kallikrein-5	Q9Y337	KLK5	Secreted	Other tissues	Enzymes	Enzyme	0.0663395	0.104813	0.318928	No Change	ME vs. HC
seq.14041.13	Granzyme B	P10144	GZMB	Secreted	Blood	Enzymes	Enzyme	0.000753478	0.967142	0.986025	No Change	ME vs. HC
seq.14042.11	Secreted frizzled-related protein 1	Q8N474	SFRP1	Secreted	Other tissues	Other	Developmental protein	0.150381	0.0495476	0.199772	Up (pval < 0.05)	ME vs. HC
seq.14047.78	Brain-derived neurotrophic factor	P23560	BDNF	Secreted	Blood	Hormones	Growth factor	0.0402726	0.479888	0.734878	No Change	ME vs. HC
seq.14048.7	Interleukin-1 Receptor accessory protein	Q9NPH3	IL1RAP	Secreted	Blood	Transport	Receptor	0.0386214	0.714541	0.880822	No Change	ME vs. HC
seq.14049.17	Interleukin-7	P13232	IL7	Secreted	Blood	Inflammation	Interleukin	0.0819201	0.25147	0.528814	No Change	ME vs. HC
seq.14050.61	Ephrin-A4	P52798	EFNA4	Secreted	Blood	Other	No annotated function	0.00252655	0.873227	0.951832	No Change	ME vs. HC
seq.14054.17	Interleukin-15 receptor subunit alpha	Q13261	IL15RA	Secreted	Blood	Transport	Receptor	0.109639	0.185445	0.446242	No Change	ME vs. HC
seq.14056.4	Glycoprotein hormones alpha chain	P01215	CGA	Secreted	Blood	Hormones	Hormone	-0.00631986	0.72573	0.884937	No Change	ME vs. HC
seq.14057.68	Tumor necrosis factor ligand superfamily member 15	O95150	TNFSF15	Secreted	Blood	Inflammation	Cytokine	0.0431404	0.151906	0.400471	No Change	ME vs. HC
seq.14061.48	Tumor necrosis factor ligand superfamily member 11	O14788	TNFSF11	Secreted	Blood	Inflammation	Cytokine	-0.00948851	0.699728	0.872438	No Change	ME vs. HC
seq.14063.17	Oncostatin-M	P13725	OSM	Secreted	Blood	Inflammation	Cytokine	-0.0437807	0.0911309	0.293849	No Change	ME vs. HC
seq.14064.21	Peptidoglycan recognition protein 1	O75594	PGLYRP1	Secreted	Blood	Immunity and defense	Immunity	0.016946	0.413639	0.684817	No Change	ME vs. HC
seq.14068.29	C-C motif chemokine 25	O15444	CCL25	Secreted	Blood	Inflammation	Chemokine	0.0903478	0.0465615	0.191634	Up (pval < 0.05)	ME vs. HC
seq.14073.31	Hemopexin	P02790	HPX	Secreted	Blood	Transport	Transport	0.0158632	0.512309	0.760117	No Change	ME vs. HC
seq.14076.74	Cystatin-S	P01036	CST4	Secreted	Digestive system	Enzymes	Enzyme inhibitor	-0.0240202	0.737124	0.889522	No Change	ME vs. HC
seq.14077.6	Ficolin-3	O75636	FCN3	Secreted	Blood	Immunity and defense	Immunity	0.0422724	0.369851	0.649144	No Change	ME vs. HC
seq.14078.69	Lymphotactin	P47992	XCL1	Secreted	Blood	Inflammation	Chemokine	-0.107311	0.218639	0.488486	No Change	ME vs. HC
seq.14085.28	Interleukin-13	P35225	IL13	Secreted	Blood	Inflammation	Interleukin	0.107673	0.157933	0.409419	No Change	ME vs. HC
seq.14086.11	Acid sphingomyelinase-like phosphodiesterase 3a	Q92484	SMPDL3A	Secreted	Blood	Enzymes	Enzyme	-0.0473634	0.702728	0.874834	No Change	ME vs. HC
seq.14088.38	Insulin-like growth factor-binding protein 6	P24592	IGFBP6	Secreted	Blood	Other	Other	0.166118	0.000544607	0.0115982	Up (qval < 0.05)	ME vs. HC
seq.14093.10	Fms-related tyrosine kinase 3 ligand	P49771	FLT3LG	Secreted	Blood	Inflammation	Cytokine	0.0428334	0.0225959	0.121898	Up (pval < 0.05)	ME vs. HC
seq.14094.29	Heparin-binding EGF-like growth factor	Q99075	HBEGF	Secreted	Blood	Hormones	Growth factor	0.0693939	0.42313	0.692486	No Change	ME vs. HC
seq.14100.63	Complement C1q subcomponent subunit C	P02747	C1QC	Secreted	Blood	Classical plasma proteins	Complement pathway	0.0634033	0.412775	0.684316	No Change	ME vs. HC
seq.14102.6	Granulysin	P22749	GNLY	Secreted	Blood	Immunity and defense	Defense	0.0839585	0.393219	0.669354	No Change	ME vs. HC
seq.14105.5	Kallistatin	P29622	SERPINA4	Secreted	Blood	Enzymes	Enzyme inhibitor	0.00749295	0.806777	0.921204	No Change	ME vs. HC
seq.14109.15	C-C motif chemokine 15	Q16663	CCL15	Secreted	Blood	Inflammation	Chemokine	0.120653	0.0654959	0.239912	No Change	ME vs. HC
seq.14110.200	SPARC	P09486	SPARC	Secreted	Blood	Other	No annotated function	0.0738137	0.0847474	0.281186	No Change	ME vs. HC
seq.14111.15	Thrombospondin-2	P35442	THBS2	Secreted	Extracellular matrix	Other	Cell adhesion	0.0465706	0.252967	0.52995	No Change	ME vs. HC
seq.14114.18	PILR alpha-associated neural protein	Q8IYJ0	PIANP	Secreted	Intracellular and membrane proteins	Other	No annotated function	-0.00410132	0.935369	0.975499	No Change	ME vs. HC
seq.14115.34	Adrenomedullin	P35318	ADM	Secreted	Blood	Hormones	Hormone	-0.00554422	0.782852	0.909564	No Change	ME vs. HC
seq.14116.129	Protein S100-A4	P26447	S100A4	Secreted	Blood	Other	No annotated function	-0.154867	0.0286376	0.14166	Down (pval < 0.05)	ME vs. HC
seq.14124.6	Ephrin-A2	O43921	EFNA2	Secreted	Intracellular and membrane proteins	Other	No annotated function	0.146056	0.000172604	0.00562017	Up (qval < 0.05)	ME vs. HC
seq.14125.5	Apolipoprotein M	O95445	APOM	Secreted	Blood	Classical plasma proteins	Apolipoprotein	-0.0364058	0.337464	0.618529	No Change	ME vs. HC
seq.14127.240	Interferon beta	P01574	IFNB1	Secreted	Blood	Inflammation	Interferon	-0.0417337	0.408611	0.680957	No Change	ME vs. HC
seq.14128.121	Interferon alpha-10	P01566	IFNA10	Secreted	Blood	Inflammation	Interferon	0.0588683	0.0547431	0.214809	No Change	ME vs. HC
seq.14129.1	Interferon alpha-7	P01567	IFNA7	Secreted	Blood	Inflammation	Interferon	-0.0337855	0.333208	0.61471	No Change	ME vs. HC
seq.14133.93	Interleukin-1 receptor type 2	P27930	IL1R2	Secreted	Blood	Transport	Receptor	-0.118735	0.036054	0.165203	Down (pval < 0.05)	ME vs. HC
seq.14148.2	Ubiquitin-like protein ISG15	P05161	ISG15	Secreted	Blood	Immunity and defense	Immunity	-0.046402	0.362694	0.642396	No Change	ME vs. HC
seq.14149.9	Interleukin-36 beta	Q9NZH7	IL36B	Secreted	Blood	Inflammation	Interleukin	0.00553586	0.848699	0.942198	No Change	ME vs. HC
seq.14150.7	Interleukin-36 alpha	Q9UHA7	IL36A	Secreted	Blood	Inflammation	Interleukin	0.497024	0.00128769	0.0190964	Up (qval < 0.05)	ME vs. HC
seq.14151.4	Ubiquitin-like protein ISG15	P05161	ISG15	Secreted	Blood	Immunity and defense	Immunity	-0.12074	0.108827	0.326347	No Change	ME vs. HC
seq.14237.1	Heat shock 70 kDa protein 1A	P0DMV8	HSPA1A	Secreted	Intracellular and membrane proteins	Transport	Receptor	0.00875288	0.829947	0.930832	No Change	ME vs. HC
seq.14583.49	Growth/differentiation factor 8	O14793	MSTN	Secreted	Other tissues	Inflammation	Cytokine	-0.0544605	0.0150386	0.0940043	Down (pval < 0.05)	ME vs. HC
seq.14587.16	Growth/differentiation factor 11	O95390	GDF11	Secreted	Blood	Inflammation	Cytokine	-0.0635117	0.476793	0.731112	No Change	ME vs. HC
seq.14597.5	Semaphorin-6C, cytoplasmic	Q9H3T2	SEMA6C	Secreted	Intracellular and membrane proteins	Other	Developmental protein	0.00228541	0.927896	0.974562	No Change	ME vs. HC
seq.14696.45	Tryptase beta-2	P20231	TPSB2	Secreted	Blood	Enzymes	Enzyme	0.0119604	0.769083	0.904653	No Change	ME vs. HC
seq.14703.6	Prokineticin-1	P58294	PROK1	Secreted	Blood	Hormones	Growth factor	0.0264885	0.312863	0.594562	No Change	ME vs. HC
seq.14705.1	Vascular endothelial growth factor D	O43915	VEGFD	Secreted	Blood	Hormones	Growth factor	-0.027222	0.651923	0.845307	No Change	ME vs. HC
seq.14708.59	Complement component C8 gamma chain	P07360	C8G	Secreted	Blood	Classical plasma proteins	Complement pathway	0.109086	0.0433859	0.184092	Up (pval < 0.05)	ME vs. HC
seq.14711.27	Cystatin-M	Q15828	CST6	Secreted	Other tissues	Enzymes	Enzyme inhibitor	0.188219	0.0193398	0.109832	Up (pval < 0.05)	ME vs. HC
seq.14713.46	Azurocidin	P20160	AZU1	Secreted	Blood	Immunity and defense	Defense	0.00152539	0.937065	0.975499	No Change	ME vs. HC
seq.14747.9	Cytokine receptor-like factor 1	O75462	CRLF1	Secreted	Other tissues	Transport	Receptor	-0.0548044	0.25774	0.5346	No Change	ME vs. HC
seq.14755.4	Lactotransferrin	P02788	LTF	Secreted	Blood	Transport	Transport	0.0272071	0.496589	0.748716	No Change	ME vs. HC
seq.14757.144	Fibroblast growth factor 8 isoform B	P55075	FGF8	Secreted	Other tissues	Hormones	Growth factor	0.110488	0.493388	0.745578	No Change	ME vs. HC
seq.15295.81	Insulin-like growth factor II	P01344	IGF2	Secreted	Blood	Hormones	Hormone	0.166604	0.185843	0.446242	No Change	ME vs. HC
seq.15298.199	Neuropilin and tolloid-like protein 1	Q8TDF5	NETO1	Secreted	Brain	Transport	Receptor	0.0527488	0.0294939	0.144048	Up (pval < 0.05)	ME vs. HC
seq.15299.102	LDLR chaperone MESD	Q14696	MESD	Secreted	Intracellular and membrane proteins	Other	Other	-0.165499	0.0773253	0.264466	No Change	ME vs. HC
seq.15300.66	Coiled-coil domain-containing protein 134	Q9H6E4	CCDC134	Secreted	Blood	Other	No annotated function	0.00414496	0.923573	0.973205	No Change	ME vs. HC
seq.15301.24	Acrosomal protein SP-10	P26436	ACRV1	Secreted	Male reproductive system	Other	No annotated function	-0.0179432	0.519176	0.764232	No Change	ME vs. HC
seq.15304.1	Regenerating islet-derived protein 3-alpha	Q06141	REG3A	Secreted	Digestive system	Classical plasma proteins	Acute phase	0.0134594	0.915899	0.970336	No Change	ME vs. HC
seq.15305.7	Secretagogin	O76038	SCGN	Secreted	Intracellular and membrane proteins	Other	No annotated function	0.195535	0.0507254	0.203083	No Change	ME vs. HC
seq.15306.20	Immunoglobulin J chain	P01591	JCHAIN	Secreted	Blood	Other	No annotated function	0.0410198	0.0611641	0.230735	No Change	ME vs. HC
seq.15308.108	Brorin	Q2TAL6	VWC2	Secreted	Extracellular matrix	Other	No annotated function	0.16825	0.0010887	0.0172265	Up (qval < 0.05)	ME vs. HC
seq.15326.64	Guanylate-binding protein 1	P32455	GBP1	Secreted	Intracellular and membrane proteins	Immunity and defense	Immunity	-0.025684	0.790115	0.912419	No Change	ME vs. HC
seq.15333.11	Stromal cell-derived factor 2	Q99470	SDF2	Secreted	Intracellular and membrane proteins	Other	No annotated function	-0.035965	0.486119	0.740243	No Change	ME vs. HC
seq.15336.7	Selenoprotein M	Q8WWX9	SELENOM	Secreted	Intracellular and membrane proteins	Other	No annotated function	0.12313	0.00690233	0.0565621	Up (pval < 0.05)	ME vs. HC
seq.15343.337	Kininogen, HMW, Two Chain	P01042	KNG1	Secreted	Blood	Classical plasma proteins	Blood coagulation	-0.014638	0.937421	0.975504	No Change	ME vs. HC
seq.15346.31	Interferon gamma	P01579	IFNG	Secreted	Blood	Inflammation	Interferon	-0.0043148	0.912041	0.969052	No Change	ME vs. HC
seq.15347.12	Hemopexin	P02790	HPX	Secreted	Blood	Transport	Transport	0.0531053	0.0827941	0.277663	No Change	ME vs. HC
seq.15358.28	Neuroendocrine protein 7B2	P05408	SCG5	Secreted	Blood	Hormones	Neuropeptide	0.00451668	0.944272	0.977664	No Change	ME vs. HC
seq.15363.32	Apolipoprotein A-V	Q6Q788	APOA5	Secreted	Blood	Classical plasma proteins	Apolipoprotein	0.325938	0.0138703	0.0885676	Up (pval < 0.05)	ME vs. HC
seq.15364.101	Apolipoprotein C-I	P02654	APOC1	Secreted	Blood	Classical plasma proteins	Apolipoprotein	-0.0035539	0.89739	0.963265	No Change	ME vs. HC
seq.15367.38	BPI fold-containing family B member 1	Q8TDL5	BPIFB1	Secreted	Other tissues	Immunity and defense	Immunity	-0.259835	0.121896	0.349242	No Change	ME vs. HC
seq.15368.3	BMP-binding endothelial regulator protein	Q8N8U9	BMPER	Secreted	Extracellular matrix	Other	No annotated function	-0.00877146	0.828121	0.929932	No Change	ME vs. HC
seq.15370.5	BolA-like protein 1	Q9Y3E2	BOLA1	Secreted	Intracellular and membrane proteins	Other	No annotated function	0.0149915	0.700587	0.873141	No Change	ME vs. HC
seq.15374.15	Gastrokine-1	Q9NS71	GKN1	Secreted	Digestive system	Other	Other	0.100978	0.0177212	0.104027	Up (pval < 0.05)	ME vs. HC
seq.15375.49	Carboxypeptidase B	P15086	CPB1	Secreted	Digestive system	Enzymes	Enzyme	0.0333502	0.765628	0.903582	No Change	ME vs. HC
seq.15376.134	Cathepsin E	P14091	CTSE	Secreted	Intracellular and membrane proteins	Enzymes	Enzyme	-0.00208575	0.96739	0.986025	No Change	ME vs. HC
seq.15383.200	Endothelin-3	P14138	EDN3	Secreted	Blood	Other	Other	-0.0110858	0.707408	0.876899	No Change	ME vs. HC
seq.15384.15	Klotho	Q9UEF7	KL	Secreted	Blood	Hormones	Hormone	-0.00350834	0.976201	0.989026	No Change	ME vs. HC
seq.15387.44	Neuropilin-2	O60462	NRP2	Secreted	Other tissues	Transport	Receptor	0.0439539	0.342566	0.623925	No Change	ME vs. HC
seq.15388.24	Low affinity immunoglobulin gamma Fc region receptor III-A	P08637	FCGR3A	Secreted	Blood	Transport	Receptor	0.0365073	0.951373	0.980138	No Change	ME vs. HC
seq.15390.3	Galanin	P22466	GAL	Secreted	Blood	Hormones	Hormone	-0.0120153	0.706746	0.87663	No Change	ME vs. HC
seq.15391.114	Growth arrest-specific protein 6	Q14393	GAS6	Secreted	Blood	Other	Other	-0.040737	0.33372	0.61471	No Change	ME vs. HC
seq.15398.2	FAD-linked sulfhydryl oxidase ALR	P55789	GFER	Secreted	Blood	Hormones	Growth factor	0.00360209	0.931569	0.975499	No Change	ME vs. HC
seq.15402.2	DNA-binding protein inhibitor ID-1	P41134	ID1	Secreted	Intracellular and membrane proteins	Other	Developmental protein	0.0238922	0.762699	0.902502	No Change	ME vs. HC
seq.15404.3	Interferon alpha-21	P01568	IFNA21	Secreted	Blood	Inflammation	Interferon	-0.104464	0.168589	0.42469	No Change	ME vs. HC
seq.15405.23	Interferon alpha-4	P05014	IFNA4	Secreted	Blood	Inflammation	Interferon	0.0354686	0.260858	0.53912	No Change	ME vs. HC
seq.15413.3	Phosphatidylcholine-sterol acyltransferase	P04180	LCAT	Secreted	Blood	Enzymes	Enzyme	0.0597324	0.0496844	0.200142	Up (pval < 0.05)	ME vs. HC
seq.15416.54	Lysozyme g-like protein 2	Q86SG7	LYG2	Secreted	Other tissues	Enzymes	Enzyme	0.0936842	0.0180078	0.105456	Up (pval < 0.05)	ME vs. HC
seq.15417.3	Serpin B5	P36952	SERPINB5	Secreted	Intracellular and membrane proteins	Other	No annotated function	0.0429601	0.160182	0.411948	No Change	ME vs. HC
seq.15419.15	Matrix metalloproteinase-20	O60882	MMP20	Secreted	Extracellular matrix	Enzymes	Enzyme	0.038255	0.244159	0.520427	No Change	ME vs. HC
seq.15427.35	Lysyl oxidase homolog 3	P58215	LOXL3	Secreted	Extracellular matrix	Enzymes	Enzyme	-0.0619292	0.541522	0.777172	No Change	ME vs. HC
seq.15430.165	Opticin	Q9UBM4	OPTC	Secreted	Other tissues	Other	No annotated function	-0.0149932	0.608908	0.818105	No Change	ME vs. HC
seq.15432.1	Otoraplin	Q9NRC9	OTOR	Secreted	Other tissues	Other	No annotated function	-0.0413848	0.4329	0.699321	No Change	ME vs. HC
seq.15434.5	Prepronociceptin	Q13519	PNOC	Secreted	Blood	Hormones	Neuropeptide	0.0469236	0.261318	0.53912	No Change	ME vs. HC
seq.15440.57	Neuroendocrine convertase 2	P16519	PCSK2	Secreted	Other tissues	Enzymes	Enzyme	0.023607	0.209843	0.475506	No Change	ME vs. HC
seq.15441.6	Ganglioside GM2 activator	P17900	GM2A	Secreted	Intracellular and membrane proteins	Enzymes	Enzyme	0.132523	0.00510856	0.0462041	Up (qval < 0.05)	ME vs. HC
seq.15446.25	Neuregulin-1, sensory and motor neuron-derived factor isoform	Q02297	NRG1	Secreted	Blood	Hormones	Growth factor	0.00216032	0.971621	0.987938	No Change	ME vs. HC
seq.15452.5	5'-Nucleotidase	P21589	NT5E	Secreted	Intracellular and membrane proteins	Enzymes	Enzyme	0.145701	0.0103982	0.0723263	Up (pval < 0.05)	ME vs. HC
seq.15453.3	Alpha-1-microglobulin	P02760	AMBP	Secreted	Blood	Enzymes	Enzyme inhibitor	0.181806	4.43458e-05	0.00251024	Up (qval < 0.05)	ME vs. HC
seq.15460.9	Dipeptidyl peptidase 4	P27487	DPP4	Secreted	Blood	Transport	Receptor	0.0222941	0.465571	0.724659	No Change	ME vs. HC
seq.15462.28	T-cell surface glycoprotein CD8 alpha chain	P01732	CD8A	Secreted	Intracellular and membrane proteins	Immunity and defense	Immunity	0.131785	0.182015	0.442124	No Change	ME vs. HC
seq.15465.79	Protein canopy homolog 4	Q8N129	CNPY4	Secreted	Intracellular and membrane proteins	Other	No annotated function	-0.107923	0.0386943	0.173333	Down (pval < 0.05)	ME vs. HC
seq.15466.30	Collagen alpha-1(IX) chain	P20849	COL9A1	Secreted	Extracellular matrix	Other	No annotated function	0.0607311	0.204748	0.469562	No Change	ME vs. HC
seq.15467.10	Collagen triple helix repeat-containing protein 1	Q96CG8	CTHRC1	Secreted	Other tissues	Other	No annotated function	-0.0232224	0.712019	0.879341	No Change	ME vs. HC
seq.15468.14	Complement factor H-related protein 1	Q03591	CFHR1	Secreted	Blood	Classical plasma proteins	Complement pathway	0.100991	0.10119	0.312981	No Change	ME vs. HC
seq.15470.11	Beta-hexosaminidase subunit beta	P07686	HEXB	Secreted	Intracellular and membrane proteins	Enzymes	Enzyme	0.116981	0.074129	0.258008	No Change	ME vs. HC
seq.15475.4	Phospholipid transfer protein	P55058	PLTP	Secreted	Blood	Transport	Transport	-0.126498	0.0152014	0.0945375	Down (pval < 0.05)	ME vs. HC
seq.15476.6	Regenerating islet-derived protein 3-gamma	Q6UW15	REG3G	Secreted	Digestive system	Classical plasma proteins	Acute phase	0.0862114	0.575165	0.797441	No Change	ME vs. HC
seq.15481.45	Antibacterial protein LL-37	P49913	CAMP	Secreted	Blood	Immunity and defense	Defense	-0.105	0.267911	0.546407	No Change	ME vs. HC
seq.15482.12	Alpha-2-macroglobulin-like protein 1	A8K2U0	A2ML1	Secreted	Other tissues	Enzymes	Enzyme inhibitor	-0.144205	0.151291	0.399697	No Change	ME vs. HC
seq.15483.377	Agrin	O00468	AGRN	Secreted	Extracellular matrix	Other	Developmental protein	0.0667817	0.329407	0.610868	No Change	ME vs. HC
seq.15486.126	Amiloride-sensitive amine oxidase [copper-containing]	P19801	AOC1	Secreted	Other tissues	Enzymes	Enzyme	-0.183759	0.327305	0.609051	No Change	ME vs. HC
seq.15487.164	Liver carboxylesterase 1	P23141	CES1	Secreted	Intracellular and membrane proteins	Enzymes	Enzyme	0.0412957	0.394979	0.670934	No Change	ME vs. HC
seq.15492.1	Cysteine-rich motor neuron 1 protein	Q9NZV1	CRIM1	Secreted	Intracellular and membrane proteins	Other	No annotated function	0.0239193	0.425286	0.69418	No Change	ME vs. HC
seq.15494.11	Fibroblast growth factor-binding protein 1	Q14512	FGFBP1	Secreted	Other tissues	Other	Other	0.0210429	0.769602	0.904702	No Change	ME vs. HC
seq.15495.9	Folate receptor gamma	P41439	FOLR3	Secreted	Blood	Transport	Receptor	0.409137	0.0190704	0.109063	Up (pval < 0.05)	ME vs. HC
seq.15497.9	Heparan sulfate glucosamine 3-O-sulfotransferase 1	O14792	HS3ST1	Secreted	Intracellular and membrane proteins	Enzymes	Enzyme	0.00726186	0.702791	0.874834	No Change	ME vs. HC
seq.15499.11	Attractin	O75882	ATRN	Secreted	Blood	Transport	Receptor	0.0402618	0.290854	0.572333	No Change	ME vs. HC
seq.15503.15	Left-right determination factor 2	O00292	LEFTY2	Secreted	Other tissues	Inflammation	Cytokine	0.18682	0.00156343	0.02157	Up (qval < 0.05)	ME vs. HC
seq.15503.20	Left-right determination factor 2	O00292	LEFTY2	Secreted	Other tissues	Inflammation	Cytokine	-0.0435221	0.617675	0.822892	No Change	ME vs. HC
seq.15509.2	Alpha-N-acetylglucosaminidase	P54802	NAGLU	Secreted	Intracellular and membrane proteins	Enzymes	Enzyme	0.263009	0.0161163	0.0986366	Up (pval < 0.05)	ME vs. HC
seq.15511.37	Neuronal pentraxin receptor	O95502	NPTXR	Secreted	Intracellular and membrane proteins	Transport	Receptor	0.113165	0.240759	0.515829	No Change	ME vs. HC
seq.15513.108	Prostasin	Q16651	PRSS8	Secreted	Unknown location	Enzymes	Enzyme	0.103035	0.000658748	0.0130081	Up (qval < 0.05)	ME vs. HC
seq.15514.26	Cholinesterase	P06276	BCHE	Secreted	Blood	Enzymes	Enzyme	0.146862	0.0387179	0.173333	Up (pval < 0.05)	ME vs. HC
seq.15515.2	Serum amyloid A-1 protein	P0DJI8	SAA1	Secreted	Blood	Classical plasma proteins	Acute phase	0.0779107	0.701076	0.873187	No Change	ME vs. HC
seq.15516.12	Serum amyloid A-4 protein	P35542	SAA4	Secreted	Blood	Classical plasma proteins	Acute phase	0.033579	0.589674	0.806336	No Change	ME vs. HC
seq.15535.3	Serine protease 27	Q9BQR3	PRSS27	Secreted	Digestive system	Enzymes	Enzyme	0.0858071	0.221174	0.491453	No Change	ME vs. HC
seq.15539.15	SLIT and NTRK-like protein 1	Q96PX8	SLITRK1	Secreted	Brain	Other	No annotated function	0.127188	0.0564947	0.219565	No Change	ME vs. HC
seq.15542.19	Creatine kinase U-type, mitochondrial	P12532	CKMT1A	Secreted	Intracellular and membrane proteins	Enzymes	Enzyme	0.115961	0.426979	0.695276	No Change	ME vs. HC
seq.15544.25	Kallikrein-14	Q9P0G3	KLK14	Secreted	Other tissues	Enzymes	Enzyme	0.0941394	0.201917	0.465611	No Change	ME vs. HC
seq.15553.22	Acetylcholinesterase	P22303	ACHE	Secreted	Intracellular and membrane proteins	Enzymes	Enzyme	0.00354544	0.849377	0.942307	No Change	ME vs. HC
seq.15556.49	Alpha-amylase 2B	P19961	AMY2B	Secreted	Digestive system	Enzymes	Enzyme	-0.0778024	0.456186	0.71825	No Change	ME vs. HC
seq.15559.5	Anthrax toxin receptor 2	P58335	ANTXR2	Secreted	Intracellular and membrane proteins	Transport	Receptor	-0.463665	1.10678e-07	5.7916e-05	Down (qval < 0.05)	ME vs. HC
seq.15560.52	Transcobalamin-2	P20062	TCN2	Secreted	Blood	Transport	Transport	-0.465825	0.603235	0.815549	No Change	ME vs. HC
seq.15562.24	Beta-glucuronidase	P08236	GUSB	Secreted	Intracellular and membrane proteins	Enzymes	Enzyme	-0.149449	0.236865	0.510525	No Change	ME vs. HC
seq.15565.102	Mucin-16	Q8WXI7	MUC16	Secreted	Other tissues	Other	No annotated function	-0.0194022	0.711001	0.878824	No Change	ME vs. HC
seq.15569.15	Collagen Type II	P02458	COL2A1	Secreted	Extracellular matrix	Other	No annotated function	0.0026465	0.962865	0.985663	No Change	ME vs. HC
seq.15573.110	Neurocan core protein	O14594	NCAN	Secreted	Brain	Other	Cell adhesion	0.160287	0.0507943	0.203233	No Change	ME vs. HC
seq.15576.158	Eosinophil cationic protein	P12724	RNASE3	Secreted	Blood	Enzymes	Enzyme	-0.57985	0.000873734	0.0149629	Down (qval < 0.05)	ME vs. HC
seq.15579.26	Ectonucleotide pyrophosphatase/phosphodiesterase family member 6	Q6UWR7	ENPP6	Secreted	Intracellular and membrane proteins	Enzymes	Enzyme	-0.051351	0.213689	0.481042	No Change	ME vs. HC
seq.15580.2	Ephrin type-A receptor 7	Q15375	EPHA7	Secreted	Intracellular and membrane proteins	Transport	Receptor	0.00606804	0.863904	0.948593	No Change	ME vs. HC
seq.15582.25	Ficolin-1	O00602	FCN1	Secreted	Blood	Immunity and defense	Immunity	-0.0376198	0.446338	0.710398	No Change	ME vs. HC
seq.15583.18	Fc receptor-like B	Q6BAA4	FCRLB	Secreted	Intracellular and membrane proteins	Other	No annotated function	-0.119068	0.311641	0.593064	No Change	ME vs. HC
seq.15584.9	Complement factor H-related protein 2	P36980	CFHR2	Secreted	Blood	Classical plasma proteins	Complement pathway	0.0809897	0.361187	0.641158	No Change	ME vs. HC
seq.15585.304	Fibulin-5	Q9UBX5	FBLN5	Secreted	Extracellular matrix	Other	Cell adhesion	-0.180242	0.0252753	0.130768	Down (pval < 0.05)	ME vs. HC
seq.15587.20	Folate receptor beta	P14207	FOLR2	Secreted	Blood	Transport	Receptor	0.0574143	0.362934	0.642546	No Change	ME vs. HC
seq.15588.17	Alpha-galactosidase A	P06280	GLA	Secreted	Intracellular and membrane proteins	Enzymes	Enzyme	-0.126833	0.0101223	0.0710988	Down (pval < 0.05)	ME vs. HC
seq.15589.1	Vitamin D-binding protein	P02774	GC	Secreted	Blood	Transport	Transport	0.0105274	0.736516	0.889208	No Change	ME vs. HC
seq.15594.47	Serine protease HTRA1	Q92743	HTRA1	Secreted	Blood	Enzymes	Enzyme	0.202992	0.000869843	0.0149589	Up (qval < 0.05)	ME vs. HC
seq.15602.43	Interleukin-6 receptor subunit alpha	P08887	IL6R	Secreted	Blood	Transport	Receptor	0.214224	0.00976142	0.0697	Up (pval < 0.05)	ME vs. HC
seq.15613.16	Pancreatic triacylglycerol lipase	P16233	PNLIP	Secreted	Digestive system	Enzymes	Enzyme	-0.0597082	0.553701	0.785536	No Change	ME vs. HC
seq.15614.168	Leukocyte immunoglobulin-like receptor subfamily A member 2	Q8N149	LILRA2	Secreted	Blood	Transport	Receptor	0.110768	0.262026	0.539873	No Change	ME vs. HC
seq.15617.8	Cytokine SCM-1 beta	Q9UBD3	XCL2	Secreted	Blood	Inflammation	Chemokine	-0.0356914	0.222854	0.493837	No Change	ME vs. HC
seq.15620.4	Neuroligin-1	Q8N2Q7	NLGN1	Secreted	Intracellular and membrane proteins	Other	Cell adhesion	-0.012329	0.711934	0.879341	No Change	ME vs. HC
seq.15622.13	Opioid-binding protein/cell adhesion molecule	Q14982	OPCML	Secreted	Intracellular and membrane proteins	Other	Cell adhesion	-0.0394081	0.443079	0.708424	No Change	ME vs. HC
seq.15626.223	Basement membrane-specific heparan sulfate proteoglycan core protein	P98160	HSPG2	Secreted	Extracellular matrix	Other	Developmental protein	-0.10397	0.0154947	0.0958733	Down (pval < 0.05)	ME vs. HC
seq.15631.18	Pregnancy-specific beta-1-glycoprotein 1	P11464	PSG1	Secreted	Female reproductive system	Other	No annotated function	0.107826	0.00905084	0.0668412	Up (pval < 0.05)	ME vs. HC
seq.15633.6	Retinol-binding protein 4	P02753	RBP4	Secreted	Blood	Transport	Transport	-0.0245024	0.682224	0.862123	No Change	ME vs. HC
seq.15634.139	Slit homolog 1 protein	O75093	SLIT1	Secreted	Brain	Other	Developmental protein	-0.0181412	0.539972	0.777026	No Change	ME vs. HC
seq.15635.4	SPARC-related modular calcium-binding protein 2	Q9H3U7	SMOC2	Secreted	Extracellular matrix	Other	No annotated function	-0.0292974	0.630291	0.830787	No Change	ME vs. HC
seq.15644.1	Biotinidase	P43251	BTD	Secreted	Blood	Enzymes	Enzyme	0.0525904	0.338952	0.620218	No Change	ME vs. HC
seq.15653.9	Collagen alpha-1(X) chain	Q03692	COL10A1	Secreted	Extracellular matrix	Other	No annotated function	-0.0460545	0.533069	0.773028	No Change	ME vs. HC
seq.15666.21	Bone morphogenetic protein 2	P12643	BMP2	Secreted	Blood	Inflammation	Cytokine	-0.00360244	0.899662	0.964198	No Change	ME vs. HC
seq.15667.39	Bone morphogenetic protein 4	P12644	BMP4	Secreted	Blood	Inflammation	Cytokine	-0.227282	0.00140615	0.0201201	Down (qval < 0.05)	ME vs. HC
seq.15668.19	Bone morphogenetic protein 8B	P34820	BMP8B	Secreted	Blood	Inflammation	Cytokine	0.0200483	0.498637	0.750015	No Change	ME vs. HC
seq.15670.15	Complement C1q-like protein 2	Q7Z5L3	C1QL2	Secreted	Brain	Classical plasma proteins	Complement pathway	0.0456587	0.372585	0.652236	No Change	ME vs. HC
seq.15678.71	Dickkopf-related protein 2	Q9UBU2	DKK2	Secreted	Other tissues	Other	Developmental protein	0.0905836	0.0918252	0.294615	No Change	ME vs. HC
seq.15686.49	Inhibin beta C chain	P55103	INHBC	Secreted	Blood	Hormones	Hormone	-0.059238	0.679248	0.860718	No Change	ME vs. HC
seq.15692.300	Nodal homolog	Q96S42	NODAL	Secreted	Blood	Inflammation	Cytokine	0.0138115	0.397252	0.672025	No Change	ME vs. HC
seq.16035.8	Vascular endothelial growth factor receptor 3	P35916	FLT4	Secreted	Blood	Transport	Receptor	0.00119308	0.981377	0.991122	No Change	ME vs. HC
seq.16049.43	Oxidized low-density lipoprotein receptor 1	P78380	OLR1	Secreted	Intracellular and membrane proteins	Transport	Receptor	-0.212151	0.204016	0.468681	No Change	ME vs. HC
seq.16055.3	Complement factor H-related protein 5	Q9BXR6	CFHR5	Secreted	Blood	Classical plasma proteins	Complement pathway	0.0821706	0.227931	0.499886	No Change	ME vs. HC
seq.16060.99	Nidogen-2	Q14112	NID2	Secreted	Extracellular matrix	Other	Cell adhesion	0.121239	0.215755	0.48411	No Change	ME vs. HC
seq.16070.7	Wnt inhibitory factor 1	Q9Y5W5	WIF1	Secreted	Extracellular matrix	Other	Developmental protein	-0.00237576	0.942425	0.976968	No Change	ME vs. HC
seq.16081.38	Aldo-keto reductase family 1 member B10	O60218	AKR1B10	Secreted	Digestive system	Enzymes	Enzyme	0.147132	0.071333	0.252091	No Change	ME vs. HC
seq.16292.288	Gastric inhibitory polypeptide	P09681	GIP	Secreted	Blood	Hormones	Hormone	0.0198771	0.733593	0.888592	No Change	ME vs. HC
seq.16293.1	Somatoliberin	P01286	GHRH	Secreted	Other tissues	Other	No annotated function	0.0289932	0.222321	0.493253	No Change	ME vs. HC
seq.16298.84	Group IID secretory phospholipase A2	Q9UNK4	PLA2G2D	Secreted	Other tissues	Enzymes	Enzyme	0.0526526	0.0521863	0.20733	No Change	ME vs. HC
seq.16300.4	Triggering receptor expressed on myeloid cells 2	Q9NZC2	TREM2	Secreted	Brain	Transport	Receptor	0.116409	0.19997	0.464336	No Change	ME vs. HC
seq.16302.11	BPI fold-containing family A member 2	Q96DR5	BPIFA2	Secreted	Digestive system	Immunity and defense	Defense	0.0261067	0.607355	0.817607	No Change	ME vs. HC
seq.16309.30	Dickkopf-like protein 1	Q9UK85	DKKL1	Secreted	Male reproductive system	Other	No annotated function	0.0684378	0.0765214	0.262821	No Change	ME vs. HC
seq.16315.105	Vascular endothelial growth factor receptor 1	P17948	FLT1	Secreted	Blood	Transport	Receptor	-0.0178902	0.54072	0.777172	No Change	ME vs. HC
seq.16318.12	Serine/threonine-protein kinase receptor R3	P37023	ACVRL1	Secreted	Intracellular and membrane proteins	Transport	Receptor	0.0452986	0.0612995	0.230796	No Change	ME vs. HC
seq.16322.10	Marginal zone B- and B1-cell-specific protein	Q8WU39	MZB1	Secreted	Blood	Other	Other	-0.103144	0.222808	0.493837	No Change	ME vs. HC
seq.16558.2	Myocilin	Q99972	MYOC	Secreted	Extracellular matrix	Other	No annotated function	0.0431419	0.541976	0.777172	No Change	ME vs. HC
seq.16561.9	Alpha-1B-glycoprotein	P04217	A1BG	Secreted	Blood	Other	No annotated function	0.0795626	0.065622	0.240133	No Change	ME vs. HC
seq.16587.1	Beta-casein	P05814	CSN2	Secreted	Female reproductive system	Other	Other	0.0357703	0.717568	0.881883	No Change	ME vs. HC
seq.16588.10	78 kDa glucose-regulated protein	P11021	HSPA5	Secreted	Intracellular and membrane proteins	Enzymes	Enzyme	0.13211	0.0608449	0.230005	No Change	ME vs. HC
seq.16591.71	Acidic mammalian chitinase	Q9BZP6	CHIA	Secreted	Intracellular and membrane proteins	Immunity and defense	Immunity	0.0242565	0.265506	0.543021	No Change	ME vs. HC
seq.16605.2	Complement C1q and tumor necrosis factor-related protein 9A	P0C862	C1QTNF9	Secreted	Blood	Classical plasma proteins	Complement pathway	0.0309669	0.56902	0.795862	No Change	ME vs. HC
seq.16607.78	Gelsolin	P06396	GSN	Secreted	Blood	Other	Other	-0.0222591	0.563489	0.792555	No Change	ME vs. HC
seq.16609.106	Kin of IRRE-like protein 2	Q6UWL6	KIRREL2	Secreted	Intracellular and membrane proteins	Other	No annotated function	0.0123515	0.870093	0.951256	No Change	ME vs. HC
seq.16614.27	R-spondin-1	Q2MKA7	RSPO1	Secreted	Female reproductive system	Other	Other	0.0141819	0.786655	0.910864	No Change	ME vs. HC
seq.16621.77	NAD(P)H-hydrate epimerase	Q8NCW5	NAXE	Secreted	Blood	Transport	Transport	-0.00219362	0.958655	0.983904	No Change	ME vs. HC
seq.16746.12	Activin B	P09529	INHBB	Secreted	Blood	Hormones	Hormone	-0.0267315	0.238601	0.512961	No Change	ME vs. HC
seq.16748.1	Bone morphogenetic protein 3	P12645	BMP3	Secreted	Other tissues	Inflammation	Cytokine	-0.0189221	0.576786	0.799065	No Change	ME vs. HC
seq.16749.79	Growth/differentiation factor 10	P55107	GDF10	Secreted	Other tissues	Inflammation	Cytokine	-0.049575	0.0772666	0.264388	No Change	ME vs. HC
seq.16751.15	Natriuretic peptides B	P16860	NPPB	Secreted	Blood	Hormones	Hormone	0.0484842	0.0335943	0.15736	Up (pval < 0.05)	ME vs. HC
seq.16753.46	Collagen alpha-2(VI) chain	P12110	COL6A2	Secreted	Extracellular matrix	Other	Cell adhesion	0.0155795	0.415163	0.686096	No Change	ME vs. HC
seq.16755.195	Growth/differentiation factor 3	Q9NR23	GDF3	Secreted	Blood	Inflammation	Cytokine	-0.00381398	0.840216	0.937184	No Change	ME vs. HC
seq.16756.30	Growth/differentiation factor 7	Q7Z4P5	GDF7	Secreted	Other tissues	Inflammation	Cytokine	-0.00623889	0.821562	0.927143	No Change	ME vs. HC
seq.16758.96	Hepatoma-derived growth factor	P51858	HDGF	Secreted	Blood	Hormones	Growth factor	-0.333074	1.09816e-05	0.0011831	Down (qval < 0.05)	ME vs. HC
seq.16760.2	Interleukin-26	Q9NPH9	IL26	Secreted	Blood	Inflammation	Interleukin	0.154825	1.761e-05	0.0015111	Up (qval < 0.05)	ME vs. HC
seq.16763.11	Leukocyte cell-derived chemotaxin-2	O14960	LECT2	Secreted	Blood	Other	Other	0.12966	0.137288	0.377258	No Change	ME vs. HC
seq.16765.52	Platelet basic protein	P02775	PPBP	Secreted	Blood	Inflammation	Cytokine	0.0552591	0.10281	0.315535	No Change	ME vs. HC
seq.16770.3	Lithostathine-1-beta	P48304	REG1B	Secreted	Digestive system	Other	No annotated function	0.165447	0.12151	0.348681	No Change	ME vs. HC
seq.16773.29	Signal peptide, CUB and EGF-like domain-containing protein 3	Q8IX30	SCUBE3	Secreted	Blood	Other	No annotated function	-0.0291288	0.589329	0.806336	No Change	ME vs. HC
seq.16780.6	Heat shock 70 kDa protein 1A	P0DMV8	HSPA1A	Secreted	Intracellular and membrane proteins	Transport	Receptor	-0.141696	0.0105329	0.0731415	Down (pval < 0.05)	ME vs. HC
seq.16785.45	Defensin-5	Q01523	DEFA5	Secreted	Digestive system	Immunity and defense	Defense	-0.148018	0.183871	0.443982	No Change	ME vs. HC
seq.16818.200	CUB domain-containing protein 1	Q9H5V8	CDCP1	Secreted	Intracellular and membrane proteins	Other	No annotated function	-0.0241451	0.751218	0.897639	No Change	ME vs. HC
seq.16823.75	Apolipoprotein L3	O95236	APOL3	Secreted	Intracellular and membrane proteins	Classical plasma proteins	Apolipoprotein	-0.0342246	0.566974	0.794654	No Change	ME vs. HC
seq.16828.8	Collagen alpha-1(VI) chain	P12109	COL6A1	Secreted	Extracellular matrix	Other	Cell adhesion	-0.00867086	0.944969	0.977664	No Change	ME vs. HC
seq.16836.1	Complement factor H-related protein 3	Q02985	CFHR3	Secreted	Blood	Classical plasma proteins	Complement pathway	-0.0155015	0.653714	0.846731	No Change	ME vs. HC
seq.16858.384	Reticulocalbin-3	Q96D15	RCN3	Secreted	Intracellular and membrane proteins	Transport	Transport	0.0423381	0.265327	0.542958	No Change	ME vs. HC
seq.16877.19	Methionine-R-sulfoxide reductase B2, mitochondrial	Q9Y3D2	MSRB2	Secreted	Intracellular and membrane proteins	Enzymes	Enzyme	-0.0160273	0.537541	0.775202	No Change	ME vs. HC
seq.16890.37	ADAMTS-like protein 1	Q8N6G6	ADAMTSL1	Secreted	Other tissues	Enzymes	Enzyme	0.0601766	0.325505	0.607215	No Change	ME vs. HC
seq.16892.23	Ectonucleotide pyrophosphatase/phosphodiesterase family member 2	Q13822	ENPP2	Secreted	Blood	Enzymes	Enzyme	-0.0211913	0.787838	0.911062	No Change	ME vs. HC
seq.16900.29	MAM domain-containing glycosylphosphatidylinositol anchor protein 1	Q8NFP4	MDGA1	Secreted	Intracellular and membrane proteins	Other	Developmental protein	0.0348335	0.801355	0.918144	No Change	ME vs. HC
seq.16908.5	Oligodendrocyte-myelin glycoprotein	P23515	OMG	Secreted	Intracellular and membrane proteins	Other	Cell adhesion	-0.141218	0.28227	0.56239	No Change	ME vs. HC
seq.16913.8	Ribonuclease T2	O00584	RNASET2	Secreted	Blood	Immunity and defense	Immunity	0.0555537	0.410142	0.682265	No Change	ME vs. HC
seq.16914.104	Monocyte differentiation antigen CD14, soluble	P08571	CD14	Secreted	Blood	Immunity and defense	Immunity	0.0298615	0.465602	0.724659	No Change	ME vs. HC
seq.16918.198	Toll-like receptor 3	O15455	TLR3	Secreted	Intracellular and membrane proteins	Transport	Receptor	-0.0260871	0.561535	0.791226	No Change	ME vs. HC
seq.16926.44	Alkaline phosphatase, tissue-nonspecific isozyme	P05186	ALPL	Secreted	Intracellular and membrane proteins	Enzymes	Enzyme	-0.00474898	0.908047	0.966737	No Change	ME vs. HC
seq.17140.57	Platelet-derived growth factor D	Q9GZP0	PDGFD	Secreted	Blood	Hormones	Growth factor	0.0138956	0.826248	0.929302	No Change	ME vs. HC
seq.17165.1	Beta-thromboglobulin	P02775	PPBP	Secreted	Blood	Inflammation	Cytokine	0.0100921	0.848059	0.941773	No Change	ME vs. HC
seq.17166.4	Fibroblast growth factor 8 isoform F	P55075	FGF8	Secreted	Other tissues	Hormones	Growth factor	0.0483541	0.143762	0.388218	No Change	ME vs. HC
seq.17170.15	Calcitonin gene-related peptide 2	P10092	CALCB	Secreted	Blood	Hormones	Hormone	0.0573839	0.165125	0.420181	No Change	ME vs. HC
seq.17172.19	Statherin	P02808	STATH	Secreted	Digestive system	Other	Other	0.370635	0.193664	0.456641	No Change	ME vs. HC
seq.17224.12	Mimecan	P20774	OGN	Secreted	Other tissues	Hormones	Growth factor	-0.404464	0.000222111	0.00675182	Down (qval < 0.05)	ME vs. HC
seq.17327.3	Protein canopy homolog 3	Q9BT09	CNPY3	Secreted	Intracellular and membrane proteins	Immunity and defense	Immunity	-0.0374878	0.38661	0.664077	No Change	ME vs. HC
seq.17332.3	Poly(ADP-ribose) glycohydrolase ARH3	Q9NX46	ADPRS	Secreted	Intracellular and membrane proteins	Enzymes	Enzyme	-0.171378	0.0297089	0.144859	Down (pval < 0.05)	ME vs. HC
seq.17342.13	Anterior gradient protein 3	Q8TD06	AGR3	Secreted	Intracellular and membrane proteins	Other	No annotated function	0.280618	0.147572	0.394321	No Change	ME vs. HC
seq.17346.61	Follicular dendritic cell secreted peptide	Q8NFU4	FDCSP	Secreted	Other tissues	Other	No annotated function	0.131385	0.000901621	0.01529	Up (qval < 0.05)	ME vs. HC
seq.17356.34	Interleukin-1 family member 10	Q8WWZ1	IL1F10	Secreted	Blood	Inflammation	Interleukin	0.00807016	0.79851	0.916068	No Change	ME vs. HC
seq.17370.186	Mycophenolic acid acyl-glucuronide esterase, mitochondrial	Q9NUJ1	ABHD10	Secreted	Intracellular and membrane proteins	Enzymes	Enzyme	-0.104584	0.0190982	0.109137	Down (pval < 0.05)	ME vs. HC
seq.17397.8	Estradiol 17-beta-dehydrogenase 11	Q8NBQ5	HSD17B11	Secreted	Intracellular and membrane proteins	Enzymes	Enzyme	-0.0167573	0.700108	0.872722	No Change	ME vs. HC
seq.17427.26	Neuroligin-3	Q9NZ94	NLGN3	Secreted	Intracellular and membrane proteins	Other	Cell adhesion	-0.0106453	0.854075	0.944161	No Change	ME vs. HC
seq.17432.25	Adenylate kinase 4, mitochondrial	P27144	AK4	Secreted	Intracellular and membrane proteins	Enzymes	Enzyme	0.0287796	0.374052	0.653075	No Change	ME vs. HC
seq.17441.4	Intestinal-type alkaline phosphatase	P09923	ALPI	Secreted	Intracellular and membrane proteins	Enzymes	Enzyme	-0.326696	0.0917023	0.294525	No Change	ME vs. HC
seq.17447.52	Secreted frizzled-related protein 4	Q6FHJ7	SFRP4	Secreted	Female reproductive system	Other	Developmental protein	-0.143352	0.11718	0.341061	No Change	ME vs. HC
seq.17449.23	CD9 antigen	P21926	CD9	Secreted	Intracellular and membrane proteins	Other	Cell adhesion	0.0148688	0.490854	0.744306	No Change	ME vs. HC
seq.17453.34	Ceruloplasmin	P00450	CP	Secreted	Blood	Transport	Transport	0.0325819	0.454899	0.71684	No Change	ME vs. HC
seq.17454.15	Epidermal growth factor-like protein 6	Q8IUX8	EGFL6	Secreted	Extracellular matrix	Other	Developmental protein	0.297452	0.0278787	0.138938	Up (pval < 0.05)	ME vs. HC
seq.17455.42	Folate receptor alpha	P15328	FOLR1	Secreted	Blood	Transport	Receptor	0.086374	0.042757	0.182859	Up (pval < 0.05)	ME vs. HC
seq.17456.53	Golgi membrane protein 1	Q8NBJ4	GOLM1	Secreted	Intracellular and membrane proteins	Other	No annotated function	0.155164	0.0808105	0.273263	No Change	ME vs. HC
seq.17467.1	Dehydrogenase/reductase SDR family member 9	Q9BPW9	DHRS9	Secreted	Intracellular and membrane proteins	Enzymes	Enzyme	-0.0011592	0.979132	0.989806	No Change	ME vs. HC
seq.17512.2	N-myc-interactor	Q13287	NMI	Secreted	Blood	Immunity and defense	Immunity	-0.194788	0.00462008	0.0435865	Down (qval < 0.05)	ME vs. HC
seq.17515.6	Heat shock 70 kDa protein 13	P48723	HSPA13	Secreted	Intracellular and membrane proteins	Other	No annotated function	0.125006	0.00266056	0.030313	Up (qval < 0.05)	ME vs. HC
seq.17672.184	Gastric intrinsic factor	P27352	CBLIF	Secreted	Digestive system	Transport	Transport	0.0839266	0.396538	0.672025	No Change	ME vs. HC
seq.17677.47	CD160 antigen	O95971	CD160	Secreted	Blood	Transport	Receptor	0.0962124	0.437774	0.703781	No Change	ME vs. HC
seq.17685.9	Apolipoprotein A-IV	P06727	APOA4	Secreted	Blood	Classical plasma proteins	Apolipoprotein	-0.0160367	0.837939	0.936404	No Change	ME vs. HC
seq.17691.1	Tripeptidyl-peptidase 1	O14773	TPP1	Secreted	Intracellular and membrane proteins	Enzymes	Enzyme	0.121095	0.0143261	0.0905546	Up (pval < 0.05)	ME vs. HC
seq.17789.1	Nicotinate-nucleotide pyrophosphorylase [carboxylating]	Q15274	QPRT	Secreted	Intracellular and membrane proteins	Enzymes	Enzyme	0.0235297	0.29077	0.572333	No Change	ME vs. HC
seq.17806.6	Syntenin-1	O00560	SDCBP	Secreted	Intracellular and membrane proteins	Other	No annotated function	-0.0214534	0.765803	0.903582	No Change	ME vs. HC
seq.18171.25	C-X-C motif chemokine 11	O14625	CXCL11	Secreted	Blood	Inflammation	Chemokine	0.0321496	0.0882167	0.287361	No Change	ME vs. HC
seq.18174.79	Programmed cell death 6-interacting protein	Q8WUM4	PDCD6IP	Secreted	Intracellular and membrane proteins	Transport	Transport	-0.247649	2.76742e-05	0.00198766	Down (qval < 0.05)	ME vs. HC
seq.18196.8	Afamin	P43652	AFM	Secreted	Blood	Transport	Transport	0.0497899	0.409597	0.681824	No Change	ME vs. HC
seq.18216.22	Interleukin-11 receptor subunit alpha	Q14626	IL11RA	Secreted	Blood	Transport	Receptor	-0.0139315	0.611823	0.819717	No Change	ME vs. HC
seq.18233.10	Aspartate aminotransferase, mitochondrial	P00505	GOT2	Secreted	Intracellular and membrane proteins	Transport	Transport	-0.158044	0.102333	0.314469	No Change	ME vs. HC
seq.18243.9	UMP-CMP kinase	P30085	CMPK1	Secreted	Intracellular and membrane proteins	Enzymes	Enzyme	-0.0529287	0.0599955	0.227971	No Change	ME vs. HC
seq.18265.18	Zinc finger protein 34	Q8IZ26	ZNF34	Secreted	Intracellular and membrane proteins	Other	Transcription	-0.0165081	0.737721	0.890076	No Change	ME vs. HC
seq.18289.16	C-C motif chemokine 15	Q16663	CCL15	Secreted	Blood	Inflammation	Chemokine	0.217338	0.012993	0.08446	Up (pval < 0.05)	ME vs. HC
seq.18321.38	Bifunctional methylenetetrahydrofolate dehydrogenase/cyclohydrolase, mitochondrial	P13995	MTHFD2	Secreted	Intracellular and membrane proteins	Enzymes	Enzyme	-0.160866	0.0251662	0.130387	Down (pval < 0.05)	ME vs. HC
seq.18331.3	Glucosylceramidase	P04062	GBA	Secreted	Intracellular and membrane proteins	Enzymes	Enzyme	0.228786	0.00033011	0.00839717	Up (qval < 0.05)	ME vs. HC
seq.18375.28	Interleukin-36 receptor antagonist protein	Q9UBH0	IL36RN	Secreted	Blood	Inflammation	Interleukin	0.0773094	0.100503	0.311718	No Change	ME vs. HC
seq.18380.78	Serum albumin	P02768	ALB	Secreted	Blood	Transport	Transport	-0.0639431	0.0927801	0.296686	No Change	ME vs. HC
seq.18389.11	Interferon alpha-1/13	P01562	IFNA1	Secreted	Blood	Inflammation	Interferon	-0.0108653	0.886535	0.958636	No Change	ME vs. HC
seq.18819.21	Peptidyl-prolyl cis-trans isomerase C	P45877	PPIC	Secreted	Intracellular and membrane proteins	Enzymes	Enzyme	0.202109	7.6918e-05	0.00345706	Up (qval < 0.05)	ME vs. HC
seq.18830.1	Intelectin-1	Q8WWA0	ITLN1	Secreted	Blood	Other	No annotated function	0.00612537	0.876143	0.953449	No Change	ME vs. HC
seq.18832.65	Serum amyloid A-2 protein	P0DJI9	SAA2	Secreted	Blood	Classical plasma proteins	Acute phase	0.0305819	0.661174	0.851323	No Change	ME vs. HC
seq.18839.24	Thyroglobulin	P01266	TG	Secreted	Other tissues	Hormones	Hormone	0.264044	0.0750206	0.259613	No Change	ME vs. HC
seq.18864.7	Trypsin-3	P35030	PRSS3	Secreted	Digestive system	Enzymes	Enzyme	0.0276006	0.693952	0.869784	No Change	ME vs. HC
seq.18873.8	Carcinoembryonic antigen-related cell adhesion molecule 8	P31997	CEACAM8	Secreted	Intracellular and membrane proteins	Other	Cell adhesion	-0.376483	0.000255066	0.00738583	Down (qval < 0.05)	ME vs. HC
seq.18875.125	Chondrocalcin	P02458	COL2A1	Secreted	Extracellular matrix	Other	No annotated function	-0.306836	0.162928	0.416618	No Change	ME vs. HC
seq.18876.77	Carbohydrate sulfotransferase 4	Q8NCG5	CHST4	Secreted	Intracellular and membrane proteins	Enzymes	Enzyme	-0.041874	0.0731822	0.255969	No Change	ME vs. HC
seq.18878.15	Gremlin-1	O60565	GREM1	Secreted	Blood	Inflammation	Cytokine	0.0235513	0.51103	0.759229	No Change	ME vs. HC
seq.18880.81	Collagen Type III	P02461	COL3A1	Secreted	Extracellular matrix	Other	No annotated function	-0.0206326	0.754792	0.900001	No Change	ME vs. HC
seq.18881.7	CD97 antigen	P48960	ADGRE5	Secreted	Blood	Transport	Receptor	-0.0525273	0.336347	0.6171	No Change	ME vs. HC
seq.18890.227	Fibrinogen beta chain	P02675	FGB	Secreted	Blood	Classical plasma proteins	Blood coagulation	-0.0223559	0.519083	0.764232	No Change	ME vs. HC
seq.18892.48	Glypican-4	O75487	GPC4	Secreted	Intracellular and membrane proteins	Other	No annotated function	0.0172193	0.563607	0.792555	No Change	ME vs. HC
seq.18893.26	Adhesion G-protein coupled receptor G1	Q9Y653	ADGRG1	Secreted	Blood	Transport	Receptor	-0.0182622	0.492882	0.745121	No Change	ME vs. HC
seq.18896.23	Heparan-sulfate 6-O-sulfotransferase 3	Q8IZP7	HS6ST3	Secreted	Intracellular and membrane proteins	Enzymes	Enzyme	0.025842	0.521175	0.766077	No Change	ME vs. HC
seq.18917.53	Pancreatic alpha-amylase	P04746	AMY2A	Secreted	Digestive system	Enzymes	Enzyme	-0.0200081	0.859251	0.947024	No Change	ME vs. HC
seq.18927.14	Retinoic acid early transcript 1G protein	Q6H3X3	RAET1G	Secreted	Unknown location	Immunity and defense	Immunity	0.0704301	0.00298994	0.0329884	Up (qval < 0.05)	ME vs. HC
seq.18930.28	Slit homolog 2 protein	O94813	SLIT2	Secreted	Other tissues	Other	Developmental protein	0.0637358	0.242638	0.51824	No Change	ME vs. HC
seq.18931.40	Slit homolog 3 protein	O75094	SLIT3	Secreted	Other tissues	Other	Developmental protein	-0.111979	0.00911912	0.0670077	Down (pval < 0.05)	ME vs. HC
seq.18934.50	Protein-glutamine gamma-glutamyltransferase 2	P21980	TGM2	Secreted	Extracellular matrix	Enzymes	Enzyme	-0.125201	0.000912393	0.0153841	Down (qval < 0.05)	ME vs. HC
seq.19120.33	D-amino-acid oxidase	P14920	DAO	Secreted	Intracellular and membrane proteins	Enzymes	Enzyme	-0.0534714	0.286069	0.566578	No Change	ME vs. HC
seq.19127.1	Heat shock protein beta-6	O14558	HSPB6	Secreted	Intracellular and membrane proteins	Other	Other	0.0106361	0.852663	0.943739	No Change	ME vs. HC
seq.19132.1	39S ribosomal protein L2, mitochondrial	Q5T653	MRPL2	Secreted	Intracellular and membrane proteins	Other	Other	0.0430422	0.0174704	0.103216	Up (pval < 0.05)	ME vs. HC
seq.19154.41	Glia-derived nexin	P07093	SERPINE2	Secreted	Female reproductive system	Other	Developmental protein	0.0156328	0.904576	0.964961	No Change	ME vs. HC
seq.19212.4	Deleted in malignant brain tumors 1 protein	Q9UGM3	DMBT1	Secreted	Other tissues	Transport	Transport	-0.0239553	0.539851	0.777026	No Change	ME vs. HC
seq.19213.1	Serine protease inhibitor Kazal-type 4	O60575	SPINK4	Secreted	Digestive system	Enzymes	Enzyme inhibitor	0.0186583	0.519288	0.764232	No Change	ME vs. HC
seq.19249.18	Lysine--tRNA ligase	Q15046	KARS1	Secreted	Intracellular and membrane proteins	Enzymes	Enzyme	-0.357721	0.0072042	0.0576696	Down (pval < 0.05)	ME vs. HC
seq.19251.56	Serglycin	P10124	SRGN	Secreted	Blood	Other	Other	-0.369026	0.00643033	0.0539618	Down (pval < 0.05)	ME vs. HC
seq.19291.2	Calsequestrin-2	O14958	CASQ2	Secreted	Intracellular and membrane proteins	Other	Other	-0.0278731	0.17264	0.430002	No Change	ME vs. HC
seq.19303.64	Protein PET117 homolog, mitochondrial	Q6UWS5	PET117	Secreted	Intracellular and membrane proteins	Other	No annotated function	0.054611	0.0301141	0.146103	Up (pval < 0.05)	ME vs. HC
seq.19317.114	Prostatic acid phosphatase	P15309	ACP3	Secreted	Blood	Enzymes	Enzyme	0.059093	0.0211551	0.117056	Up (pval < 0.05)	ME vs. HC
seq.19323.1	Receptor-binding cancer antigen expressed on SiSo cells	O00559	EBAG9	Secreted	Intracellular and membrane proteins	Other	Other	-0.0802976	0.514743	0.762127	No Change	ME vs. HC
seq.19334.62	Thioredoxin domain-containing protein 12	O95881	TXNDC12	Secreted	Intracellular and membrane proteins	Enzymes	Enzyme	-0.206576	0.0381321	0.171911	Down (pval < 0.05)	ME vs. HC
seq.19361.78	Matrilin-3	O15232	MATN3	Secreted	Extracellular matrix	Other	No annotated function	0.094629	0.220342	0.490573	No Change	ME vs. HC
seq.19377.14	Noelin-2	O95897	OLFM2	Secreted	Other tissues	Other	No annotated function	0.14034	0.019329	0.109832	Up (pval < 0.05)	ME vs. HC
seq.19437.61	Isoform L-VEGF165	P15692	VEGFA	Secreted	Blood	Hormones	Growth factor	-0.136915	0.129987	0.364024	No Change	ME vs. HC
seq.19553.14	Syntaxin-1A	Q16623	STX1A	Secreted	Intracellular and membrane proteins	Transport	Transport	0.0784978	0.264839	0.54226	No Change	ME vs. HC
seq.19560.23	Plexin-A4	Q9HCM2	PLXNA4	Secreted	Intracellular and membrane proteins	Transport	Receptor	-0.113344	0.0957211	0.302129	No Change	ME vs. HC
seq.19567.1	Epidermal growth factor receptor variant III	P00533	EGFR	Secreted	Blood	Transport	Receptor	0.0340413	0.544177	0.778945	No Change	ME vs. HC
seq.19568.17	Interleukin-15	P40933	IL15	Secreted	Blood	Inflammation	Interleukin	-0.0315637	0.354384	0.636086	No Change	ME vs. HC
seq.19570.12	Fibroblast growth factor 8	P55075	FGF8	Secreted	Other tissues	Hormones	Growth factor	0.0555625	0.0176683	0.103893	Up (pval < 0.05)	ME vs. HC
seq.19575.4	Erythropoietin receptor	P19235	EPOR	Secreted	Intracellular and membrane proteins	Transport	Receptor	0.0343832	0.145848	0.392002	No Change	ME vs. HC
seq.19579.5	Neutrophil defensin 1	P59665	DEFA1	Secreted	Blood	Immunity and defense	Defense	0.00295453	0.824047	0.928256	No Change	ME vs. HC
seq.19581.15	Insulin-like growth factor-binding protein 5	P24593	IGFBP5	Secreted	Blood	Other	Other	-0.0323553	0.705459	0.876349	No Change	ME vs. HC
seq.19584.33	Fibroblast growth factor 9	P31371	FGF9	Secreted	Other tissues	Hormones	Growth factor	-0.00617904	0.855035	0.944509	No Change	ME vs. HC
seq.19590.46	Pulmonary surfactant-associated protein D	P35247	SFTPD	Secreted	Other tissues	Immunity and defense	Immunity	0.22261	0.149452	0.396984	No Change	ME vs. HC
seq.19606.28	Indian hedgehog protein	Q14623	IHH	Secreted	Other tissues	Other	Developmental protein	0.032216	0.439057	0.704453	No Change	ME vs. HC
seq.19614.8	Transcobalamin-1	P20061	TCN1	Secreted	Blood	Transport	Transport	-0.7424	0.000201503	0.006371	Down (qval < 0.05)	ME vs. HC
seq.19615.213	Cytosolic 5'-nucleotidase 3A	Q9H0P0	NT5C3A	Secreted	Intracellular and membrane proteins	Enzymes	Enzyme	-0.0138595	0.597915	0.812224	No Change	ME vs. HC
seq.19622.7	Activin A	P08476	INHBA	Secreted	Blood	Hormones	Hormone	0.321948	0.00220268	0.0267895	Up (qval < 0.05)	ME vs. HC
seq.19631.13	Kininostatin	P01042	KNG1	Secreted	Blood	Classical plasma proteins	Blood coagulation	0.0910086	0.619005	0.823682	No Change	ME vs. HC
seq.19635.69	Fibroleukin	Q14314	FGL2	Secreted	Blood	Other	No annotated function	-0.0928596	0.00868165	0.0652996	Down (pval < 0.05)	ME vs. HC
seq.19636.23	HLA class I histocompatibility antigen, alpha chain G	P17693	HLA-G	Secreted	Blood	Immunity and defense	Immunity	0.0390913	0.365552	0.644843	No Change	ME vs. HC
seq.19637.9	Corticoliberin	P06850	CRH	Secreted	Blood	Hormones	Hormone	0.0450446	0.77374	0.906802	No Change	ME vs. HC
seq.19638.9	Dynorphin A (1-17)	P01213	PDYN	Secreted	Brain	Hormones	Neuropeptide	0.0465072	0.380105	0.659206	No Change	ME vs. HC
seq.19639.53	Islet amyloid polypeptide	P10997	IAPP	Secreted	Blood	Hormones	Hormone	0.228902	0.00078695	0.0141651	Up (qval < 0.05)	ME vs. HC
seq.19640.2	Parathyroid Hormone1-34	P01270	PTH	Secreted	Blood	Hormones	Hormone	0.0128559	0.641358	0.838585	No Change	ME vs. HC
seq.19743.12	V-set and transmembrane domain-containing protein 1	Q6UX27	VSTM1	Secreted	Blood	Inflammation	Cytokine	-0.0305457	0.252911	0.52995	No Change	ME vs. HC
seq.19760.26	Carboxypeptidase A1	P15085	CPA1	Secreted	Digestive system	Enzymes	Enzyme	0.00450862	0.913688	0.969817	No Change	ME vs. HC
seq.19802.22	Receptor-binding cancer antigen expressed on SiSo cells	O00559	EBAG9	Secreted	Intracellular and membrane proteins	Other	Other	-0.0681518	0.0824582	0.277232	No Change	ME vs. HC
seq.19821.10	Peptidoglycan recognition protein I-beta	Q96LB8	PGLYRP4	Secreted	Other tissues	Immunity and defense	Immunity	0.0374114	0.213085	0.480132	No Change	ME vs. HC
seq.20064.24	Fibronectin-1 Fragment 2	P02751	FN1	Secreted	Blood	Classical plasma proteins	Acute phase	-0.295958	0.0825735	0.277456	No Change	ME vs. HC
seq.20067.26	Factor seven-activating protease	Q14520	HABP2	Secreted	Blood	Enzymes	Enzyme	0.0367279	0.637475	0.835296	No Change	ME vs. HC
seq.20074.3	Laminin subunit alpha-3	Q16787	LAMA3	Secreted	Extracellular matrix	Other	Cell adhesion	0.0011424	0.961027	0.984821	No Change	ME vs. HC
seq.20087.3	15 kDa selenoprotein	O60613	SELENOF	Secreted	Intracellular and membrane proteins	Other	No annotated function	-0.0755308	0.396129	0.67184	No Change	ME vs. HC
seq.20091.138	Ephrin-A1	P20827	EFNA1	Secreted	Blood	Other	Developmental protein	0.258615	0.000166419	0.00554176	Up (qval < 0.05)	ME vs. HC
seq.20159.1	Neuritin-like protein	Q496H8	NRN1L	Secreted	Unknown location	Other	No annotated function	0.053966	0.226101	0.498171	No Change	ME vs. HC
seq.20161.41	Neural cell adhesion molecule 1	P13591	NCAM1	Secreted	Other tissues	Transport	Receptor	0.0115968	0.804204	0.919557	No Change	ME vs. HC
seq.20175.17	Collagen alpha-3(IX) chain	Q14050	COL9A3	Secreted	Extracellular matrix	Other	No annotated function	-0.00319319	0.924801	0.97353	No Change	ME vs. HC
seq.20203.45	Complement C1s subcomponent	P09871	C1S	Secreted	Blood	Classical plasma proteins	Complement pathway	0.0426911	0.291181	0.572488	No Change	ME vs. HC
seq.20367.6	L-amino-acid oxidase	Q96RQ9	IL4I1	Secreted	Blood	Immunity and defense	Immunity	-0.0459696	0.0341815	0.159094	Down (pval < 0.05)	ME vs. HC
seq.20379.59	Small vasohibin-binding protein	Q8N300	SVBP	Secreted	Blood	Other	No annotated function	-0.0522201	0.00527246	0.046881	Down (qval < 0.05)	ME vs. HC
seq.20430.8	C-type natriuretic peptide	P23582	NPPC	Secreted	Blood	Hormones	Hormone	-0.00386188	0.812752	0.923421	No Change	ME vs. HC
seq.20519.7	CD6	P30203	CD6	Secreted	Blood	Immunity and defense	Immunity	0.00539833	0.776117	0.907386	No Change	ME vs. HC
seq.20520.14	Protein FAM3C	Q92520	FAM3C	Secreted	Other tissues	Other	Developmental protein	0.0404788	0.300618	0.581857	No Change	ME vs. HC
seq.20524.38	Pro-neuregulin-3, membrane-bound isoform	P56975	NRG3	Secreted	Brain	Hormones	Growth factor	0.243963	0.147372	0.394176	No Change	ME vs. HC
seq.20525.200	Protein disulfide-isomerase A4	P13667	PDIA4	Secreted	Intracellular and membrane proteins	Enzymes	Enzyme	-0.00258181	0.956659	0.983734	No Change	ME vs. HC
seq.20530.2	Semaphorin-6D	Q8NFY4	SEMA6D	Secreted	Intracellular and membrane proteins	Other	Developmental protein	-0.0383389	0.437485	0.703707	No Change	ME vs. HC
seq.20535.68	Interleukin-17 receptor E	Q8NFR9	IL17RE	Secreted	Intracellular and membrane proteins	Transport	Receptor	0.115421	0.0289142	0.142612	Up (pval < 0.05)	ME vs. HC
seq.20539.4	Neutrophil defensin 3	P59666	DEFA3	Secreted	Blood	Immunity and defense	Defense	-0.00637085	0.967285	0.986025	No Change	ME vs. HC
seq.20540.65	Semaphorin-4G	Q9NTN9	SEMA4G	Secreted	Intracellular and membrane proteins	Other	Developmental protein	0.00235044	0.971422	0.987873	No Change	ME vs. HC
seq.20543.19	Beta-defensin 127	Q9H1M4	DEFB127	Secreted	Male reproductive system	Immunity and defense	Defense	0.0108988	0.661473	0.851327	No Change	ME vs. HC
seq.20544.103	Glutamate receptor ionotropic, kainate 2	Q13002	GRIK2	Secreted	Intracellular and membrane proteins	Transport	Receptor	0.0552554	0.541486	0.777172	No Change	ME vs. HC
seq.20546.71	Reticulon-4 receptor-like 1	Q86UN2	RTN4RL1	Secreted	Intracellular and membrane proteins	Transport	Receptor	-0.00551304	0.934152	0.975499	No Change	ME vs. HC
seq.20549.1	Izumo sperm-egg fusion protein 4	Q1ZYL8	IZUMO4	Secreted	Male reproductive system	Other	No annotated function	0.08967	0.354723	0.636086	No Change	ME vs. HC
seq.20550.38	Neurotrimin	Q9P121	NTM	Secreted	Intracellular and membrane proteins	Other	Cell adhesion	0.00233844	0.966591	0.986025	No Change	ME vs. HC
seq.20558.4	Ephrin type-A receptor 8	P29322	EPHA8	Secreted	Intracellular and membrane proteins	Transport	Receptor	-0.0293809	0.774196	0.906922	No Change	ME vs. HC
seq.20568.3	FRAS1-related extracellular matrix protein 1	Q5H8C1	FREM1	Secreted	Extracellular matrix	Other	Developmental protein	0.103976	0.0526721	0.20892	No Change	ME vs. HC
seq.20570.18	V-set and transmembrane domain-containing protein 1	Q6UX27	VSTM1	Secreted	Blood	Inflammation	Cytokine	-0.115061	0.494617	0.746973	No Change	ME vs. HC
seq.20584.4	Nectin-1, isoform gamma	Q15223	NECTIN1	Secreted	Other tissues	Transport	Receptor	-0.0226783	0.617107	0.822501	No Change	ME vs. HC
seq.20586.18	Contactin-3	Q9P232	CNTN3	Secreted	Intracellular and membrane proteins	Other	Cell adhesion	0.178493	0.00769456	0.0601605	Up (pval < 0.05)	ME vs. HC
seq.20590.13	Neuropeptide Y	P01303	NPY	Secreted	Blood	Hormones	Neuropeptide	0.0342962	0.651661	0.845307	No Change	ME vs. HC
seq.20591.48	Gliomedin	Q6ZMI3	GLDN	Secreted	Extracellular matrix	Other	Developmental protein	0.104338	0.109679	0.327004	No Change	ME vs. HC
seq.20593.10	Beta-1,3-galactosyltransferase 5	Q9Y2C3	B3GALT5	Secreted	Intracellular and membrane proteins	Enzymes	Enzyme	-0.0168213	0.505948	0.755056	No Change	ME vs. HC
seq.20931.156	Methylglutaconyl-CoA hydratase, mitochondrial	Q13825	AUH	Secreted	Intracellular and membrane proteins	Enzymes	Enzyme	0.0388545	0.217875	0.487226	No Change	ME vs. HC
seq.21146.187	Tubby-related protein 1	O00294	TULP1	Secreted	Intracellular and membrane proteins	Other	Other	0.00313097	0.93693	0.975499	No Change	ME vs. HC
seq.21207.1	Bifunctional coenzyme A synthase	Q13057	COASY	Secreted	Intracellular and membrane proteins	Enzymes	Enzyme	0.0351805	0.528664	0.770389	No Change	ME vs. HC
seq.21232.39	Benign Prostate specific Antigen	P07288	KLK3	Secreted	Male reproductive system	Enzymes	Enzyme	0.0985707	0.323967	0.605271	No Change	ME vs. HC
seq.21338.44	Nucleotide exchange factor SIL1	Q9H173	SIL1	Secreted	Intracellular and membrane proteins	Transport	Transport	0.0121399	0.665088	0.852719	No Change	ME vs. HC
seq.21345.93	Retinol dehydrogenase 12	Q96NR8	RDH12	Secreted	Intracellular and membrane proteins	Enzymes	Enzyme	-0.0166993	0.605682	0.816266	No Change	ME vs. HC
seq.21351.8	Glycyl t-RNA synthetase	P41250	GARS1	Secreted	Intracellular and membrane proteins	Enzymes	Enzyme	-0.285653	4.9968e-05	0.00265265	Down (qval < 0.05)	ME vs. HC
seq.21384.2	Alpha-L-fucoside fucohydrolase	P04066	FUCA1	Secreted	Intracellular and membrane proteins	Enzymes	Enzyme	-0.068659	0.659845	0.850911	No Change	ME vs. HC
seq.21391.17	Choriogonadotropin subunit beta 3	P0DN86	CGB3	Secreted	Blood	Hormones	Hormone	0.0775504	0.0150149	0.0940043	Up (pval < 0.05)	ME vs. HC
seq.21440.9	ADAM 8	P78325	ADAM8	Secreted	Intracellular and membrane proteins	Enzymes	Enzyme	0.0234266	0.302645	0.584006	No Change	ME vs. HC
seq.21444.40	Kallikrein 2	P20151	KLK2	Secreted	Male reproductive system	Enzymes	Enzyme	0.103634	0.0470149	0.192959	Up (pval < 0.05)	ME vs. HC
seq.21491.7	Vascular adhesion protein-1	Q16853	AOC3	Secreted	Unknown location	Other	Cell adhesion	-0.00357031	0.955108	0.98288	No Change	ME vs. HC
seq.21492.19	Clusterin-like protein 1	Q15846	CLUL1	Secreted	Other tissues	Other	No annotated function	-0.0426996	0.362381	0.642344	No Change	ME vs. HC
seq.21497.32	Hypoxia up-regulated protein 1	Q9Y4L1	HYOU1	Secreted	Intracellular and membrane proteins	Other	Other	0.0363731	0.255297	0.532396	No Change	ME vs. HC
seq.21503.12	Thyrotropin receptor	P16473	TSHR	Secreted	Intracellular and membrane proteins	Transport	Receptor	0.1279	0.445924	0.710398	No Change	ME vs. HC
seq.21512.6	ER degradation-enhancing alpha-mannosidase-like 2	Q9BV94	EDEM2	Secreted	Intracellular and membrane proteins	Other	Other	0.0397963	0.252724	0.52995	No Change	ME vs. HC
seq.21547.6	Dentin matrix protein 4	Q8IXL6	FAM20C	Secreted	Other tissues	Enzymes	Enzyme	0.0682544	0.131288	0.367027	No Change	ME vs. HC
seq.21548.20	Gamma-glutamyltransferase 5	P36269	GGT5	Secreted	Intracellular and membrane proteins	Enzymes	Enzyme	-0.108013	0.0038157	0.0385039	Down (qval < 0.05)	ME vs. HC
seq.21549.144	Beta-tectorin	Q96PL2	TECTB	Secreted	Other tissues	Other	No annotated function	0.0376839	0.153448	0.403276	No Change	ME vs. HC
seq.21555.17	Protein FAM3A	P98173	FAM3A	Secreted	Blood	Other	No annotated function	-0.00788314	0.735714	0.889208	No Change	ME vs. HC
seq.21562.3	Secretoglobin family 1D member 1	O95968	SCGB1D1	Secreted	Other tissues	Other	No annotated function	-0.0297761	0.362093	0.642144	No Change	ME vs. HC
seq.21563.3	sPLA(2)-XII	Q9BZM1	PLA2G12A	Secreted	Blood	Enzymes	Enzyme	-0.033012	0.702331	0.874601	No Change	ME vs. HC
seq.21567.214	Complement C1q tumor necrosis factor-related protein 4	Q9BXJ3	C1QTNF4	Secreted	Brain	Inflammation	Cytokine	0.0704498	0.0164111	0.100023	Up (pval < 0.05)	ME vs. HC
seq.21572.91	Xylosyltransferase 2	Q9H1B5	XYLT2	Secreted	Blood	Enzymes	Enzyme	0.00717925	0.753986	0.899479	No Change	ME vs. HC
seq.21604.2	Protein CutA	O60888	CUTA	Secreted	Blood	Other	No annotated function	0.0679234	0.043822	0.185144	Up (pval < 0.05)	ME vs. HC
seq.21661.82	Dentin matrix protein 4	Q8IXL6	FAM20C	Secreted	Other tissues	Enzymes	Enzyme	0.104147	0.0173784	0.103095	Up (pval < 0.05)	ME vs. HC
seq.21674.132	Butyrophilin subfamily 1 member A1	Q13410	BTN1A1	Secreted	Intracellular and membrane proteins	Other	No annotated function	-0.00419827	0.978499	0.989611	No Change	ME vs. HC
seq.21676.17	PAI-2	P05120	SERPINB2	Secreted	Intracellular and membrane proteins	Enzymes	Enzyme inhibitor	0.0110499	0.872752	0.951597	No Change	ME vs. HC
seq.21681.10	ADAM 28	Q9UKQ2	ADAM28	Secreted	Blood	Enzymes	Enzyme	-0.118549	0.000668246	0.0131249	Down (qval < 0.05)	ME vs. HC
seq.21693.14	Cadherin-13	P55290	CDH13	Secreted	Intracellular and membrane proteins	Other	Cell adhesion	0.0514658	0.304292	0.585565	No Change	ME vs. HC
seq.21704.8	Protocadherin-12	Q9NPG4	PCDH12	Secreted	Blood	Other	Cell adhesion	-0.21908	0.172326	0.429846	No Change	ME vs. HC
seq.21705.33	Meteorin-like protein	Q641Q3	METRNL	Secreted	Blood	Hormones	Hormone	0.0686926	0.121656	0.348913	No Change	ME vs. HC
seq.21707.15	Complement C1q-like protein 3	Q5VWW1	C1QL3	Secreted	Brain	Classical plasma proteins	Complement pathway	0.13663	0.0521202	0.20718	No Change	ME vs. HC
seq.21710.16	Neuroligin-4, Y-linked	Q8NFZ3	NLGN4Y	Secreted	Intracellular and membrane proteins	Other	Cell adhesion	0.0245501	0.346323	0.627235	No Change	ME vs. HC
seq.21711.86	Brain-specific angiogenesis inhibitor 1	O14514	ADGRB1	Secreted	Brain	Transport	Receptor	-0.157613	0.0988841	0.308121	No Change	ME vs. HC
seq.21713.11	Reelin	P78509	RELN	Secreted	Brain	Other	Developmental protein	0.155677	0.0103238	0.0720305	Up (pval < 0.05)	ME vs. HC
seq.21720.13	Alpha-(1,3)-fucosyltransferase 11	Q495W5	FUT11	Secreted	Intracellular and membrane proteins	Enzymes	Enzyme	-0.130329	0.181557	0.441724	No Change	ME vs. HC
seq.21721.6	Carbohydrate sulfotransferase 10	O43529	CHST10	Secreted	Intracellular and membrane proteins	Enzymes	Enzyme	1.61666e-05	0.999211	0.999484	No Change	ME vs. HC
seq.21724.22	N-acetylgalactosamine-6-sulfatase	P34059	GALNS	Secreted	Intracellular and membrane proteins	Enzymes	Enzyme	-0.0921013	0.188195	0.449006	No Change	ME vs. HC
seq.21736.60	Heparan sulfate 2-O-sulfotransferase 1	Q7LGA3	HS2ST1	Secreted	Intracellular and membrane proteins	Enzymes	Enzyme	0.0572044	0.402319	0.676162	No Change	ME vs. HC
seq.21762.32	Ubiquitin carboxyl-terminal hydrolase 11	P51784	USP11	Secreted	Intracellular and membrane proteins	Enzymes	Enzyme	0.0220626	0.405666	0.678401	No Change	ME vs. HC
seq.21766.50	N-sulphoglucosamine sulphohydrolase	P51688	SGSH	Secreted	Intracellular and membrane proteins	Enzymes	Enzyme	0.235562	0.00482405	0.0446789	Up (qval < 0.05)	ME vs. HC
seq.21768.9	Alpha-1,6-mannosylglycoprotein 6-beta-N-acetylglucosaminyltransferase A	Q09328	MGAT5	Secreted	Intracellular and membrane proteins	Enzymes	Enzyme	0.00111842	0.97991	0.990307	No Change	ME vs. HC
seq.21770.18	Galactosylgalactosylxylosylprotein 3-beta-glucuronosyltransferase 1	Q9P2W7	B3GAT1	Secreted	Brain	Enzymes	Enzyme	0.147812	0.102152	0.314441	No Change	ME vs. HC
seq.21771.47	Beta-1,4-mannosyl-glycoprotein 4-beta-N-acetylglucosaminyltransferase	Q09327	MGAT3	Secreted	Intracellular and membrane proteins	Enzymes	Enzyme	0.132551	0.152386	0.401286	No Change	ME vs. HC
seq.21796.43	Glutathione peroxidase 3	P22352	GPX3	Secreted	Blood	Enzymes	Enzyme	-0.0998924	0.0232697	0.124252	Down (pval < 0.05)	ME vs. HC
seq.21797.4	HLA-C	P10321	HLA-C	Secreted	Intracellular and membrane proteins	Immunity and defense	Immunity	0.347937	0.185799	0.446242	No Change	ME vs. HC
seq.21813.171	Alpha-1,6-mannosylglycoprotein 6-beta-N-acetylglucosaminyltransferase A	Q09328	MGAT5	Secreted	Intracellular and membrane proteins	Enzymes	Enzyme	-0.0161703	0.683167	0.862167	No Change	ME vs. HC
seq.21883.17	Bone morphogenetic protein 5	P22003	BMP5	Secreted	Unknown location	Inflammation	Cytokine	-0.234431	0.00146503	0.0208404	Down (qval < 0.05)	ME vs. HC
seq.21887.2	Cerebellin-2	Q8IUK8	CBLN2	Secreted	Brain	Other	No annotated function	-0.0422117	0.550261	0.784283	No Change	ME vs. HC
seq.21891.31	Fibulin-7	Q53RD9	FBLN7	Secreted	Extracellular matrix	Other	Cell adhesion	0.0892782	0.162265	0.415722	No Change	ME vs. HC
seq.2190.55	Coagulation Factor XI	P03951	F11	Secreted	Blood	Classical plasma proteins	Blood coagulation	-0.0114673	0.844498	0.939243	No Change	ME vs. HC
seq.21911.17	Norrin	Q00604	NDP	Secreted	Extracellular matrix	Other	Other	0.0142949	0.524218	0.767532	No Change	ME vs. HC
seq.2192.63	C-C motif chemokine 27	Q9Y4X3	CCL27	Secreted	Blood	Inflammation	Chemokine	-0.0159191	0.545641	0.780125	No Change	ME vs. HC
seq.21940.12	Protein Wnt-10b	O00744	WNT10B	Secreted	Extracellular matrix	Other	Developmental protein	0.0407279	0.391957	0.668564	No Change	ME vs. HC
seq.21942.14	Protein Wnt-16	Q9UBV4	WNT16	Secreted	Extracellular matrix	Other	Developmental protein	0.0265167	0.603843	0.815549	No Change	ME vs. HC
seq.21943.170	Protein Wnt-16	Q9UBV4	WNT16	Secreted	Extracellular matrix	Other	Developmental protein	-0.00403808	0.810881	0.922866	No Change	ME vs. HC
seq.21945.4	Protein Wnt-5b	Q9H1J7	WNT5B	Secreted	Extracellular matrix	Other	Developmental protein	0.195127	0.0302225	0.146519	Up (pval < 0.05)	ME vs. HC
seq.21955.36	Large proline-rich protein BAT3	P46379	BAG6	Secreted	Intracellular and membrane proteins	Transport	Transport	-0.269953	0.00308775	0.0335123	Down (qval < 0.05)	ME vs. HC
seq.21957.12	Phosphoinositide 3-kinase adapter protein 1	Q6ZUJ8	PIK3AP1	Secreted	Intracellular and membrane proteins	Other	No annotated function	-0.00201166	0.915843	0.970336	No Change	ME vs. HC
seq.21987.76	Lipoprotein lipase	P06858	LPL	Secreted	Blood	Enzymes	Enzyme	0.0173128	0.605544	0.816266	No Change	ME vs. HC
seq.21999.61	Nucleobindin-2	P80303	NUCB2	Secreted	Blood	Other	Other	-0.0114851	0.741024	0.892152	No Change	ME vs. HC
seq.22003.4	Paraoxonase 2	Q15165	PON2	Secreted	Blood	Enzymes	Enzyme	0.169099	0.000931876	0.0155511	Up (qval < 0.05)	ME vs. HC
seq.22007.1	Resistin-like beta	Q9BQ08	RETNLB	Secreted	Blood	Hormones	Hormone	0.0107405	0.801841	0.918144	No Change	ME vs. HC
seq.2201.17	Endostatin	P39060	COL18A1	Secreted	Extracellular matrix	Other	Cell adhesion	0.086995	0.0944831	0.299654	No Change	ME vs. HC
seq.22047.46	Collagen alpha-1(V) chain	P20908	COL5A1	Secreted	Extracellular matrix	Other	Other	0.0261145	0.736127	0.889208	No Change	ME vs. HC
seq.22073.47	ATP synthase B chain, mitochondrial	P24539	ATP5PB	Secreted	Intracellular and membrane proteins	Transport	Transport	0.0809895	0.176447	0.435237	No Change	ME vs. HC
seq.22092.43	Caspase-4	P49662	CASP4	Secreted	Intracellular and membrane proteins	Immunity and defense	Immunity	0.0624534	0.117496	0.341307	No Change	ME vs. HC
seq.2211.9	Metalloproteinase inhibitor 1	P01033	TIMP1	Secreted	Blood	Hormones	Growth factor	0.227866	0.00015303	0.00528821	Up (qval < 0.05)	ME vs. HC
seq.22114.4	Uncharacterized protein C18orf54	Q8IYD9	LAS2	Secreted	Male reproductive system	Other	No annotated function	0.0867944	0.00220504	0.0267895	Up (qval < 0.05)	ME vs. HC
seq.2212.69	Tissue-type plasminogen activator	P00750	PLAT	Secreted	Blood	Enzymes	Enzyme	0.419737	0.00116143	0.0178004	Up (qval < 0.05)	ME vs. HC
seq.22136.9	Nuclease EXOG, mitochondrial	Q9Y2C4	EXOG	Secreted	Intracellular and membrane proteins	Enzymes	Enzyme	0.0658157	0.197891	0.463022	No Change	ME vs. HC
seq.22429.13	Lysine-specific histone demethylase 1A	O60341	KDM1A	Secreted	Intracellular and membrane proteins	Other	Developmental protein	0.00242872	0.895925	0.963235	No Change	ME vs. HC
seq.2247.20	Prokineticin-1	P58294	PROK1	Secreted	Blood	Hormones	Growth factor	0.0320285	0.131768	0.367885	No Change	ME vs. HC
seq.22561.3	Uncharacterized protein UNQ511/PRO1026	Q6UX82	LYPD8	Secreted	Digestive system	Other	No annotated function	0.116759	0.602316	0.81533	No Change	ME vs. HC
seq.22569.55	TGF-beta receptor type-1	P36897	TGFBR1	Secreted	Intracellular and membrane proteins	Transport	Receptor	0.0150203	0.470902	0.72674	No Change	ME vs. HC
seq.22572.19	Pepsin A-4	P0DJD7	PGA4	Secreted	Digestive system	Enzymes	Enzyme	0.507651	0.0137764	0.0882218	Up (pval < 0.05)	ME vs. HC
seq.22576.1	CD209 antigen	Q9NNX6	CD209	Secreted	Intracellular and membrane proteins	Transport	Receptor	-0.0927915	0.184101	0.444341	No Change	ME vs. HC
seq.22576.2	CD209 antigen	Q9NNX6	CD209	Secreted	Intracellular and membrane proteins	Transport	Receptor	-0.073929	0.437191	0.703707	No Change	ME vs. HC
seq.22580.29	Ephrin-A2	O43921	EFNA2	Secreted	Intracellular and membrane proteins	Other	No annotated function	0.0245685	0.586077	0.804648	No Change	ME vs. HC
seq.22583.47	NKG2D ligand 2	Q9BZM5	ULBP2	Secreted	Other tissues	Immunity and defense	Immunity	0.0964604	0.0719442	0.253031	No Change	ME vs. HC
seq.22773.69	Succinate dehydrogenase [ubiquinone] iron-sulfur subunit, mitochondrial	P21912	SDHB	Secreted	Intracellular and membrane proteins	Transport	Transport	0.0445413	0.198649	0.463393	No Change	ME vs. HC
seq.2278.61	Metalloproteinase inhibitor 2	P16035	TIMP2	Secreted	Extracellular matrix	Enzymes	Enzyme inhibitor	-0.0299167	0.47319	0.728474	No Change	ME vs. HC
seq.22845.3	28S ribosomal protein S14, mitochondrial	O60783	MRPS14	Secreted	Intracellular and membrane proteins	Other	Other	-0.0332916	0.0812858	0.274297	No Change	ME vs. HC
seq.22948.13	Bone morphogenetic protein 3	P12645	BMP3	Secreted	Other tissues	Inflammation	Cytokine	0.0267844	0.610263	0.819426	No Change	ME vs. HC
seq.22959.32	Dickkopf-related protein 4	Q9UBT3	DKK4	Secreted	Other tissues	Other	Developmental protein	0.0521851	0.387004	0.664077	No Change	ME vs. HC
seq.22961.7	Ficolin-1	O00602	FCN1	Secreted	Blood	Immunity and defense	Immunity	-0.0774087	0.415927	0.68659	No Change	ME vs. HC
seq.22967.15	Growth/differentiation factor 7	Q7Z4P5	GDF7	Secreted	Other tissues	Inflammation	Cytokine	0.0213985	0.574714	0.797441	No Change	ME vs. HC
seq.22969.12	C-C motif chemokine 7	P80098	CCL7	Secreted	Blood	Inflammation	Chemokine	0.0230039	0.591737	0.807715	No Change	ME vs. HC
seq.22972.26	Gro-beta	P19875	CXCL2	Secreted	Blood	Inflammation	Chemokine	0.133639	0.349084	0.630831	No Change	ME vs. HC
seq.22973.8	Gro-gamma	P19876	CXCL3	Secreted	Blood	Inflammation	Chemokine	0.286927	0.0482468	0.19579	Up (pval < 0.05)	ME vs. HC
seq.22978.13	High mobility group protein B2	P26583	HMGB2	Secreted	Blood	Other	Transcription	-0.284595	0.000308985	0.00811451	Down (qval < 0.05)	ME vs. HC
seq.22985.160	Insulin-like growth factor-binding protein 2	P18065	IGFBP2	Secreted	Blood	Other	Other	0.0392555	0.791906	0.913196	No Change	ME vs. HC
seq.22993.9	C-C motif chemokine 22	O00626	CCL22	Secreted	Blood	Inflammation	Chemokine	0.0519385	0.512833	0.760375	No Change	ME vs. HC
seq.23000.22	Neuroligin-1	Q8N2Q7	NLGN1	Secreted	Intracellular and membrane proteins	Other	Cell adhesion	0.0428143	0.179114	0.4393	No Change	ME vs. HC
seq.23002.27	Neurexophilin-1	P58417	NXPH1	Secreted	Brain	Other	No annotated function	0.0197955	0.491644	0.744363	No Change	ME vs. HC
seq.23017.17	Reticulocalbin-3	Q96D15	RCN3	Secreted	Intracellular and membrane proteins	Transport	Transport	0.214112	0.0349477	0.161226	Up (pval < 0.05)	ME vs. HC
seq.23018.4	Lithostathine-1-beta	P48304	REG1B	Secreted	Digestive system	Other	No annotated function	-0.0707427	0.707875	0.877049	No Change	ME vs. HC
seq.23148.100	Endothelial cell-derived lipase	Q9Y5X9	LIPG	Secreted	Blood	Enzymes	Enzyme	0.288831	2.61061e-05	0.00193185	Up (qval < 0.05)	ME vs. HC
seq.23173.3	Metalloproteinase inhibitor 1	P01033	TIMP1	Secreted	Blood	Hormones	Growth factor	0.08889	0.0810211	0.273656	No Change	ME vs. HC
seq.23176.17	Beta-dystroglycan	Q14118	DAG1	Secreted	Intracellular and membrane proteins	Transport	Receptor	0.0196492	0.759819	0.901484	No Change	ME vs. HC
seq.23200.25	Complement C1q tumor necrosis factor-related protein 4	Q9BXJ3	C1QTNF4	Secreted	Brain	Inflammation	Cytokine	0.175752	0.0220345	0.11984	Up (pval < 0.05)	ME vs. HC
seq.23202.78	Ecto-ADP-ribosyltransferase 5	Q96L15	ART5	Secreted	Other tissues	Enzymes	Enzyme	0.028384	0.175851	0.434775	No Change	ME vs. HC
seq.23203.3	Retinoid-inducible serine carboxypeptidase	Q9HB40	SCPEP1	Secreted	Blood	Enzymes	Enzyme	-0.000933918	0.992767	0.996656	No Change	ME vs. HC
seq.23226.42	ATP synthase B chain, mitochondrial	P24539	ATP5PB	Secreted	Intracellular and membrane proteins	Transport	Transport	0.0898562	0.0939224	0.299294	No Change	ME vs. HC
seq.23296.29	SARP-3	Q5T4F7	SFRP5	Secreted	Other tissues	Other	Developmental protein	0.0613619	0.467059	0.726162	No Change	ME vs. HC
seq.2330.2	Stromal cell-derived factor 1	P48061	CXCL12	Secreted	Blood	Inflammation	Chemokine	0.0362661	0.469207	0.726413	No Change	ME vs. HC
seq.23317.10	Dehydrogenase/reductase SDR family member 11	Q6UWP2	DHRS11	Secreted	Digestive system	Enzymes	Enzyme	-0.160564	0.0953857	0.301465	No Change	ME vs. HC
seq.23374.42	N-terminal EF-hand calcium-binding protein 3	Q96P71	NECAB3	Secreted	Intracellular and membrane proteins	Other	No annotated function	-0.0272108	0.689837	0.867894	No Change	ME vs. HC
seq.23409.83	Synapse-associated protein 1	Q96A49	SYAP1	Secreted	Intracellular and membrane proteins	Other	Other	-0.202317	0.0422074	0.181782	Down (pval < 0.05)	ME vs. HC
seq.23529.11	StAR-related lipid transfer protein 7, mitochondrial	Q9NQZ5	STARD7	Secreted	Intracellular and membrane proteins	Other	No annotated function	0.00608607	0.860205	0.947166	No Change	ME vs. HC
seq.2358.19	Vascular endothelial growth factor receptor 3	P35916	FLT4	Secreted	Blood	Transport	Receptor	-0.0600295	0.450431	0.713329	No Change	ME vs. HC
seq.23581.131	Obestatin	Q9UBU3	GHRL	Secreted	Blood	Hormones	Hormone	0.0696348	0.0560303	0.218455	No Change	ME vs. HC
seq.23627.3	UPF0369 protein C6orf57	Q5VUM1	SDHAF4	Secreted	Intracellular and membrane proteins	Other	Other	0.0278349	0.223317	0.494116	No Change	ME vs. HC
seq.2381.52	Complement C5	P01031	C5	Secreted	Blood	Classical plasma proteins	Complement pathway	0.0766324	0.0309209	0.148821	Up (pval < 0.05)	ME vs. HC
seq.23903.3	Aspartate aminotransferase, mitochondrial	P00505	GOT2	Secreted	Intracellular and membrane proteins	Transport	Transport	-0.165751	0.0320245	0.152643	Down (pval < 0.05)	ME vs. HC
seq.23981.172	Carboxypeptidase A1	P15085	CPA1	Secreted	Digestive system	Enzymes	Enzyme	0.0221963	0.521053	0.766052	No Change	ME vs. HC
seq.24027.32	Interferon epsilon-1	Q86WN2	IFNE	Secreted	Blood	Inflammation	Interferon	0.099159	0.000358143	0.00883419	Up (qval < 0.05)	ME vs. HC
seq.2418.55	Apolipoprotein E	P02649	APOE	Secreted	Blood	Classical plasma proteins	Apolipoprotein	0.0099302	0.939863	0.976472	No Change	ME vs. HC
seq.2421.7	Brain-derived neurotrophic factor	P23560	BDNF	Secreted	Blood	Hormones	Growth factor	-0.0357939	0.464781	0.7246	No Change	ME vs. HC
seq.24211.25	Hydroxymethylglutaryl-CoA lyase, mitochondrial	P35914	HMGCL	Secreted	Intracellular and membrane proteins	Enzymes	Enzyme	-0.0972264	0.199785	0.464201	No Change	ME vs. HC
seq.24217.2	Calgranulin A	P05109	S100A8	Secreted	Blood	Immunity and defense	Immunity	-0.095313	0.00960086	0.0692997	Down (pval < 0.05)	ME vs. HC
seq.24263.6	Occludin	Q16625	OCLN	Secreted	Intracellular and membrane proteins	Other	No annotated function	-0.0067063	0.688297	0.866551	No Change	ME vs. HC
seq.24278.4	Ubiquitin carboxyl-terminal hydrolase 3	Q9Y6I4	USP3	Secreted	Intracellular and membrane proteins	Enzymes	Enzyme	-0.0271899	0.639644	0.83754	No Change	ME vs. HC
seq.24299.1	Carcinoembryonic antigen-related cell adhesion molecule 16	Q2WEN9	CEACAM16	Secreted	Other tissues	Other	No annotated function	-0.0221787	0.532762	0.773028	No Change	ME vs. HC
seq.2431.17	Cathepsin G	P08311	CTSG	Secreted	Intracellular and membrane proteins	Enzymes	Enzyme	-0.277098	7.83102e-06	0.00103959	Down (qval < 0.05)	ME vs. HC
seq.2436.49	C-X-C motif chemokine 16	Q9H2A7	CXCL16	Secreted	Blood	Inflammation	Chemokine	0.0579326	0.143698	0.388218	No Change	ME vs. HC
seq.24409.2	Retinol dehydrogenase 13	Q8NBN7	RDH13	Secreted	Intracellular and membrane proteins	Enzymes	Enzyme	0.00739838	0.761819	0.90224	No Change	ME vs. HC
seq.2441.2	Fibroblast growth factor 10	O15520	FGF10	Secreted	Other tissues	Hormones	Growth factor	0.0673803	0.00394514	0.0392158	Up (qval < 0.05)	ME vs. HC
seq.2443.10	Fibroblast growth factor 8 isoform B	P55075	FGF8	Secreted	Other tissues	Hormones	Growth factor	-0.036376	0.155158	0.405518	No Change	ME vs. HC
seq.24453.75	Cytochrome c-type heme lyase	P53701	HCCS	Secreted	Intracellular and membrane proteins	Enzymes	Enzyme	0.052169	0.214498	0.482176	No Change	ME vs. HC
seq.2447.7	Group IIE secretory phospholipase A2	Q9NZK7	PLA2G2E	Secreted	Unknown location	Enzymes	Enzyme	0.0107177	0.553577	0.785536	No Change	ME vs. HC
seq.2449.1	Calcium-dependent phospholipase A2	P39877	PLA2G5	Secreted	Other tissues	Enzymes	Enzyme	-0.0594065	0.0395696	0.17558	Down (pval < 0.05)	ME vs. HC
seq.24664.3	UPF0510 protein INM02	Q5UCC4	EMC10	Secreted	Blood	Other	Developmental protein	0.0184951	0.563421	0.792555	No Change	ME vs. HC
seq.2468.62	C-C motif chemokine 20	P78556	CCL20	Secreted	Blood	Inflammation	Chemokine	-0.00684194	0.828711	0.930014	No Change	ME vs. HC
seq.2474.54	Serum amyloid P-component	P02743	APCS	Secreted	Blood	Other	No annotated function	0.176124	0.00147611	0.0209574	Up (qval < 0.05)	ME vs. HC
seq.2480.58	Metalloproteinase inhibitor 3	P35625	TIMP3	Secreted	Extracellular matrix	Enzymes	Enzyme inhibitor	0.161198	0.240238	0.515218	No Change	ME vs. HC
seq.24920.6	Glutaminase kidney isoform, mitochondrial	O94925	GLS	Secreted	Intracellular and membrane proteins	Enzymes	Enzyme	0.00817186	0.747848	0.896536	No Change	ME vs. HC
seq.24944.12	RalBP1-associated Eps domain-containing protein 2	Q8NFH8	REPS2	Secreted	Intracellular and membrane proteins	Other	No annotated function	0.0246327	0.326932	0.608679	No Change	ME vs. HC
seq.24975.3	Fc receptor-like A	Q7L513	FCRLA	Secreted	Intracellular and membrane proteins	Other	Other	0.06229	0.0291442	0.143554	Up (pval < 0.05)	ME vs. HC
seq.2500.2	Angiopoietin-4	Q9Y264	ANGPT4	Secreted	Blood	Other	Developmental protein	-0.0315045	0.244393	0.520512	No Change	ME vs. HC
seq.25043.74	Succinyl-CoA:3-ketoacid-coenzyme A transferase 1, mitochondrial	P55809	OXCT1	Secreted	Intracellular and membrane proteins	Enzymes	Enzyme	-0.315871	0.000103913	0.00408102	Down (qval < 0.05)	ME vs. HC
seq.25089.21	Transcription intermediary factor 1-beta	Q13263	TRIM28	Secreted	Intracellular and membrane proteins	Other	Transcription	0.0653194	0.0274009	0.137493	Up (pval < 0.05)	ME vs. HC
seq.2515.14	GDNF family receptor alpha-2	O00451	GFRA2	Secreted	Intracellular and membrane proteins	Transport	Receptor	-0.0220774	0.719021	0.882484	No Change	ME vs. HC
seq.2516.57	C-C motif chemokine 21	O00585	CCL21	Secreted	Blood	Inflammation	Chemokine	-0.0217353	0.795325	0.91483	No Change	ME vs. HC
seq.25216.8	Calgranulin A	P05109	S100A8	Secreted	Blood	Immunity and defense	Immunity	0.163055	0.000758216	0.0139256	Up (qval < 0.05)	ME vs. HC
seq.2523.31	C-C motif chemokine 5	P13501	CCL5	Secreted	Blood	Inflammation	Chemokine	0.0608357	0.468784	0.726413	No Change	ME vs. HC
seq.2524.56	High mobility group protein B1	P09429	HMGB1	Secreted	Blood	Immunity and defense	Immunity	-0.121572	0.00455407	0.0433071	Down (qval < 0.05)	ME vs. HC
seq.25251.6	Ectonucleotide pyrophosphatase/phosphodiesterase family member 3	O14638	ENPP3	Secreted	Unknown location	Enzymes	Enzyme	0.0390468	0.42734	0.695554	No Change	ME vs. HC
seq.25278.41	Rho GTPase-activating protein 6	O43182	ARHGAP6	Secreted	Intracellular and membrane proteins	Other	Other	-0.227479	0.0326784	0.154692	Down (pval < 0.05)	ME vs. HC
seq.25292.4	Carboxylesterase 3	Q6UWW8	CES3	Secreted	Intracellular and membrane proteins	Enzymes	Enzyme	-0.269373	0.0386977	0.173333	Down (pval < 0.05)	ME vs. HC
seq.25292.6	Carboxylesterase 3	Q6UWW8	CES3	Secreted	Intracellular and membrane proteins	Enzymes	Enzyme	0.265008	0.422595	0.692486	No Change	ME vs. HC
seq.25444.29	Type I inositol 1,4,5-trisphosphate 5-phosphatase	Q14642	INPP5A	Secreted	Intracellular and membrane proteins	Enzymes	Enzyme	-0.286193	0.00954667	0.0692997	Down (pval < 0.05)	ME vs. HC
seq.25464.1	Cytochrome P450 2C19	P33261	CYP2C19	Secreted	Intracellular and membrane proteins	Enzymes	Enzyme	0.187371	0.377199	0.655	No Change	ME vs. HC
seq.2558.51	Beta-endorphin	P01189	POMC	Secreted	Blood	Hormones	Hormone	-0.0436045	0.0765573	0.262821	No Change	ME vs. HC
seq.2567.5	Complement factor I	P05156	CFI	Secreted	Blood	Classical plasma proteins	Complement pathway	0.0461981	0.185584	0.446242	No Change	ME vs. HC
seq.2570.72	Insulin-like growth factor-binding protein 2	P18065	IGFBP2	Secreted	Blood	Other	Other	0.0100939	0.938934	0.976246	No Change	ME vs. HC
seq.2571.12	Insulin-like growth factor-binding protein 3	P17936	IGFBP3	Secreted	Blood	Other	Other	0.103753	0.0238956	0.125866	Up (pval < 0.05)	ME vs. HC
seq.2573.20	Interleukin-6	P05231	IL6	Secreted	Blood	Classical plasma proteins	Acute phase	0.0486233	0.104295	0.318096	No Change	ME vs. HC
seq.2575.5	Leptin	P41159	LEP	Secreted	Blood	Other	No annotated function	0.50357	0.000309029	0.00811451	Up (qval < 0.05)	ME vs. HC
seq.2578.67	C-C motif chemokine 2	P13500	CCL2	Secreted	Blood	Inflammation	Chemokine	0.0566483	0.25545	0.532533	No Change	ME vs. HC
seq.2579.17	Matrix metalloproteinase-9	P14780	MMP9	Secreted	Blood	Enzymes	Enzyme	-0.470889	3.80544e-05	0.0023101	Down (qval < 0.05)	ME vs. HC
seq.2580.83	Myeloperoxidase	P05164	MPO	Secreted	Intracellular and membrane proteins	Enzymes	Enzyme	-0.624448	3.06365e-05	0.00205407	Down (qval < 0.05)	ME vs. HC
seq.2585.2	Prolactin	P01236	PRL	Secreted	Blood	Hormones	Hormone	0.207396	0.0380961	0.171855	Up (pval < 0.05)	ME vs. HC
seq.25898.4	Chitinase domain-containing protein 1	Q9BWS9	CHID1	Secreted	Intracellular and membrane proteins	Immunity and defense	Immunity	0.00946389	0.713089	0.880217	No Change	ME vs. HC
seq.2590.69	Inactive tyrosine-protein kinase transmembrane receptor ROR1	Q01973	ROR1	Secreted	Intracellular and membrane proteins	Transport	Receptor	0.10207	0.101533	0.313322	No Change	ME vs. HC
seq.25902.27	Glutamate dehydrogenase 1, mitochondrial	P00367	GLUD1	Secreted	Intracellular and membrane proteins	Enzymes	Enzyme	0.115336	0.000265561	0.0075957	Up (qval < 0.05)	ME vs. HC
seq.25917.12	Beta-hexosaminidase alpha chain	P06865	HEXA	Secreted	Intracellular and membrane proteins	Enzymes	Enzyme	0.0483324	0.170284	0.426788	No Change	ME vs. HC
seq.25918.60	HLA class I histocompatibility antigen, alpha chain E	P13747	HLA-E	Secreted	Blood	Immunity and defense	Immunity	0.0339497	0.547732	0.782353	No Change	ME vs. HC
seq.25921.3	Inhibin a subunit	P05111	INHA	Secreted	Blood	Hormones	Hormone	-0.0736994	0.0139306	0.0887732	Down (pval < 0.05)	ME vs. HC
seq.25964.12	Complement C1q tumor necrosis factor-related protein 4	Q9BXJ3	C1QTNF4	Secreted	Brain	Inflammation	Cytokine	0.113441	0.0409597	0.178295	Up (pval < 0.05)	ME vs. HC
seq.25967.34	Metalloproteinase inhibitor 1	P01033	TIMP1	Secreted	Blood	Hormones	Growth factor	0.115272	0.0117378	0.0790361	Up (pval < 0.05)	ME vs. HC
seq.2597.8	Vascular endothelial growth factor A	P15692	VEGFA	Secreted	Blood	Hormones	Growth factor	-0.0209825	0.728718	0.886072	No Change	ME vs. HC
seq.2602.2	Angiopoietin-2	O15123	ANGPT2	Secreted	Blood	Other	Developmental protein	-0.138222	0.149332	0.396851	No Change	ME vs. HC
seq.2603.61	T-lymphocyte activation antigen CD80	P33681	CD80	Secreted	Intracellular and membrane proteins	Transport	Receptor	0.00619943	0.776604	0.907545	No Change	ME vs. HC
seq.2609.59	Cystatin-C	P01034	CST3	Secreted	Blood	Enzymes	Enzyme inhibitor	0.0641346	0.227913	0.499886	No Change	ME vs. HC
seq.2614.28	Ephrin-A4	P52798	EFNA4	Secreted	Blood	Other	No annotated function	0.0604165	0.0164538	0.100117	Up (pval < 0.05)	ME vs. HC
seq.2620.4	Interleukin-6 receptor subunit beta	P40189	IL6ST	Secreted	Blood	Transport	Receptor	-0.0148849	0.705857	0.876349	No Change	ME vs. HC
seq.2630.12	Interleukin-1 Receptor accessory protein	Q9NPH3	IL1RAP	Secreted	Blood	Transport	Receptor	0.121007	0.208956	0.474523	No Change	ME vs. HC
seq.2632.5	Interleukin-12 receptor subunit beta-1	P42701	IL12RB1	Secreted	Intracellular and membrane proteins	Transport	Receptor	-0.037117	0.0438123	0.185144	Down (pval < 0.05)	ME vs. HC
seq.2633.52	Interleukin-13 receptor subunit alpha-1	P78552	IL13RA1	Secreted	Intracellular and membrane proteins	Transport	Receptor	0.0668179	0.221348	0.49163	No Change	ME vs. HC
seq.2638.12	Macrophage colony-stimulating factor 1 receptor	P07333	CSF1R	Secreted	Intracellular and membrane proteins	Transport	Receptor	-0.0760884	0.471383	0.726746	No Change	ME vs. HC
seq.2652.15	Urokinase plasminogen activator surface receptor	Q03405	PLAUR	Secreted	Intracellular and membrane proteins	Transport	Receptor	-0.174311	0.00102689	0.0165704	Down (qval < 0.05)	ME vs. HC
seq.2654.19	Tumor necrosis factor receptor superfamily member 1A	P19438	TNFRSF1A	Secreted	Blood	Transport	Receptor	0.111651	0.0561039	0.218626	No Change	ME vs. HC
seq.2666.53	Decorin	P07585	DCN	Secreted	Extracellular matrix	Other	No annotated function	-0.139105	8.51884e-05	0.00366102	Down (qval < 0.05)	ME vs. HC
seq.2677.1	Epidermal growth factor receptor	P00533	EGFR	Secreted	Blood	Transport	Receptor	-0.0344106	0.33234	0.613864	No Change	ME vs. HC
seq.2681.23	Hepatocyte growth factor	P14210	HGF	Secreted	Blood	Hormones	Growth factor	-0.152536	0.00471232	0.0440429	Down (qval < 0.05)	ME vs. HC
seq.2683.1	Complement C3b, inactivated	P01024	C3	Secreted	Blood	Classical plasma proteins	Complement pathway	0.449107	0.000836695	0.0145597	Up (qval < 0.05)	ME vs. HC
seq.2685.21	Insulin-like growth factor-binding protein 5	P24593	IGFBP5	Secreted	Blood	Other	Other	0.0746686	0.102488	0.314681	No Change	ME vs. HC
seq.2686.67	Insulin-like growth factor-binding protein 6	P24592	IGFBP6	Secreted	Blood	Other	Other	0.210031	0.000339168	0.00851657	Up (qval < 0.05)	ME vs. HC
seq.2687.2	Melanoma-derived growth regulatory protein	Q16674	MIA	Secreted	Blood	Hormones	Growth factor	0.0901607	0.09197	0.294868	No Change	ME vs. HC
seq.2692.74	Phospholipase A2, membrane associated	P14555	PLA2G2A	Secreted	Blood	Enzymes	Enzyme	-0.248509	0.00489885	0.0448565	Down (qval < 0.05)	ME vs. HC
seq.2693.20	Oncostatin-M	P13725	OSM	Secreted	Blood	Inflammation	Cytokine	0.0504773	0.295981	0.577322	No Change	ME vs. HC
seq.2696.87	Persephin	O60542	PSPN	Secreted	Other tissues	Hormones	Growth factor	0.0425458	0.0695851	0.248552	No Change	ME vs. HC
seq.2697.7	Platelet factor 4	P02776	PF4	Secreted	Blood	Inflammation	Cytokine	-0.0203508	0.7143	0.880797	No Change	ME vs. HC
seq.2700.56	Vitamin K-dependent protein S	P07225	PROS1	Secreted	Blood	Classical plasma proteins	Blood coagulation	-0.00668275	0.852961	0.943926	No Change	ME vs. HC
seq.2705.5	C-C motif chemokine 25	O15444	CCL25	Secreted	Blood	Inflammation	Chemokine	0.138635	0.00915557	0.0670737	Up (pval < 0.05)	ME vs. HC
seq.2706.69	Thyroxine-binding globulin	P05543	SERPINA7	Secreted	Blood	Transport	Transport	0.00123564	0.976194	0.989026	No Change	ME vs. HC
seq.2714.78	Endothelial monocyte-activating polypeptide 2	Q12904	AIMP1	Secreted	Blood	Inflammation	Cytokine	0.0627532	0.0939082	0.299294	No Change	ME vs. HC
seq.2715.25	Erythropoietin receptor	P19235	EPOR	Secreted	Intracellular and membrane proteins	Transport	Receptor	0.0346782	0.0841355	0.280044	No Change	ME vs. HC
seq.2719.3	Granulocyte colony-stimulating factor receptor	Q99062	CSF3R	Secreted	Intracellular and membrane proteins	Transport	Receptor	0.0814351	0.0629559	0.234357	No Change	ME vs. HC
seq.2723.9	Interleukin-37	Q9NZH6	IL37	Secreted	Blood	Inflammation	Interleukin	0.0404832	0.31983	0.600943	No Change	ME vs. HC
seq.2728.62	Tenascin	P24821	TNC	Secreted	Extracellular matrix	Other	Cell adhesion	-0.0212918	0.460651	0.721386	No Change	ME vs. HC
seq.2737.22	Protein NOV homolog	P48745	CCN3	Secreted	Blood	Hormones	Growth factor	-0.0390927	0.0220755	0.119974	Down (pval < 0.05)	ME vs. HC
seq.2741.22	Sialic acid-binding Ig-like lectin 6	O43699	SIGLEC6	Secreted	Blood	Other	Cell adhesion	-0.0521768	0.185721	0.446242	No Change	ME vs. HC
seq.2742.68	Sialic acid-binding Ig-like lectin 7	Q9Y286	SIGLEC7	Secreted	Intracellular and membrane proteins	Other	Cell adhesion	0.023838	0.550865	0.784966	No Change	ME vs. HC
seq.2743.5	Sonic hedgehog protein	Q15465	SHH	Secreted	Intracellular and membrane proteins	Other	Developmental protein	0.0787431	0.167538	0.423585	No Change	ME vs. HC
seq.2744.57	Immunoglobulin G	P01857	IGHG1	Secreted	Blood	Immunity and defense	Immunoglobulin	0.00859043	0.843055	0.938407	No Change	ME vs. HC
seq.2746.56	Cytokine receptor-like factor 2	Q9HC73	CRLF2	Secreted	Intracellular and membrane proteins	Transport	Receptor	-0.0182566	0.484466	0.739108	No Change	ME vs. HC
seq.2747.3	NKG2D ligand 3	Q9BZM4	ULBP3	Secreted	Intracellular and membrane proteins	Immunity and defense	Immunity	0.042411	0.316815	0.59774	No Change	ME vs. HC
seq.2748.3	Activin A	P08476	INHBA	Secreted	Blood	Hormones	Hormone	0.115596	0.166467	0.422317	No Change	ME vs. HC
seq.2750.3	Apolipoprotein A-I	P02647	APOA1	Secreted	Blood	Classical plasma proteins	Apolipoprotein	0.0549124	0.214622	0.482307	No Change	ME vs. HC
seq.2751.16	Azurocidin	P20160	AZU1	Secreted	Blood	Immunity and defense	Defense	-0.219194	6.69283e-06	0.000925674	Down (qval < 0.05)	ME vs. HC
seq.2752.62	Growth/differentiation factor 5	P43026	GDF5	Secreted	Blood	Inflammation	Cytokine	0.266535	0.0878718	0.286711	No Change	ME vs. HC
seq.2754.50	Complement C3	P01024	C3	Secreted	Blood	Classical plasma proteins	Complement pathway	0.166267	0.0285754	0.141492	Up (pval < 0.05)	ME vs. HC
seq.2755.8	C3a anaphylatoxin des Arginine	P01024	C3	Secreted	Blood	Classical plasma proteins	Complement pathway	0.0827193	0.11021	0.327738	No Change	ME vs. HC
seq.2761.49	Fibroblast growth factor 18	O76093	FGF18	Secreted	Other tissues	Hormones	Growth factor	0.0446501	0.0513844	0.204811	No Change	ME vs. HC
seq.2762.30	Fibroblast growth factor 19	O95750	FGF19	Secreted	Blood	Hormones	Growth factor	0.179118	0.329786	0.611185	No Change	ME vs. HC
seq.2763.66	Fibroblast growth factor 20	Q9NP95	FGF20	Secreted	Other tissues	Hormones	Growth factor	-0.0209281	0.400452	0.673797	No Change	ME vs. HC
seq.2768.56	Hemopexin	P02790	HPX	Secreted	Blood	Transport	Transport	0.38239	0.0699225	0.24915	No Change	ME vs. HC
seq.2770.51	C-C motif chemokine 1	P22362	CCL1	Secreted	Blood	Inflammation	Chemokine	0.0741589	0.168164	0.424091	No Change	ME vs. HC
seq.2771.35	Insulin-like growth factor-binding protein 1	P08833	IGFBP1	Secreted	Blood	Other	Other	0.109927	0.660698	0.851323	No Change	ME vs. HC
seq.2773.50	Interleukin-10	P22301	IL10	Secreted	Blood	Inflammation	Interleukin	-0.0484396	0.57075	0.796499	No Change	ME vs. HC
seq.2774.10	Interleukin-16	Q14005	IL16	Secreted	Blood	Inflammation	Interleukin	-0.0648127	0.36689	0.646115	No Change	ME vs. HC
seq.2775.54	Interleukin-17F	Q96PD4	IL17F	Secreted	Blood	Inflammation	Interleukin	0.076316	0.0122242	0.0810715	Up (pval < 0.05)	ME vs. HC
seq.2778.10	Interleukin-22	Q9GZX6	IL22	Secreted	Blood	Inflammation	Interleukin	-0.0819953	0.261903	0.539873	No Change	ME vs. HC
seq.2780.35	Lactotransferrin	P02788	LTF	Secreted	Blood	Transport	Transport	-0.875422	1.90894e-05	0.00157797	Down (qval < 0.05)	ME vs. HC
seq.2781.63	C-C motif chemokine 4-like	Q8NHW4	CCL4L1	Secreted	Blood	Inflammation	Chemokine	0.0359773	0.513808	0.761317	No Change	ME vs. HC
seq.2783.18	C-C motif chemokine 3-like 1	P16619	CCL3L1	Secreted	Blood	Inflammation	Chemokine	0.0243132	0.46906	0.726413	No Change	ME vs. HC
seq.2785.15	C-C motif chemokine 8	P80075	CCL8	Secreted	Blood	Inflammation	Chemokine	0.043288	0.172989	0.430163	No Change	ME vs. HC
seq.2788.55	Stromelysin-1	P08254	MMP3	Secreted	Extracellular matrix	Enzymes	Enzyme	-0.142744	0.0861441	0.284147	No Change	ME vs. HC
seq.2789.26	Matrilysin	P09237	MMP7	Secreted	Extracellular matrix	Enzymes	Enzyme	0.0742955	0.41627	0.686847	No Change	ME vs. HC
seq.2790.54	Neutrophil-activating peptide 2	P02775	PPBP	Secreted	Blood	Inflammation	Cytokine	0.0214802	0.673711	0.85721	No Change	ME vs. HC
seq.2797.56	Apolipoprotein B	P04114	APOB	Secreted	Blood	Classical plasma proteins	Apolipoprotein	0.281495	0.00735871	0.058218	Up (pval < 0.05)	ME vs. HC
seq.2805.6	Angiotensin-converting enzyme 2	Q9BYF1	ACE2	Secreted	Blood	Transport	Receptor	0.0138144	0.624517	0.827343	No Change	ME vs. HC
seq.2809.25	A disintegrin and metalloproteinase with thrombospondin motifs 4	O75173	ADAMTS4	Secreted	Extracellular matrix	Enzymes	Enzyme	0.0534533	0.0542573	0.213589	No Change	ME vs. HC
seq.2811.27	Angiopoietin-1	Q15389	ANGPT1	Secreted	Blood	Other	Developmental protein	0.112505	0.0105616	0.0731692	Up (pval < 0.05)	ME vs. HC
seq.2813.11	Agouti-related protein	O00253	AGRP	Secreted	Brain	Other	No annotated function	0.0546773	0.430367	0.698249	No Change	ME vs. HC
seq.2822.56	CD97 antigen	P48960	ADGRE5	Secreted	Blood	Transport	Receptor	0.0586286	0.369064	0.648384	No Change	ME vs. HC
seq.2826.53	Ectodysplasin-A, secreted form	Q92838	EDA	Secreted	Unknown location	Other	Developmental protein	0.0675182	0.0960703	0.302584	No Change	ME vs. HC
seq.2827.23	Fractalkine	P78423	CX3CL1	Secreted	Blood	Inflammation	Chemokine	0.0612054	0.210968	0.477129	No Change	ME vs. HC
seq.2828.82	Kunitz-type protease inhibitor 1	O43278	SPINT1	Secreted	Blood	Enzymes	Enzyme inhibitor	-0.0317047	0.680592	0.8614	No Change	ME vs. HC
seq.2831.29	Kallikrein-11	Q9UBX7	KLK11	Secreted	Other tissues	Enzymes	Enzyme	0.00850974	0.838301	0.936404	No Change	ME vs. HC
seq.2833.20	Kallikrein-4	Q9Y5K2	KLK4	Secreted	Male reproductive system	Enzymes	Enzyme	0.00829496	0.760059	0.901484	No Change	ME vs. HC
seq.2834.54	Kallikrein-8	O60259	KLK8	Secreted	Other tissues	Enzymes	Enzyme	0.0890235	0.109206	0.326683	No Change	ME vs. HC
seq.2836.68	Neutrophil gelatinase-associated lipocalin	P80188	LCN2	Secreted	Other tissues	Transport	Transport	-0.40246	0.00104564	0.016799	Down (qval < 0.05)	ME vs. HC
seq.2837.3	Hepatocyte growth factor receptor	P08581	MET	Secreted	Blood	Transport	Receptor	-0.0887213	0.140482	0.383655	No Change	ME vs. HC
seq.2838.53	Matrix metalloproteinase-17	Q9ULZ9	MMP17	Secreted	Extracellular matrix	Enzymes	Enzyme	-0.167407	9.23214e-07	0.000259969	Down (qval < 0.05)	ME vs. HC
seq.2841.13	Secreted frizzled-related protein 3	Q92765	FRZB	Secreted	Other tissues	Other	Developmental protein	0.078717	0.0844557	0.2806	No Change	ME vs. HC
seq.2844.53	Tyrosine-protein kinase receptor Tie-1, soluble	P35590	TIE1	Secreted	Intracellular and membrane proteins	Transport	Receptor	0.010068	0.856593	0.945375	No Change	ME vs. HC
seq.2848.2	Wnt inhibitory factor 1	Q9Y5W5	WIF1	Secreted	Extracellular matrix	Other	Developmental protein	0.0255917	0.375599	0.654105	No Change	ME vs. HC
seq.2851.63	C5a anaphylatoxin	P01031	C5	Secreted	Blood	Classical plasma proteins	Complement pathway	0.209701	0.000225803	0.00680756	Up (qval < 0.05)	ME vs. HC
seq.2879.9	Alpha-1-antichymotrypsin	P01011	SERPINA3	Secreted	Blood	Classical plasma proteins	Acute phase	0.0457933	0.117641	0.341414	No Change	ME vs. HC
seq.2888.49	Complement component C7	P10643	C7	Secreted	Blood	Classical plasma proteins	Complement pathway	0.0330291	0.465076	0.7246	No Change	ME vs. HC
seq.2889.37	Cardiotrophin-1	Q16619	CTF1	Secreted	Blood	Inflammation	Cytokine	0.0455809	0.0524244	0.20805	No Change	ME vs. HC
seq.2890.59	C-C motif chemokine 28	Q9NRJ3	CCL28	Secreted	Blood	Inflammation	Chemokine	0.043904	0.755206	0.900202	No Change	ME vs. HC
seq.2900.53	C-C motif chemokine 14	Q16627	CCL14	Secreted	Blood	Inflammation	Chemokine	0.116008	0.231286	0.504437	No Change	ME vs. HC
seq.2906.55	Interleukin-4	P05112	IL4	Secreted	Blood	Inflammation	Interleukin	-0.00177598	0.949483	0.979748	No Change	ME vs. HC
seq.2911.27	Midkine	P21741	MDK	Secreted	Blood	Hormones	Growth factor	-0.040795	0.3996	0.67301	No Change	ME vs. HC
seq.2913.1	C-C motif chemokine 23	P55773	CCL23	Secreted	Blood	Inflammation	Chemokine	0.0109258	0.847312	0.941372	No Change	ME vs. HC
seq.2917.3	Tumor necrosis factor ligand superfamily member 11	O14788	TNFSF11	Secreted	Blood	Inflammation	Cytokine	0.039544	0.280939	0.561193	No Change	ME vs. HC
seq.2925.9	Plasminogen activator inhibitor 1	P05121	SERPINE1	Secreted	Blood	Enzymes	Enzyme inhibitor	0.130523	0.0862039	0.284217	No Change	ME vs. HC
seq.2937.10	Apolipoprotein E (isoform E3)	P02649	APOE	Secreted	Blood	Classical plasma proteins	Apolipoprotein	0.00556729	0.957393	0.983734	No Change	ME vs. HC
seq.2938.55	Apolipoprotein E (isoform E4)	P02649	APOE	Secreted	Blood	Classical plasma proteins	Apolipoprotein	0.0616412	0.406618	0.67954	No Change	ME vs. HC
seq.2939.10	Artemin	Q5T4W7	ARTN	Secreted	Other tissues	Hormones	Growth factor	0.0562009	0.115034	0.337096	No Change	ME vs. HC
seq.2944.66	Neuroblastoma suppressor of tumorigenicity 1	P41271	NBL1	Secreted	Other tissues	Other	No annotated function	0.0229594	0.531773	0.77251	No Change	ME vs. HC
seq.2946.52	Complement factor D	P00746	CFD	Secreted	Blood	Immunity and defense	Immunity	0.142587	0.00986081	0.0700439	Up (pval < 0.05)	ME vs. HC
seq.2948.58	Growth hormone receptor	P10912	GHR	Secreted	Blood	Transport	Receptor	0.072507	0.494852	0.747174	No Change	ME vs. HC
seq.2949.6	Group 10 secretory phospholipase A2	O15496	PLA2G10	Secreted	Other tissues	Enzymes	Enzyme	-0.0500023	0.0421047	0.181553	Down (pval < 0.05)	ME vs. HC
seq.2950.57	Insulin-like growth factor-binding protein 4	P22692	IGFBP4	Secreted	Blood	Other	Other	0.12196	0.0431067	0.183605	Up (pval < 0.05)	ME vs. HC
seq.2952.75	Insulin-like growth factor I	P05019	IGF1	Secreted	Blood	Hormones	Growth factor	0.0244956	0.722105	0.883604	No Change	ME vs. HC
seq.2954.56	Neutrophil collagenase	P22894	MMP8	Secreted	Extracellular matrix	Enzymes	Enzyme	-0.147873	0.0606014	0.229321	No Change	ME vs. HC
seq.2960.66	Properdin	P27918	CFP	Secreted	Blood	Immunity and defense	Immunity	0.0940655	0.0891892	0.289588	No Change	ME vs. HC
seq.2961.1	Vitamin K-dependent protein C	P04070	PROC	Secreted	Blood	Classical plasma proteins	Blood coagulation	0.140097	0.000209328	0.00653643	Up (qval < 0.05)	ME vs. HC
seq.2962.50	Parathyroid hormone-related protein	P12272	PTHLH	Secreted	Other tissues	Hormones	Hormone	-0.00312774	0.934001	0.975499	No Change	ME vs. HC
seq.2966.65	Stem cell growth factor-beta	Q9Y240	CLEC11A	Secreted	Other tissues	Hormones	Growth factor	0.0840169	0.190137	0.451115	No Change	ME vs. HC
seq.2968.61	Tumor necrosis factor ligand superfamily member 15	O95150	TNFSF15	Secreted	Blood	Inflammation	Cytokine	0.0209109	0.384417	0.661467	No Change	ME vs. HC
seq.2969.11	Serine/threonine-protein kinase receptor R3	P37023	ACVRL1	Secreted	Intracellular and membrane proteins	Transport	Receptor	-0.0548273	0.17752	0.436831	No Change	ME vs. HC
seq.2972.57	Bone morphogenetic protein 7	P18075	BMP7	Secreted	Blood	Inflammation	Cytokine	-0.0541777	0.381009	0.65939	No Change	ME vs. HC
seq.2974.61	Contactin-1	Q12860	CNTN1	Secreted	Intracellular and membrane proteins	Other	Cell adhesion	-0.00155367	0.977101	0.989611	No Change	ME vs. HC
seq.2975.19	Connective tissue growth factor	P29279	CCN2	Secreted	Other tissues	Other	Cell adhesion	0.00353918	0.902112	0.964844	No Change	ME vs. HC
seq.2979.8	C-X-C motif chemokine 5	P42830	CXCL5	Secreted	Blood	Inflammation	Chemokine	0.00251914	0.902246	0.964844	No Change	ME vs. HC
seq.2985.35	Growth-regulated alpha protein	P09341	CXCL1	Secreted	Blood	Inflammation	Chemokine	-0.184278	0.047592	0.194347	Down (pval < 0.05)	ME vs. HC
seq.2986.49	Gro-gamma	P19876	CXCL3	Secreted	Blood	Inflammation	Chemokine	0.120248	0.376006	0.654149	No Change	ME vs. HC
seq.2989.17	Interferon gamma	P01579	IFNG	Secreted	Blood	Inflammation	Interferon	-0.0316392	0.18047	0.44115	No Change	ME vs. HC
seq.2991.9	Interleukin-1 receptor type 1	P14778	IL1R1	Secreted	Blood	Transport	Receptor	0.0964304	0.123762	0.352383	No Change	ME vs. HC
seq.2992.59	Interleukin-17 receptor A	Q96F46	IL17RA	Secreted	Blood	Transport	Receptor	-0.0503813	0.64003	0.837745	No Change	ME vs. HC
seq.2998.53	Junctional adhesion molecule C	Q9BX67	JAM3	Secreted	Blood	Other	Cell adhesion	-0.049324	0.0742063	0.258136	No Change	ME vs. HC
seq.3000.66	Mannose-binding protein C	P11226	MBL2	Secreted	Blood	Classical plasma proteins	Complement pathway	-0.0589317	0.768687	0.904653	No Change	ME vs. HC
seq.3009.3	Transforming growth factor beta receptor type 3	Q03167	TGFBR3	Secreted	Blood	Transport	Receptor	0.020463	0.716175	0.881058	No Change	ME vs. HC
seq.3010.53	Thymic stromal lymphopoietin	Q969D9	TSLP	Secreted	Blood	Inflammation	Cytokine	-0.00183501	0.931211	0.975499	No Change	ME vs. HC
seq.3022.4	Cytotoxic T-lymphocyte protein 4	P16410	CTLA4	Secreted	Intracellular and membrane proteins	Immunity and defense	Immunity	-0.00125575	0.978869	0.989676	No Change	ME vs. HC
seq.3024.18	Alpha-2-antiplasmin	P08697	SERPINF2	Secreted	Blood	Classical plasma proteins	Acute phase	-0.0555253	0.177036	0.436351	No Change	ME vs. HC
seq.3025.50	Fibroblast growth factor 2	P09038	FGF2	Secreted	Other tissues	Hormones	Growth factor	-0.175218	0.538829	0.776475	No Change	ME vs. HC
seq.3028.36	Ck-beta-8-1	P55773	CCL23	Secreted	Blood	Inflammation	Chemokine	0.073553	0.310994	0.592762	No Change	ME vs. HC
seq.3029.52	CD209 antigen	Q9NNX6	CD209	Secreted	Intracellular and membrane proteins	Transport	Receptor	-0.187261	0.0546149	0.214536	No Change	ME vs. HC
seq.3030.3	C-type lectin domain family 4 member M	Q9H2X3	CLEC4M	Secreted	Intracellular and membrane proteins	Transport	Receptor	0.0155251	0.669172	0.854813	No Change	ME vs. HC
seq.3035.80	Interleukin-19	Q9UHD0	IL19	Secreted	Blood	Inflammation	Interleukin	-0.028253	0.681409	0.862016	No Change	ME vs. HC
seq.3037.62	Interleukin-1 beta	P01584	IL1B	Secreted	Blood	Inflammation	Interleukin	0.0135898	0.784984	0.910224	No Change	ME vs. HC
seq.3038.9	C-X-C motif chemokine 11	O14625	CXCL11	Secreted	Blood	Inflammation	Chemokine	-0.281142	0.0744528	0.258392	No Change	ME vs. HC
seq.3040.59	C-C motif chemokine 3	P10147	CCL3	Secreted	Blood	Inflammation	Chemokine	-0.0103011	0.903628	0.964844	No Change	ME vs. HC
seq.3043.49	SPARC	P09486	SPARC	Secreted	Blood	Other	No annotated function	0.129612	0.0105646	0.0731692	Up (pval < 0.05)	ME vs. HC
seq.3044.3	C-C motif chemokine 18	P55774	CCL18	Secreted	Blood	Inflammation	Chemokine	0.241067	0.0293225	0.14369	Up (pval < 0.05)	ME vs. HC
seq.3045.72	Pleiotrophin	P21246	PTN	Secreted	Blood	Hormones	Growth factor	0.182879	0.00279539	0.0314578	Up (qval < 0.05)	ME vs. HC
seq.3046.31	Resistin	Q9HD89	RETN	Secreted	Blood	Hormones	Hormone	-0.165912	0.0421766	0.181756	Down (pval < 0.05)	ME vs. HC
seq.3049.61	Trypsin-1	P07477	PRSS1	Secreted	Digestive system	Enzymes	Enzyme	0.0937601	0.302245	0.583617	No Change	ME vs. HC
seq.3050.7	von Willebrand factor	P04275	VWF	Secreted	Blood	Classical plasma proteins	Blood coagulation	-0.0440069	0.795301	0.91483	No Change	ME vs. HC
seq.3052.8	Tumor necrosis factor ligand superfamily member 6, soluble form	P48023	FASLG	Secreted	Blood	Inflammation	Cytokine	0.0588378	0.381603	0.659812	No Change	ME vs. HC
seq.3053.49	Fms-related tyrosine kinase 3 ligand	P49771	FLT3LG	Secreted	Blood	Inflammation	Cytokine	0.0248003	0.206023	0.471075	No Change	ME vs. HC
seq.3054.3	Haptoglobin	P00738	HP	Secreted	Blood	Classical plasma proteins	Acute phase	0.240922	0.108621	0.325997	No Change	ME vs. HC
seq.3055.54	Interleukin-4 receptor subunit alpha	P24394	IL4R	Secreted	Blood	Transport	Receptor	0.0596079	0.0456211	0.189424	Up (pval < 0.05)	ME vs. HC
seq.3057.55	WNT1-inducible-signaling pathway protein 1	O95388	CCN4	Secreted	Extracellular matrix	Other	Cell adhesion	-0.0961299	0.0939847	0.299362	No Change	ME vs. HC
seq.3059.50	Tumor necrosis factor ligand superfamily member 13B	Q9Y275	TNFSF13B	Secreted	Blood	Inflammation	Cytokine	0.0376478	0.281339	0.561287	No Change	ME vs. HC
seq.3060.43	Complement component C9	P02748	C9	Secreted	Blood	Classical plasma proteins	Complement pathway	0.147944	0.0302468	0.146519	Up (pval < 0.05)	ME vs. HC
seq.3061.61	Cathepsin B	P07858	CTSB	Secreted	Blood	Enzymes	Enzyme	-0.0262145	0.552178	0.785299	No Change	ME vs. HC
seq.3065.65	Fibroblast growth factor 5	P12034	FGF5	Secreted	Brain	Hormones	Growth factor	-0.0254834	0.375487	0.654105	No Change	ME vs. HC
seq.3066.12	Galectin-3	P17931	LGALS3	Secreted	Blood	Immunity and defense	Immunity	0.174504	0.00074975	0.0139055	Up (qval < 0.05)	ME vs. HC
seq.3067.67	Growth/differentiation factor 9	O60383	GDF9	Secreted	Female reproductive system	Inflammation	Cytokine	-0.0293226	0.304735	0.585956	No Change	ME vs. HC
seq.3069.52	Immunoglobulin M	P01871	IGHM	Secreted	Blood	Immunity and defense	Immunoglobulin	-0.263548	0.073328	0.256298	No Change	ME vs. HC
seq.3070.1	Interleukin-2	P60568	IL2	Secreted	Blood	Inflammation	Interleukin	0.136118	0.0286755	0.141752	Up (pval < 0.05)	ME vs. HC
seq.3072.4	Interleukin-13	P35225	IL13	Secreted	Blood	Inflammation	Interleukin	0.00300193	0.876855	0.953941	No Change	ME vs. HC
seq.3073.51	Interleukin-18-binding protein	O95998	IL18BP	Secreted	Blood	Other	No annotated function	0.0469389	0.369204	0.648475	No Change	ME vs. HC
seq.3074.6	Lipopolysaccharide-binding protein	P18428	LBP	Secreted	Blood	Transport	Transport	-0.0415344	0.590357	0.806712	No Change	ME vs. HC
seq.3077.66	Coagulation factor Xa	P00742	F10	Secreted	Blood	Classical plasma proteins	Blood coagulation	-0.00269924	0.957426	0.983734	No Change	ME vs. HC
seq.3078.1	Placenta growth factor	P49763	PGF	Secreted	Blood	Hormones	Growth factor	0.00929855	0.513524	0.761245	No Change	ME vs. HC
seq.3079.62	Retinoic acid receptor responder protein 2	Q99969	RARRES2	Secreted	Blood	Other	Other	0.244076	1.81296e-05	0.00152663	Up (qval < 0.05)	ME vs. HC
seq.3082.9	NKG2D ligand 2	Q9BZM5	ULBP2	Secreted	Other tissues	Immunity and defense	Immunity	0.00210331	0.940044	0.976472	No Change	ME vs. HC
seq.3132.1	Vascular endothelial growth factor C	P49767	VEGFC	Secreted	Blood	Hormones	Growth factor	-0.0114571	0.751719	0.898091	No Change	ME vs. HC
seq.3148.49	Gro-beta	P19875	CXCL2	Secreted	Blood	Inflammation	Chemokine	0.177523	0.127865	0.360685	No Change	ME vs. HC
seq.3152.57	Tumor necrosis factor receptor superfamily member 1B	P20333	TNFRSF1B	Secreted	Blood	Transport	Receptor	0.0728349	0.0991501	0.308308	No Change	ME vs. HC
seq.3168.8	A disintegrin and metalloproteinase with thrombospondin motifs 5	Q9UNA0	ADAMTS5	Secreted	Extracellular matrix	Enzymes	Enzyme	-0.00623871	0.753816	0.899479	No Change	ME vs. HC
seq.3169.70	Alpha-L-iduronidase	P35475	IDUA	Secreted	Intracellular and membrane proteins	Enzymes	Enzyme	-0.0479967	0.565704	0.793398	No Change	ME vs. HC
seq.3171.57	Amyloid beta A4 protein	P05067	APP	Secreted	Blood	Other	Cell adhesion	0.135245	0.0101522	0.0712405	Up (pval < 0.05)	ME vs. HC
seq.3172.28	Arylsulfatase B	P15848	ARSB	Secreted	Intracellular and membrane proteins	Enzymes	Enzyme	0.0911509	0.321615	0.603218	No Change	ME vs. HC
seq.3173.49	N-acylethanolamine-hydrolyzing acid amidase	Q02083	NAAA	Secreted	Intracellular and membrane proteins	Enzymes	Enzyme	0.301586	0.0403064	0.177032	Up (pval < 0.05)	ME vs. HC
seq.3174.2	A disintegrin and metalloproteinase with thrombospondin motifs 1	Q9UHI8	ADAMTS1	Secreted	Extracellular matrix	Enzymes	Enzyme	-0.0430828	0.287108	0.567786	No Change	ME vs. HC
seq.3175.51	A disintegrin and metalloproteinase with thrombospondin motifs 13	Q76LX8	ADAMTS13	Secreted	Blood	Classical plasma proteins	Blood coagulation	0.00038934	0.99607	0.998302	No Change	ME vs. HC
seq.3178.5	Dipeptidyl peptidase 1	P53634	CTSC	Secreted	Intracellular and membrane proteins	Enzymes	Enzyme	0.0164918	0.370384	0.649768	No Change	ME vs. HC
seq.3179.51	Lysosomal protective protein	P10619	CTSA	Secreted	Intracellular and membrane proteins	Enzymes	Enzyme	0.162564	0.071567	0.252331	No Change	ME vs. HC
seq.3181.50	Cathepsin S	P25774	CTSS	Secreted	Intracellular and membrane proteins	Enzymes	Enzyme	0.036426	0.522907	0.76693	No Change	ME vs. HC
seq.3184.25	Coagulation factor VII	P08709	F7	Secreted	Blood	Classical plasma proteins	Blood coagulation	0.18945	0.00367366	0.0375504	Up (qval < 0.05)	ME vs. HC
seq.3186.2	Complement C2	P06681	C2	Secreted	Blood	Classical plasma proteins	Complement pathway	0.0208876	0.588178	0.805569	No Change	ME vs. HC
seq.3187.52	Cysteine-rich secretory protein 3	P54108	CRISP3	Secreted	Other tissues	Other	No annotated function	0.0309013	0.369492	0.648824	No Change	ME vs. HC
seq.3191.50	WAP, kazal, immunoglobulin, kunitz and NTR domain-containing protein 1	Q96NZ8	WFIKKN1	Secreted	Other tissues	Enzymes	Enzyme inhibitor	-0.048493	0.0730343	0.255688	No Change	ME vs. HC
seq.3194.36	Platelet glycoprotein VI	Q9HCN6	GP6	Secreted	Intracellular and membrane proteins	Classical plasma proteins	Blood coagulation	-0.215457	0.0792347	0.269486	No Change	ME vs. HC
seq.3195.50	Granulysin	P22749	GNLY	Secreted	Blood	Immunity and defense	Defense	0.0792768	0.405106	0.6782	No Change	ME vs. HC
seq.3196.6	Hyaluronan and proteoglycan link protein 1	P10915	HAPLN1	Secreted	Extracellular matrix	Other	No annotated function	0.0295518	0.480501	0.73551	No Change	ME vs. HC
seq.3197.70	Insulin-degrading enzyme	P14735	IDE	Secreted	Other tissues	Transport	Receptor	0.0162452	0.781335	0.909564	No Change	ME vs. HC
seq.3198.4	Iduronate 2-sulfatase	P22304	IDS	Secreted	Intracellular and membrane proteins	Enzymes	Enzyme	0.0111545	0.883867	0.957342	No Change	ME vs. HC
seq.3199.54	Kallikrein-12	Q9UKR0	KLK12	Secreted	Other tissues	Enzymes	Enzyme	0.05299	0.495004	0.747249	No Change	ME vs. HC
seq.3200.49	Kallikrein-13	Q9UKR3	KLK13	Secreted	Other tissues	Enzymes	Enzyme	-0.0171093	0.465142	0.7246	No Change	ME vs. HC
seq.3201.49	Kallikrein-5	Q9Y337	KLK5	Secreted	Other tissues	Enzymes	Enzyme	0.0526773	0.248429	0.525101	No Change	ME vs. HC
seq.3202.28	Kremen protein 2	Q8NCW0	KREMEN2	Secreted	Intracellular and membrane proteins	Other	Other	-0.197295	2.09153e-05	0.00163005	Down (qval < 0.05)	ME vs. HC
seq.3208.2	Matrilin-3	O15232	MATN3	Secreted	Extracellular matrix	Other	No annotated function	-0.0386128	0.136862	0.376369	No Change	ME vs. HC
seq.3209.69	Matrix extracellular phosphoglycoprotein	Q9NQ76	MEPE	Secreted	Extracellular matrix	Other	Other	0.0346439	0.308013	0.589628	No Change	ME vs. HC
seq.3212.30	Neutral ceramidase	Q9NR71	ASAH2	Secreted	Intracellular and membrane proteins	Enzymes	Enzyme	-0.000401716	0.996258	0.998302	No Change	ME vs. HC
seq.3213.65	Nidogen-1	P14543	NID1	Secreted	Extracellular matrix	Other	Cell adhesion	0.11518	0.0439389	0.185412	Up (pval < 0.05)	ME vs. HC
seq.3214.3	Neuropilin-1	O14786	NRP1	Secreted	Other tissues	Transport	Receptor	-0.0577149	0.359776	0.640091	No Change	ME vs. HC
seq.3216.2	Polymeric immunoglobulin receptor	P01833	PIGR	Secreted	Digestive system	Other	No annotated function	0.196998	0.0341311	0.15896	Up (pval < 0.05)	ME vs. HC
seq.3217.74	Glia-derived nexin	P07093	SERPINE2	Secreted	Female reproductive system	Other	Developmental protein	-0.0310835	0.745495	0.894887	No Change	ME vs. HC
seq.3221.54	Secreted frizzled-related protein 1	Q8N474	SFRP1	Secreted	Other tissues	Other	Developmental protein	0.0622769	0.344331	0.625172	No Change	ME vs. HC
seq.3222.11	Semaphorin-3A	Q14563	SEMA3A	Secreted	Other tissues	Other	Developmental protein	0.0277596	0.465042	0.7246	No Change	ME vs. HC
seq.3232.28	Tartrate-resistant acid phosphatase type 5	P13686	ACP5	Secreted	Intracellular and membrane proteins	Enzymes	Enzyme	0.189044	0.00400889	0.0396344	Up (qval < 0.05)	ME vs. HC
seq.3234.23	Coiled-coil domain-containing protein 80	Q76M96	CCDC80	Secreted	Extracellular matrix	Other	No annotated function	0.0323681	0.446665	0.710591	No Change	ME vs. HC
seq.3235.50	WAP, Kazal, immunoglobulin, Kunitz and NTR domain-containing protein 2	Q8TEU8	WFIKKN2	Secreted	Other tissues	Enzymes	Enzyme inhibitor	0.0139654	0.787245	0.910988	No Change	ME vs. HC
seq.3280.49	Aggrecan core protein	P16112	ACAN	Secreted	Extracellular matrix	Other	No annotated function	0.0570665	0.206625	0.472011	No Change	ME vs. HC
seq.3283.21	Transforming growth factor-beta-induced protein ig-h3	Q15582	TGFBI	Secreted	Blood	Other	Cell adhesion	-0.00130506	0.982656	0.991726	No Change	ME vs. HC
seq.3284.75	Biglycan	P21810	BGN	Secreted	Extracellular matrix	Other	No annotated function	0.0910814	0.189351	0.450825	No Change	ME vs. HC
seq.3289.19	Carbonic anhydrase-related protein 10	Q9NS85	CA10	Secreted	Brain	Other	No annotated function	0.0127801	0.613431	0.820352	No Change	ME vs. HC
seq.3291.30	Low affinity immunoglobulin epsilon Fc receptor	P06734	FCER2	Secreted	Blood	Transport	Receptor	0.152497	0.0535576	0.211745	No Change	ME vs. HC
seq.3292.75	CD48 antigen	P09326	CD48	Secreted	Intracellular and membrane proteins	Other	No annotated function	0.0310089	0.660971	0.851323	No Change	ME vs. HC
seq.3293.2	CD5 antigen-like	O43866	CD5L	Secreted	Blood	Immunity and defense	Immunity	0.107044	0.478227	0.732795	No Change	ME vs. HC
seq.3294.55	Cryptic protein	P0CG37	CFC1	Secreted	Unknown location	Other	Developmental protein	-0.0500854	0.0613061	0.230796	No Change	ME vs. HC
seq.3296.92	Contactin-2	Q02246	CNTN2	Secreted	Brain	Other	Cell adhesion	-0.0639336	0.288356	0.569406	No Change	ME vs. HC
seq.3298.52	Contactin-4	Q8IWV2	CNTN4	Secreted	Intracellular and membrane proteins	Other	Cell adhesion	-0.0922127	0.0647235	0.238325	No Change	ME vs. HC
seq.3299.29	Contactin-5	O94779	CNTN5	Secreted	Intracellular and membrane proteins	Other	Cell adhesion	-0.0377194	0.206466	0.471793	No Change	ME vs. HC
seq.3302.58	Cystatin-F	O76096	CST7	Secreted	Blood	Enzymes	Enzyme inhibitor	-0.119963	0.0746874	0.258704	No Change	ME vs. HC
seq.3303.23	Cystatin-M	Q15828	CST6	Secreted	Other tissues	Enzymes	Enzyme inhibitor	0.170673	0.0468855	0.192535	Up (pval < 0.05)	ME vs. HC
seq.3311.27	Low affinity immunoglobulin gamma Fc region receptor III-B	O75015	FCGR3B	Secreted	Blood	Transport	Receptor	-0.0594605	0.480915	0.735682	No Change	ME vs. HC
seq.3313.21	Ficolin-2	Q15485	FCN2	Secreted	Blood	Immunity and defense	Immunity	0.0478333	0.548601	0.782917	No Change	ME vs. HC
seq.3315.15	Glypican-2	Q8N158	GPC2	Secreted	Intracellular and membrane proteins	Other	No annotated function	0.0269886	0.390538	0.666919	No Change	ME vs. HC
seq.3316.58	Heparin cofactor 2	P05546	SERPIND1	Secreted	Blood	Classical plasma proteins	Blood coagulation	0.0860902	0.110796	0.328619	No Change	ME vs. HC
seq.3320.49	Insulin-like growth factor-binding protein 7	Q16270	IGFBP7	Secreted	Blood	Other	Cell adhesion	0.0297815	0.593409	0.809079	No Change	ME vs. HC
seq.3321.2	Interleukin-24	Q13007	IL24	Secreted	Blood	Inflammation	Interleukin	0.0058654	0.862985	0.948287	No Change	ME vs. HC
seq.3323.37	Low-density lipoprotein receptor-related protein 8	Q14114	LRP8	Secreted	Other tissues	Transport	Receptor	0.0410832	0.608533	0.818105	No Change	ME vs. HC
seq.3325.2	Matrilin-2	O00339	MATN2	Secreted	Extracellular matrix	Other	No annotated function	0.0523685	0.317017	0.597845	No Change	ME vs. HC
seq.3327.27	Netrin-4	Q9HB63	NTN4	Secreted	Extracellular matrix	Other	No annotated function	0.0694714	0.281056	0.561193	No Change	ME vs. HC
seq.3329.14	Peptidoglycan recognition protein 1	O75594	PGLYRP1	Secreted	Blood	Immunity and defense	Immunity	-0.691782	4.32193e-05	0.00247363	Down (qval < 0.05)	ME vs. HC
seq.3336.50	Tissue factor pathway inhibitor	P10646	TFPI	Secreted	Blood	Classical plasma proteins	Blood coagulation	0.217122	0.00148632	0.0210614	Up (qval < 0.05)	ME vs. HC
seq.3339.33	Thrombospondin-2	P35442	THBS2	Secreted	Extracellular matrix	Other	Cell adhesion	0.00730762	0.936505	0.975499	No Change	ME vs. HC
seq.3340.53	Thrombospondin-4	P35443	THBS4	Secreted	Extracellular matrix	Hormones	Growth factor	-0.0765995	0.282689	0.562909	No Change	ME vs. HC
seq.3344.60	Antithrombin-III	P01008	SERPINC1	Secreted	Blood	Classical plasma proteins	Blood coagulation	0.0222166	0.655736	0.84875	No Change	ME vs. HC
seq.3348.49	Bone morphogenetic protein 1	P13497	BMP1	Secreted	Extracellular matrix	Inflammation	Cytokine	0.0773109	0.159152	0.410909	No Change	ME vs. HC
seq.3352.80	Carbonic anhydrase 6	P23280	CA6	Secreted	Digestive system	Enzymes	Enzyme	-0.441286	0.00219215	0.0267895	Down (qval < 0.05)	ME vs. HC
seq.3362.61	Chordin-like protein 1	Q9BU40	CHRDL1	Secreted	Other tissues	Other	Developmental protein	0.050234	0.367478	0.646838	No Change	ME vs. HC
seq.3364.76	Cathepsin L2	O60911	CTSV	Secreted	Intracellular and membrane proteins	Enzymes	Enzyme	0.0803179	0.225114	0.496443	No Change	ME vs. HC
seq.3365.7	Dickkopf-related protein 4	Q9UBT3	DKK4	Secreted	Other tissues	Other	Developmental protein	0.0874076	0.154507	0.404691	No Change	ME vs. HC
seq.3366.51	Extracellular matrix protein 1	Q16610	ECM1	Secreted	Extracellular matrix	Other	Developmental protein	0.101156	0.35941	0.640091	No Change	ME vs. HC
seq.3367.8	Fetuin-B	Q9UGM5	FETUB	Secreted	Blood	Enzymes	Enzyme inhibitor	0.0877349	0.350526	0.632034	No Change	ME vs. HC
seq.3373.5	Granzyme H	P20718	GZMH	Secreted	Blood	Enzymes	Enzyme	-0.064697	0.0075153	0.0591376	Down (pval < 0.05)	ME vs. HC
seq.3378.49	Kallikrein-7	P49862	KLK7	Secreted	Other tissues	Enzymes	Enzyme	0.0972294	0.183089	0.443154	No Change	ME vs. HC
seq.3389.7	Plasma serine protease inhibitor	P05154	SERPINA5	Secreted	Blood	Transport	Transport	0.0294549	0.622309	0.826415	No Change	ME vs. HC
seq.3396.54	Renin	P00797	REN	Secreted	Blood	Enzymes	Enzyme	0.179112	0.193201	0.456137	No Change	ME vs. HC
seq.3403.1	Tryptase beta-2	P20231	TPSB2	Secreted	Blood	Enzymes	Enzyme	0.161453	0.394741	0.670934	No Change	ME vs. HC
seq.3415.61	Bone sialoprotein 2	P21815	IBSP	Secreted	Other tissues	Other	Cell adhesion	-0.00149239	0.969427	0.986878	No Change	ME vs. HC
seq.3423.59	Chymase	P23946	CMA1	Secreted	Blood	Enzymes	Enzyme	-0.112102	5.85216e-05	0.0028582	Down (qval < 0.05)	ME vs. HC
seq.3432.21	Ephrin type-A receptor 3	P29320	EPHA3	Secreted	Intracellular and membrane proteins	Transport	Receptor	0.0939298	0.0203544	0.113656	Up (pval < 0.05)	ME vs. HC
seq.3434.34	Fibronectin Fragment 3	P02751	FN1	Secreted	Blood	Classical plasma proteins	Acute phase	-0.280752	0.108548	0.325997	No Change	ME vs. HC
seq.3435.53	Fibronectin Fragment 4	P02751	FN1	Secreted	Blood	Classical plasma proteins	Acute phase	-0.295723	0.0821832	0.27645	No Change	ME vs. HC
seq.3438.10	Follistatin-related protein 3	O95633	FSTL3	Secreted	Other tissues	Other	Transcription	0.172928	0.00220171	0.0267895	Up (qval < 0.05)	ME vs. HC
seq.3440.7	Granzyme A	P12544	GZMA	Secreted	Blood	Enzymes	Enzyme	0.00600187	0.928901	0.974832	No Change	ME vs. HC
seq.3445.53	Interleukin-15 receptor subunit alpha	Q13261	IL15RA	Secreted	Blood	Transport	Receptor	-0.0613843	0.0100082	0.0705078	Down (pval < 0.05)	ME vs. HC
seq.3447.64	Interleukin-8	P10145	CXCL8	Secreted	Blood	Inflammation	Chemokine	-0.063107	0.328589	0.609892	No Change	ME vs. HC
seq.3449.58	Kallistatin	P29622	SERPINA4	Secreted	Blood	Enzymes	Enzyme inhibitor	0.00265832	0.934056	0.975499	No Change	ME vs. HC
seq.3450.4	Kallikrein-6	Q92876	KLK6	Secreted	Other tissues	Enzymes	Enzyme	0.137823	0.00418994	0.0411843	Up (qval < 0.05)	ME vs. HC
seq.3457.57	Periostin	Q15063	POSTN	Secreted	Extracellular matrix	Other	Cell adhesion	-0.0194692	0.774956	0.906922	No Change	ME vs. HC
seq.3461.58	Brevican core protein	Q96GW7	BCAN	Secreted	Brain	Other	No annotated function	0.0915824	0.0857098	0.283097	No Change	ME vs. HC
seq.3474.19	Thrombospondin-1	P07996	THBS1	Secreted	Extracellular matrix	Other	Cell adhesion	-0.210695	0.0170403	0.101825	Down (pval < 0.05)	ME vs. HC
seq.3479.71	Trypsin-3	P35030	PRSS3	Secreted	Digestive system	Enzymes	Enzyme	0.0408296	0.0886372	0.288346	No Change	ME vs. HC
seq.3484.60	Angiotensinogen	P01019	AGT	Secreted	Blood	Other	Other	-0.00199026	0.980012	0.990307	No Change	ME vs. HC
seq.3485.28	Beta-2-microglobulin	P61769	B2M	Secreted	Blood	Immunity and defense	Immunity	0.057718	0.299135	0.580274	No Change	ME vs. HC
seq.3486.58	Fibroblast growth factor 1	P05230	FGF1	Secreted	Other tissues	Hormones	Growth factor	0.0457937	0.0392708	0.174999	Up (pval < 0.05)	ME vs. HC
seq.3487.32	C-X-C motif chemokine 13	O43927	CXCL13	Secreted	Blood	Inflammation	Chemokine	0.0454191	0.426171	0.694423	No Change	ME vs. HC
seq.3494.71	Fibroblast growth factor 17	O60258	FGF17	Secreted	Brain	Hormones	Growth factor	0.0309528	0.0133965	0.0861657	Up (pval < 0.05)	ME vs. HC
seq.3495.15	C-X-C motif chemokine 6	P80162	CXCL6	Secreted	Blood	Inflammation	Chemokine	0.0372155	0.77214	0.905361	No Change	ME vs. HC
seq.3497.13	Interferon alpha-2	P01563	IFNA2	Secreted	Blood	Inflammation	Interferon	0.0301342	0.0971622	0.304844	No Change	ME vs. HC
seq.3498.53	Interleukin-17A	Q16552	IL17A	Secreted	Blood	Inflammation	Interleukin	-0.00168006	0.921255	0.971655	No Change	ME vs. HC
seq.3499.77	Interleukin-17B	Q9UHF5	IL17B	Secreted	Blood	Inflammation	Interleukin	0.0374531	0.0650787	0.238981	No Change	ME vs. HC
seq.3504.58	Hepcidin	P81172	HAMP	Secreted	Blood	Hormones	Hormone	-0.307527	0.214736	0.482415	No Change	ME vs. HC
seq.3508.78	C-C motif chemokine 22	O00626	CCL22	Secreted	Blood	Inflammation	Chemokine	0.0781017	0.332572	0.613864	No Change	ME vs. HC
seq.3509.1	C-C motif chemokine 15	Q16663	CCL15	Secreted	Blood	Inflammation	Chemokine	0.289114	0.0089968	0.0666437	Up (pval < 0.05)	ME vs. HC
seq.3514.49	Myeloblastin	P24158	PRTN3	Secreted	Blood	Enzymes	Enzyme	-0.838246	2.86808e-05	0.00203453	Down (qval < 0.05)	ME vs. HC
seq.3516.60	Stromal cell-derived factor 1	P48061	CXCL12	Secreted	Blood	Inflammation	Chemokine	-0.00392224	0.941339	0.976968	No Change	ME vs. HC
seq.3518.54	Carboxypeptidase B2	Q96IY4	CPB2	Secreted	Blood	Classical plasma proteins	Blood coagulation	0.0124365	0.786156	0.910751	No Change	ME vs. HC
seq.3519.3	C-C motif chemokine 17	Q92583	CCL17	Secreted	Blood	Inflammation	Chemokine	0.0083414	0.930792	0.975499	No Change	ME vs. HC
seq.3520.58	Transforming growth factor beta-3	P10600	TGFB3	Secreted	Blood	Hormones	Growth factor	-0.0547885	0.0292717	0.143633	Down (pval < 0.05)	ME vs. HC
seq.3522.57	Vasoactive Intestinal Peptide	P01282	VIP	Secreted	Blood	Hormones	Hormone	0.0299666	0.221141	0.491453	No Change	ME vs. HC
seq.3534.14	CD40 ligand	P29965	CD40LG	Secreted	Blood	Inflammation	Cytokine	0.0300552	0.482324	0.737093	No Change	ME vs. HC
seq.3535.84	Dickkopf-related protein 1	O94907	DKK1	Secreted	Other tissues	Other	Developmental protein	0.0674987	0.254405	0.531746	No Change	ME vs. HC
seq.3554.24	Adiponectin	Q15848	ADIPOQ	Secreted	Blood	Hormones	Hormone	-0.358864	0.00263575	0.030124	Down (qval < 0.05)	ME vs. HC
seq.3580.25	Alpha-1-antitrypsin	P01009	SERPINA1	Secreted	Blood	Classical plasma proteins	Blood coagulation	0.0722959	0.386874	0.664077	No Change	ME vs. HC
seq.3581.53	Alpha-2-HS-glycoprotein	P02765	AHSG	Secreted	Blood	Other	Other	0.0109997	0.776167	0.907386	No Change	ME vs. HC
seq.3583.54	Arylsulfatase A	P15289	ARSA	Secreted	Intracellular and membrane proteins	Enzymes	Enzyme	0.0354894	0.246396	0.523042	No Change	ME vs. HC
seq.3587.53	Bone morphogenetic protein 10	O95393	BMP10	Secreted	Blood	Inflammation	Cytokine	-0.0941223	0.00628709	0.0530636	Down (pval < 0.05)	ME vs. HC
seq.3600.2	Chitotriosidase-1	Q13231	CHIT1	Secreted	Blood	Enzymes	Enzyme	0.0142129	0.89632	0.963235	No Change	ME vs. HC
seq.3601.54	Neural cell adhesion molecule L1-like protein	O00533	CHL1	Secreted	Brain	Other	Developmental protein	-0.0198154	0.733278	0.888592	No Change	ME vs. HC
seq.3605.77	Mannan-binding lectin serine protease 1	P48740	MASP1	Secreted	Blood	Immunity and defense	Immunity	-0.0344802	0.31682	0.59774	No Change	ME vs. HC
seq.3607.71	Dickkopf-related protein 3	Q9UBP4	DKK3	Secreted	Other tissues	Other	Developmental protein	0.0341975	0.562565	0.791806	No Change	ME vs. HC
seq.3613.62	Ficolin-1	O00602	FCN1	Secreted	Blood	Immunity and defense	Immunity	-0.043115	0.573616	0.797441	No Change	ME vs. HC
seq.3616.3	N-acetylglucosamine-6-sulfatase	P15586	GNS	Secreted	Intracellular and membrane proteins	Enzymes	Enzyme	-0.00311631	0.942395	0.976968	No Change	ME vs. HC
seq.3617.80	Hepatocyte growth factor activator	Q04756	HGFAC	Secreted	Blood	Enzymes	Enzyme	-0.042714	0.703332	0.874859	No Change	ME vs. HC
seq.3622.33	Legumain	Q99538	LGMN	Secreted	Intracellular and membrane proteins	Enzymes	Enzyme	0.0686746	0.113104	0.333172	No Change	ME vs. HC
seq.3623.84	Lymphocyte antigen 86	O95711	LY86	Secreted	Blood	Immunity and defense	Immunity	-0.0258672	0.525925	0.768761	No Change	ME vs. HC
seq.3624.3	Serine protease 27	Q9BQR3	PRSS27	Secreted	Digestive system	Enzymes	Enzyme	0.0372514	0.203046	0.467152	No Change	ME vs. HC
seq.3627.71	Membrane metallo-endopeptidase-like 1	Q495T6	MMEL1	Secreted	Intracellular and membrane proteins	Enzymes	Enzyme	-0.017738	0.419666	0.689962	No Change	ME vs. HC
seq.3630.27	Cell adhesion molecule 3	Q8N126	CADM3	Secreted	Intracellular and membrane proteins	Other	Cell adhesion	0.0429378	0.149687	0.397225	No Change	ME vs. HC
seq.3633.70	Nidogen-2	Q14112	NID2	Secreted	Extracellular matrix	Other	Cell adhesion	0.092016	0.144072	0.388898	No Change	ME vs. HC
seq.3634.5	Opioid-binding protein/cell adhesion molecule	Q14982	OPCML	Secreted	Intracellular and membrane proteins	Other	Cell adhesion	0.0310213	0.34154	0.623126	No Change	ME vs. HC
seq.3636.37	Oxidized low-density lipoprotein receptor 1	P78380	OLR1	Secreted	Intracellular and membrane proteins	Transport	Receptor	-0.839955	6.22271e-05	0.00294113	Down (qval < 0.05)	ME vs. HC
seq.3644.5	Dickkopf-like protein 1	Q9UK85	DKKL1	Secreted	Male reproductive system	Other	No annotated function	0.0221663	0.449854	0.713186	No Change	ME vs. HC
seq.3651.50	Vascular endothelial growth factor receptor 2	P35968	KDR	Secreted	Intracellular and membrane proteins	Transport	Receptor	0.00769321	0.880384	0.955903	No Change	ME vs. HC
seq.3654.27	BMP-binding endothelial regulator protein	Q8N8U9	BMPER	Secreted	Extracellular matrix	Other	No annotated function	-0.0460966	0.065788	0.2405	No Change	ME vs. HC
seq.3666.17	Complement factor H-related protein 5	Q9BXR6	CFHR5	Secreted	Blood	Classical plasma proteins	Complement pathway	0.049853	0.408451	0.680844	No Change	ME vs. HC
seq.3681.87	Kallikrein-14	Q9P0G3	KLK14	Secreted	Other tissues	Enzymes	Enzyme	0.0520828	0.254924	0.532073	No Change	ME vs. HC
seq.3708.62	Alpha-2-macroglobulin	P01023	A2M	Secreted	Blood	Enzymes	Enzyme inhibitor	0.249951	0.0227958	0.122705	Up (pval < 0.05)	ME vs. HC
seq.3710.49	Angiostatin	P00747	PLG	Secreted	Blood	Classical plasma proteins	Blood coagulation	0.0932582	0.0166755	0.10098	Up (pval < 0.05)	ME vs. HC
seq.3723.1	Brain natriuretic peptide 32	P16860	NPPB	Secreted	Blood	Hormones	Hormone	-0.00551129	0.689076	0.867235	No Change	ME vs. HC
seq.3727.35	Peptide YY	P10082	PYY	Secreted	Blood	Hormones	Hormone	0.123542	0.241163	0.516144	No Change	ME vs. HC
seq.3728.52	Secretin	P09683	SCT	Secreted	Blood	Hormones	Hormone	0.0471427	0.0587443	0.224849	No Change	ME vs. HC
seq.3736.60	Bone morphogenetic protein 6	P22004	BMP6	Secreted	Blood	Inflammation	Cytokine	-0.160935	0.00103892	0.0167277	Down (qval < 0.05)	ME vs. HC
seq.3738.54	Macrophage colony-stimulating factor 1	P09603	CSF1	Secreted	Blood	Inflammation	Cytokine	-0.0580965	0.0484259	0.196221	Down (pval < 0.05)	ME vs. HC
seq.3741.4	Interleukin-5	P05113	IL5	Secreted	Blood	Inflammation	Interleukin	-0.0057803	0.868224	0.950764	No Change	ME vs. HC
seq.3758.63	Activated Protein C	P04070	PROC	Secreted	Blood	Classical plasma proteins	Blood coagulation	0.178675	0.00026653	0.0075957	Up (qval < 0.05)	ME vs. HC
seq.3758.68	Activated Protein C	P04070	PROC	Secreted	Blood	Classical plasma proteins	Blood coagulation	0.120262	0.0358085	0.164679	Up (pval < 0.05)	ME vs. HC
seq.3761.4	Prostaglandin G/H synthase 2	P35354	PTGS2	Secreted	Intracellular and membrane proteins	Enzymes	Enzyme	-0.0342245	0.0538771	0.212664	No Change	ME vs. HC
seq.3766.51	Syntaxin-1A	Q16623	STX1A	Secreted	Intracellular and membrane proteins	Transport	Transport	0.0722784	0.0227408	0.1225	Up (pval < 0.05)	ME vs. HC
seq.3773.15	Angiopoietin-1 receptor, soluble	Q02763	TEK	Secreted	Blood	Transport	Receptor	0.0302619	0.51729	0.764046	No Change	ME vs. HC
seq.3795.6	Disintegrin and metalloproteinase domain-containing protein 9	Q13443	ADAM9	Secreted	Unknown location	Enzymes	Enzyme	0.00283683	0.971323	0.987873	No Change	ME vs. HC
seq.3796.79	Angiopoietin-related protein 4	Q9BY76	ANGPTL4	Secreted	Blood	Other	Developmental protein	-0.0548507	0.100009	0.310584	No Change	ME vs. HC
seq.3798.71	Carbonic anhydrase 9	Q16790	CA9	Secreted	Intracellular and membrane proteins	Enzymes	Enzyme	0.0487092	0.188293	0.449034	No Change	ME vs. HC
seq.3803.10	Cystatin-D	P28325	CST5	Secreted	Digestive system	Enzymes	Enzyme inhibitor	0.0688984	0.634471	0.833596	No Change	ME vs. HC
seq.3805.16	Endothelial cell-specific molecule 1	Q9NQ30	ESM1	Secreted	Blood	Other	Developmental protein	0.0496692	0.147684	0.394321	No Change	ME vs. HC
seq.3807.1	Fibroblast growth factor 23	Q9GZV9	FGF23	Secreted	Blood	Hormones	Growth factor	0.00388493	0.909488	0.967416	No Change	ME vs. HC
seq.3814.63	Interleukin-11 receptor subunit alpha	Q14626	IL11RA	Secreted	Blood	Transport	Receptor	-0.0164801	0.807577	0.921399	No Change	ME vs. HC
seq.3815.14	Interleukin-12 receptor subunit beta-2	Q99665	IL12RB2	Secreted	Intracellular and membrane proteins	Transport	Receptor	-0.0137462	0.626817	0.828892	No Change	ME vs. HC
seq.3828.54	Platelet-derived growth factor C	Q9NRA1	PDGFC	Secreted	Blood	Hormones	Growth factor	-0.0327038	0.507856	0.756634	No Change	ME vs. HC
seq.3831.21	Phosphatidylinositol 3,4,5-trisphosphate 3-phosphatase and dual-specificity protein phosphatase PTEN	P60484	PTEN	Secreted	Intracellular and membrane proteins	Enzymes	Enzyme	-0.00820325	0.889345	0.959777	No Change	ME vs. HC
seq.3844.2	Peptidyl-prolyl cis-trans isomerase A	P62937	PPIA	Secreted	Blood	Enzymes	Enzyme	-0.288422	0.00374114	0.0379607	Down (qval < 0.05)	ME vs. HC
seq.3873.51	Thyroid peroxidase	P07202	TPO	Secreted	Intracellular and membrane proteins	Enzymes	Enzyme	-0.0219859	0.354396	0.636086	No Change	ME vs. HC
seq.3893.64	Mesothelin	Q13421	MSLN	Secreted	Intracellular and membrane proteins	Other	Cell adhesion	0.0276448	0.695552	0.870397	No Change	ME vs. HC
seq.4122.12	Epithelial discoidin domain-containing receptor 1	Q08345	DDR1	Secreted	Intracellular and membrane proteins	Transport	Receptor	0.00926561	0.853942	0.944161	No Change	ME vs. HC
seq.4123.60	Fibroblast growth factor 4	P08620	FGF4	Secreted	Other tissues	Hormones	Growth factor	-0.0134953	0.679493	0.860793	No Change	ME vs. HC
seq.4124.24	Heat shock 70 kDa protein 1A	P0DMV8	HSPA1A	Secreted	Intracellular and membrane proteins	Transport	Receptor	-0.164941	0.00288519	0.0321193	Down (qval < 0.05)	ME vs. HC
seq.4125.52	Advanced glycosylation end product-specific receptor, soluble	Q15109	AGER	Secreted	Other tissues	Other	Other	0.239139	0.201781	0.465539	No Change	ME vs. HC
seq.4126.22	Bactericidal permeability-increasing protein	P17213	BPI	Secreted	Blood	Immunity and defense	Defense	-1.1451	2.00504e-05	0.00161417	Down (qval < 0.05)	ME vs. HC
seq.4127.75	Complement component C6	P13671	C6	Secreted	Blood	Classical plasma proteins	Complement pathway	0.254407	3.4734e-06	0.00059177	Up (qval < 0.05)	ME vs. HC
seq.4128.27	C-C motif chemokine 24	O00175	CCL24	Secreted	Blood	Inflammation	Chemokine	0.0268209	0.314763	0.596933	No Change	ME vs. HC
seq.4129.72	Complement factor B	P00751	CFB	Secreted	Blood	Immunity and defense	Immunity	0.0362574	0.405199	0.678202	No Change	ME vs. HC
seq.4130.71	Fibroblast growth factor 6	P10767	FGF6	Secreted	Other tissues	Hormones	Growth factor	-0.0212095	0.633471	0.83288	No Change	ME vs. HC
seq.4131.72	Fibronectin	P02751	FN1	Secreted	Blood	Classical plasma proteins	Acute phase	-0.212656	0.239058	0.513504	No Change	ME vs. HC
seq.4132.27	Follistatin	P19883	FST	Secreted	Blood	Other	No annotated function	-0.011315	0.575168	0.797441	No Change	ME vs. HC
seq.4133.54	Granzyme B	P10144	GZMB	Secreted	Blood	Enzymes	Enzyme	0.00639544	0.837118	0.936008	No Change	ME vs. HC
seq.4135.84	Immunoglobulin E	P01854	IGHE	Secreted	Blood	Immunity and defense	Immunoglobulin	-0.935496	0.0490837	0.198229	Down (pval < 0.05)	ME vs. HC
seq.4136.40	Interleukin-17D	Q8TAD2	IL17D	Secreted	Blood	Inflammation	Interleukin	0.0087433	0.812707	0.923421	No Change	ME vs. HC
seq.4137.57	Interleukin-25	Q9H293	IL25	Secreted	Blood	Inflammation	Interleukin	-0.0391537	0.268737	0.547098	No Change	ME vs. HC
seq.4138.25	Interleukin-20	Q9NYY1	IL20	Secreted	Blood	Inflammation	Interleukin	-0.016476	0.468211	0.726413	No Change	ME vs. HC
seq.4139.71	Interleukin-6 receptor subunit alpha	P08887	IL6R	Secreted	Blood	Transport	Receptor	0.168846	0.0475554	0.194347	Up (pval < 0.05)	ME vs. HC
seq.4140.3	Interleukin-7	P13232	IL7	Secreted	Blood	Inflammation	Interleukin	0.0169031	0.582798	0.8021	No Change	ME vs. HC
seq.4141.79	C-X-C motif chemokine 10	P02778	CXCL10	Secreted	Blood	Inflammation	Chemokine	-0.0459933	0.590443	0.806712	No Change	ME vs. HC
seq.4143.74	Lymphotactin	P47992	XCL1	Secreted	Blood	Inflammation	Chemokine	-0.00854627	0.728388	0.885818	No Change	ME vs. HC
seq.4144.13	C-C motif chemokine 13	Q99616	CCL13	Secreted	Blood	Inflammation	Chemokine	-0.0216521	0.503023	0.752531	No Change	ME vs. HC
seq.4145.58	Neurotrophin-3	P20783	NTF3	Secreted	Other tissues	Hormones	Growth factor	0.0428059	0.316088	0.597436	No Change	ME vs. HC
seq.4146.58	Neurotrophin-4	P34130	NTF4	Secreted	Other tissues	Hormones	Growth factor	-0.0213016	0.565753	0.793398	No Change	ME vs. HC
seq.4148.49	Pappalysin-1	Q13219	PAPPA	Secreted	Female reproductive system	Enzymes	Enzyme	-0.0384335	0.763202	0.902502	No Change	ME vs. HC
seq.4149.8	Platelet-derived growth factor subunit B	P01127	PDGFB	Secreted	Blood	Hormones	Growth factor	0.160377	0.103015	0.315902	No Change	ME vs. HC
seq.4150.75	Plasmin	P00747	PLG	Secreted	Blood	Classical plasma proteins	Blood coagulation	-0.0184171	0.302169	0.583617	No Change	ME vs. HC
seq.4151.6	Plasminogen	P00747	PLG	Secreted	Blood	Classical plasma proteins	Blood coagulation	-0.0160323	0.721927	0.883534	No Change	ME vs. HC
seq.4152.58	Plasma kallikrein	P03952	KLKB1	Secreted	Blood	Classical plasma proteins	Blood coagulation	0.0740276	0.140969	0.384488	No Change	ME vs. HC
seq.4153.11	Alpha-1-antichymotrypsin complex	P01011	SERPINA3	Secreted	Blood	Classical plasma proteins	Acute phase	-0.27378	0.0103991	0.0723263	Down (pval < 0.05)	ME vs. HC
seq.4155.3	Tenascin	P24821	TNC	Secreted	Extracellular matrix	Other	Cell adhesion	0.0942862	0.380458	0.659345	No Change	ME vs. HC
seq.4156.74	Transforming growth factor beta-2	P61812	TGFB2	Secreted	Blood	Hormones	Growth factor	0.0543893	0.223704	0.494524	No Change	ME vs. HC
seq.4157.2	Thrombin	P00734	F2	Secreted	Blood	Classical plasma proteins	Blood coagulation	0.130951	0.0905086	0.292453	No Change	ME vs. HC
seq.4158.54	Urokinase-type plasminogen activator	P00749	PLAU	Secreted	Blood	Classical plasma proteins	Blood coagulation	-0.0808195	0.040823	0.178024	Down (pval < 0.05)	ME vs. HC
seq.4159.130	Complement factor H	P08603	CFH	Secreted	Blood	Immunity and defense	Immunity	0.0775618	0.0181133	0.10582	Up (pval < 0.05)	ME vs. HC
seq.4160.49	72 kDa type IV collagenase	P08253	MMP2	Secreted	Extracellular matrix	Enzymes	Enzyme	-0.0994145	0.0576806	0.222019	No Change	ME vs. HC
seq.4162.54	Serotransferrin	P02787	TF	Secreted	Blood	Transport	Transport	0.0684838	0.042874	0.182921	Up (pval < 0.05)	ME vs. HC
seq.4234.8	Interleukin-1 receptor-like 1	Q01638	IL1RL1	Secreted	Blood	Transport	Receptor	-0.138705	0.345148	0.62619	No Change	ME vs. HC
seq.4261.55	Serum paraoxonase/arylesterase 1	P27169	PON1	Secreted	Blood	Enzymes	Enzyme	-0.0184944	0.434944	0.70108	No Change	ME vs. HC
seq.4272.46	Glucose-6-phosphate isomerase	P06744	GPI	Secreted	Blood	Inflammation	Cytokine	-0.170654	0.0369225	0.168009	Down (pval < 0.05)	ME vs. HC
seq.4278.14	Protein disulfide-isomerase	P07237	P4HB	Secreted	Intracellular and membrane proteins	Enzymes	Enzyme	0.0577714	0.0391376	0.174618	Up (pval < 0.05)	ME vs. HC
seq.4297.62	Spondin-1	Q9HCB6	SPON1	Secreted	Blood	Other	Cell adhesion	0.0154463	0.781812	0.909564	No Change	ME vs. HC
seq.4304.18	Ligand-dependent nuclear receptor corepressor-like protein	Q8N3X6	LCORL	Secreted	Intracellular and membrane proteins	Other	Transcription	0.0204858	0.290284	0.572134	No Change	ME vs. HC
seq.4322.28	Protein amnionless	Q9BXJ7	AMN	Secreted	Other tissues	Transport	Transport	0.05033	0.0594985	0.22667	No Change	ME vs. HC
seq.4324.33	Cystatin-SA	P09228	CST2	Secreted	Digestive system	Enzymes	Enzyme inhibitor	0.0717157	0.572566	0.79722	No Change	ME vs. HC
seq.4328.2	Brother of CDO	Q9BWV1	BOC	Secreted	Intracellular and membrane proteins	Other	Cell adhesion	-0.14054	0.0395649	0.17558	Down (pval < 0.05)	ME vs. HC
seq.4330.4	Prostate-specific antigen	P07288	KLK3	Secreted	Male reproductive system	Enzymes	Enzyme	0.00579261	0.864203	0.94863	No Change	ME vs. HC
seq.4336.2	Serum amyloid A-1 protein	P0DJI8	SAA1	Secreted	Blood	Classical plasma proteins	Acute phase	0.0932921	0.810423	0.922866	No Change	ME vs. HC
seq.4337.49	C-reactive protein	P02741	CRP	Secreted	Blood	Classical plasma proteins	Acute phase	0.436463	0.154057	0.404234	No Change	ME vs. HC
seq.4374.45	Growth/differentiation factor 15	Q99988	GDF15	Secreted	Blood	Inflammation	Cytokine	0.110905	0.18822	0.449006	No Change	ME vs. HC
seq.4389.2	Desert hedgehog protein N-product	O43323	DHH	Secreted	Male reproductive system	Other	Developmental protein	-0.0458416	0.234991	0.508601	No Change	ME vs. HC
seq.4393.3	Fibroblast growth factor 16	O43320	FGF16	Secreted	Other tissues	Hormones	Growth factor	-0.110335	0.0158683	0.0976078	Down (pval < 0.05)	ME vs. HC
seq.4394.71	Fibroblast growth factor 8 isoform A	P55075	FGF8	Secreted	Other tissues	Hormones	Growth factor	0.00985314	0.779815	0.909004	No Change	ME vs. HC
seq.4396.54	Interferon lambda-1	Q8IU54	IFNL1	Secreted	Blood	Inflammation	Interferon	0.0363935	0.377204	0.655	No Change	ME vs. HC
seq.4397.26	Interferon lambda-2	Q8IZJ0	IFNL2	Secreted	Blood	Inflammation	Interferon	-0.00733331	0.777814	0.908419	No Change	ME vs. HC
seq.4413.3	Antileukoproteinase	P03973	SLPI	Secreted	Blood	Immunity and defense	Immunity	0.116943	0.0198731	0.111735	Up (pval < 0.05)	ME vs. HC
seq.4414.69	Pulmonary surfactant-associated protein D	P35247	SFTPD	Secreted	Other tissues	Immunity and defense	Immunity	-0.996914	9.62267e-06	0.00108455	Down (qval < 0.05)	ME vs. HC
seq.4420.7	Disintegrin and metalloproteinase domain-containing protein 12	O43184	ADAM12	Secreted	Female reproductive system	Other	Cell adhesion	-0.018304	0.448753	0.712057	No Change	ME vs. HC
seq.4429.51	Carbohydrate sulfotransferase 6	Q9GZX3	CHST6	Secreted	Intracellular and membrane proteins	Enzymes	Enzyme	-0.00622809	0.809814	0.92282	No Change	ME vs. HC
seq.4430.44	Collectin-11	Q9BWP8	COLEC11	Secreted	Blood	Other	Developmental protein	-0.0388371	0.757417	0.901021	No Change	ME vs. HC
seq.4435.66	Ectonucleotide pyrophosphatase/phosphodiesterase family member 7	Q6UWV6	ENPP7	Secreted	Intracellular and membrane proteins	Enzymes	Enzyme	-0.218574	0.237216	0.51113	No Change	ME vs. HC
seq.4437.56	Ectonucleoside triphosphate diphosphohydrolase 5	O75356	ENTPD5	Secreted	Blood	Enzymes	Enzyme	0.0248595	0.718242	0.882009	No Change	ME vs. HC
seq.4455.89	Lactadherin	Q08431	MFGE8	Secreted	Blood	Other	Cell adhesion	0.0599886	0.308755	0.59074	No Change	ME vs. HC
seq.4464.10	Sialoadhesin	Q9BZZ2	SIGLEC1	Secreted	Intracellular and membrane proteins	Other	Cell adhesion	0.0901023	0.112191	0.33115	No Change	ME vs. HC
seq.4467.49	SPARC-like protein 1	Q14515	SPARCL1	Secreted	Other tissues	Other	No annotated function	0.00307447	0.962476	0.985654	No Change	ME vs. HC
seq.4479.14	Plasma protease C1 inhibitor	P05155	SERPING1	Secreted	Blood	Classical plasma proteins	Blood coagulation	0.116279	0.144607	0.389624	No Change	ME vs. HC
seq.4480.59	Complement C3b	P01024	C3	Secreted	Blood	Classical plasma proteins	Complement pathway	0.754671	0.00454047	0.0432555	Up (qval < 0.05)	ME vs. HC
seq.4487.1	Fibroblast growth factor 7	P21781	FGF7	Secreted	Other tissues	Hormones	Growth factor	-0.0568725	0.208349	0.474173	No Change	ME vs. HC
seq.4491.4	Interleukin-5 receptor subunit alpha	Q01344	IL5RA	Secreted	Intracellular and membrane proteins	Transport	Receptor	0.14111	0.00174569	0.0234338	Up (qval < 0.05)	ME vs. HC
seq.4493.92	Interleukin-11	P20809	IL11	Secreted	Blood	Inflammation	Interleukin	0.0112083	0.646361	0.84242	No Change	ME vs. HC
seq.4496.60	Macrophage metalloelastase	P39900	MMP12	Secreted	Extracellular matrix	Enzymes	Enzyme	0.188432	0.0218189	0.119021	Up (pval < 0.05)	ME vs. HC
seq.4498.62	Neural cell adhesion molecule 1, 120 kDa isoform	P13591	NCAM1	Secreted	Other tissues	Transport	Receptor	-0.0087771	0.867064	0.950327	No Change	ME vs. HC
seq.4499.21	Platelet-derived growth factor subunit A	P04085	PDGFA	Secreted	Blood	Hormones	Growth factor	0.114289	0.0437159	0.184981	Up (pval < 0.05)	ME vs. HC
seq.4500.50	Stem cell growth factor-alpha	Q9Y240	CLEC11A	Secreted	Other tissues	Hormones	Growth factor	0.0990112	0.128231	0.361396	No Change	ME vs. HC
seq.4533.76	A disintegrin and metalloproteinase with thrombospondin motifs 15	Q8TE58	ADAMTS15	Secreted	Extracellular matrix	Enzymes	Enzyme	0.0185274	0.47306	0.728474	No Change	ME vs. HC
seq.4534.10	Brain-specific serine protease 4	Q9GZN4	PRSS22	Secreted	Other tissues	Enzymes	Enzyme	0.136826	0.00354699	0.0365064	Up (qval < 0.05)	ME vs. HC
seq.4535.50	ADP-ribosyl cyclase/cyclic ADP-ribose hydrolase 2	Q10588	BST1	Secreted	Intracellular and membrane proteins	Enzymes	Enzyme	-0.0170689	0.883244	0.957342	No Change	ME vs. HC
seq.4542.24	Clusterin	P10909	CLU	Secreted	Blood	Classical plasma proteins	Complement pathway	-0.0121082	0.692451	0.869132	No Change	ME vs. HC
seq.4544.4	Connective tissue-activating peptide III	P02775	PPBP	Secreted	Blood	Inflammation	Cytokine	0.0128379	0.755992	0.900652	No Change	ME vs. HC
seq.4556.10	Interleukin-34	Q6ZMJ4	IL34	Secreted	Blood	Inflammation	Interleukin	0.0551752	0.223272	0.494116	No Change	ME vs. HC
seq.4557.61	Kin of IRRE-like protein 3	Q8IZU9	KIRREL3	Secreted	Intracellular and membrane proteins	Other	No annotated function	-0.00432443	0.853713	0.944161	No Change	ME vs. HC
seq.4562.1	Neurexophilin-1	P58417	NXPH1	Secreted	Brain	Other	No annotated function	0.21785	0.0232229	0.124129	Up (pval < 0.05)	ME vs. HC
seq.4566.24	R-spondin-2	Q6UXX9	RSPO2	Secreted	Other tissues	Other	Developmental protein	-0.00878874	0.677244	0.859281	No Change	ME vs. HC
seq.4588.1	Pancreatic hormone	P01298	PPY	Secreted	Blood	Hormones	Hormone	-0.0412064	0.556341	0.786976	No Change	ME vs. HC
seq.4594.22	Pituitary adenylate cyclase-activating polypeptide 38	P18509	ADCYAP1	Secreted	Other tissues	Hormones	Hormone	-0.0300956	0.0856123	0.282903	No Change	ME vs. HC
seq.4673.13	Interleukin-6	P05231	IL6	Secreted	Blood	Classical plasma proteins	Acute phase	0.0141994	0.706812	0.87663	No Change	ME vs. HC
seq.4697.59	Granulocyte-macrophage colony-stimulating factor	P04141	CSF2	Secreted	Blood	Inflammation	Cytokine	0.0413148	0.398245	0.672305	No Change	ME vs. HC
seq.4703.87	Lymphotoxin-alpha	P01374	LTA	Secreted	Blood	Inflammation	Cytokine	-0.0181015	0.436549	0.703047	No Change	ME vs. HC
seq.4712.28	Apolipoprotein D	P05090	APOD	Secreted	Blood	Classical plasma proteins	Apolipoprotein	-0.0304884	0.62463	0.827343	No Change	ME vs. HC
seq.4717.55	Interleukin-3	P08700	IL3	Secreted	Blood	Inflammation	Interleukin	-7.51648e-05	0.997148	0.998647	No Change	ME vs. HC
seq.4718.5	Peptidyl-prolyl cis-trans isomerase B	P23284	PPIB	Secreted	Blood	Enzymes	Enzyme	-0.0145236	0.540129	0.777098	No Change	ME vs. HC
seq.4719.58	Protein disulfide-isomerase A3	P30101	PDIA3	Secreted	Intracellular and membrane proteins	Enzymes	Enzyme	-0.074002	0.0322146	0.153051	Down (pval < 0.05)	ME vs. HC
seq.4721.54	Trefoil factor 3	Q07654	TFF3	Secreted	Blood	Other	No annotated function	0.10944	0.572417	0.79722	No Change	ME vs. HC
seq.4763.31	Afamin	P43652	AFM	Secreted	Blood	Transport	Transport	0.0356562	0.516126	0.76326	No Change	ME vs. HC
seq.4769.10	Olfactomedin-4	Q6UX06	OLFM4	Secreted	Digestive system	Other	Cell adhesion	-0.000417169	0.988489	0.994212	No Change	ME vs. HC
seq.4771.10	Acid sphingomyelinase-like phosphodiesterase 3a	Q92484	SMPDL3A	Secreted	Blood	Enzymes	Enzyme	-0.121281	0.00722625	0.0576696	Down (pval < 0.05)	ME vs. HC
seq.4775.34	Gelsolin	P06396	GSN	Secreted	Blood	Other	Other	-0.202617	3.9391e-06	0.000622689	Down (qval < 0.05)	ME vs. HC
seq.4785.30	Corticosteroid-binding globulin	P08185	SERPINA6	Secreted	Blood	Transport	Transport	0.0299713	0.382831	0.661311	No Change	ME vs. HC
seq.4801.13	Lactoperoxidase	P22079	LPO	Secreted	Digestive system	Enzymes	Enzyme	0.0315488	0.657417	0.849275	No Change	ME vs. HC
seq.4807.13	Collagen alpha-1(VIII) chain	P27658	COL8A1	Secreted	Extracellular matrix	Other	Cell adhesion	0.205682	0.261214	0.53912	No Change	ME vs. HC
seq.4811.33	Inter-alpha-trypsin inhibitor heavy chain H4	Q14624	ITIH4	Secreted	Blood	Classical plasma proteins	Acute phase	-0.0028021	0.946771	0.978423	No Change	ME vs. HC
seq.4815.25	Thioredoxin domain-containing protein 12	O95881	TXNDC12	Secreted	Intracellular and membrane proteins	Enzymes	Enzyme	0.157848	0.0052055	0.0465635	Up (qval < 0.05)	ME vs. HC
seq.4829.43	14-3-3 protein sigma	P31947	SFN	Secreted	Other tissues	Other	No annotated function	0.054163	0.447314	0.710914	No Change	ME vs. HC
seq.4840.73	Granulocyte colony-stimulating factor	P09919	CSF3	Secreted	Blood	Inflammation	Cytokine	0.205839	0.0324429	0.153836	Up (pval < 0.05)	ME vs. HC
seq.4851.25	Interleukin-1 alpha	P01583	IL1A	Secreted	Blood	Inflammation	Interleukin	0.0934668	0.00488965	0.044833	Up (qval < 0.05)	ME vs. HC
seq.4867.15	Vascular endothelial growth factor A, isoform 121	P15692	VEGFA	Secreted	Blood	Hormones	Growth factor	-0.215512	0.0497486	0.200142	Down (pval < 0.05)	ME vs. HC
seq.4874.3	Angiogenin	P03950	ANG	Secreted	Blood	Other	Developmental protein	-0.0854248	0.236641	0.510241	No Change	ME vs. HC
seq.4876.32	Coagulation factor IX	P00740	F9	Secreted	Blood	Classical plasma proteins	Blood coagulation	0.111899	0.00175906	0.0234338	Up (qval < 0.05)	ME vs. HC
seq.4878.3	Coagulation Factor X	P00742	F10	Secreted	Blood	Classical plasma proteins	Blood coagulation	-0.00488318	0.910714	0.968204	No Change	ME vs. HC
seq.4880.21	Growth/differentiation factor 2	Q9UK05	GDF2	Secreted	Blood	Inflammation	Cytokine	0.00368477	0.915025	0.970059	No Change	ME vs. HC
seq.4883.56	Insulin	P01308	INS	Secreted	Blood	Hormones	Hormone	0.21622	0.0186791	0.107835	Up (pval < 0.05)	ME vs. HC
seq.4886.3	C-C motif chemokine 7	P80098	CCL7	Secreted	Blood	Inflammation	Chemokine	0.0555132	0.298206	0.579024	No Change	ME vs. HC
seq.4889.82	Protein Wnt-7a	O00755	WNT7A	Secreted	Extracellular matrix	Other	Developmental protein	0.129362	0.0853731	0.282622	No Change	ME vs. HC
seq.4890.10	Corticotropin	P01189	POMC	Secreted	Blood	Hormones	Hormone	0.0212177	0.260179	0.538285	No Change	ME vs. HC
seq.4891.50	Glucagon	P01275	GCG	Secreted	Blood	Hormones	Hormone	-0.0675222	0.62402	0.827319	No Change	ME vs. HC
seq.4900.8	C3a anaphylatoxin	P01024	C3	Secreted	Blood	Classical plasma proteins	Complement pathway	0.00654054	0.896354	0.963235	No Change	ME vs. HC
seq.4906.35	Coagulation Factor V	P12259	F5	Secreted	Blood	Classical plasma proteins	Blood coagulation	0.0703811	0.396171	0.67184	No Change	ME vs. HC
seq.4910.21	Phospholipase A2	P04054	PLA2G1B	Secreted	Digestive system	Enzymes	Enzyme	0.101085	0.0360578	0.165203	Up (pval < 0.05)	ME vs. HC
seq.4913.78	C-C motif chemokine 16	O15467	CCL16	Secreted	Blood	Inflammation	Chemokine	0.283225	0.00955664	0.0692997	Up (pval < 0.05)	ME vs. HC
seq.4916.2	Immunoglobulin D	P01880	IGHD	Secreted	Blood	Immunity and defense	Immunoglobulin	-0.703523	0.185542	0.446242	No Change	ME vs. HC
seq.4918.21	Kininogen-1	P01042	KNG1	Secreted	Blood	Classical plasma proteins	Blood coagulation	0.0345797	0.315036	0.597174	No Change	ME vs. HC
seq.4920.10	Lysozyme C	P61626	LYZ	Secreted	Blood	Enzymes	Enzyme	-0.0886393	0.223427	0.494211	No Change	ME vs. HC
seq.4922.13	C-C motif chemokine 19	Q99731	CCL19	Secreted	Blood	Inflammation	Chemokine	0.036	0.459217	0.720082	No Change	ME vs. HC
seq.4923.79	Muellerian-inhibiting factor	P03971	AMH	Secreted	Blood	Hormones	Growth factor	0.102629	0.168109	0.424091	No Change	ME vs. HC
seq.4924.32	Interstitial collagenase	P03956	MMP1	Secreted	Extracellular matrix	Enzymes	Enzyme	0.0773995	0.623142	0.826868	No Change	ME vs. HC
seq.4925.54	Collagenase 3	P45452	MMP13	Secreted	Extracellular matrix	Enzymes	Enzyme	0.0254407	0.65046	0.844883	No Change	ME vs. HC
seq.4929.55	Sex hormone-binding globulin	P04278	SHBG	Secreted	Blood	Transport	Transport	-0.0643538	0.680596	0.8614	No Change	ME vs. HC
seq.4930.21	Stanniocalcin-1	P52823	STC1	Secreted	Other tissues	Hormones	Hormone	0.037266	0.605354	0.816266	No Change	ME vs. HC
seq.4931.59	Tissue Factor	P13726	F3	Secreted	Blood	Classical plasma proteins	Blood coagulation	-0.031211	0.240702	0.515829	No Change	ME vs. HC
seq.4956.2	Epiregulin	O14944	EREG	Secreted	Blood	Hormones	Growth factor	0.0655551	0.106395	0.321819	No Change	ME vs. HC
seq.4959.2	Anterior gradient protein 2 homolog	O95994	AGR2	Secreted	Intracellular and membrane proteins	Other	No annotated function	0.019731	0.416802	0.687293	No Change	ME vs. HC
seq.4960.72	Annexin A1	P04083	ANXA1	Secreted	Blood	Immunity and defense	Immunity	-0.536698	0.000768359	0.0140025	Down (qval < 0.05)	ME vs. HC
seq.4961.17	Annexin A2	P07355	ANXA2	Secreted	Blood	Other	Other	0.0484506	0.306037	0.587842	No Change	ME vs. HC
seq.4962.52	Cerebral dopamine neurotrophic factor	Q49AH0	CDNF	Secreted	Other tissues	Hormones	Growth factor	0.0859358	0.0129668	0.0844395	Up (pval < 0.05)	ME vs. HC
seq.4964.67	Endoplasmic reticulum aminopeptidase 1	Q9NZ08	ERAP1	Secreted	Blood	Immunity and defense	Immunity	0.163167	0.286073	0.566578	No Change	ME vs. HC
seq.4967.1	Complement component 1 Q subcomponent-binding protein, mitochondrial	Q07021	C1QBP	Secreted	Blood	Classical plasma proteins	Complement pathway	0.0138123	0.673014	0.85721	No Change	ME vs. HC
seq.4971.1	Cathepsin Z	Q9UBR2	CTSZ	Secreted	Intracellular and membrane proteins	Enzymes	Enzyme	0.181623	0.00828697	0.0634382	Up (pval < 0.05)	ME vs. HC
seq.4979.34	Dermatopontin	Q07507	DPT	Secreted	Extracellular matrix	Other	Cell adhesion	0.0961991	0.0722172	0.253394	No Change	ME vs. HC
seq.4982.54	Elafin	P19957	PI3	Secreted	Blood	Enzymes	Enzyme inhibitor	0.266165	0.01843	0.106987	Up (pval < 0.05)	ME vs. HC
seq.4983.6	Endoplasmic reticulum resident protein 29	P30040	ERP29	Secreted	Intracellular and membrane proteins	Other	No annotated function	0.309174	3.42055e-08	2.50589e-05	Up (qval < 0.05)	ME vs. HC
seq.4985.11	Fatty acid-binding protein, epidermal	Q01469	FABP5	Secreted	Intracellular and membrane proteins	Transport	Transport	-0.0276145	0.826958	0.929471	No Change	ME vs. HC
seq.4987.17	Immunoglobulin alpha Fc receptor	P24071	FCAR	Secreted	Intracellular and membrane proteins	Transport	Receptor	-0.00129345	0.939339	0.97639	No Change	ME vs. HC
seq.4988.49	Fibroblast growth factor receptor 4	P22455	FGFR4	Secreted	Intracellular and membrane proteins	Transport	Receptor	0.00593912	0.957614	0.983734	No Change	ME vs. HC
seq.4989.7	Fibrinogen gamma chain	P02679	FGG	Secreted	Blood	Classical plasma proteins	Blood coagulation	-0.15855	0.0168412	0.101179	Down (pval < 0.05)	ME vs. HC
seq.4991.12	Glypican-5	P78333	GPC5	Secreted	Intracellular and membrane proteins	Other	No annotated function	0.0638488	0.298035	0.578846	No Change	ME vs. HC
seq.4992.49	Granulins	P28799	GRN	Secreted	Blood	Inflammation	Cytokine	0.124263	0.0404131	0.177032	Up (pval < 0.05)	ME vs. HC
seq.4996.66	Histidine-rich glycoprotein	P04196	HRG	Secreted	Blood	Classical plasma proteins	Blood coagulation	0.0019359	0.984912	0.992499	No Change	ME vs. HC
seq.5000.52	Galectin-3-binding protein	Q08380	LGALS3BP	Secreted	Blood	Other	Cell adhesion	0.0221214	0.83958	0.936617	No Change	ME vs. HC
seq.5001.6	Mammaglobin-B	O75556	SCGB2A1	Secreted	Other tissues	Other	No annotated function	-0.0319706	0.390475	0.666919	No Change	ME vs. HC
seq.5011.11	Nicotinamide phosphoribosyltransferase	P43490	NAMPT	Secreted	Blood	Inflammation	Cytokine	0.423999	0.00340474	0.035684	Up (qval < 0.05)	ME vs. HC
seq.5015.15	Platelet-activating factor acetylhydrolase	Q13093	PLA2G7	Secreted	Blood	Enzymes	Enzyme	-0.0189148	0.821723	0.927143	No Change	ME vs. HC
seq.5028.59	Scavenger receptor cysteine-rich type 1 protein M130	Q86VB7	CD163	Secreted	Blood	Classical plasma proteins	Acute phase	0.00513975	0.959732	0.984402	No Change	ME vs. HC
seq.5029.3	Prolyl endopeptidase FAP	Q12884	FAP	Secreted	Blood	Other	Cell adhesion	-0.179179	7.14845e-05	0.00327309	Down (qval < 0.05)	ME vs. HC
seq.5034.79	Trypsin-2	P07478	PRSS2	Secreted	Digestive system	Enzymes	Enzyme	0.0774804	0.528033	0.770051	No Change	ME vs. HC
seq.5036.50	Tumor necrosis factor-inducible gene 6 protein	P98066	TNFAIP6	Secreted	Blood	Other	Cell adhesion	-0.212773	0.00173345	0.0234338	Down (qval < 0.05)	ME vs. HC
seq.5069.9	Complement decay-accelerating factor	P08174	CD55	Secreted	Blood	Classical plasma proteins	Complement pathway	0.00764802	0.884945	0.957552	No Change	ME vs. HC
seq.5070.76	Tumor necrosis factor receptor superfamily member 6B	O95407	TNFRSF6B	Secreted	Blood	Transport	Receptor	0.0037982	0.851121	0.943232	No Change	ME vs. HC
seq.5076.53	Ephrin type-A receptor 10	Q5JZY3	EPHA10	Secreted	Intracellular and membrane proteins	Transport	Receptor	0.0240479	0.559298	0.789313	No Change	ME vs. HC
seq.5080.131	Transmembrane glycoprotein NMB	Q14956	GPNMB	Secreted	Intracellular and membrane proteins	Other	No annotated function	0.12024	0.0433701	0.184092	Up (pval < 0.05)	ME vs. HC
seq.5084.154	Interleukin-17 receptor B	Q9NRM6	IL17RB	Secreted	Intracellular and membrane proteins	Transport	Receptor	-0.0213151	0.757879	0.901042	No Change	ME vs. HC
seq.5087.5	Interleukin-22 receptor subunit alpha-2	Q969J5	IL22RA2	Secreted	Blood	Transport	Receptor	0.127728	0.0294866	0.144048	Up (pval < 0.05)	ME vs. HC
seq.5089.11	Interleukin-7 receptor subunit alpha	P16871	IL7R	Secreted	Intracellular and membrane proteins	Transport	Receptor	-0.0236879	0.319975	0.601061	No Change	ME vs. HC
seq.5095.21	Killer cell immunoglobulin-like receptor 2DL4	Q99706	KIR2DL4	Secreted	Intracellular and membrane proteins	Transport	Receptor	-0.0193408	0.409141	0.681529	No Change	ME vs. HC
seq.5099.14	Lymphocyte activation gene 3 protein	P18627	LAG3	Secreted	Intracellular and membrane proteins	Immunity and defense	Immunity	-0.00286207	0.97831	0.989611	No Change	ME vs. HC
seq.5103.30	Cell surface glycoprotein CD200 receptor 1	Q8TD46	CD200R1	Secreted	Intracellular and membrane proteins	Transport	Receptor	-0.00862066	0.694667	0.870235	No Change	ME vs. HC
seq.5109.24	Neuronal cell adhesion molecule	Q92823	NRCAM	Secreted	Brain	Other	Cell adhesion	-0.00499003	0.888867	0.959599	No Change	ME vs. HC
seq.5114.65	Prolactin receptor	P16471	PRLR	Secreted	Intracellular and membrane proteins	Transport	Receptor	0.0255328	0.309132	0.59104	No Change	ME vs. HC
seq.5129.12	Scavenger receptor class F member 1	Q14162	SCARF1	Secreted	Intracellular and membrane proteins	Transport	Receptor	-0.0869889	0.170264	0.426788	No Change	ME vs. HC
seq.5231.79	Proprotein convertase subtilisin/kexin type 9	Q8NBP7	PCSK9	Secreted	Blood	Enzymes	Enzyme	0.122782	0.10563	0.320565	No Change	ME vs. HC
seq.5252.33	Dual 3',5'-cyclic-AMP and -GMP phosphodiesterase 11A	Q9HCR9	PDE11A	Secreted	Intracellular and membrane proteins	Enzymes	Enzyme	-0.0549123	0.179545	0.440209	No Change	ME vs. HC
seq.5264.65	Calreticulin	P27797	CALR	Secreted	Intracellular and membrane proteins	Other	Other	-0.0214066	0.472715	0.728407	No Change	ME vs. HC
seq.5268.49	Matrix metalloproteinase-16	P51512	MMP16	Secreted	Extracellular matrix	Enzymes	Enzyme	-0.0442486	0.075835	0.261336	No Change	ME vs. HC
seq.5301.7	Eotaxin	P51671	CCL11	Secreted	Blood	Inflammation	Chemokine	-0.00668502	0.943537	0.977426	No Change	ME vs. HC
seq.5307.12	Coagulation factor IXab	P00740	F9	Secreted	Blood	Classical plasma proteins	Blood coagulation	0.111659	0.00268854	0.0305368	Up (qval < 0.05)	ME vs. HC
seq.5312.49	Apolipoprotein E (isoform E2)	P02649	APOE	Secreted	Blood	Classical plasma proteins	Apolipoprotein	-0.00233906	0.969073	0.986748	No Change	ME vs. HC
seq.5316.54	Prothrombin	P00734	F2	Secreted	Blood	Classical plasma proteins	Blood coagulation	0.182213	0.060075	0.228154	No Change	ME vs. HC
seq.5339.49	Protein S100-A9	P06702	S100A9	Secreted	Blood	Immunity and defense	Immunity	-0.0270659	0.673326	0.85721	No Change	ME vs. HC
seq.5343.74	Carboxypeptidase E	P16870	CPE	Secreted	Intracellular and membrane proteins	Enzymes	Enzyme	-0.00993122	0.68109	0.861773	No Change	ME vs. HC
seq.5350.14	Glypican-6	Q9Y625	GPC6	Secreted	Intracellular and membrane proteins	Other	No annotated function	0.0178321	0.498476	0.750015	No Change	ME vs. HC
seq.5351.52	Heterogeneous nuclear ribonucleoproteins A2/B1	P22626	HNRNPA2B1	Secreted	Intracellular and membrane proteins	Transport	Transport	-0.392767	0.000113064	0.00429174	Down (qval < 0.05)	ME vs. HC
seq.5353.89	Interleukin-1 receptor antagonist protein	P18510	IL1RN	Secreted	Blood	Other	No annotated function	0.0361075	0.461216	0.721555	No Change	ME vs. HC
seq.5355.69	Tumor necrosis factor ligand superfamily member 14	O43557	TNFSF14	Secreted	Blood	Inflammation	Cytokine	-0.36177	6.04038e-05	0.00289191	Down (qval < 0.05)	ME vs. HC
seq.5356.2	Macrophage migration inhibitory factor	P14174	MIF	Secreted	Blood	Inflammation	Cytokine	-0.0074956	0.733951	0.888592	No Change	ME vs. HC
seq.5358.3	Osteomodulin	Q99983	OMD	Secreted	Other tissues	Other	Cell adhesion	-0.0121259	0.903655	0.964844	No Change	ME vs. HC
seq.5363.51	Semaphorin-3E	O15041	SEMA3E	Secreted	Other tissues	Other	Developmental protein	0.065427	0.260907	0.53912	No Change	ME vs. HC
seq.5392.73	Tumor necrosis factor receptor superfamily member 6	P25445	FAS	Secreted	Blood	Transport	Receptor	0.108521	0.140207	0.383555	No Change	ME vs. HC
seq.5400.52	Leptin receptor, soluble	P48357	LEPR	Secreted	Intracellular and membrane proteins	Transport	Receptor	0.198287	0.0683884	0.246198	No Change	ME vs. HC
seq.5424.55	Tumor necrosis factor receptor superfamily member 11A	Q9Y6Q6	TNFRSF11A	Secreted	Intracellular and membrane proteins	Transport	Receptor	0.0199402	0.459053	0.720028	No Change	ME vs. HC
seq.5443.62	Atrial natriuretic factor	P01160	NPPA	Secreted	Blood	Hormones	Hormone	-0.0515467	0.0171584	0.102114	Down (pval < 0.05)	ME vs. HC
seq.5451.1	CD166 antigen	Q13740	ALCAM	Secreted	Blood	Immunity and defense	Immunity	0.0172078	0.703328	0.874859	No Change	ME vs. HC
seq.5452.71	Asialoglycoprotein receptor 1	P07306	ASGR1	Secreted	Blood	Transport	Receptor	0.0570301	0.141321	0.384876	No Change	ME vs. HC
seq.5456.59	Beta-Ala-His dipeptidase	Q96KN2	CNDP1	Secreted	Blood	Enzymes	Enzyme	-0.251576	0.0422976	0.181964	Down (pval < 0.05)	ME vs. HC
seq.5459.33	Cystatin-SN	P01037	CST1	Secreted	Digestive system	Enzymes	Enzyme inhibitor	0.0605798	0.459084	0.720028	No Change	ME vs. HC
seq.5462.62	Ficolin-3	O75636	FCN3	Secreted	Blood	Immunity and defense	Immunity	-0.0129096	0.825771	0.929136	No Change	ME vs. HC
seq.5465.32	Heparan-sulfate 6-O-sulfotransferase 1	O60243	HS6ST1	Secreted	Intracellular and membrane proteins	Enzymes	Enzyme	0.0838132	0.0621775	0.232049	No Change	ME vs. HC
seq.5467.15	Heat shock protein HSP 90-beta	P08238	HSP90AB1	Secreted	Intracellular and membrane proteins	Other	Other	-0.190687	0.000758438	0.0139256	Down (qval < 0.05)	ME vs. HC
seq.5468.67	Interleukin-17 receptor C	Q8NAC3	IL17RC	Secreted	Intracellular and membrane proteins	Transport	Receptor	0.0445232	0.0680202	0.245355	No Change	ME vs. HC
seq.5480.49	C-C motif chemokine 5	P13501	CCL5	Secreted	Blood	Inflammation	Chemokine	0.036627	0.696628	0.870755	No Change	ME vs. HC
seq.5483.1	Repulsive guidance molecule A	Q96B86	RGMA	Secreted	Unknown location	Other	No annotated function	-0.0331354	0.361886	0.641932	No Change	ME vs. HC
seq.5490.53	Testican-1	Q08629	SPOCK1	Secreted	Blood	Other	No annotated function	0.0613806	0.0686003	0.246488	No Change	ME vs. HC
seq.5491.12	Testican-2	Q92563	SPOCK2	Secreted	Blood	Other	No annotated function	0.091721	0.148969	0.396281	No Change	ME vs. HC
seq.5496.49	Spondin-1	Q9HCB6	SPON1	Secreted	Blood	Other	Cell adhesion	0.0587882	0.284583	0.565023	No Change	ME vs. HC
seq.5508.62	Cathepsin D	P07339	CTSD	Secreted	Blood	Enzymes	Enzyme	0.0202498	0.737931	0.890081	No Change	ME vs. HC
seq.5526.53	Tumor necrosis factor receptor superfamily member 18	Q9Y5U5	TNFRSF18	Secreted	Blood	Transport	Receptor	-0.0149776	0.731061	0.886938	No Change	ME vs. HC
seq.5542.22	Neuropilin-1	O14786	NRP1	Secreted	Other tissues	Transport	Receptor	-0.17898	0.0113978	0.077315	Down (pval < 0.05)	ME vs. HC
seq.5581.28	Fibrinogen-like protein 1	Q08830	FGL1	Secreted	Blood	Immunity and defense	Immunity	-0.222757	0.118136	0.342487	No Change	ME vs. HC
seq.5584.21	Holo-Transcobalamin-2	P20062	TCN2	Secreted	Blood	Transport	Transport	-0.156892	0.0292064	0.143554	Down (pval < 0.05)	ME vs. HC
seq.5586.66	Multiple inositol polyphosphate phosphatase 1	Q9UNW1	MINPP1	Secreted	Intracellular and membrane proteins	Enzymes	Enzyme	-0.0659191	0.0470998	0.193096	Down (pval < 0.05)	ME vs. HC
seq.5587.3	Coiled-coil domain-containing protein 134	Q9H6E4	CCDC134	Secreted	Blood	Other	No annotated function	0.03662	0.0977517	0.305386	No Change	ME vs. HC
seq.5590.11	Zona pellucida-like domain-containing protein 1	Q8TCW7	ZPLD1	Secreted	Intracellular and membrane proteins	Other	No annotated function	-0.0422253	0.197712	0.46276	No Change	ME vs. HC
seq.5593.11	Protein disulfide-isomerase A5	Q14554	PDIA5	Secreted	Intracellular and membrane proteins	Enzymes	Enzyme	-0.0312212	0.824105	0.928256	No Change	ME vs. HC
seq.5594.87	LDLR chaperone MESD	Q14696	MESD	Secreted	Intracellular and membrane proteins	Other	Other	0.0102984	0.674234	0.857324	No Change	ME vs. HC
seq.5598.3	Gremlin-2	Q9H772	GREM2	Secreted	Blood	Inflammation	Cytokine	0.106927	0.0240857	0.126761	Up (pval < 0.05)	ME vs. HC
seq.5599.88	Prenylcysteine oxidase-like	Q8NBM8	PCYOX1L	Secreted	Blood	Enzymes	Enzyme	0.014864	0.690488	0.868408	No Change	ME vs. HC
seq.5601.2	N-acetylmuramoyl-L-alanine amidase	Q96PD5	PGLYRP2	Secreted	Blood	Immunity and defense	Immunity	0.0572938	0.2611	0.53912	No Change	ME vs. HC
seq.5602.62	Inactive ribonuclease-like protein 10	Q5GAN6	RNASE10	Secreted	Unknown location	Other	Cell adhesion	-0.00121531	0.941975	0.976968	No Change	ME vs. HC
seq.5604.30	Heparanase	Q9Y251	HPSE	Secreted	Extracellular matrix	Other	Cell adhesion	0.0167127	0.591373	0.807379	No Change	ME vs. HC
seq.5605.77	Beta-1,3-N-acetylglucosaminyltransferase manic fringe	O00587	MFNG	Secreted	Intracellular and membrane proteins	Other	Developmental protein	0.0895846	0.0924463	0.296006	No Change	ME vs. HC
seq.5609.92	Protein FAM19A5	Q7Z5A7	TAFA5	Secreted	Brain	Inflammation	Cytokine	0.0617337	0.00967158	0.0694832	Up (pval < 0.05)	ME vs. HC
seq.5611.56	Beta-defensin 108B	Q8NET1	DEFB108B	Secreted	Male reproductive system	Immunity and defense	Defense	0.00497604	0.862771	0.948214	No Change	ME vs. HC
seq.5612.16	Histidine triad nucleotide-binding protein 2, mitochondrial	Q9BX68	HINT2	Secreted	Intracellular and membrane proteins	Enzymes	Enzyme	-0.0521205	0.0911891	0.293907	No Change	ME vs. HC
seq.5613.75	Linker for activation of T-cells family member 2	Q9GZY6	LAT2	Secreted	Intracellular and membrane proteins	Immunity and defense	Immunity	0.0493139	0.0138787	0.0885676	Up (pval < 0.05)	ME vs. HC
seq.5614.44	Corticoliberin	P06850	CRH	Secreted	Blood	Hormones	Hormone	-0.0451344	0.103348	0.316391	No Change	ME vs. HC
seq.5615.62	Protein FAM172A	Q8WUF8	FAM172A	Secreted	Intracellular and membrane proteins	Other	Other	-0.0120421	0.590708	0.806885	No Change	ME vs. HC
seq.5617.41	Pro-FMRFamide-related neuropeptide FF	O15130	NPFF	Secreted	Male reproductive system	Hormones	Neuropeptide	0.0714527	0.572389	0.79722	No Change	ME vs. HC
seq.5618.50	Protein FAM3B	P58499	FAM3B	Secreted	Blood	Inflammation	Cytokine	-0.082898	0.201626	0.465539	No Change	ME vs. HC
seq.5620.13	Peptidyl-glycine alpha-amidating monooxygenase	P19021	PAM	Secreted	Other tissues	Enzymes	Enzyme	-0.214068	0.00514986	0.0464058	Down (qval < 0.05)	ME vs. HC
seq.5621.64	Thrombospondin type-1 domain-containing protein 1	Q9NS62	THSD1	Secreted	Intracellular and membrane proteins	Other	No annotated function	-0.0293473	0.485496	0.739796	No Change	ME vs. HC
seq.5624.66	Folate receptor gamma	P41439	FOLR3	Secreted	Blood	Transport	Receptor	-0.00921233	0.896432	0.963235	No Change	ME vs. HC
seq.5626.20	Chymotrypsin-C	Q99895	CTRC	Secreted	Digestive system	Enzymes	Enzyme	0.0817171	0.00491771	0.044896	Up (qval < 0.05)	ME vs. HC
seq.5627.53	Progonadoliberin-1	P01148	GNRH1	Secreted	Blood	Hormones	Hormone	0.0538759	0.248395	0.525101	No Change	ME vs. HC
seq.5628.21	Semaphorin-3G	Q9NS98	SEMA3G	Secreted	Blood	Other	Developmental protein	-0.0501278	0.329331	0.610868	No Change	ME vs. HC
seq.5630.48	CMRF35-like molecule 8	Q9UGN4	CD300A	Secreted	Intracellular and membrane proteins	Transport	Receptor	0.0950067	0.192532	0.455144	No Change	ME vs. HC
seq.5631.83	Promotilin	P12872	MLN	Secreted	Blood	Hormones	Hormone	0.0743443	0.581751	0.801485	No Change	ME vs. HC
seq.5632.6	Cartilage acidic protein 1	Q9NQ79	CRTAC1	Secreted	Extracellular matrix	Other	No annotated function	-0.11796	0.0878547	0.286711	No Change	ME vs. HC
seq.5634.39	GDP-fucose protein O-fucosyltransferase 1	Q9H488	POFUT1	Secreted	Intracellular and membrane proteins	Enzymes	Enzyme	0.0434216	0.489682	0.743936	No Change	ME vs. HC
seq.5635.66	Triggering receptor expressed on myeloid cells 2	Q9NZC2	TREM2	Secreted	Brain	Transport	Receptor	0.107752	0.181296	0.441724	No Change	ME vs. HC
seq.5636.10	Microfibril-associated glycoprotein 4	P55083	MFAP4	Secreted	Extracellular matrix	Other	Cell adhesion	0.0201922	0.78726	0.910988	No Change	ME vs. HC
seq.5637.81	Netrin-G1	Q9Y2I2	NTNG1	Secreted	Intracellular and membrane proteins	Other	Developmental protein	0.140728	0.000360294	0.00884634	Up (qval < 0.05)	ME vs. HC
seq.5638.23	Procollagen galactosyltransferase 1	Q8NBJ5	COLGALT1	Secreted	Intracellular and membrane proteins	Enzymes	Enzyme	-0.065339	0.109703	0.327004	No Change	ME vs. HC
seq.5639.49	Neuropilin and tolloid-like protein 1	Q8TDF5	NETO1	Secreted	Brain	Transport	Receptor	-0.0381509	0.181233	0.441724	No Change	ME vs. HC
seq.5643.2	Epididymal-specific lipocalin-8	Q6JVE9	LCN8	Secreted	Male reproductive system	Transport	Transport	-0.107444	0.307884	0.589535	No Change	ME vs. HC
seq.5644.60	Ribonuclease 4	P34096	RNASE4	Secreted	Blood	Enzymes	Enzyme	0.0828629	0.160895	0.413151	No Change	ME vs. HC
seq.5646.20	Ribonuclease K6	Q93091	RNASE6	Secreted	Blood	Enzymes	Enzyme	0.141664	0.0745536	0.258485	No Change	ME vs. HC
seq.5648.28	Chymotrypsinogen B2	Q6GPI1	CTRB2	Secreted	Digestive system	Enzymes	Enzyme	0.331214	0.104773	0.318928	No Change	ME vs. HC
seq.5649.83	Pregnancy-specific beta-1-glycoprotein 4	Q00888	PSG4	Secreted	Female reproductive system	Other	No annotated function	-0.0129607	0.767665	0.904457	No Change	ME vs. HC
seq.5650.9	Protein disulfide-isomerase A6	Q15084	PDIA6	Secreted	Intracellular and membrane proteins	Enzymes	Enzyme	-0.189127	0.00713732	0.0574593	Down (pval < 0.05)	ME vs. HC
seq.5651.50	Putative pregnancy-specific beta-1-glycoprotein 7	Q13046	PSG7	Secreted	Female reproductive system	Other	No annotated function	-0.0011374	0.977704	0.989611	No Change	ME vs. HC
seq.5653.23	Probable inactive serine protease 37	A4D1T9	PRSS37	Secreted	Male reproductive system	Other	Other	0.0203065	0.502779	0.752474	No Change	ME vs. HC
seq.5654.70	Protein disulfide-isomerase TMX3	Q96JJ7	TMX3	Secreted	Intracellular and membrane proteins	Enzymes	Enzyme	0.0615181	0.161132	0.413614	No Change	ME vs. HC
seq.5656.53	Poly(U)-specific endoribonuclease	P21128	ENDOU	Secreted	Other tissues	Enzymes	Enzyme	0.00944424	0.710463	0.878456	No Change	ME vs. HC
seq.5657.28	CMP-N-acetylneuraminate-beta-galactosamide-alpha-2,3-sialyltransferase 1	Q11201	ST3GAL1	Secreted	Intracellular and membrane proteins	Enzymes	Enzyme	0.159543	0.000691531	0.0131824	Up (qval < 0.05)	ME vs. HC
seq.5658.64	Coagulation factor XIII B chain	P05160	F13B	Secreted	Blood	Classical plasma proteins	Blood coagulation	0.0687649	0.109199	0.326683	No Change	ME vs. HC
seq.5659.11	Pro-Thyrotropin-releasing hormone	P20396	TRH	Secreted	Other tissues	Hormones	Hormone	0.0277609	0.166742	0.422391	No Change	ME vs. HC
seq.5660.51	Extracellular superoxide dismutase [Cu-Zn]	P08294	SOD3	Secreted	Blood	Enzymes	Enzyme	-0.0800025	0.344724	0.625576	No Change	ME vs. HC
seq.5661.15	Interleukin-18	Q14116	IL18	Secreted	Blood	Inflammation	Interleukin	-0.0702659	0.0582554	0.22363	No Change	ME vs. HC
seq.5663.18	Platelet factor 4 variant	P10720	PF4V1	Secreted	Blood	Inflammation	Cytokine	-0.00163902	0.967586	0.986025	No Change	ME vs. HC
seq.5664.57	Beta-defensin 106	Q8N104	DEFB106A	Secreted	Male reproductive system	Immunity and defense	Defense	0.116614	0.315631	0.597221	No Change	ME vs. HC
seq.5666.64	Interleukin-1 receptor type 2	P27930	IL1R2	Secreted	Blood	Transport	Receptor	-0.00942976	0.741886	0.892753	No Change	ME vs. HC
seq.5667.3	Semaphorin-3B	Q13214	SEMA3B	Secreted	Other tissues	Other	Developmental protein	-0.0118383	0.465348	0.7246	No Change	ME vs. HC
seq.5668.49	Anterior gradient protein 3	Q8TD06	AGR3	Secreted	Intracellular and membrane proteins	Other	No annotated function	0.220068	0.0680076	0.245355	No Change	ME vs. HC
seq.5671.1	Chymotrypsinogen B	P17538	CTRB1	Secreted	Digestive system	Enzymes	Enzyme	0.0711534	0.24993	0.527054	No Change	ME vs. HC
seq.5675.6	Tenascin	P24821	TNC	Secreted	Extracellular matrix	Other	Cell adhesion	0.00579432	0.957352	0.983734	No Change	ME vs. HC
seq.5676.54	Agouti-signaling protein	P42127	ASIP	Secreted	Blood	Other	No annotated function	0.0393772	0.163828	0.41819	No Change	ME vs. HC
seq.5679.16	Beta-defensin 103	P81534	DEFB103A	Secreted	Other tissues	Immunity and defense	Defense	0.0133077	0.516003	0.76326	No Change	ME vs. HC
seq.5680.54	Odorant-binding protein 2b	Q9NPH6	OBP2B	Secreted	Other tissues	Transport	Transport	0.0576513	0.755046	0.900157	No Change	ME vs. HC
seq.5682.13	Vasorin	Q6EMK4	VASN	Secreted	Unknown location	Other	No annotated function	-0.00812443	0.871664	0.951597	No Change	ME vs. HC
seq.5687.5	Glucosidase 2 subunit beta	P14314	PRKCSH	Secreted	Intracellular and membrane proteins	Other	No annotated function	0.126308	0.0142496	0.0903833	Up (pval < 0.05)	ME vs. HC
seq.5688.65	Cerebellin-4	Q9NTU7	CBLN4	Secreted	Brain	Other	No annotated function	0.077607	0.110796	0.328619	No Change	ME vs. HC
seq.5690.49	Tuftelin	Q9NNX1	TUFT1	Secreted	Unknown location	Other	Other	-0.0613131	0.104398	0.318277	No Change	ME vs. HC
seq.5691.2	Cysteine-rich secretory protein LCCL domain-containing 2	Q9H0B8	CRISPLD2	Secreted	Blood	Other	No annotated function	-0.562144	0.000133246	0.00483248	Down (qval < 0.05)	ME vs. HC
seq.5692.79	Tumor necrosis factor	P01375	TNF	Secreted	Blood	Inflammation	Cytokine	0.0206031	0.356937	0.638408	No Change	ME vs. HC
seq.5693.6	Lithostathine-1-beta	P48304	REG1B	Secreted	Digestive system	Other	No annotated function	0.0489732	0.181544	0.441724	No Change	ME vs. HC
seq.5694.57	SPARC-related modular calcium-binding protein 1	Q9H4F8	SMOC1	Secreted	Extracellular matrix	Other	Developmental protein	0.106791	0.0344869	0.16021	Up (pval < 0.05)	ME vs. HC
seq.5695.5	BPI fold-containing family A member 2	Q96DR5	BPIFA2	Secreted	Digestive system	Immunity and defense	Defense	0.021044	0.736225	0.889208	No Change	ME vs. HC
seq.5698.60	Tenascin-X	P22105	TNXB	Secreted	Extracellular matrix	Other	Cell adhesion	-0.152274	0.0540318	0.212993	No Change	ME vs. HC
seq.5701.81	Tetranectin	P05452	CLEC3B	Secreted	Blood	Other	No annotated function	-0.110155	0.00808848	0.062375	Down (pval < 0.05)	ME vs. HC
seq.5703.26	Noelin	Q99784	OLFM1	Secreted	Brain	Other	Developmental protein	0.0578048	0.0932764	0.297782	No Change	ME vs. HC
seq.5704.74	Granzyme M	P51124	GZMM	Secreted	Blood	Immunity and defense	Immunity	0.00211313	0.890379	0.9601	No Change	ME vs. HC
seq.5708.1	Liver-expressed antimicrobial peptide 2	Q969E1	LEAP2	Secreted	Blood	Immunity and defense	Defense	0.559607	0.000121856	0.00446358	Up (qval < 0.05)	ME vs. HC
seq.5713.9	Interferon lambda-3	Q8IZI9	IFNL3	Secreted	Blood	Inflammation	Interferon	-0.0119604	0.814199	0.924062	No Change	ME vs. HC
seq.5714.88	Interferon alpha-6	P05013	IFNA6	Secreted	Blood	Inflammation	Interferon	-0.0105262	0.583373	0.80218	No Change	ME vs. HC
seq.5717.2	Cartilage intermediate layer protein 1	O75339	CILP	Secreted	Extracellular matrix	Other	No annotated function	-0.256126	0.000514912	0.0111276	Down (qval < 0.05)	ME vs. HC
seq.5722.78	Lysosomal Pro-X carboxypeptidase	P42785	PRCP	Secreted	Intracellular and membrane proteins	Enzymes	Enzyme	0.0922055	0.140364	0.383655	No Change	ME vs. HC
seq.5723.4	Insulin-like 3	P51460	INSL3	Secreted	Blood	Hormones	Hormone	0.0314472	0.333731	0.61471	No Change	ME vs. HC
seq.5724.58	Suprabasin	Q6UWP8	SBSN	Secreted	Unknown location	Other	No annotated function	0.0287191	0.395726	0.671708	No Change	ME vs. HC
seq.5725.1	Osteomodulin	Q99983	OMD	Secreted	Other tissues	Other	Cell adhesion	0.00698896	0.932672	0.975499	No Change	ME vs. HC
seq.5726.49	Sperm-associated antigen 11A	Q6PDA7	SPAG11A	Secreted	Male reproductive system	Immunity and defense	Defense	0.0148818	0.647423	0.842749	No Change	ME vs. HC
seq.5727.35	Beta-1,3-glucosyltransferase	Q6Y288	B3GLCT	Secreted	Intracellular and membrane proteins	Enzymes	Enzyme	-0.0476981	0.114877	0.336771	No Change	ME vs. HC
seq.5729.27	Sclerostin	Q9BQB4	SOST	Secreted	Extracellular matrix	Other	Other	-0.0204289	0.531222	0.771862	No Change	ME vs. HC
seq.5730.60	C-X-C motif chemokine 14	O95715	CXCL14	Secreted	Blood	Inflammation	Chemokine	-0.118293	0.0011126	0.0174513	Down (qval < 0.05)	ME vs. HC
seq.5731.1	Serine protease inhibitor Kazal-type 6	Q6UWN8	SPINK6	Secreted	Unknown location	Enzymes	Enzyme inhibitor	-0.0125869	0.730289	0.886512	No Change	ME vs. HC
seq.5733.61	Interferon alpha-10	P01566	IFNA10	Secreted	Blood	Inflammation	Interferon	-0.03389	0.554638	0.786363	No Change	ME vs. HC
seq.5734.13	Nectin-4	Q96NY8	NECTIN4	Secreted	Other tissues	Transport	Receptor	0.00896812	0.812978	0.923535	No Change	ME vs. HC
seq.5738.25	Tenascin	P24821	TNC	Secreted	Extracellular matrix	Other	Cell adhesion	0.0325529	0.600716	0.814218	No Change	ME vs. HC
seq.5739.75	Keratinocyte differentiation-associated protein	P60985	KRTDAP	Secreted	Other tissues	Other	Other	0.0745832	0.131297	0.367027	No Change	ME vs. HC
seq.5741.55	Eosinophil cationic protein	P12724	RNASE3	Secreted	Blood	Enzymes	Enzyme	-0.908866	0.000233843	0.00691692	Down (qval < 0.05)	ME vs. HC
seq.5742.14	Lysophosphatidic acid phosphatase type 6	Q9NPH0	ACP6	Secreted	Intracellular and membrane proteins	Enzymes	Enzyme	0.123694	0.250707	0.528238	No Change	ME vs. HC
seq.5743.82	Cocaine- and amphetamine-regulated transcript protein	Q16568	CARTPT	Secreted	Blood	Hormones	Neuropeptide	0.0109751	0.756691	0.900652	No Change	ME vs. HC
seq.5744.12	Protein MENT	Q9BUN1	MENT	Secreted	Blood	Other	No annotated function	-0.0396671	0.475848	0.730244	No Change	ME vs. HC
seq.5745.64	Peptidase inhibitor 15	O43692	PI15	Secreted	Other tissues	Other	Developmental protein	-0.0123075	0.648361	0.843259	No Change	ME vs. HC
seq.5747.67	Osteocalcin	P02818	BGLAP	Secreted	Blood	Other	Other	0.0054334	0.782554	0.909564	No Change	ME vs. HC
seq.5748.20	Acid ceramidase	Q13510	ASAH1	Secreted	Intracellular and membrane proteins	Enzymes	Enzyme	-0.0771049	0.0123142	0.0812774	Down (pval < 0.05)	ME vs. HC
seq.5749.53	Colipase	P04118	CLPS	Secreted	Digestive system	Other	Other	0.0799617	0.232086	0.505319	No Change	ME vs. HC
seq.5753.21	Protein FAM19A1	Q7Z5A9	TAFA1	Secreted	Brain	Other	No annotated function	0.0440515	0.429004	0.697024	No Change	ME vs. HC
seq.5754.76	Insulin-like peptide INSL6	Q9Y581	INSL6	Secreted	Blood	Hormones	Hormone	0.0265119	0.0765541	0.262821	No Change	ME vs. HC
seq.5755.29	Gastric inhibitory polypeptide	P09681	GIP	Secreted	Blood	Hormones	Hormone	0.0094564	0.664329	0.852631	No Change	ME vs. HC
seq.5756.66	Pappalysin-2	Q9BXP8	PAPPA2	Secreted	Female reproductive system	Enzymes	Enzyme	-0.0208968	0.384205	0.661467	No Change	ME vs. HC
seq.5758.49	Kallikrein-9	Q9UKQ9	KLK9	Secreted	Other tissues	Enzymes	Enzyme	0.00385584	0.771536	0.905087	No Change	ME vs. HC
seq.5762.35	Sperm-associated antigen 11B	Q08648	SPAG11B	Secreted	Male reproductive system	Immunity and defense	Defense	0.121265	0.069041	0.247332	No Change	ME vs. HC
seq.5763.67	Beta-defensin 104	Q8WTQ1	DEFB104A	Secreted	Male reproductive system	Immunity and defense	Defense	0.0164796	0.706247	0.876349	No Change	ME vs. HC
seq.5764.4	Polypeptide N-acetylgalactosaminyltransferase 2	Q10471	GALNT2	Secreted	Intracellular and membrane proteins	Enzymes	Enzyme	0.0606383	0.00182362	0.0239853	Up (qval < 0.05)	ME vs. HC
seq.5765.53	Beta-defensin 121	Q5J5C9	DEFB121	Secreted	Male reproductive system	Immunity and defense	Defense	-0.105007	0.315648	0.597221	No Change	ME vs. HC
seq.5792.8	alpha-Fetoprotein	P02771	AFP	Secreted	Blood	Other	No annotated function	0.0375046	0.389599	0.666402	No Change	ME vs. HC
seq.5801.72	beta-nerve growth factor	P01138	NGF	Secreted	Other tissues	Hormones	Growth factor	0.0528815	0.186823	0.447457	No Change	ME vs. HC
seq.5803.24	Complement C3d fragment	P01024	C3	Secreted	Blood	Classical plasma proteins	Complement pathway	-0.137333	0.132596	0.369468	No Change	ME vs. HC
seq.5810.25	Teratocarcinoma-derived growth factor 1	P13385	TDGF1	Secreted	Other tissues	Hormones	Growth factor	0.301564	0.232418	0.50555	No Change	ME vs. HC
seq.5813.58	Erythropoietin	P01588	EPO	Secreted	Blood	Hormones	Hormone	0.0349279	0.51667	0.763746	No Change	ME vs. HC
seq.5822.22	Glial cell line-derived neurotrophic factor	P39905	GDNF	Secreted	Other tissues	Hormones	Growth factor	0.0391117	0.200866	0.464796	No Change	ME vs. HC
seq.5834.18	Interleukin-9	P15248	IL9	Secreted	Blood	Inflammation	Interleukin	0.0528418	0.0915827	0.29427	No Change	ME vs. HC
seq.5837.49	Leukemia inhibitory factor receptor	P42702	LIFR	Secreted	Intracellular and membrane proteins	Transport	Receptor	-0.0270404	0.560142	0.789914	No Change	ME vs. HC
seq.5843.60	Histone-lysine N-methyltransferase EHMT2	Q96KQ7	EHMT2	Secreted	Intracellular and membrane proteins	Enzymes	Enzyme	-0.249135	1.13675e-05	0.00118969	Down (qval < 0.05)	ME vs. HC
seq.5846.24	Noggin	Q13253	NOG	Secreted	Blood	Other	Developmental protein	-0.0616152	0.591045	0.807082	No Change	ME vs. HC
seq.5852.6	Protein S100-A12	P80511	S100A12	Secreted	Blood	Immunity and defense	Immunity	-0.263864	0.0331825	0.15583	Down (pval < 0.05)	ME vs. HC
seq.5854.60	Microtubule-associated protein tau	P10636	MAPT	Secreted	Blood	Other	No annotated function	0.0309612	0.350145	0.631658	No Change	ME vs. HC
seq.5897.58	Gastrin-releasing peptide	P07492	GRP	Secreted	Other tissues	Other	No annotated function	0.0504229	0.0728724	0.255376	No Change	ME vs. HC
seq.5909.51	Nucleoside diphosphate kinase A	P15531	NME1	Secreted	Intracellular and membrane proteins	Enzymes	Enzyme	-0.138536	0.020279	0.113494	Down (pval < 0.05)	ME vs. HC
seq.5927.4	WNT1-inducible-signaling pathway protein 3	O95389	CCN6	Secreted	Extracellular matrix	Hormones	Growth factor	0.0013024	0.958177	0.983904	No Change	ME vs. HC
seq.5936.53	Tumor necrosis factor	P01375	TNF	Secreted	Blood	Inflammation	Cytokine	-0.0137928	0.484289	0.738997	No Change	ME vs. HC
seq.5939.42	Tumor necrosis factor ligand superfamily member 12	O43508	TNFSF12	Secreted	Blood	Inflammation	Cytokine	0.016755	0.760311	0.901484	No Change	ME vs. HC
seq.5947.90	Thrombopoietin	P40225	THPO	Secreted	Blood	Inflammation	Cytokine	-0.00571858	0.908446	0.966915	No Change	ME vs. HC
seq.5954.62	Parathyroid hormone	P01270	PTH	Secreted	Blood	Hormones	Hormone	-0.0822854	0.40484	0.67791	No Change	ME vs. HC
seq.5957.30	Somatostatin-28	P61278	SST	Secreted	Blood	Hormones	Hormone	0.0306569	0.29006	0.571999	No Change	ME vs. HC
seq.5963.9	Dermokine	Q6E0U4	DMKN	Secreted	Other tissues	Other	No annotated function	0.0836212	0.0466202	0.191707	Up (pval < 0.05)	ME vs. HC
seq.5970.61	Leukocyte cell-derived chemotaxin-2	O14960	LECT2	Secreted	Blood	Other	Other	0.00191845	0.939273	0.97639	No Change	ME vs. HC
seq.5982.50	Complement factor H-related protein 1	Q03591	CFHR1	Secreted	Blood	Classical plasma proteins	Complement pathway	0.084679	0.0195038	0.110421	Up (pval < 0.05)	ME vs. HC
seq.5988.49	Tumor necrosis factor ligand superfamily member 14	O43557	TNFSF14	Secreted	Blood	Inflammation	Cytokine	0.00729601	0.849569	0.942307	No Change	ME vs. HC
seq.5992.50	T-cell surface glycoprotein CD8 alpha chain	P01732	CD8A	Secreted	Intracellular and membrane proteins	Immunity and defense	Immunity	0.107543	0.089719	0.290453	No Change	ME vs. HC
seq.6019.12	Complement C1q and tumor necrosis factor-related protein 9A	P0C862	C1QTNF9	Secreted	Blood	Classical plasma proteins	Complement pathway	-0.0319833	0.352402	0.634468	No Change	ME vs. HC
seq.6020.52	Urotensin-2	O95399	UTS2	Secreted	Blood	Hormones	Hormone	-0.0067415	0.879195	0.955316	No Change	ME vs. HC
seq.6022.57	Protein kinase C-binding protein NELL2	Q99435	NELL2	Secreted	Blood	Other	No annotated function	0.0205931	0.646878	0.842502	No Change	ME vs. HC
seq.6024.68	Carboxypeptidase E	P16870	CPE	Secreted	Intracellular and membrane proteins	Enzymes	Enzyme	0.0214459	0.495562	0.747784	No Change	ME vs. HC
seq.6027.31	Relaxin-3	Q8WXF3	RLN3	Secreted	Blood	Hormones	Hormone	-0.00507352	0.826082	0.929302	No Change	ME vs. HC
seq.6035.2	Beta-galactoside alpha-2,6-sialyltransferase 1	P15907	ST6GAL1	Secreted	Blood	Enzymes	Enzyme	0.00230343	0.906532	0.966036	No Change	ME vs. HC
seq.6036.78	Ephrin type-A receptor 10	Q5JZY3	EPHA10	Secreted	Intracellular and membrane proteins	Transport	Receptor	-0.0754045	0.173363	0.430819	No Change	ME vs. HC
seq.6039.24	Corticotropin-releasing factor-binding protein	P24387	CRHBP	Secreted	Blood	Other	No annotated function	0.132114	0.0244607	0.128073	Up (pval < 0.05)	ME vs. HC
seq.6042.52	Tenascin	P24821	TNC	Secreted	Extracellular matrix	Other	Cell adhesion	0.0720196	0.192195	0.454517	No Change	ME vs. HC
seq.6054.6	Neurexophilin-3	O95157	NXPH3	Secreted	Brain	Other	No annotated function	0.0587253	0.163363	0.417439	No Change	ME vs. HC
seq.6060.2	Prolactin-inducible protein	P12273	PIP	Secreted	Other tissues	Other	Other	-0.14093	0.000701963	0.01322	Down (qval < 0.05)	ME vs. HC
seq.6064.4	Endoplasmic reticulum resident protein 44	Q9BS26	ERP44	Secreted	Intracellular and membrane proteins	Other	Other	0.0380484	0.61962	0.824135	No Change	ME vs. HC
seq.6069.71	Sulfatase-modifying factor 2	Q8NBJ7	SUMF2	Secreted	Intracellular and membrane proteins	Other	No annotated function	-0.0661602	0.036176	0.165537	Down (pval < 0.05)	ME vs. HC
seq.6075.61	Beta-hexosaminidase subunit beta	P07686	HEXB	Secreted	Intracellular and membrane proteins	Enzymes	Enzyme	-0.0448359	0.523834	0.767532	No Change	ME vs. HC
seq.6077.63	Adenosine deaminase CECR1	Q9NZK5	ADA2	Secreted	Blood	Enzymes	Enzyme	0.0258452	0.82933	0.930425	No Change	ME vs. HC
seq.6079.59	2-phosphoxylose phosphatase 1	Q8TE99	PXYLP1	Secreted	Intracellular and membrane proteins	Enzymes	Enzyme	0.0413793	0.403087	0.676831	No Change	ME vs. HC
seq.6081.52	Procollagen C-endopeptidase enhancer 2	Q9UKZ9	PCOLCE2	Secreted	Extracellular matrix	Other	Other	0.00266314	0.967199	0.986025	No Change	ME vs. HC
seq.6086.15	Chordin-like protein 2	Q6WN34	CHRDL2	Secreted	Extracellular matrix	Other	Developmental protein	-0.258513	0.0232297	0.124129	Down (pval < 0.05)	ME vs. HC
seq.6103.70	Fc receptor-like protein 5	Q96RD9	FCRL5	Secreted	Blood	Transport	Receptor	0.0117399	0.7144	0.880797	No Change	ME vs. HC
seq.6107.3	Chymotrypsin-like elastase family member 1	Q9UNI1	CELA1	Secreted	Unknown location	Enzymes	Enzyme	0.0856714	0.408324	0.680844	No Change	ME vs. HC
seq.6113.31	Endothelin-3	P14138	EDN3	Secreted	Blood	Other	Other	0.00298527	0.934173	0.975499	No Change	ME vs. HC
seq.6117.4	Neuroendocrine convertase 2	P16519	PCSK2	Secreted	Other tissues	Enzymes	Enzyme	-0.0421598	0.232215	0.505408	No Change	ME vs. HC
seq.6119.14	MAM domain-containing protein 2	Q7Z304	MAMDC2	Secreted	Other tissues	Other	No annotated function	-0.0415828	0.117406	0.34118	No Change	ME vs. HC
seq.6207.10	Prosaposin	P07602	PSAP	Secreted	Intracellular and membrane proteins	Other	Other	0.183436	0.0562477	0.218974	No Change	ME vs. HC
seq.6209.2	Amiloride-sensitive amine oxidase [copper-containing]	P19801	AOC1	Secreted	Other tissues	Enzymes	Enzyme	-0.0792744	0.234554	0.508085	No Change	ME vs. HC
seq.6210.100	Interferon alpha-5	P01569	IFNA5	Secreted	Blood	Inflammation	Interferon	0.0379473	0.126847	0.358658	No Change	ME vs. HC
seq.6213.10	Choriogonadotropin subunit beta variant 2	Q6NT52	CGB2	Secreted	Other tissues	Hormones	Hormone	0.333387	7.12822e-05	0.00327309	Up (qval < 0.05)	ME vs. HC
seq.6214.84	Interferon alpha-8	P32881	IFNA8	Secreted	Blood	Inflammation	Interferon	0.101007	0.108454	0.325997	No Change	ME vs. HC
seq.6217.23	Sulfhydryl oxidase 1	O00391	QSOX1	Secreted	Extracellular matrix	Enzymes	Enzyme	-0.0873288	0.0174902	0.10325	Down (pval < 0.05)	ME vs. HC
seq.6219.14	PDZ domain-containing protein 11	Q5EBL8	PDZD11	Secreted	Intracellular and membrane proteins	Other	No annotated function	0.0482299	0.00622499	0.052875	Up (pval < 0.05)	ME vs. HC
seq.6221.1	ADP-dependent glucokinase	Q9BRR6	ADPGK	Secreted	Intracellular and membrane proteins	Enzymes	Enzyme	0.0122684	0.718273	0.882009	No Change	ME vs. HC
seq.6223.5	Guanylate cyclase activator 2B	Q16661	GUCA2B	Secreted	Blood	Other	No annotated function	0.168448	0.073783	0.257275	No Change	ME vs. HC
seq.6225.3	Prostasin	Q16651	PRSS8	Secreted	Unknown location	Enzymes	Enzyme	-0.0480154	0.541009	0.777172	No Change	ME vs. HC
seq.6227.1	Kallikrein-10	O43240	KLK10	Secreted	Other tissues	Enzymes	Enzyme	-0.0874719	0.38992	0.666795	No Change	ME vs. HC
seq.6230.56	Cerberus	O95813	CER1	Secreted	Unknown location	Inflammation	Cytokine	0.0550182	0.00820454	0.0630046	Up (pval < 0.05)	ME vs. HC
seq.6231.46	Stanniocalcin-2	O76061	STC2	Secreted	Other tissues	Hormones	Hormone	-0.0131733	0.791944	0.913196	No Change	ME vs. HC
seq.6234.74	Vitrin	Q6UXI7	VIT	Secreted	Extracellular matrix	Other	Other	0.115992	0.113852	0.334433	No Change	ME vs. HC
seq.6236.51	Collagen triple helix repeat-containing protein 1	Q96CG8	CTHRC1	Secreted	Other tissues	Other	No annotated function	-0.00316524	0.872286	0.951597	No Change	ME vs. HC
seq.6238.55	Pregnancy-specific beta-1-glycoprotein 8	Q9UQ74	PSG8	Secreted	Female reproductive system	Other	No annotated function	0.0329157	0.29378	0.575041	No Change	ME vs. HC
seq.6240.70	R-spondin-1	Q2MKA7	RSPO1	Secreted	Female reproductive system	Other	Other	0.00432482	0.811381	0.922866	No Change	ME vs. HC
seq.6248.68	Tumor necrosis factor receptor superfamily member 6	P25445	FAS	Secreted	Blood	Transport	Receptor	0.0604335	0.0238263	0.125866	Up (pval < 0.05)	ME vs. HC
seq.6252.62	Secretoglobin family 3A member 1	Q96QR1	SCGB3A1	Secreted	Blood	Inflammation	Cytokine	-0.156209	0.380523	0.659345	No Change	ME vs. HC
seq.6255.74	Probable carboxypeptidase X1	Q96SM3	CPXM1	Secreted	Other tissues	Enzymes	Enzyme	0.101818	0.211546	0.477885	No Change	ME vs. HC
seq.6257.56	Cell growth regulator with EF hand domain protein 1	Q99674	CGREF1	Secreted	Brain	Other	Cell adhesion	0.115694	0.0222236	0.120421	Up (pval < 0.05)	ME vs. HC
seq.6259.60	Tenascin	P24821	TNC	Secreted	Extracellular matrix	Other	Cell adhesion	0.0712869	0.322138	0.60373	No Change	ME vs. HC
seq.6260.14	Tenascin	P24821	TNC	Secreted	Extracellular matrix	Other	Cell adhesion	0.0544439	0.403741	0.677464	No Change	ME vs. HC
seq.6262.14	Interleukin-17 receptor B	Q9NRM6	IL17RB	Secreted	Intracellular and membrane proteins	Transport	Receptor	-0.10161	0.0307587	0.148444	Down (pval < 0.05)	ME vs. HC
seq.6263.77	Phospholipid transfer protein	P55058	PLTP	Secreted	Blood	Transport	Transport	-0.00372997	0.920842	0.971499	No Change	ME vs. HC
seq.6264.9	Protein CYR61	O00622	CCN1	Secreted	Extracellular matrix	Other	Cell adhesion	0.0524624	0.498277	0.750015	No Change	ME vs. HC
seq.6273.58	Prolyl 3-hydroxylase 1	Q32P28	P3H1	Secreted	Intracellular and membrane proteins	Enzymes	Enzyme	-0.00585309	0.811038	0.922866	No Change	ME vs. HC
seq.6274.15	WSC domain-containing protein 2	Q2TBF2	WSCD2	Secreted	Intracellular and membrane proteins	Other	No annotated function	0.0194161	0.602443	0.815351	No Change	ME vs. HC
seq.6276.16	Furin	P09958	FURIN	Secreted	Intracellular and membrane proteins	Enzymes	Enzyme	0.0140539	0.581045	0.801485	No Change	ME vs. HC
seq.6281.51	CMP-N-acetylneuraminate-beta-galactosamide-alpha-2,3-sialyltransferase 2	Q16842	ST3GAL2	Secreted	Intracellular and membrane proteins	Enzymes	Enzyme	-0.24487	6.59742e-05	0.00307851	Down (qval < 0.05)	ME vs. HC
seq.6284.7	ALK and LTK ligand 2	Q6UX46	ALKAL2	Secreted	Unknown location	Other	No annotated function	-0.188314	0.00685414	0.0563562	Down (pval < 0.05)	ME vs. HC
seq.6290.3	Urotensin-2B	Q765I0	UTS2B	Secreted	Unknown location	Hormones	Hormone	-0.0632555	0.0027816	0.0313991	Down (qval < 0.05)	ME vs. HC
seq.6296.36	Oncoprotein-induced transcript 3 protein	Q8WWZ8	OIT3	Secreted	Blood	Other	No annotated function	-0.126172	0.00848812	0.0641661	Down (pval < 0.05)	ME vs. HC
seq.6304.8	Complement C1q tumor necrosis factor-related protein 1	Q9BXJ1	C1QTNF1	Secreted	Blood	Classical plasma proteins	Complement pathway	-0.0364027	0.343664	0.624426	No Change	ME vs. HC
seq.6315.58	Phospholipase B-like 1	Q6P4A8	PLBD1	Secreted	Intracellular and membrane proteins	Enzymes	Enzyme	0.113774	0.000204447	0.00642823	Up (qval < 0.05)	ME vs. HC
seq.6324.11	Deoxyribonuclease-1-like 2	Q92874	DNASE1L2	Secreted	Other tissues	Enzymes	Enzyme	0.0113748	0.796046	0.915228	No Change	ME vs. HC
seq.6326.20	Bone morphogenetic protein 4	P12644	BMP4	Secreted	Blood	Inflammation	Cytokine	0.0269544	0.503428	0.752874	No Change	ME vs. HC
seq.6342.10	Nephronectin	Q6UXI9	NPNT	Secreted	Extracellular matrix	Other	Developmental protein	0.041912	0.318354	0.599091	No Change	ME vs. HC
seq.6350.43	Apolipoprotein C-II	P02655	APOC2	Secreted	Blood	Classical plasma proteins	Apolipoprotein	-0.00897367	0.805579	0.92041	No Change	ME vs. HC
seq.6356.3	Carboxypeptidase B	P15086	CPB1	Secreted	Digestive system	Enzymes	Enzyme	0.0903745	0.465109	0.7246	No Change	ME vs. HC
seq.6357.83	Chymotrypsin-like elastase family member 3B	P08861	CELA3B	Secreted	Digestive system	Enzymes	Enzyme	0.0582332	0.0400656	0.176395	Up (pval < 0.05)	ME vs. HC
seq.6359.50	Protein O-linked-mannose beta-1,4-N-acetylglucosaminyltransferase 2	Q8NAT1	POMGNT2	Secreted	Intracellular and membrane proteins	Enzymes	Enzyme	-0.135329	0.0511108	0.203942	No Change	ME vs. HC
seq.6360.7	Beta-defensin 128	Q7Z7B8	DEFB128	Secreted	Male reproductive system	Immunity and defense	Defense	-0.0577691	0.086137	0.284147	No Change	ME vs. HC
seq.6362.6	Augurin	Q9H1Z8	ECRG4	Secreted	Blood	Other	No annotated function	-0.00832865	0.816179	0.925179	No Change	ME vs. HC
seq.6367.66	fibromodulin	Q06828	FMOD	Secreted	Extracellular matrix	Other	No annotated function	0.0742224	0.278103	0.557593	No Change	ME vs. HC
seq.6368.9	Cystatin-like 1	Q9H114	CSTL1	Secreted	Male reproductive system	Enzymes	Enzyme inhibitor	0.0491135	0.770368	0.904886	No Change	ME vs. HC
seq.6369.82	Deformed epidermal autoregulatory factor 1 homolog	O75398	DEAF1	Secreted	Intracellular and membrane proteins	Other	Developmental protein	-0.094236	0.0675166	0.244501	No Change	ME vs. HC
seq.6371.50	Angiopoietin-related protein 7	O43827	ANGPTL7	Secreted	Other tissues	Other	No annotated function	0.0450129	0.0835179	0.279162	No Change	ME vs. HC
seq.6374.7	Matrix metalloproteinase-20	O60882	MMP20	Secreted	Extracellular matrix	Enzymes	Enzyme	0.0481748	0.133473	0.370949	No Change	ME vs. HC
seq.6377.54	Lysozyme-like protein 2	Q7Z4W2	LYZL2	Secreted	Male reproductive system	Enzymes	Enzyme	-0.0173809	0.608634	0.818105	No Change	ME vs. HC
seq.6379.62	ADAMTS-like protein 2	Q86TH1	ADAMTSL2	Secreted	Other tissues	Other	No annotated function	-0.108011	0.0872617	0.286031	No Change	ME vs. HC
seq.6383.90	Tolloid-like protein 1	O43897	TLL1	Secreted	Extracellular matrix	Other	Developmental protein	0.0386131	0.555406	0.786584	No Change	ME vs. HC
seq.6384.19	WAP four-disulfide core domain protein 3	Q8IUB2	WFDC3	Secreted	Male reproductive system	Enzymes	Enzyme inhibitor	-0.0975897	0.00199865	0.0253324	Down (qval < 0.05)	ME vs. HC
seq.6385.63	von Willebrand factor A domain-containing protein 1	Q6PCB0	VWA1	Secreted	Extracellular matrix	Other	No annotated function	-0.0342125	0.375724	0.654105	No Change	ME vs. HC
seq.6387.61	Defensin-5	Q01523	DEFA5	Secreted	Digestive system	Immunity and defense	Defense	-0.0825124	0.527091	0.769675	No Change	ME vs. HC
seq.6388.21	Coiled-coil domain-containing protein 126	Q96EE4	CCDC126	Secreted	Blood	Other	No annotated function	-0.145992	0.0204862	0.114304	Down (pval < 0.05)	ME vs. HC
seq.6390.18	Neuropeptide S	P0C0P6	NPS	Secreted	Brain	Hormones	Neuropeptide	-0.0206547	0.795604	0.915007	No Change	ME vs. HC
seq.6392.7	WNT1-inducible-signaling pathway protein 2	O76076	CCN5	Secreted	Extracellular matrix	Other	Cell adhesion	0.0207997	0.788271	0.911253	No Change	ME vs. HC
seq.6393.63	Endoplasmin	P14625	HSP90B1	Secreted	Intracellular and membrane proteins	Other	Other	-0.0402255	0.5422	0.777273	No Change	ME vs. HC
seq.6395.58	Glycoprotein hormone alpha-2	Q96T91	GPHA2	Secreted	Blood	Hormones	Hormone	-0.0120653	0.649328	0.844334	No Change	ME vs. HC
seq.6399.52	Beta-defensin 107	Q8IZN7	DEFB107A	Secreted	Male reproductive system	Immunity and defense	Defense	0.0138536	0.307288	0.589063	No Change	ME vs. HC
seq.6402.8	Paired immunoglobulin-like type 2 receptor alpha isoform FDF03-deltaTM	Q9UKJ1	PILRA	Secreted	Blood	Transport	Receptor	0.777075	0.170643	0.427102	No Change	ME vs. HC
seq.6404.20	C1q-related factor	O75973	C1QL1	Secreted	Brain	Classical plasma proteins	Complement pathway	0.0450999	0.184906	0.445452	No Change	ME vs. HC
seq.6405.74	Pregnancy-specific beta-1-glycoprotein 2	P11465	PSG2	Secreted	Female reproductive system	Other	No annotated function	0.0169505	0.554976	0.786363	No Change	ME vs. HC
seq.6407.63	Ladinin-1	O00515	LAD1	Secreted	Extracellular matrix	Other	No annotated function	0.0272218	0.1559	0.406285	No Change	ME vs. HC
seq.6408.2	Inhibin beta C chain	P55103	INHBC	Secreted	Blood	Hormones	Hormone	0.265665	0.00114045	0.0176265	Up (qval < 0.05)	ME vs. HC
seq.6410.26	Early placenta insulin-like peptide	Q14641	INSL4	Secreted	Blood	Hormones	Hormone	0.0126133	0.701074	0.873187	No Change	ME vs. HC
seq.6411.58	Beta-defensin 135	Q30KP9	DEFB135	Secreted	Male reproductive system	Immunity and defense	Defense	0.0138436	0.634079	0.83323	No Change	ME vs. HC
seq.6413.79	Lipase member K	Q5VXJ0	LIPK	Secreted	Other tissues	Enzymes	Enzyme	0.0551463	0.0945263	0.299654	No Change	ME vs. HC
seq.6414.8	Out at first protein homolog	Q86UD1	OAF	Secreted	Unknown location	Other	No annotated function	0.0964492	0.0638003	0.236659	No Change	ME vs. HC
seq.6415.90	Carboxypeptidase N subunit 2	P22792	CPN2	Secreted	Blood	Other	No annotated function	0.0356063	0.569405	0.795862	No Change	ME vs. HC
seq.6416.8	Gastrokine-2	Q86XP6	GKN2	Secreted	Digestive system	Other	No annotated function	0.00167841	0.975632	0.989026	No Change	ME vs. HC
seq.6421.52	Interferon alpha-16	P05015	IFNA16	Secreted	Blood	Inflammation	Interferon	-0.00835964	0.801709	0.918144	No Change	ME vs. HC
seq.6423.66	Complement C1q-like protein 2	Q7Z5L3	C1QL2	Secreted	Brain	Classical plasma proteins	Complement pathway	0.0080258	0.915636	0.970336	No Change	ME vs. HC
seq.6424.2	Probable inactive ribonuclease-like protein 13	Q5GAN3	RNASE13	Secreted	Male reproductive system	Other	No annotated function	-0.0395853	0.519298	0.764232	No Change	ME vs. HC
seq.6425.87	Matrix metalloproteinase-19	Q99542	MMP19	Secreted	Extracellular matrix	Other	Developmental protein	0.0613941	0.324034	0.605271	No Change	ME vs. HC
seq.6430.36	Protein FAM19A2	Q8N3H0	TAFA2	Secreted	Intracellular and membrane proteins	Other	No annotated function	0.0123194	0.61812	0.822982	No Change	ME vs. HC
seq.6431.68	Prenylcysteine oxidase 1	Q9UHG3	PCYOX1	Secreted	Intracellular and membrane proteins	Enzymes	Enzyme	0.0203538	0.772447	0.905576	No Change	ME vs. HC
seq.6433.57	Pseudokinase FAM20A	Q96MK3	FAM20A	Secreted	Other tissues	Other	Other	0.141906	1.93874e-05	0.00157813	Up (qval < 0.05)	ME vs. HC
seq.6434.18	Retina-specific copper amine oxidase	O75106	AOC2	Secreted	Intracellular and membrane proteins	Enzymes	Enzyme	0.017441	0.756913	0.900771	No Change	ME vs. HC
seq.6439.59	Uncharacterized protein C14orf93	Q9H972	C14orf93	Secreted	Blood	Other	No annotated function	-0.0558036	0.380263	0.659206	No Change	ME vs. HC
seq.6440.31	Microfibrillar-associated protein 5	Q13361	MFAP5	Secreted	Extracellular matrix	Other	No annotated function	-0.102779	0.0800732	0.27133	No Change	ME vs. HC
seq.6441.62	A disintegrin and metalloproteinase with thrombospondin motifs 6	Q9UKP5	ADAMTS6	Secreted	Extracellular matrix	Enzymes	Enzyme	-0.0657494	0.0269265	0.136232	Down (pval < 0.05)	ME vs. HC
seq.6444.15	Pregnancy-specific beta-1-glycoprotein 3	Q16557	PSG3	Secreted	Female reproductive system	Other	No annotated function	0.0024576	0.965333	0.98597	No Change	ME vs. HC
seq.6447.73	Pentraxin-related protein PTX3	P26022	PTX3	Secreted	Blood	Other	No annotated function	0.0119976	0.505002	0.754106	No Change	ME vs. HC
seq.6448.36	Semaphorin-3C	Q99985	SEMA3C	Secreted	Other tissues	Other	Developmental protein	-0.0178881	0.443736	0.708856	No Change	ME vs. HC
seq.6450.8	Gastrotropin	P51161	FABP6	Secreted	Intracellular and membrane proteins	Transport	Transport	-0.0282183	0.443944	0.708878	No Change	ME vs. HC
seq.6451.64	Asporin	Q9BXN1	ASPN	Secreted	Extracellular matrix	Other	Other	-0.0442284	0.418786	0.689134	No Change	ME vs. HC
seq.6455.52	Hyaluronan and proteoglycan link protein 4	Q86UW8	HAPLN4	Secreted	Brain	Other	No annotated function	-0.00339997	0.900022	0.964394	No Change	ME vs. HC
seq.6456.17	Pregnancy-specific beta-1-glycoprotein 6	Q00889	PSG6	Secreted	Female reproductive system	Other	No annotated function	0.0488937	0.0670884	0.24387	No Change	ME vs. HC
seq.6461.54	Apolipoprotein C-III	P02656	APOC3	Secreted	Blood	Classical plasma proteins	Apolipoprotein	0.0363525	0.841378	0.938194	No Change	ME vs. HC
seq.6462.12	Metalloproteinase inhibitor 4	Q99727	TIMP4	Secreted	Extracellular matrix	Enzymes	Enzyme inhibitor	0.139572	0.0594255	0.226627	No Change	ME vs. HC
seq.6463.59	Orexigenic neuropeptide QRFP	P83859	QRFP	Secreted	Other tissues	Hormones	Neuropeptide	0.0278757	0.230726	0.503811	No Change	ME vs. HC
seq.6467.65	Protein O-glucosyltransferase 1	Q8NBL1	POGLUT1	Secreted	Intracellular and membrane proteins	Other	Developmental protein	0.0149349	0.844183	0.939035	No Change	ME vs. HC
seq.6468.37	Tachykinin-4	Q86UU9	TAC4	Secreted	Blood	Other	Other	0.0199975	0.31167	0.593064	No Change	ME vs. HC
seq.6469.62	Lymphocyte antigen 6 complex locus protein G6d	O95868	LY6G6D	Secreted	Intracellular and membrane proteins	Other	No annotated function	0.0110852	0.565392	0.793398	No Change	ME vs. HC
seq.6470.19	Fibulin-1	P23142	FBLN1	Secreted	Extracellular matrix	Other	Other	-0.0254339	0.596113	0.810979	No Change	ME vs. HC
seq.6471.53	Complement factor H-related protein 4	Q92496	CFHR4	Secreted	Blood	Classical plasma proteins	Complement pathway	0.61603	0.0572355	0.220921	No Change	ME vs. HC
seq.6472.40	Melanocyte protein PMEL	P40967	PMEL	Secreted	Intracellular and membrane proteins	Other	Other	0.0982775	0.222643	0.493818	No Change	ME vs. HC
seq.6473.55	BPI fold-containing family A member 1	Q9NP55	BPIFA1	Secreted	Other tissues	Immunity and defense	Immunity	0.002181	0.930588	0.975499	No Change	ME vs. HC
seq.6478.2	IgLON family member 5	A6NGN9	IGLON5	Secreted	Brain	Other	No annotated function	0.0914822	0.0944505	0.299654	No Change	ME vs. HC
seq.6485.59	Immunoglobulin lambda-like polypeptide 1	P15814	IGLL1	Secreted	Blood	Other	No annotated function	0.11224	0.468535	0.726413	No Change	ME vs. HC
seq.6491.59	Kallikrein-15	Q9H2R5	KLK15	Secreted	Blood	Enzymes	Enzyme	0.0223119	0.165592	0.420641	No Change	ME vs. HC
seq.6493.9	Carboxypeptidase Z	Q66K79	CPZ	Secreted	Extracellular matrix	Enzymes	Enzyme	0.0275273	0.251911	0.529025	No Change	ME vs. HC
seq.6494.60	Sperm acrosome-associated protein 5	Q96QH8	SPACA5	Secreted	Male reproductive system	Enzymes	Enzyme	0.0298144	0.359518	0.640091	No Change	ME vs. HC
seq.6495.14	Endothelin-1	P05305	EDN1	Secreted	Blood	Other	Other	0.00588062	0.758762	0.901215	No Change	ME vs. HC
seq.6497.10	Retinoschisin	O15537	RS1	Secreted	Other tissues	Other	Cell adhesion	0.0128582	0.880725	0.955903	No Change	ME vs. HC
seq.6502.50	Cysteine-rich motor neuron 1 protein	Q9NZV1	CRIM1	Secreted	Intracellular and membrane proteins	Other	No annotated function	0.0216828	0.414847	0.686096	No Change	ME vs. HC
seq.6504.65	Lysyl oxidase homolog 2	Q9Y4K0	LOXL2	Secreted	Extracellular matrix	Other	Transcription	-0.0207232	0.532985	0.773028	No Change	ME vs. HC
seq.6508.68	Secretoglobin family 1D member 2	O95969	SCGB1D2	Secreted	Other tissues	Other	No annotated function	-0.00156467	0.953504	0.982035	No Change	ME vs. HC
seq.6511.17	Protein FAM19A4	Q96LR4	TAFA4	Secreted	Brain	Other	No annotated function	0.0141098	0.343629	0.624426	No Change	ME vs. HC
seq.6517.14	Growth/differentiation factor 10	P55107	GDF10	Secreted	Other tissues	Inflammation	Cytokine	0.0165116	0.517882	0.764073	No Change	ME vs. HC
seq.6518.85	Appetite-regulating hormone	Q9UBU3	GHRL	Secreted	Blood	Hormones	Hormone	-0.146206	0.00987652	0.0700439	Down (pval < 0.05)	ME vs. HC
seq.6520.87	Matrix Gla protein	P08493	MGP	Secreted	Blood	Other	Developmental protein	0.239779	0.00086259	0.014869	Up (qval < 0.05)	ME vs. HC
seq.6521.35	Neuronal pentraxin-2	P47972	NPTX2	Secreted	Blood	Other	No annotated function	0.101294	0.0501102	0.201265	No Change	ME vs. HC
seq.6526.77	Odorant-binding protein 2a	Q9NY56	OBP2A	Secreted	Other tissues	Transport	Transport	-0.00227403	0.93268	0.975499	No Change	ME vs. HC
seq.6528.95	Exostosin-like 2	Q9UBQ6	EXTL2	Secreted	Intracellular and membrane proteins	Enzymes	Enzyme	-0.0318144	0.368575	0.647925	No Change	ME vs. HC
seq.6530.63	Opiorphin prepropeptide	Q99935	OPRPN	Secreted	Other tissues	Enzymes	Enzyme inhibitor	0.0506537	0.0493793	0.199313	Up (pval < 0.05)	ME vs. HC
seq.6533.20	Deoxyribonuclease-2-beta	Q8WZ79	DNASE2B	Secreted	Intracellular and membrane proteins	Enzymes	Enzyme	0.077431	0.0327925	0.154709	Up (pval < 0.05)	ME vs. HC
seq.6536.54	Putative phospholipase B-like 2	Q8NHP8	PLBD2	Secreted	Intracellular and membrane proteins	Enzymes	Enzyme	-0.0159989	0.302765	0.584006	No Change	ME vs. HC
seq.6543.182	Prolactin-releasing peptide	P81277	PRLH	Secreted	Brain	Hormones	Hormone	0.0234643	0.42294	0.692486	No Change	ME vs. HC
seq.6544.33	Protein kinase C-binding protein NELL1	Q92832	NELL1	Secreted	Other tissues	Other	Other	0.0283537	0.66503	0.852719	No Change	ME vs. HC
seq.6546.41	Dickkopf-related protein 2	Q9UBU2	DKK2	Secreted	Other tissues	Other	Developmental protein	0.0508275	0.0242667	0.127439	Up (pval < 0.05)	ME vs. HC
seq.6547.83	Transmembrane protease serine 11D	O60235	TMPRSS11D	Secreted	Intracellular and membrane proteins	Enzymes	Enzyme	0.0295084	0.222936	0.493871	No Change	ME vs. HC
seq.6549.60	V-set and transmembrane domain-containing protein 2-like protein	Q96N03	VSTM2L	Secreted	Unknown location	Other	No annotated function	0.00589165	0.88707	0.958648	No Change	ME vs. HC
seq.6550.4	Intercellular adhesion molecule 4	Q14773	ICAM4	Secreted	Intracellular and membrane proteins	Other	Cell adhesion	-0.12257	0.134667	0.372921	No Change	ME vs. HC
seq.6551.94	Serpin A12	Q8IW75	SERPINA12	Secreted	Other tissues	Enzymes	Enzyme inhibitor	0.0165686	0.770519	0.904886	No Change	ME vs. HC
seq.6555.58	Stomatin-like protein 2, mitochondrial	Q9UJZ1	STOML2	Secreted	Intracellular and membrane proteins	Other	No annotated function	0.00522129	0.918749	0.970548	No Change	ME vs. HC
seq.6556.5	Ectonucleotide pyrophosphatase/phosphodiesterase family member 5	Q9UJA9	ENPP5	Secreted	Intracellular and membrane proteins	Enzymes	Enzyme	-0.235822	0.000230481	0.00686383	Down (qval < 0.05)	ME vs. HC
seq.6558.5	Collectin-10	Q9Y6Z7	COLEC10	Secreted	Blood	Other	No annotated function	0.000421159	0.98685	0.993495	No Change	ME vs. HC
seq.6561.77	Ig Kappa chain V-I region HK102- like	P01602	IGKV1-5	Secreted	Blood	Immunity and defense	Immunoglobulin	0.0796607	0.026139	0.13319	Up (pval < 0.05)	ME vs. HC
seq.6563.78	Heat shock 70 kDa protein 1A	P0DMV8	HSPA1A	Secreted	Intracellular and membrane proteins	Transport	Receptor	-0.0430642	0.357983	0.639654	No Change	ME vs. HC
seq.6565.68	CUB domain-containing protein 1	Q9H5V8	CDCP1	Secreted	Intracellular and membrane proteins	Other	No annotated function	0.0162545	0.744351	0.89414	No Change	ME vs. HC
seq.6574.11	Fas apoptotic inhibitory molecule 3	O60667	FCMR	Secreted	Blood	Immunity and defense	Immunity	-0.0595236	0.530952	0.771623	No Change	ME vs. HC
seq.6575.79	ADAMTS-like protein 1	Q8N6G6	ADAMTSL1	Secreted	Other tissues	Enzymes	Enzyme	0.00718002	0.729879	0.886512	No Change	ME vs. HC
seq.6576.1	Ecto-ADP-ribosyltransferase 4	Q93070	ART4	Secreted	Blood	Enzymes	Enzyme	0.119334	0.00483658	0.0447202	Up (qval < 0.05)	ME vs. HC
seq.6577.64	Laminin subunit alpha-4	Q16363	LAMA4	Secreted	Extracellular matrix	Other	Cell adhesion	0.0498295	0.0418589	0.181026	Up (pval < 0.05)	ME vs. HC
seq.6580.29	Pregnancy zone protein	P20742	PZP	Secreted	Blood	Enzymes	Enzyme inhibitor	0.454597	0.210251	0.476136	No Change	ME vs. HC
seq.6583.67	Protein Z-dependent protease inhibitor	Q9UK55	SERPINA10	Secreted	Blood	Classical plasma proteins	Blood coagulation	0.145772	0.0601239	0.228222	No Change	ME vs. HC
seq.6584.1	Sarcoplasmic reticulum histidine-rich calcium-binding protein	P23327	HRC	Secreted	Intracellular and membrane proteins	Other	No annotated function	0.0257389	0.518969	0.764232	No Change	ME vs. HC
seq.6587.6	Leucine-rich repeat and fibronectin type-III domain-containing protein 5	Q96NI6	LRFN5	Secreted	Intracellular and membrane proteins	Other	No annotated function	0.0199307	0.640496	0.838159	No Change	ME vs. HC
seq.6590.54	Neuropilin-2	O60462	NRP2	Secreted	Other tissues	Transport	Receptor	0.0884083	0.0672074	0.243985	No Change	ME vs. HC
seq.6603.18	Anosmin-1	P23352	ANOS1	Secreted	Brain	Other	Cell adhesion	0.0861466	0.0162015	0.0990753	Up (pval < 0.05)	ME vs. HC
seq.6604.59	Protein NDNF	Q8TB73	NDNF	Secreted	Other tissues	Other	Other	-0.00341073	0.88827	0.959152	No Change	ME vs. HC
seq.6605.17	Insulin-like growth factor-binding protein complex acid labile subunit	P35858	IGFALS	Secreted	Blood	Other	Cell adhesion	0.0179147	0.614343	0.820991	No Change	ME vs. HC
seq.6606.61	Metastasis-suppressor KiSS-1	Q15726	KISS1	Secreted	Female reproductive system	Other	No annotated function	0.077788	0.0267051	0.135486	Up (pval < 0.05)	ME vs. HC
seq.6611.8	KDEL motif-containing protein 1	Q6UW63	POGLUT2	Secreted	Intracellular and membrane proteins	Enzymes	Enzyme	-0.00111652	0.988341	0.994212	No Change	ME vs. HC
seq.6621.10	Prorelaxin H2	P04090	RLN2	Secreted	Blood	Hormones	Hormone	0.0731048	0.0178853	0.104822	Up (pval < 0.05)	ME vs. HC
seq.6622.90	Apelin	Q9ULZ1	APLN	Secreted	Other tissues	Hormones	Hormone	0.0224815	0.425687	0.694354	No Change	ME vs. HC
seq.6624.94	Protein Wnt-11	O96014	WNT11	Secreted	Extracellular matrix	Other	Developmental protein	-0.0173393	0.239453	0.514135	No Change	ME vs. HC
seq.6627.25	Inactive pancreatic lipase-related protein 1	P54315	PNLIPRP1	Secreted	Digestive system	Other	No annotated function	0.0905139	0.281302	0.561287	No Change	ME vs. HC
seq.6629.3	Beta-defensin 1	P60022	DEFB1	Secreted	Other tissues	Immunity and defense	Defense	-0.0198696	0.784027	0.909835	No Change	ME vs. HC
seq.6631.17	Collagen alpha-1(IX) chain	P20849	COL9A1	Secreted	Extracellular matrix	Other	No annotated function	-0.0277797	0.0958416	0.302254	No Change	ME vs. HC
seq.6645.53	Periostin	Q15063	POSTN	Secreted	Extracellular matrix	Other	Cell adhesion	-0.00328471	0.95954	0.984402	No Change	ME vs. HC
seq.6649.51	Netrin-1	O95631	NTN1	Secreted	Extracellular matrix	Other	Other	0.0726687	0.0640165	0.237008	No Change	ME vs. HC
seq.6706.18	Alkaline phosphatase, placental-like	P10696	ALPG	Secreted	Intracellular and membrane proteins	Enzymes	Enzyme	0.194116	0.128504	0.361868	No Change	ME vs. HC
seq.6715.63	Alkaline phosphatase, placental-like	P10696	ALPG	Secreted	Intracellular and membrane proteins	Enzymes	Enzyme	0.00578471	0.813729	0.923958	No Change	ME vs. HC
seq.6895.1	Transferrin receptor protein 1	P02786	TFRC	Secreted	Blood	Transport	Receptor	0.0268002	0.706099	0.876349	No Change	ME vs. HC
seq.6897.38	Galactosylgalactosylxylosylprotein 3-beta-glucuronosyltransferase 3	O94766	B3GAT3	Secreted	Intracellular and membrane proteins	Enzymes	Enzyme	0.0501519	0.113416	0.333957	No Change	ME vs. HC
seq.6913.189	High mobility group protein B2	P26583	HMGB2	Secreted	Blood	Other	Transcription	-0.0847654	0.00908026	0.0669845	Down (pval < 0.05)	ME vs. HC
seq.6918.183	Cholecystokinin	P06307	CCK	Secreted	Blood	Hormones	Hormone	0.0647527	0.173945	0.431952	No Change	ME vs. HC
seq.6923.1	Procollagen-lysine,2-oxoglutarate 5-dioxygenase 2	O00469	PLOD2	Secreted	Intracellular and membrane proteins	Enzymes	Enzyme	0.154394	0.0120913	0.0806016	Up (pval < 0.05)	ME vs. HC
seq.6930.95	Alpha-2,8-sialyltransferase 8F	P61647	ST8SIA6	Secreted	Intracellular and membrane proteins	Enzymes	Enzyme	0.0257951	0.257914	0.534808	No Change	ME vs. HC
seq.6936.7	Protein TMEPAI	Q969W9	PMEPA1	Secreted	Intracellular and membrane proteins	Other	Other	-0.00549388	0.764603	0.903582	No Change	ME vs. HC
seq.6941.11	Sulfatase-modifying factor 1	Q8NBK3	SUMF1	Secreted	Intracellular and membrane proteins	Enzymes	Enzyme	-0.0613521	0.14658	0.393063	No Change	ME vs. HC
seq.6961.14	Insulin growth factor-like family member 3	Q6UXB1	IGFL3	Secreted	Other tissues	Other	No annotated function	0.046885	0.211091	0.477153	No Change	ME vs. HC
seq.6969.14	WAP four-disulfide core domain protein 5	Q8TCV5	WFDC5	Secreted	Other tissues	Enzymes	Enzyme inhibitor	0.0652613	0.00350568	0.0362878	Up (qval < 0.05)	ME vs. HC
seq.6973.111	Insulin-like growth factor II	P01344	IGF2	Secreted	Blood	Hormones	Hormone	0.0777728	0.180156	0.440677	No Change	ME vs. HC
seq.6990.44	Stromal cell-derived factor 2-like protein 1	Q9HCN8	SDF2L1	Secreted	Intracellular and membrane proteins	Other	No annotated function	0.125978	5.12007e-05	0.00266828	Up (qval < 0.05)	ME vs. HC
seq.6993.8	5'-Nucleotidase	P21589	NT5E	Secreted	Intracellular and membrane proteins	Enzymes	Enzyme	0.0258062	0.382182	0.66056	No Change	ME vs. HC
seq.6997.32	Ras-related protein Rab-26	Q9ULW5	RAB26	Secreted	Intracellular and membrane proteins	Transport	Transport	-0.0404304	0.395576	0.671609	No Change	ME vs. HC
seq.7003.4	Polypeptide N-acetylgalactosaminyltransferase 10	Q86SR1	GALNT10	Secreted	Intracellular and membrane proteins	Enzymes	Enzyme	-0.0204124	0.574689	0.797441	No Change	ME vs. HC
seq.7020.13	Carbohydrate sulfotransferase 5	Q9GZS9	CHST5	Secreted	Intracellular and membrane proteins	Enzymes	Enzyme	-0.0585274	0.399869	0.67301	No Change	ME vs. HC
seq.7038.45	CMP-N-acetylneuraminate-poly-alpha-2,8-sialyltransferase	Q92187	ST8SIA4	Secreted	Intracellular and membrane proteins	Enzymes	Enzyme	0.0766641	0.354177	0.636086	No Change	ME vs. HC
seq.7049.2	Disintegrin and metalloproteinase domain-containing protein 23	O75077	ADAM23	Secreted	Brain	Other	Cell adhesion	-0.0658355	0.363138	0.642597	No Change	ME vs. HC
seq.7060.2	ERO1-like protein alpha	Q96HE7	ERO1A	Secreted	Intracellular and membrane proteins	Transport	Transport	0.00148552	0.946769	0.978423	No Change	ME vs. HC
seq.7065.1	Protein G6b	O95866	MPIG6B	Secreted	Intracellular and membrane proteins	Transport	Receptor	-0.348235	0.00565712	0.0493687	Down (qval < 0.05)	ME vs. HC
seq.7073.69	Uncharacterized protein C22orf15	Q8WYQ4	C22orf15	Secreted	Female reproductive system	Other	No annotated function	0.0473514	0.0530017	0.210092	No Change	ME vs. HC
seq.7082.2	UDP-GlcNAc:betaGal beta-1,3-N-acetylglucosaminyltransferase 6	Q6ZMB0	B3GNT6	Secreted	Intracellular and membrane proteins	Enzymes	Enzyme	-0.00452759	0.792036	0.913196	No Change	ME vs. HC
seq.7083.74	Matrilin-4	O95460	MATN4	Secreted	Extracellular matrix	Other	No annotated function	0.167841	0.00913542	0.0670602	Up (pval < 0.05)	ME vs. HC
seq.7084.1	Draxin	Q8NBI3	DRAXIN	Secreted	Brain	Other	Developmental protein	-0.00847651	0.750865	0.897639	No Change	ME vs. HC
seq.7090.17	Polypeptide N-acetylgalactosaminyltransferase 1	Q10472	GALNT1	Secreted	Intracellular and membrane proteins	Enzymes	Enzyme	0.10799	0.000103396	0.00408102	Up (qval < 0.05)	ME vs. HC
seq.7092.7	Protein disulfide-isomerase-like protein of the testis	Q8N807	PDILT	Secreted	Intracellular and membrane proteins	Other	Developmental protein	-0.0407033	0.105762	0.320713	No Change	ME vs. HC
seq.7099.33	Follistatin-related protein 5	Q8N475	FSTL5	Secreted	Brain	Other	No annotated function	-0.0324109	0.143431	0.387884	No Change	ME vs. HC
seq.7106.37	Oocyte-secreted protein 2	Q86WS3	OOSP2	Secreted	Male reproductive system	Other	No annotated function	-0.0113882	0.659112	0.850265	No Change	ME vs. HC
seq.7110.2	DnaJ homolog subfamily B member 11	Q9UBS4	DNAJB11	Secreted	Intracellular and membrane proteins	Other	Other	0.130728	0.0185184	0.107223	Up (pval < 0.05)	ME vs. HC
seq.7115.5	Semenogelin-1	P04279	SEMG1	Secreted	Male reproductive system	Other	No annotated function	0.105131	0.161315	0.413938	No Change	ME vs. HC
seq.7116.31	Osteoclast-associated immunoglobulin-like receptor	Q8IYS5	OSCAR	Secreted	Intracellular and membrane proteins	Transport	Receptor	0.0152045	0.604366	0.815974	No Change	ME vs. HC
seq.7117.21	Serpin I2	O75830	SERPINI2	Secreted	Digestive system	Enzymes	Enzyme inhibitor	-0.0063698	0.716135	0.881058	No Change	ME vs. HC
seq.7124.18	Interleukin-21	Q9HBE4	IL21	Secreted	Blood	Inflammation	Interleukin	0.0803771	0.0880187	0.286844	No Change	ME vs. HC
seq.7127.3	Apolipoprotein A-II	P02652	APOA2	Secreted	Blood	Classical plasma proteins	Apolipoprotein	0.0542915	0.24641	0.523042	No Change	ME vs. HC
seq.7128.9	von Willebrand factor A domain-containing protein 2	Q5GFL6	VWA2	Secreted	Extracellular matrix	Other	No annotated function	0.0235457	0.610527	0.819513	No Change	ME vs. HC
seq.7130.4	Leukocyte-associated immunoglobulin-like receptor 2	Q6ISS4	LAIR2	Secreted	Blood	Transport	Receptor	0.0431027	0.110908	0.328819	No Change	ME vs. HC
seq.7131.207	Tenascin	P24821	TNC	Secreted	Extracellular matrix	Other	Cell adhesion	0.0174611	0.779837	0.909004	No Change	ME vs. HC
seq.7131.8	Cholesteryl ester transfer protein	P11597	CETP	Secreted	Blood	Transport	Transport	0.0391596	0.190361	0.451469	No Change	ME vs. HC
seq.7132.55	Complement C1q-like protein 4	Q86Z23	C1QL4	Secreted	Brain	Classical plasma proteins	Complement pathway	0.0119859	0.576044	0.798354	No Change	ME vs. HC
seq.7137.8	Mitochondrial peptide methionine sulfoxide reductase	Q9UJ68	MSRA	Secreted	Intracellular and membrane proteins	Enzymes	Enzyme	0.00336805	0.893425	0.961511	No Change	ME vs. HC
seq.7140.1	Chymotrypsin-like elastase family member 2A	P08217	CELA2A	Secreted	Digestive system	Enzymes	Enzyme	0.062822	0.309815	0.591811	No Change	ME vs. HC
seq.7141.21	Alpha-1,3-mannosyl-glycoprotein 4-beta-N-acetylglucosaminyltransferase B	Q9UQ53	MGAT4B	Secreted	Intracellular and membrane proteins	Enzymes	Enzyme	0.107606	0.055689	0.217704	No Change	ME vs. HC
seq.7142.5	Carboxypeptidase N catalytic chain	P15169	CPN1	Secreted	Blood	Enzymes	Enzyme	-0.0148834	0.425579	0.694354	No Change	ME vs. HC
seq.7144.234	Kazal-type serine protease inhibitor domain-containing protein 1	Q96I82	KAZALD1	Secreted	Extracellular matrix	Other	Developmental protein	-0.0309286	0.70449	0.875652	No Change	ME vs. HC
seq.7145.1	Inter-alpha-trypsin inhibitor heavy chain H3	Q06033	ITIH3	Secreted	Blood	Enzymes	Enzyme inhibitor	0.0189923	0.79242	0.913352	No Change	ME vs. HC
seq.7146.16	Protein disulfide-isomerase A4	P13667	PDIA4	Secreted	Intracellular and membrane proteins	Enzymes	Enzyme	-0.0186062	0.122896	0.350995	No Change	ME vs. HC
seq.7146.5	Protein disulfide-isomerase A4	P13667	PDIA4	Secreted	Intracellular and membrane proteins	Enzymes	Enzyme	-0.0636654	0.0226138	0.121905	Down (pval < 0.05)	ME vs. HC
seq.7147.35	WAP four-disulfide core domain protein 8	Q8IUA0	WFDC8	Secreted	Male reproductive system	Enzymes	Enzyme inhibitor	-0.398591	2.57591e-05	0.00192562	Down (qval < 0.05)	ME vs. HC
seq.7153.66	Neugrin	Q9NPE2	NGRN	Secreted	Intracellular and membrane proteins	Other	Developmental protein	0.016812	0.349755	0.631577	No Change	ME vs. HC
seq.7154.92	Protein LEG1 homolog	Q6P5S2	LEG1	Secreted	Digestive system	Other	Developmental protein	-0.417318	0.000101964	0.00408102	Down (qval < 0.05)	ME vs. HC
seq.7155.46	C4b-binding protein beta chain	P20851	C4BPB	Secreted	Blood	Classical plasma proteins	Complement pathway	0.0847038	0.0878975	0.286711	No Change	ME vs. HC
seq.7156.2	Alpha-(1,3)-fucosyltransferase 10	Q6P4F1	FUT10	Secreted	Intracellular and membrane proteins	Enzymes	Enzyme	0.0193841	0.754207	0.899597	No Change	ME vs. HC
seq.7161.25	GDH/6PGL endoplasmic bifunctional protein	O95479	H6PD	Secreted	Intracellular and membrane proteins	Enzymes	Enzyme	0.0403907	0.664585	0.852631	No Change	ME vs. HC
seq.7163.26	Extracellular glycoprotein lacritin	Q9GZZ8	LACRT	Secreted	Digestive system	Other	No annotated function	-0.178288	0.111041	0.328946	No Change	ME vs. HC
seq.7178.59	Protein DEPP	Q9NTK1	DEPP1	Secreted	Intracellular and membrane proteins	Other	Other	0.00689122	0.950347	0.979889	No Change	ME vs. HC
seq.7180.114	Interferon alpha-14	P01570	IFNA14	Secreted	Blood	Inflammation	Interferon	0.00333844	0.884389	0.957445	No Change	ME vs. HC
seq.7182.1	Liver carboxylesterase 1	P23141	CES1	Secreted	Intracellular and membrane proteins	Enzymes	Enzyme	-0.0234994	0.44525	0.71019	No Change	ME vs. HC
seq.7183.102	Angiopoietin-like protein 8	Q6UXH0	ANGPTL8	Secreted	Blood	Hormones	Hormone	-0.0238766	0.177289	0.436725	No Change	ME vs. HC
seq.7184.13	Carcinoembryonic antigen-related cell adhesion molecule 7	Q14002	CEACAM7	Secreted	Intracellular and membrane proteins	Other	No annotated function	-0.00320919	0.958621	0.983904	No Change	ME vs. HC
seq.7192.37	Interferon lambda receptor 1	Q8IU57	IFNLR1	Secreted	Intracellular and membrane proteins	Transport	Receptor	0.0466792	0.0649079	0.238713	No Change	ME vs. HC
seq.7195.119	Ephrin type-A receptor 7	Q15375	EPHA7	Secreted	Intracellular and membrane proteins	Transport	Receptor	0.0330547	0.0941353	0.299451	No Change	ME vs. HC
seq.7196.21	Interferon omega-1	P05000	IFNW1	Secreted	Blood	Inflammation	Interferon	0.042119	0.124223	0.353419	No Change	ME vs. HC
seq.7202.107	Semaphorin-6C	Q9H3T2	SEMA6C	Secreted	Intracellular and membrane proteins	Other	Developmental protein	0.00385232	0.936032	0.975499	No Change	ME vs. HC
seq.7211.2	Ribonuclease pancreatic	P07998	RNASE1	Secreted	Digestive system	Enzymes	Enzyme	0.189766	0.00129391	0.0190971	Up (qval < 0.05)	ME vs. HC
seq.7219.152	Heat shock 70 kDa protein 1A	P0DMV8	HSPA1A	Secreted	Intracellular and membrane proteins	Transport	Receptor	0.0233144	0.583271	0.80218	No Change	ME vs. HC
seq.7223.60	Protein S100-A13	Q99584	S100A13	Secreted	Other tissues	Transport	Transport	-0.237119	0.158921	0.410733	No Change	ME vs. HC
seq.7227.75	Cochlin	O43405	COCH	Secreted	Other tissues	Other	Other	0.256654	0.0570321	0.220484	No Change	ME vs. HC
seq.7228.2	Alpha-N-acetylgalactosaminide alpha-2,6-sialyltransferase 6	Q969X2	ST6GALNAC6	Secreted	Intracellular and membrane proteins	Enzymes	Enzyme	0.0968625	0.0432953	0.184087	Up (pval < 0.05)	ME vs. HC
seq.7234.12	Procollagen galactosyltransferase 2	Q8IYK4	COLGALT2	Secreted	Intracellular and membrane proteins	Enzymes	Enzyme	-0.0169833	0.493836	0.7461	No Change	ME vs. HC
seq.7242.14	V-set and transmembrane domain-containing protein 4	Q8IW00	VSTM4	Secreted	Unknown location	Other	No annotated function	-0.0127652	0.472954	0.728474	No Change	ME vs. HC
seq.7243.8	Interferon beta	P01574	IFNB1	Secreted	Blood	Inflammation	Interferon	0.028794	0.249662	0.526642	No Change	ME vs. HC
seq.7244.16	IGF-like family receptor 1	Q9H665	IGFLR1	Secreted	Intracellular and membrane proteins	Transport	Receptor	0.231079	0.00386516	0.0388425	Up (qval < 0.05)	ME vs. HC
seq.7251.64	Complement C1q tumor necrosis factor-related protein 3	Q9BXJ4	C1QTNF3	Secreted	Blood	Classical plasma proteins	Complement pathway	0.0272893	0.41701	0.687293	No Change	ME vs. HC
seq.7257.18	Tuberoinfundibular peptide of 39 residues	Q96A98	PTH2	Secreted	Brain	Hormones	Neuropeptide	-0.0219401	0.424492	0.693849	No Change	ME vs. HC
seq.7258.5	Bone marrow proteoglycan	P13727	PRG2	Secreted	Female reproductive system	Immunity and defense	Immunity	0.0518974	0.089006	0.289161	No Change	ME vs. HC
seq.7265.32	Osteocrin	P61366	OSTN	Secreted	Other tissues	Hormones	Hormone	-0.0479976	0.277832	0.557573	No Change	ME vs. HC
seq.7266.4	Serpin A9	Q86WD7	SERPINA9	Secreted	Blood	Enzymes	Enzyme inhibitor	0.163821	0.000342194	0.00851657	Up (qval < 0.05)	ME vs. HC
seq.7268.12	Interferon alpha-4	P05014	IFNA4	Secreted	Blood	Inflammation	Interferon	0.000529018	0.972412	0.988243	No Change	ME vs. HC
seq.7551.33	Leucine-rich repeat-containing protein 32	Q14392	LRRC32	Secreted	Intracellular and membrane proteins	Other	Other	-0.086607	0.0875975	0.28644	No Change	ME vs. HC
seq.7628.40	Cysteine-rich with EGF-like domain protein 1	Q96HD1	CRELD1	Secreted	Intracellular and membrane proteins	Enzymes	Enzyme	0.191598	0.0195978	0.110782	Up (pval < 0.05)	ME vs. HC
seq.7655.11	N-terminal pro-BNP	P16860	NPPB	Secreted	Blood	Hormones	Hormone	-0.0734089	0.303666	0.584858	No Change	ME vs. HC
seq.7735.17	Pigment epithelium-derived factor	P36955	SERPINF1	Secreted	Blood	Other	No annotated function	0.0999803	0.0696671	0.248724	No Change	ME vs. HC
seq.7741.111	RNA polymerase-associated protein RTF1 homolog	Q92541	RTF1	Secreted	Intracellular and membrane proteins	Other	Transcription	-0.0458573	0.289433	0.57106	No Change	ME vs. HC
seq.7751.121	Secreted frizzled-related protein 2	Q96HF1	SFRP2	Secreted	Other tissues	Other	Developmental protein	0.0235314	0.439904	0.705613	No Change	ME vs. HC
seq.7766.25	Zona pellucida sperm-binding protein 4	Q12836	ZP4	Secreted	Female reproductive system	Transport	Receptor	-0.0239368	0.54445	0.779184	No Change	ME vs. HC
seq.7767.1	Colipase-like protein 2	Q6UWE3	CLPSL2	Secreted	Male reproductive system	Other	No annotated function	-0.0194252	0.588481	0.805834	No Change	ME vs. HC
seq.7775.15	Kallikrein-11	Q9UBX7	KLK11	Secreted	Other tissues	Enzymes	Enzyme	-0.012899	0.673583	0.85721	No Change	ME vs. HC
seq.7779.86	Carbohydrate sulfotransferase 11	Q9NPF2	CHST11	Secreted	Intracellular and membrane proteins	Enzymes	Enzyme	0.0582494	0.0433972	0.184092	Up (pval < 0.05)	ME vs. HC
seq.7780.34	Marginal zone B- and B1-cell-specific protein	Q8WU39	MZB1	Secreted	Blood	Other	Other	-0.030735	0.224344	0.495341	No Change	ME vs. HC
seq.7782.34	Epididymal secretory protein E3-beta	P56851	EDDM3B	Secreted	Male reproductive system	Other	No annotated function	0.0116732	0.622057	0.826326	No Change	ME vs. HC
seq.7784.1	Kininogen-1	P01042	KNG1	Secreted	Blood	Classical plasma proteins	Blood coagulation	0.0630441	0.291372	0.572488	No Change	ME vs. HC
seq.7786.83	C-type lectin domain family 2 member B	Q92478	CLEC2B	Secreted	Intracellular and membrane proteins	Other	No annotated function	-0.00855566	0.74346	0.894056	No Change	ME vs. HC
seq.7787.25	Leukocyte immunoglobulin-like receptor subfamily A member 5	A6NI73	LILRA5	Secreted	Blood	Transport	Receptor	-0.0712422	0.142875	0.386958	No Change	ME vs. HC
seq.7789.182	Peroxiredoxin-4	Q13162	PRDX4	Secreted	Intracellular and membrane proteins	Enzymes	Enzyme	-0.0527161	0.00462629	0.0435865	Down (qval < 0.05)	ME vs. HC
seq.7790.21	Leukemia inhibitory factor	P15018	LIF	Secreted	Other tissues	Inflammation	Cytokine	0.0100615	0.535775	0.773874	No Change	ME vs. HC
seq.7803.4	Carbohydrate sulfotransferase 1	O43916	CHST1	Secreted	Intracellular and membrane proteins	Enzymes	Enzyme	0.019504	0.33601	0.616635	No Change	ME vs. HC
seq.7808.5	D-glucuronyl C5-epimerase	O94923	GLCE	Secreted	Intracellular and membrane proteins	Enzymes	Enzyme	0.0676093	0.328463	0.609892	No Change	ME vs. HC
seq.7810.20	Complement C1q tumor necrosis factor-related protein 5	Q9BXJ0	C1QTNF5	Secreted	Blood	Classical plasma proteins	Complement pathway	-0.0227401	0.682002	0.862123	No Change	ME vs. HC
seq.7812.11	Protein S100-A9	P06702	S100A9	Secreted	Blood	Immunity and defense	Immunity	-0.0074206	0.79216	0.913196	No Change	ME vs. HC
seq.7813.6	Alkaline phosphatase, placental type	P05187	ALPP	Secreted	Intracellular and membrane proteins	Enzymes	Enzyme	0.0433061	0.184737	0.445191	No Change	ME vs. HC
seq.7815.49	Insulin-like growth factor-binding protein-like 1	Q8WX77	IGFBPL1	Secreted	Blood	Other	No annotated function	0.000361801	0.983301	0.991796	No Change	ME vs. HC
seq.7823.22	Alpha-N-acetylgalactosaminide alpha-2,6-sialyltransferase 2	Q9UJ37	ST6GALNAC2	Secreted	Intracellular and membrane proteins	Enzymes	Enzyme	-0.0188229	0.635497	0.834496	No Change	ME vs. HC
seq.7824.88	Methionine-R-sulfoxide reductase B3	Q8IXL7	MSRB3	Secreted	Intracellular and membrane proteins	Enzymes	Enzyme	0.0287704	0.524726	0.768016	No Change	ME vs. HC
seq.7831.39	Retinol-binding protein 4	P02753	RBP4	Secreted	Blood	Transport	Transport	0.00508778	0.921136	0.971655	No Change	ME vs. HC
seq.7832.181	Protein disulfide-isomerase A3	P30101	PDIA3	Secreted	Intracellular and membrane proteins	Enzymes	Enzyme	-0.107359	0.0672996	0.244078	No Change	ME vs. HC
seq.7838.27	Submaxillary gland androgen-regulated protein 3A	Q99954	SMR3A	Secreted	Digestive system	Other	No annotated function	-0.00567276	0.813167	0.923607	No Change	ME vs. HC
seq.7839.99	Protein FAM19A3	Q7Z5A8	TAFA3	Secreted	Other tissues	Other	No annotated function	-0.105347	0.48791	0.742315	No Change	ME vs. HC
seq.7840.64	Legumain	Q99538	LGMN	Secreted	Intracellular and membrane proteins	Enzymes	Enzyme	-0.20426	0.148117	0.39516	No Change	ME vs. HC
seq.7846.44	Pregnancy-specific beta-1-glycoprotein 11	Q9UQ72	PSG11	Secreted	Female reproductive system	Other	No annotated function	0.0943517	0.0563346	0.219175	No Change	ME vs. HC
seq.7849.3	Glutaminyl-peptide cyclotransferase	Q16769	QPCT	Secreted	Blood	Enzymes	Enzyme	0.0963654	0.064024	0.237008	No Change	ME vs. HC
seq.7857.22	Neurotensin/neuromedin N	P30990	NTS	Secreted	Digestive system	Other	Other	0.210049	0.281486	0.561287	No Change	ME vs. HC
seq.7870.8	Beta-Ala-His dipeptidase	Q96KN2	CNDP1	Secreted	Blood	Enzymes	Enzyme	-0.139677	0.239899	0.514793	No Change	ME vs. HC
seq.7885.17	Complement factor H-related protein 5	Q9BXR6	CFHR5	Secreted	Blood	Classical plasma proteins	Complement pathway	-0.0137801	0.871089	0.951341	No Change	ME vs. HC
seq.7893.19	Oxidized low-density lipoprotein receptor 1	P78380	OLR1	Secreted	Intracellular and membrane proteins	Transport	Receptor	-0.799508	3.51252e-05	0.00226756	Down (qval < 0.05)	ME vs. HC
seq.7894.155	Fibroblast growth factor 3	P11487	FGF3	Secreted	Brain	Hormones	Growth factor	-0.000164618	0.989829	0.995013	No Change	ME vs. HC
seq.7905.30	Haptoglobin isoform 2	P00738	HP	Secreted	Blood	Classical plasma proteins	Acute phase	0.173874	0.10215	0.314441	No Change	ME vs. HC
seq.7909.37	Sex hormone-binding globulin	P04278	SHBG	Secreted	Blood	Transport	Transport	0.0560956	0.62745	0.82913	No Change	ME vs. HC
seq.7916.10	Protein S100-A7	P31151	S100A7	Secreted	Other tissues	Other	No annotated function	0.327721	0.173684	0.43147	No Change	ME vs. HC
seq.7918.114	Alpha-amylase 1	P04745	AMY1A	Secreted	Digestive system	Enzymes	Enzyme	-0.175823	0.168166	0.424091	No Change	ME vs. HC
seq.7919.278	Protein FAM3D	Q96BQ1	FAM3D	Secreted	Digestive system	Other	No annotated function	-0.00817031	0.821592	0.927143	No Change	ME vs. HC
seq.7920.30	Alpha-2,8-sialyltransferase 8B	Q92186	ST8SIA2	Secreted	Intracellular and membrane proteins	Enzymes	Enzyme	-0.0166871	0.549803	0.783856	No Change	ME vs. HC
seq.7921.65	Four-jointed box protein 1	Q86VR8	FJX1	Secreted	Intracellular and membrane proteins	Other	No annotated function	0.129534	0.0345994	0.160427	Up (pval < 0.05)	ME vs. HC
seq.7922.5	Adrenomedullin	P35318	ADM	Secreted	Blood	Hormones	Hormone	0.0414518	0.14837	0.395675	No Change	ME vs. HC
seq.7926.13	Kunitz-type protease inhibitor 3	P49223	SPINT3	Secreted	Male reproductive system	Enzymes	Enzyme inhibitor	-0.0844348	0.349979	0.631656	No Change	ME vs. HC
seq.7927.16	Alpha-N-acetylgalactosaminide alpha-2,6-sialyltransferase 5	Q9BVH7	ST6GALNAC5	Secreted	Intracellular and membrane proteins	Enzymes	Enzyme	0.121597	0.0261618	0.13319	Up (pval < 0.05)	ME vs. HC
seq.7928.183	Protein-tyrosine sulfotransferase 1	O60507	TPST1	Secreted	Intracellular and membrane proteins	Enzymes	Enzyme	0.146614	0.0234193	0.124687	Up (pval < 0.05)	ME vs. HC
seq.7933.75	Disintegrin and metalloproteinase domain-containing protein 22	Q9P0K1	ADAM22	Secreted	Intracellular and membrane proteins	Transport	Receptor	-0.0778089	0.235	0.508601	No Change	ME vs. HC
seq.7948.129	Glycolipid transfer protein domain-containing protein 2	A6NH11	GLTPD2	Secreted	Unknown location	Other	No annotated function	0.125956	0.0593423	0.226546	No Change	ME vs. HC
seq.7953.20	Signaling lymphocytic activation molecule	Q13291	SLAMF1	Secreted	Blood	Transport	Receptor	0.156313	0.000815389	0.0144312	Up (qval < 0.05)	ME vs. HC
seq.7955.195	Inter-alpha-trypsin inhibitor heavy chain H1	P19827	ITIH1	Secreted	Blood	Enzymes	Enzyme inhibitor	0.0769445	0.0389307	0.174012	Up (pval < 0.05)	ME vs. HC
seq.7957.2	Secretogranin-3	Q8WXD2	SCG3	Secreted	Brain	Other	No annotated function	0.139229	0.0674751	0.244472	No Change	ME vs. HC
seq.7958.15	Kin of IRRE-like protein 2	Q6UWL6	KIRREL2	Secreted	Intracellular and membrane proteins	Other	No annotated function	0.00292465	0.918768	0.970548	No Change	ME vs. HC
seq.7962.11	Serine protease inhibitor Kazal-type 8	P0C7L1	SPINK8	Secreted	Blood	Enzymes	Enzyme inhibitor	0.05356	0.443294	0.708595	No Change	ME vs. HC
seq.7969.163	Protein WFDC11	Q8NEX6	WFDC11	Secreted	Male reproductive system	Other	No annotated function	0.0156949	0.814698	0.924343	No Change	ME vs. HC
seq.7970.315	Ecto-ADP-ribosyltransferase 3	Q13508	ART3	Secreted	Intracellular and membrane proteins	Enzymes	Enzyme	0.161334	0.0151538	0.0944022	Up (pval < 0.05)	ME vs. HC
seq.7982.10	39S ribosomal protein L32, mitochondrial	Q9BYC8	MRPL32	Secreted	Intracellular and membrane proteins	Other	Other	0.0327144	0.282761	0.562909	No Change	ME vs. HC
seq.7993.23	Astacin-like metalloendopeptidase	Q6HA08	ASTL	Secreted	Intracellular and membrane proteins	Enzymes	Enzyme	0.0255036	0.348863	0.630803	No Change	ME vs. HC
seq.7994.41	ERO1-like protein beta	Q86YB8	ERO1B	Secreted	Intracellular and membrane proteins	Transport	Transport	0.00709191	0.945757	0.978044	No Change	ME vs. HC
seq.7995.16	von Willebrand factor C domain-containing protein 2-like	B2RUY7	None	Secreted	Unknown location	Other	Developmental protein	0.0149485	0.602862	0.815549	No Change	ME vs. HC
seq.8003.57	Leucine-rich repeat LGI family member 3	Q8N145	LGI3	Secreted	Brain	Other	Other	0.0368913	0.204558	0.469562	No Change	ME vs. HC
seq.8005.1	Matrix-remodeling-associated protein 7	P84157	MXRA7	Secreted	Blood	Other	No annotated function	0.100841	0.0070687	0.0572846	Up (pval < 0.05)	ME vs. HC
seq.8007.19	Cathepsin B	P07858	CTSB	Secreted	Blood	Enzymes	Enzyme	0.0610839	0.541469	0.777172	No Change	ME vs. HC
seq.8011.96	Iron/zinc purple acid phosphatase-like protein	Q6ZNF0	ACP7	Secreted	Unknown location	Enzymes	Enzyme	0.133714	0.0150288	0.0940043	Up (pval < 0.05)	ME vs. HC
seq.8024.64	Protein-tyrosine sulfotransferase 2	O60704	TPST2	Secreted	Intracellular and membrane proteins	Enzymes	Enzyme	0.0815566	0.0229226	0.123117	Up (pval < 0.05)	ME vs. HC
seq.8028.22	Serine protease inhibitor Kazal-type 5	Q9NQ38	SPINK5	Secreted	Other tissues	Enzymes	Enzyme inhibitor	0.0487524	0.187987	0.449006	No Change	ME vs. HC
seq.8032.23	Mitochondrial coiled-coil domain protein 1	P59942	MCCD1	Secreted	Intracellular and membrane proteins	Other	No annotated function	-0.0114464	0.845229	0.93977	No Change	ME vs. HC
seq.8035.6	Uncharacterized protein C1orf198	Q9H425	C1orf198	Secreted	Intracellular and membrane proteins	Other	No annotated function	-0.0326257	0.524226	0.767532	No Change	ME vs. HC
seq.8036.75	Follitropin subunit beta	P01225	FSHB	Secreted	Blood	Hormones	Hormone	-0.00131834	0.950459	0.979889	No Change	ME vs. HC
seq.8039.41	Protein FAM177A1	Q8N128	FAM177A1	Secreted	Blood	Other	No annotated function	-0.146646	0.0216916	0.118457	Down (pval < 0.05)	ME vs. HC
seq.8042.88	Serine protease inhibitor Kazal-type 9	Q5DT21	SPINK9	Secreted	Other tissues	Enzymes	Enzyme inhibitor	-0.0753475	0.209822	0.475506	No Change	ME vs. HC
seq.8043.153	Cartilage oligomeric matrix protein	P49747	COMP	Secreted	Extracellular matrix	Other	Cell adhesion	-0.38884	4.34918e-07	0.000177012	Down (qval < 0.05)	ME vs. HC
seq.8046.9	Galectin-1	P09382	LGALS1	Secreted	Blood	Other	Other	-0.064595	0.149511	0.396997	No Change	ME vs. HC
seq.8051.10	Angiogenic factor with G patch and FHA domains 1	Q8N302	AGGF1	Secreted	Blood	Other	Developmental protein	0.0490234	0.0722203	0.253394	No Change	ME vs. HC
seq.8052.115	Neuroligin-1	Q8N2Q7	NLGN1	Secreted	Intracellular and membrane proteins	Other	Cell adhesion	-0.0341336	0.312521	0.594065	No Change	ME vs. HC
seq.8059.1	Thrombopoietin	P40225	THPO	Secreted	Blood	Inflammation	Cytokine	-0.00765899	0.783953	0.909835	No Change	ME vs. HC
seq.8060.7	Pro-neuregulin-2, membrane-bound isoform	O14511	NRG2	Secreted	Other tissues	Hormones	Growth factor	0.0405376	0.191603	0.453825	No Change	ME vs. HC
seq.8065.245	Prostate and testis expressed protein 4	P0C8F1	PATE4	Secreted	Male reproductive system	Other	No annotated function	0.0351113	0.124513	0.353834	No Change	ME vs. HC
seq.8070.88	Disks large homolog 4	P78352	DLG4	Secreted	Intracellular and membrane proteins	Other	No annotated function	-0.00309325	0.928122	0.974562	No Change	ME vs. HC
seq.8076.4	Sperm acrosome membrane-associated protein 3	Q8IXA5	SPACA3	Secreted	Male reproductive system	Other	No annotated function	-0.171435	0.0545424	0.214366	No Change	ME vs. HC
seq.8080.24	Prostate-associated microseminoprotein	Q1L6U9	MSMP	Secreted	Other tissues	Inflammation	Cytokine	0.518965	5.97284e-05	0.00289191	Up (qval < 0.05)	ME vs. HC
seq.8086.49	Integral membrane protein 2B	Q9Y287	ITM2B	Secreted	Blood	Other	No annotated function	0.140226	0.0441488	0.185775	Up (pval < 0.05)	ME vs. HC
seq.8091.16	Mannan-binding lectin serine protease 1	P48740	MASP1	Secreted	Blood	Immunity and defense	Immunity	0.0330139	0.728012	0.885818	No Change	ME vs. HC
seq.8092.29	Interleukin-6 receptor subunit alpha	P08887	IL6R	Secreted	Blood	Transport	Receptor	0.222649	0.00626913	0.0530501	Up (pval < 0.05)	ME vs. HC
seq.8097.77	Lipase member N	Q5VXI9	LIPN	Secreted	Other tissues	Enzymes	Enzyme	0.104908	0.262966	0.540541	No Change	ME vs. HC
seq.8099.42	Spondin-2	Q9BUD6	SPON2	Secreted	Blood	Immunity and defense	Immunity	0.261017	0.000376971	0.00914466	Up (qval < 0.05)	ME vs. HC
seq.8100.15	ADM2	Q7Z4H4	ADM2	Secreted	Blood	Hormones	Hormone	0.0994326	0.0273872	0.137493	Up (pval < 0.05)	ME vs. HC
seq.8219.14	Zymogen granule membrane protein 16	O60844	ZG16	Secreted	Digestive system	Transport	Transport	-0.00860156	0.778928	0.909004	No Change	ME vs. HC
seq.8221.19	Macrophage migration inhibitory factor	P14174	MIF	Secreted	Blood	Inflammation	Cytokine	0.272276	0.00973387	0.0697	Up (pval < 0.05)	ME vs. HC
seq.8225.86	Ephrin type-B receptor 2	P29323	EPHB2	Secreted	Intracellular and membrane proteins	Transport	Receptor	-0.0164609	0.680556	0.8614	No Change	ME vs. HC
seq.8229.1	Glucoside xylosyltransferase 1	Q4G148	GXYLT1	Secreted	Intracellular and membrane proteins	Enzymes	Enzyme	0.0728517	0.172692	0.430002	No Change	ME vs. HC
seq.8231.122	Vascular endothelial growth factor receptor 1	P17948	FLT1	Secreted	Blood	Transport	Receptor	0.0541306	0.116793	0.34048	No Change	ME vs. HC
seq.8235.48	Secretogranin-1	P05060	CHGB	Secreted	Intracellular and membrane proteins	Other	No annotated function	0.0114839	0.765813	0.903582	No Change	ME vs. HC
seq.8237.56	Sclerostin domain-containing protein 1	Q6X4U4	SOSTDC1	Secreted	Extracellular matrix	Other	Other	0.112701	0.0647375	0.238325	No Change	ME vs. HC
seq.8239.223	Cholinesterase	P06276	BCHE	Secreted	Blood	Enzymes	Enzyme	0.217067	0.000340269	0.00851657	Up (qval < 0.05)	ME vs. HC
seq.8240.207	Transmembrane glycoprotein NMB	Q14956	GPNMB	Secreted	Intracellular and membrane proteins	Other	No annotated function	0.0963173	0.070511	0.250214	No Change	ME vs. HC
seq.8243.55	Serine protease inhibitor Kazal-type 1	P00995	SPINK1	Secreted	Digestive system	Enzymes	Enzyme inhibitor	0.0868914	0.067804	0.244827	No Change	ME vs. HC
seq.8246.9	Proprotein convertase subtilisin/kexin type 9	Q8NBP7	PCSK9	Secreted	Blood	Enzymes	Enzyme	0.133861	0.110302	0.327738	No Change	ME vs. HC
seq.8250.2	Receptor-type tyrosine-protein phosphatase eta	Q12913	PTPRJ	Secreted	Intracellular and membrane proteins	Enzymes	Enzyme	0.0265943	0.42581	0.694354	No Change	ME vs. HC
seq.8252.2	Palmitoleoyl-protein carboxylesterase NOTUM	Q6P988	NOTUM	Secreted	Female reproductive system	Enzymes	Enzyme	0.213352	0.00442621	0.0424986	Up (qval < 0.05)	ME vs. HC
seq.8257.71	Oxytocin-neurophysin 1	P01178	OXT	Secreted	Blood	Hormones	Hormone	-0.0161766	0.538848	0.776475	No Change	ME vs. HC
seq.8258.22	UDP-glucuronic acid decarboxylase 1	Q8NBZ7	UXS1	Secreted	Intracellular and membrane proteins	Enzymes	Enzyme	0.0842602	0.0399519	0.176395	Up (pval < 0.05)	ME vs. HC
seq.8262.20	Apolipoprotein D	P05090	APOD	Secreted	Blood	Classical plasma proteins	Apolipoprotein	-0.203313	0.00237928	0.0282247	Down (qval < 0.05)	ME vs. HC
seq.8269.327	Arylsulfatase K	Q6UWY0	ARSK	Secreted	Other tissues	Enzymes	Enzyme	-0.0241145	0.500329	0.750646	No Change	ME vs. HC
seq.8280.238	Vitronectin	P04004	VTN	Secreted	Blood	Other	Cell adhesion	-0.011816	0.786083	0.910751	No Change	ME vs. HC
seq.8285.64	Pituitary adenylate cyclase-activating polypeptide	P18509	ADCYAP1	Secreted	Other tissues	Hormones	Hormone	0.0909494	0.142631	0.386868	No Change	ME vs. HC
seq.8288.27	Beta-2-glycoprotein 1	P02749	APOH	Secreted	Blood	Classical plasma proteins	Apolipoprotein	0.0520803	0.119261	0.34425	No Change	ME vs. HC
seq.8289.8	Transmembrane glycoprotein NMB	Q14956	GPNMB	Secreted	Intracellular and membrane proteins	Other	No annotated function	-0.00969019	0.845839	0.940163	No Change	ME vs. HC
seq.8295.16	Noelin-2	O95897	OLFM2	Secreted	Other tissues	Other	No annotated function	0.165413	0.00803122	0.062064	Up (pval < 0.05)	ME vs. HC
seq.8296.117	KDEL motif-containing protein 2	Q7Z4H8	POGLUT3	Secreted	Intracellular and membrane proteins	Enzymes	Enzyme	0.00186304	0.960472	0.984528	No Change	ME vs. HC
seq.8303.102	UPF0160 protein MYG1, mitochondrial	Q9HB07	MYG1	Secreted	Intracellular and membrane proteins	Enzymes	Enzyme	0.0452826	0.700801	0.873141	No Change	ME vs. HC
seq.8304.50	Tumor necrosis factor receptor superfamily member 11B	O00300	TNFRSF11B	Secreted	Other tissues	Transport	Receptor	0.0381847	0.625922	0.828156	No Change	ME vs. HC
seq.8305.18	Extracellular sulfatase Sulf-2	Q8IWU5	SULF2	Secreted	Intracellular and membrane proteins	Enzymes	Enzyme	0.103375	0.0617193	0.231562	No Change	ME vs. HC
seq.8309.12	Hyaluronidase-1	Q12794	HYAL1	Secreted	Blood	Enzymes	Enzyme	0.0577383	0.231705	0.504898	No Change	ME vs. HC
seq.8310.6	Zymogen granule protein 16 homolog B	Q96DA0	ZG16B	Secreted	Digestive system	Other	No annotated function	0.0529003	0.413223	0.684594	No Change	ME vs. HC
seq.8312.139	UMP-CMP kinase	P30085	CMPK1	Secreted	Intracellular and membrane proteins	Enzymes	Enzyme	0.287389	1.28176e-08	1.34145e-05	Up (qval < 0.05)	ME vs. HC
seq.8314.71	N-acetylglucosamine-6-sulfatase	P15586	GNS	Secreted	Intracellular and membrane proteins	Enzymes	Enzyme	-0.241396	9.43547e-06	0.00108455	Down (qval < 0.05)	ME vs. HC
seq.8315.5	Beta-defensin 119	Q8N690	DEFB119	Secreted	Male reproductive system	Immunity and defense	Defense	-0.0427448	0.275668	0.554819	No Change	ME vs. HC
seq.8323.163	Trefoil factor 3	Q07654	TFF3	Secreted	Blood	Other	No annotated function	-0.0282169	0.872449	0.951597	No Change	ME vs. HC
seq.8340.9	Beta-defensin 110	Q30KQ9	DEFB110	Secreted	Male reproductive system	Immunity and defense	Defense	-0.00601687	0.783394	0.909675	No Change	ME vs. HC
seq.8345.27	Glutathione peroxidase 7	Q96SL4	GPX7	Secreted	Blood	Enzymes	Enzyme	-0.0267472	0.34327	0.624426	No Change	ME vs. HC
seq.8346.9	Dipeptidyl peptidase 2	Q9UHL4	DPP7	Secreted	Unknown location	Enzymes	Enzyme	-0.395655	3.12604e-05	0.00206319	Down (qval < 0.05)	ME vs. HC
seq.8347.222	Beta-defensin 129	Q9H1M3	DEFB129	Secreted	Male reproductive system	Immunity and defense	Defense	-0.0043567	0.903034	0.964844	No Change	ME vs. HC
seq.8348.4	Ephrin type-B receptor 2	P29323	EPHB2	Secreted	Intracellular and membrane proteins	Transport	Receptor	0.0378051	0.508671	0.757115	No Change	ME vs. HC
seq.8351.17	Serine protease 57	Q6UWY2	PRSS57	Secreted	Blood	Enzymes	Enzyme	-0.0714148	0.291012	0.572338	No Change	ME vs. HC
seq.8355.80	Isthmin-1	B1AKI9	None	Secreted	Other tissues	Other	No annotated function	0.0156007	0.463135	0.72313	No Change	ME vs. HC
seq.8356.88	Oxytocin-neurophysin 1	P01178	OXT	Secreted	Blood	Hormones	Hormone	0.148969	0.219836	0.490115	No Change	ME vs. HC
seq.8368.102	Tumor necrosis factor receptor superfamily member 1B	P20333	TNFRSF1B	Secreted	Blood	Transport	Receptor	0.106171	0.0972742	0.305064	No Change	ME vs. HC
seq.8369.102	Dystroglycan	Q14118	DAG1	Secreted	Intracellular and membrane proteins	Transport	Receptor	-0.00326661	0.902401	0.964844	No Change	ME vs. HC
seq.8372.29	Cadherin-related family member 1	Q96JP9	CDHR1	Secreted	Intracellular and membrane proteins	Transport	Receptor	0.00346297	0.802814	0.918691	No Change	ME vs. HC
seq.8376.25	Lutropin subunit beta	P01229	LHB	Secreted	Blood	Hormones	Hormone	0.00357755	0.923654	0.973205	No Change	ME vs. HC
seq.8383.20	Uncharacterized protein C11orf94	C9JXX5	None	Secreted	Male reproductive system	Other	No annotated function	-0.00277135	0.903735	0.964844	No Change	ME vs. HC
seq.8385.248	Hepatocyte growth factor activator	Q04756	HGFAC	Secreted	Blood	Enzymes	Enzyme	0.0877778	0.414077	0.685233	No Change	ME vs. HC
seq.8386.11	Prostate and testis expressed protein 1	Q8WXA2	PATE1	Secreted	Male reproductive system	Other	No annotated function	0.0123675	0.608218	0.818105	No Change	ME vs. HC
seq.8391.12	Beta-defensin 115	Q30KQ5	DEFB115	Secreted	Male reproductive system	Immunity and defense	Defense	0.0215987	0.583026	0.802113	No Change	ME vs. HC
seq.8393.121	Cathepsin F	Q9UBX1	CTSF	Secreted	Intracellular and membrane proteins	Enzymes	Enzyme	-0.00534858	0.795192	0.91483	No Change	ME vs. HC
seq.8394.56	Non-secretory ribonuclease	P10153	RNASE2	Secreted	Blood	Enzymes	Enzyme	-0.00831927	0.752373	0.898579	No Change	ME vs. HC
seq.8397.147	Sulfhydryl oxidase 2	Q6ZRP7	QSOX2	Secreted	Intracellular and membrane proteins	Enzymes	Enzyme	0.0205609	0.783696	0.909835	No Change	ME vs. HC
seq.8398.277	Retinoic acid receptor responder protein 1	P49788	RARRES1	Secreted	Intracellular and membrane proteins	Other	No annotated function	-0.442986	0.0631224	0.234858	No Change	ME vs. HC
seq.8400.74	Gastrin-releasing peptide	P07492	GRP	Secreted	Other tissues	Other	No annotated function	0.0183118	0.603777	0.815549	No Change	ME vs. HC
seq.8402.22	Cytokine-like protein 1	Q9NRR1	CYTL1	Secreted	Other tissues	Other	No annotated function	0.112528	0.232631	0.505864	No Change	ME vs. HC
seq.8405.108	Disintegrin and metalloproteinase domain-containing protein 10	O14672	ADAM10	Secreted	Intracellular and membrane proteins	Enzymes	Enzyme	0.0781662	0.0400579	0.176395	Up (pval < 0.05)	ME vs. HC
seq.8406.17	Insulin-like growth factor I	P05019	IGF1	Secreted	Blood	Hormones	Growth factor	-0.0216805	0.611349	0.819532	No Change	ME vs. HC
seq.8409.3	R-spondin-2	Q6UXX9	RSPO2	Secreted	Other tissues	Other	Developmental protein	-0.0242766	0.454246	0.716119	No Change	ME vs. HC
seq.8427.118	R-spondin-3	Q9BXY4	RSPO3	Secreted	Blood	Other	Other	0.0516186	0.225441	0.497014	No Change	ME vs. HC
seq.8428.102	Neurotrimin	Q9P121	NTM	Secreted	Intracellular and membrane proteins	Other	Cell adhesion	-0.0134426	0.815534	0.924718	No Change	ME vs. HC
seq.8446.4	Pituitary adenylate cyclase-activating polypeptide 27	P18509	ADCYAP1	Secreted	Other tissues	Hormones	Hormone	0.036578	0.413159	0.684594	No Change	ME vs. HC
seq.8447.11	Appetite-regulating hormone	Q9UBU3	GHRL	Secreted	Blood	Hormones	Hormone	0.00395867	0.862082	0.948005	No Change	ME vs. HC
seq.8450.36	Pituitary adenylate cyclase-activating polypeptide 38	P18509	ADCYAP1	Secreted	Other tissues	Hormones	Hormone	0.0589148	0.0423843	0.182116	Up (pval < 0.05)	ME vs. HC
seq.8458.111	Alpha-synuclein	P37840	SNCA	Secreted	Intracellular and membrane proteins	Other	No annotated function	-0.402281	0.000460819	0.0102544	Down (qval < 0.05)	ME vs. HC
seq.8458.16	Alpha-synuclein	P37840	SNCA	Secreted	Intracellular and membrane proteins	Other	No annotated function	-0.371213	0.0100949	0.0709744	Down (pval < 0.05)	ME vs. HC
seq.8459.10	Bone morphogenetic protein 6	P22004	BMP6	Secreted	Blood	Inflammation	Cytokine	-0.120246	0.0229828	0.123349	Down (pval < 0.05)	ME vs. HC
seq.8462.18	Somatotropin	P01241	GH1	Secreted	Blood	Hormones	Hormone	-0.0914056	0.0403154	0.177032	Down (pval < 0.05)	ME vs. HC
seq.8463.2	Extracellular superoxide dismutase [Cu-Zn]	P08294	SOD3	Secreted	Blood	Enzymes	Enzyme	0.00991412	0.890136	0.959979	No Change	ME vs. HC
seq.8464.31	R-spondin-4	Q2I0M5	RSPO4	Secreted	Other tissues	Other	Other	0.0107226	0.663728	0.852631	No Change	ME vs. HC
seq.8465.52	Cathepsin H	P09668	CTSH	Secreted	Intracellular and membrane proteins	Enzymes	Enzyme	0.261711	0.0196821	0.111087	Up (pval < 0.05)	ME vs. HC
seq.8468.19	Prostate-specific antigen	P07288	KLK3	Secreted	Male reproductive system	Enzymes	Enzyme	-0.0557285	0.221558	0.491859	No Change	ME vs. HC
seq.8469.41	Insulin-like growth factor-binding protein 2	P18065	IGFBP2	Secreted	Blood	Other	Other	0.0716074	0.645873	0.842083	No Change	ME vs. HC
seq.8470.213	Ribonuclease H1	O60930	RNASEH1	Secreted	Intracellular and membrane proteins	Enzymes	Enzyme	0.0113204	0.724269	0.88448	No Change	ME vs. HC
seq.8474.6	Inactive tyrosine-protein kinase transmembrane receptor ROR1	Q01973	ROR1	Secreted	Intracellular and membrane proteins	Transport	Receptor	0.109597	0.122774	0.350933	No Change	ME vs. HC
seq.8475.15	Matrilysin	P09237	MMP7	Secreted	Extracellular matrix	Enzymes	Enzyme	0.00884805	0.652549	0.84582	No Change	ME vs. HC
seq.8476.11	Chromogranin-A	P10645	CHGA	Secreted	Intracellular and membrane proteins	Immunity and defense	Defense	-0.291268	0.274706	0.553349	No Change	ME vs. HC
seq.8479.4	Stromelysin-2	P09238	MMP10	Secreted	Extracellular matrix	Enzymes	Enzyme	0.0398054	0.481238	0.736023	No Change	ME vs. HC
seq.8480.29	EGF-containing fibulin-like extracellular matrix protein 1	Q12805	EFEMP1	Secreted	Extracellular matrix	Hormones	Growth factor	-0.142844	0.00184714	0.0242077	Down (qval < 0.05)	ME vs. HC
seq.8484.24	Leptin	P41159	LEP	Secreted	Blood	Other	No annotated function	0.54693	0.000156231	0.00537348	Up (qval < 0.05)	ME vs. HC
seq.8535.102	Dermokine	Q6E0U4	DMKN	Secreted	Other tissues	Other	No annotated function	-0.027312	0.222711	0.493819	No Change	ME vs. HC
seq.8587.21	Serine protease inhibitor Kazal-type 14	Q6IE38	SPINK14	Secreted	Unknown location	Enzymes	Enzyme inhibitor	0.0153717	0.612809	0.819839	No Change	ME vs. HC
seq.8589.13	CUB domain-containing protein 1	Q9H5V8	CDCP1	Secreted	Intracellular and membrane proteins	Other	No annotated function	0.0443296	0.375574	0.654105	No Change	ME vs. HC
seq.8601.167	Low-density lipoprotein receptor-related protein 1, soluble	Q07954	LRP1	Secreted	Intracellular and membrane proteins	Transport	Receptor	0.0163325	0.903439	0.964844	No Change	ME vs. HC
seq.8606.39	Transmembrane glycoprotein NMB	Q14956	GPNMB	Secreted	Intracellular and membrane proteins	Other	No annotated function	-0.0192052	0.691717	0.869065	No Change	ME vs. HC
seq.8620.56	Kallikrein-14	Q9P0G3	KLK14	Secreted	Other tissues	Enzymes	Enzyme	0.123466	0.107083	0.323368	No Change	ME vs. HC
seq.8635.283	Zona pellucida-binding protein 1	Q9BS86	ZPBP	Secreted	Male reproductive system	Other	No annotated function	0.00628889	0.747268	0.896134	No Change	ME vs. HC
seq.8644.46	Cathepsin H	P09668	CTSH	Secreted	Intracellular and membrane proteins	Enzymes	Enzyme	0.295166	0.00303225	0.0331053	Up (qval < 0.05)	ME vs. HC
seq.8654.13	Disintegrin and metalloproteinase domain-containing protein 10	O14672	ADAM10	Secreted	Intracellular and membrane proteins	Enzymes	Enzyme	0.014886	0.411474	0.683241	No Change	ME vs. HC
seq.8659.68	Protein G6b	O95866	MPIG6B	Secreted	Intracellular and membrane proteins	Transport	Receptor	0.043942	0.0261568	0.13319	Up (pval < 0.05)	ME vs. HC
seq.8660.33	Olfactomedin-like protein 3	Q9NRN5	OLFML3	Secreted	Extracellular matrix	Other	Developmental protein	-0.00716429	0.848561	0.942188	No Change	ME vs. HC
seq.8660.5	Olfactomedin-like protein 3	Q9NRN5	OLFML3	Secreted	Extracellular matrix	Other	Developmental protein	0.0384912	0.566128	0.793771	No Change	ME vs. HC
seq.8664.36	Extracellular tyrosine-protein kinase PKDCC	Q504Y2	PKDCC	Secreted	Blood	Transport	Transport	-0.00814071	0.765141	0.903582	No Change	ME vs. HC
seq.8696.15	Galactosylceramide sulfotransferase	Q99999	GAL3ST1	Secreted	Intracellular and membrane proteins	Enzymes	Enzyme	0.0310516	0.535446	0.773719	No Change	ME vs. HC
seq.8697.38	Glypican-1	P35052	GPC1	Secreted	Intracellular and membrane proteins	Other	No annotated function	-0.183485	0.0158669	0.0976078	Down (pval < 0.05)	ME vs. HC
seq.8699.43	Cysteine-rich motor neuron 1 protein	Q9NZV1	CRIM1	Secreted	Intracellular and membrane proteins	Other	No annotated function	-0.00487114	0.879292	0.955316	No Change	ME vs. HC
seq.8702.42	Osteoclast-associated immunoglobulin-like receptor	Q8IYS5	OSCAR	Secreted	Intracellular and membrane proteins	Transport	Receptor	0.0264164	0.447648	0.711228	No Change	ME vs. HC
seq.8754.5	Neuromedin-U	P48645	NMU	Secreted	Other tissues	Hormones	Neuropeptide	-0.00603546	0.678352	0.860091	No Change	ME vs. HC
seq.8766.29	Leukocyte immunoglobulin-like receptor subfamily A member 5	A6NI73	LILRA5	Secreted	Blood	Transport	Receptor	-0.0290668	0.589602	0.806336	No Change	ME vs. HC
seq.8773.172	EMILIN-3	Q9NT22	EMILIN3	Secreted	Extracellular matrix	Other	No annotated function	-0.0163719	0.720143	0.882864	No Change	ME vs. HC
seq.8775.61	Protein FAM24B	Q8N5W8	FAM24B	Secreted	Intracellular and membrane proteins	Other	No annotated function	-0.00338479	0.885387	0.957818	No Change	ME vs. HC
seq.8776.10	Erlin-1	O75477	ERLIN1	Secreted	Intracellular and membrane proteins	Other	Other	-0.0211219	0.423909	0.693205	No Change	ME vs. HC
seq.8778.3	Noggin	Q13253	NOG	Secreted	Blood	Other	Developmental protein	0.0184525	0.836902	0.936008	No Change	ME vs. HC
seq.8785.1	Armadillo repeat-containing protein 5	Q96C12	ARMC5	Secreted	Intracellular and membrane proteins	Other	No annotated function	-0.0349684	0.0681979	0.245633	No Change	ME vs. HC
seq.8790.6	Arylsulfatase A	P15289	ARSA	Secreted	Intracellular and membrane proteins	Enzymes	Enzyme	0.0268187	0.238626	0.512961	No Change	ME vs. HC
seq.8794.13	Dipeptidase 1	P16444	DPEP1	Secreted	Intracellular and membrane proteins	Enzymes	Enzyme	-0.10524	0.129183	0.362842	No Change	ME vs. HC
seq.8795.48	Transferrin receptor protein 1	P02786	TFRC	Secreted	Blood	Transport	Receptor	-0.000797012	0.990123	0.995013	No Change	ME vs. HC
seq.8803.61	Nectin-1, isoform gamma	Q15223	NECTIN1	Secreted	Other tissues	Transport	Receptor	-0.0205405	0.349392	0.631232	No Change	ME vs. HC
seq.8804.39	Collagen alpha-1(XX) chain	Q9P218	COL20A1	Secreted	Extracellular matrix	Other	No annotated function	0.0454566	0.251486	0.528814	No Change	ME vs. HC
seq.8813.160	Thioredoxin	P10599	TXN	Secreted	Intracellular and membrane proteins	Transport	Transport	0.0319452	0.262079	0.539873	No Change	ME vs. HC
seq.8814.33	Proactivator polypeptide-like 1	Q6NUJ1	PSAPL1	Secreted	Unknown location	Other	Other	0.104996	0.227813	0.499886	No Change	ME vs. HC
seq.8815.1	Olfactomedin-like protein 1	Q6UWY5	OLFML1	Secreted	Unknown location	Other	No annotated function	0.0152517	0.541874	0.777172	No Change	ME vs. HC
seq.8819.3	Insulin-like growth factor-binding protein 2	P18065	IGFBP2	Secreted	Blood	Other	Other	0.00634623	0.964748	0.98597	No Change	ME vs. HC
seq.8825.4	Paired immunoglobulin-like type 2 receptor alpha	Q9UKJ1	PILRA	Secreted	Blood	Transport	Receptor	0.0134568	0.386926	0.664077	No Change	ME vs. HC
seq.8828.21	Epithelial splicing regulatory protein 1	Q6NXG1	ESRP1	Secreted	Intracellular and membrane proteins	Other	Other	0.012153	0.344285	0.625172	No Change	ME vs. HC
seq.8833.20	Tumor necrosis factor ligand superfamily member 10	P50591	TNFSF10	Secreted	Blood	Inflammation	Cytokine	-0.0531192	0.0479138	0.195226	Down (pval < 0.05)	ME vs. HC
seq.8837.8	Microfibrillar-associated protein 3-like	O75121	MFAP3L	Secreted	Intracellular and membrane proteins	Other	No annotated function	0.0502062	0.103229	0.316162	No Change	ME vs. HC
seq.8839.4	Metaxin-2	O75431	MTX2	Secreted	Intracellular and membrane proteins	Transport	Transport	-0.0191543	0.397564	0.672025	No Change	ME vs. HC
seq.8840.61	Complement C1s subcomponent	P09871	C1S	Secreted	Blood	Classical plasma proteins	Complement pathway	0.0578359	0.121298	0.348391	No Change	ME vs. HC
seq.8841.65	Cartilage intermediate layer protein 2	Q8IUL8	CILP2	Secreted	Extracellular matrix	Other	No annotated function	0.00203945	0.975213	0.988982	No Change	ME vs. HC
seq.8845.2	A disintegrin and metalloproteinase with thrombospondin motifs 3	O15072	ADAMTS3	Secreted	Extracellular matrix	Enzymes	Enzyme	-0.011793	0.572039	0.79722	No Change	ME vs. HC
seq.8850.5	Putative inactive group IIC secretory phospholipase A2	Q5R387	PLA2G2C	Secreted	Unknown location	Other	No annotated function	-0.0486391	0.0315317	0.150883	Down (pval < 0.05)	ME vs. HC
seq.8859.51	Carbonic anhydrase-related protein 11	O75493	CA11	Secreted	Brain	Other	No annotated function	0.0634478	0.185016	0.445572	No Change	ME vs. HC
seq.8867.18	Glycodelin	P09466	PAEP	Secreted	Female reproductive system	Other	No annotated function	-0.00514883	0.76349	0.902587	No Change	ME vs. HC
seq.8874.53	Ceroid-lipofuscinosis neuronal protein 5	O75503	CLN5	Secreted	Intracellular and membrane proteins	Other	No annotated function	0.0115351	0.533079	0.773028	No Change	ME vs. HC
seq.8891.7	Probable serine carboxypeptidase CPVL	Q9H3G5	CPVL	Secreted	Intracellular and membrane proteins	Enzymes	Enzyme	0.212169	0.0785224	0.267312	No Change	ME vs. HC
seq.8927.6	Uncharacterized protein C7orf73	E0CX11	None	Secreted	Intracellular and membrane proteins	Immunity and defense	Immunity	-0.0156688	0.493135	0.745349	No Change	ME vs. HC
seq.8932.1	Ectonucleoside triphosphate diphosphohydrolase 6	O75354	ENTPD6	Secreted	Blood	Enzymes	Enzyme	-0.0252291	0.449851	0.713186	No Change	ME vs. HC
seq.8941.4	Neuroligin-3	Q9NZ94	NLGN3	Secreted	Intracellular and membrane proteins	Other	Cell adhesion	0.0207061	0.505505	0.754703	No Change	ME vs. HC
seq.8942.2	39S ribosomal protein L21, mitochondrial	Q7Z2W9	MRPL21	Secreted	Intracellular and membrane proteins	Other	Other	0.0101764	0.831744	0.932133	No Change	ME vs. HC
seq.8950.4	Calcium-activated chloride channel regulator 2	Q9UQC9	CLCA2	Secreted	Intracellular and membrane proteins	Transport	Transport	-0.00535397	0.899564	0.964198	No Change	ME vs. HC
seq.8952.65	Granulocyte colony-stimulating factor	P09919	CSF3	Secreted	Blood	Inflammation	Cytokine	0.0287689	0.226726	0.49913	No Change	ME vs. HC
seq.8953.47	Hepatoma-derived growth factor	P51858	HDGF	Secreted	Blood	Hormones	Growth factor	-0.325199	4.90371e-05	0.00262514	Down (qval < 0.05)	ME vs. HC
seq.8957.72	Endoplasmic reticulum lectin 1	Q96DZ1	ERLEC1	Secreted	Intracellular and membrane proteins	Other	No annotated function	-0.0647822	0.0400371	0.176395	Down (pval < 0.05)	ME vs. HC
seq.8958.51	Neural cell adhesion molecule L1-like protein	O00533	CHL1	Secreted	Brain	Other	Developmental protein	-0.0381416	0.353484	0.635334	No Change	ME vs. HC
seq.8960.3	Endoplasmic reticulum aminopeptidase 2	Q6P179	ERAP2	Secreted	Blood	Immunity and defense	Immunity	-0.0867851	0.394865	0.670934	No Change	ME vs. HC
seq.8969.49	Monocyte differentiation antigen CD14	P08571	CD14	Secreted	Blood	Immunity and defense	Immunity	-0.0668051	0.0632071	0.234934	No Change	ME vs. HC
seq.8974.172	Collagen alpha-1(XV) chain	P39059	COL15A1	Secreted	Extracellular matrix	Other	Developmental protein	0.0895384	0.0634454	0.2357	No Change	ME vs. HC
seq.8975.26	Cell differentiation protein RCD1 homolog	Q92600	CNOT9	Secreted	Intracellular and membrane proteins	Other	Transcription	-0.246837	0.00410121	0.040438	Down (qval < 0.05)	ME vs. HC
seq.8976.13	Beta-1,4 N-acetylgalactosaminyltransferase 1	Q00973	B4GALNT1	Secreted	Intracellular and membrane proteins	Enzymes	Enzyme	-0.0373145	0.175311	0.434336	No Change	ME vs. HC
seq.8982.65	Thrombospondin-3	P49746	THBS3	Secreted	Extracellular matrix	Other	Cell adhesion	-0.152162	0.112405	0.331595	No Change	ME vs. HC
seq.8983.7	Golgi membrane protein 1	Q8NBJ4	GOLM1	Secreted	Intracellular and membrane proteins	Other	No annotated function	0.156568	0.155266	0.405518	No Change	ME vs. HC
seq.8989.40	Signal peptide, CUB and EGF-like domain-containing protein 1	Q8IWY4	SCUBE1	Secreted	Blood	Other	No annotated function	0.112048	0.180154	0.440677	No Change	ME vs. HC
seq.8997.4	Neuronal pentraxin receptor	O95502	NPTXR	Secreted	Intracellular and membrane proteins	Transport	Receptor	0.0996259	0.225791	0.497637	No Change	ME vs. HC
seq.9002.36	Serpin A11	Q86U17	SERPINA11	Secreted	Blood	Enzymes	Enzyme inhibitor	0.0595804	0.330732	0.612423	No Change	ME vs. HC
seq.9013.60	Netrin-1	O95631	NTN1	Secreted	Extracellular matrix	Other	Other	0.0383738	0.0653485	0.23963	No Change	ME vs. HC
seq.9014.18	Transmembrane protein 25	Q86YD3	TMEM25	Secreted	Intracellular and membrane proteins	Other	No annotated function	0.0398138	0.411057	0.68294	No Change	ME vs. HC
seq.9015.1	Proteoglycan 3	Q9Y2Y8	PRG3	Secreted	Other tissues	Other	No annotated function	-0.0342276	0.593501	0.809079	No Change	ME vs. HC
seq.9022.49	Beta-defensin 132	Q7Z7B7	DEFB132	Secreted	Male reproductive system	Immunity and defense	Defense	0.0511824	0.31716	0.59792	No Change	ME vs. HC
seq.9040.144	Mammalian ependymin-related protein 1	Q9UM22	EPDR1	Secreted	Other tissues	Other	No annotated function	0.0104789	0.716926	0.881537	No Change	ME vs. HC
seq.9051.13	Interleukin-32	P24001	IL32	Secreted	Blood	Inflammation	Interleukin	-0.00623457	0.760194	0.901484	No Change	ME vs. HC
seq.9059.14	Rap guanine nucleotide exchange factor 5	Q92565	RAPGEF5	Secreted	Intracellular and membrane proteins	Other	Other	-0.0073424	0.820671	0.926527	No Change	ME vs. HC
seq.9070.1	Uncharacterized protein C17orf67	Q0P5P2	C17orf67	Secreted	Blood	Other	No annotated function	0.0450534	0.0746412	0.258667	No Change	ME vs. HC
seq.9076.25	Proenkephalin-A	P01210	PENK	Secreted	Other tissues	Hormones	Neuropeptide	0.179858	0.184516	0.444953	No Change	ME vs. HC
seq.9078.207	Beta-1-syntrophin	Q13884	SNTB1	Secreted	Intracellular and membrane proteins	Other	Other	-0.0985855	0.041258	0.179168	Down (pval < 0.05)	ME vs. HC
seq.9086.95	Mammaglobin-B	O75556	SCGB2A1	Secreted	Other tissues	Other	No annotated function	0.0449431	0.208631	0.474353	No Change	ME vs. HC
seq.9087.8	NHL repeat-containing protein 3	Q5JS37	NHLRC3	Secreted	Blood	Other	No annotated function	0.149541	0.0539317	0.212765	No Change	ME vs. HC
seq.9092.33	Angiopoietin-related protein 1	O95841	ANGPTL1	Secreted	Blood	Other	No annotated function	-0.00190275	0.956204	0.983593	No Change	ME vs. HC
seq.9100.32	Uncharacterized protein C5orf46	Q6UWT4	C5orf46	Secreted	Other tissues	Other	No annotated function	-0.00350497	0.902151	0.964844	No Change	ME vs. HC
seq.9115.78	ADAM DEC1	O15204	ADAMDEC1	Secreted	Other tissues	Enzymes	Enzyme	-0.0306223	0.36621	0.645542	No Change	ME vs. HC
seq.9117.4	Interleukin-36 gamma	Q9NZH8	IL36G	Secreted	Blood	Inflammation	Interleukin	0.0733886	0.00586895	0.050643	Up (pval < 0.05)	ME vs. HC
seq.9125.23	Mannan-binding lectin serine protease 1	P48740	MASP1	Secreted	Blood	Immunity and defense	Immunity	-0.0286652	0.282049	0.562104	No Change	ME vs. HC
seq.9126.171	5'-nucleotidase domain-containing protein 3	Q86UY8	NT5DC3	Secreted	Unknown location	Enzymes	Enzyme	-0.00266778	0.969103	0.986748	No Change	ME vs. HC
seq.9128.34	Leucine-rich repeat transmembrane protein FLRT3	Q9NZU0	FLRT3	Secreted	Intracellular and membrane proteins	Other	Developmental protein	-0.0277254	0.0961317	0.302648	No Change	ME vs. HC
seq.9168.31	C-C motif chemokine 26	Q9Y258	CCL26	Secreted	Blood	Inflammation	Chemokine	-0.028742	0.271307	0.549211	No Change	ME vs. HC
seq.9170.24	Interleukin-17A	Q16552	IL17A	Secreted	Blood	Inflammation	Interleukin	0.028155	0.149889	0.397569	No Change	ME vs. HC
seq.9172.69	Neutrophil collagenase	P22894	MMP8	Secreted	Extracellular matrix	Enzymes	Enzyme	-0.590469	0.000346084	0.00856559	Down (qval < 0.05)	ME vs. HC
seq.9175.48	Down syndrome cell adhesion molecule	O60469	DSCAM	Secreted	Intracellular and membrane proteins	Other	Cell adhesion	-0.0117251	0.608439	0.818105	No Change	ME vs. HC
seq.9176.3	Mucin-1	P15941	MUC1	Secreted	Other tissues	Other	No annotated function	0.0314972	0.100749	0.312086	No Change	ME vs. HC
seq.9177.6	Protein FAM3B	P58499	FAM3B	Secreted	Blood	Inflammation	Cytokine	0.14357	0.109612	0.327004	No Change	ME vs. HC
seq.9178.30	Neuregulin-1	Q02297	NRG1	Secreted	Blood	Hormones	Growth factor	-0.0135967	0.83396	0.934045	No Change	ME vs. HC
seq.9182.3	Low-density lipoprotein receptor-related protein 1, soluble	Q07954	LRP1	Secreted	Intracellular and membrane proteins	Transport	Receptor	-0.204959	0.0944281	0.299654	No Change	ME vs. HC
seq.9188.119	C-X-C motif chemokine 9	Q07325	CXCL9	Secreted	Blood	Inflammation	Chemokine	0.00567249	0.942277	0.976968	No Change	ME vs. HC
seq.9190.7	CD63 antigen	P08962	CD63	Secreted	Intracellular and membrane proteins	Transport	Transport	0.00735589	0.871066	0.951341	No Change	ME vs. HC
seq.9191.8	Trefoil factor 2	Q03403	TFF2	Secreted	Digestive system	Other	No annotated function	0.0284464	0.811728	0.923117	No Change	ME vs. HC
seq.9196.8	Galectin-7	P47929	LGALS7	Secreted	Intracellular and membrane proteins	Other	Other	0.0243293	0.41209	0.683949	No Change	ME vs. HC
seq.9197.4	Galectin-9	O00182	LGALS9	Secreted	Blood	Immunity and defense	Immunity	0.0442835	0.0614574	0.231146	No Change	ME vs. HC
seq.9201.13	Transgelin-2	P37802	TAGLN2	Secreted	Intracellular and membrane proteins	Other	No annotated function	-0.205962	0.0300633	0.146103	Down (pval < 0.05)	ME vs. HC
seq.9204.33	Pro-opiomelanocortin	P01189	POMC	Secreted	Blood	Hormones	Hormone	0.0665618	0.301622	0.583338	No Change	ME vs. HC
seq.9211.19	Pigment epithelium-derived factor	P36955	SERPINF1	Secreted	Blood	Other	No annotated function	0.0913711	0.0096371	0.0694212	Up (pval < 0.05)	ME vs. HC
seq.9212.22	Cathepsin F	Q9UBX1	CTSF	Secreted	Intracellular and membrane proteins	Enzymes	Enzyme	0.156517	0.00152372	0.0212983	Up (qval < 0.05)	ME vs. HC
seq.9218.7	Tumor necrosis factor receptor superfamily member 6	P25445	FAS	Secreted	Blood	Transport	Receptor	0.048641	0.00351807	0.0363517	Up (qval < 0.05)	ME vs. HC
seq.9219.70	Neudesin	Q9UMX5	NENF	Secreted	Blood	Other	No annotated function	0.0367212	0.215533	0.483761	No Change	ME vs. HC
seq.9223.11	Mesencephalic astrocyte-derived neurotrophic factor	P55145	MANF	Secreted	Blood	Hormones	Growth factor	-0.160093	0.243432	0.519331	No Change	ME vs. HC
seq.9224.20	Prolactin receptor	P16471	PRLR	Secreted	Intracellular and membrane proteins	Transport	Receptor	0.0456409	0.0221636	0.120185	Up (pval < 0.05)	ME vs. HC
seq.9229.9	Chymotrypsin-like protease CTRL-1	P40313	CTRL	Secreted	Digestive system	Enzymes	Enzyme	0.0326493	0.404019	0.67762	No Change	ME vs. HC
seq.9233.71	Tissue factor pathway inhibitor 2	P48307	TFPI2	Secreted	Extracellular matrix	Classical plasma proteins	Blood coagulation	0.0270075	0.540891	0.777172	No Change	ME vs. HC
seq.9234.8	Twisted gastrulation protein homolog 1	Q9GZX9	TWSG1	Secreted	Unknown location	Other	Developmental protein	0.0858489	0.00210455	0.0263344	Up (qval < 0.05)	ME vs. HC
seq.9235.3	Plexin domain-containing protein 1	Q8IUK5	PLXDC1	Secreted	Intracellular and membrane proteins	Other	No annotated function	0.0497723	0.581409	0.801485	No Change	ME vs. HC
seq.9242.11	Betacellulin	P35070	BTC	Secreted	Blood	Hormones	Growth factor	0.0214976	0.720897	0.882864	No Change	ME vs. HC
seq.9243.10	Lysozyme g-like protein 1	Q8N1E2	LYG1	Secreted	Other tissues	Enzymes	Enzyme	0.0309538	0.723382	0.884123	No Change	ME vs. HC
seq.9244.27	Palmitoyl-protein thioesterase 1	P50897	PPT1	Secreted	Intracellular and membrane proteins	Enzymes	Enzyme	-0.135308	0.00132722	0.0194076	Down (qval < 0.05)	ME vs. HC
seq.9245.1	Killer cell immunoglobulin-like receptor 2DL4	Q99706	KIR2DL4	Secreted	Intracellular and membrane proteins	Transport	Receptor	-0.0074449	0.782958	0.909564	No Change	ME vs. HC
seq.9248.36	Myeloid-derived growth factor	Q969H8	MYDGF	Secreted	Blood	Other	Developmental protein	0.0202013	0.241962	0.517305	No Change	ME vs. HC
seq.9250.87	Neutrophil defensin 1	P59665	DEFA1	Secreted	Blood	Immunity and defense	Defense	-0.130866	0.373254	0.65246	No Change	ME vs. HC
seq.9251.28	Epididymis-specific alpha-mannosidase	Q9Y2E5	MAN2B2	Secreted	Blood	Enzymes	Enzyme	0.0998431	0.0422994	0.181964	Up (pval < 0.05)	ME vs. HC
seq.9255.5	Interleukin-17C	Q9P0M4	IL17C	Secreted	Blood	Inflammation	Interleukin	0.0348109	0.0639547	0.236991	No Change	ME vs. HC
seq.9256.78	Neuronal pentraxin-1	Q15818	NPTX1	Secreted	Brain	Other	No annotated function	0.0485185	0.186088	0.44658	No Change	ME vs. HC
seq.9263.57	Sialate O-acetylesterase	Q9HAT2	SIAE	Secreted	Intracellular and membrane proteins	Enzymes	Enzyme	-0.0371548	0.462551	0.722373	No Change	ME vs. HC
seq.9264.11	Cathepsin O	P43234	CTSO	Secreted	Intracellular and membrane proteins	Enzymes	Enzyme	0.10756	0.0244748	0.128073	Up (pval < 0.05)	ME vs. HC
seq.9265.10	Glioma pathogenesis-related protein 1	P48060	GLIPR1	Secreted	Intracellular and membrane proteins	Other	No annotated function	0.0813715	0.000893591	0.015189	Up (qval < 0.05)	ME vs. HC
seq.9266.1	Triggering receptor expressed on myeloid cells 1	Q9NP99	TREM1	Secreted	Blood	Transport	Receptor	0.0140409	0.792737	0.91343	No Change	ME vs. HC
seq.9267.2	Carboxypeptidase A4	Q9UI42	CPA4	Secreted	Other tissues	Enzymes	Enzyme	0.408027	0.254177	0.531573	No Change	ME vs. HC
seq.9269.7	Biotinidase	P43251	BTD	Secreted	Blood	Enzymes	Enzyme	0.0240168	0.622932	0.826739	No Change	ME vs. HC
seq.9276.7	Carboxypeptidase A2	P48052	CPA2	Secreted	Digestive system	Enzymes	Enzyme	-0.00821381	0.849918	0.942552	No Change	ME vs. HC
seq.9277.16	Regenerating islet-derived protein 3-alpha	Q06141	REG3A	Secreted	Digestive system	Classical plasma proteins	Acute phase	0.0596628	0.208642	0.474353	No Change	ME vs. HC
[truncated: 101 more rows]

## Sheet: 3_M1 vs. HC
AptName	TargetFullName	UniProt	EntrezGeneSymbol	F1	F2	F3	F4	logFC	P.Value	adj.P.Val	Significant	Group
seq.10044.12	Protein Wnt-10a	Q9GZT5	WNT10A	Secreted	Extracellular matrix	Other	Developmental protein	-0.0812454	0.290936	0.60067	No Change	M1 vs. HC
seq.10361.25	2'-5'-oligoadenylate synthase 1	P00973	OAS1	Secreted	Intracellular and membrane proteins	Immunity and defense	Immunity	0.0235127	0.808013	0.927967	No Change	M1 vs. HC
seq.10366.11	Platelet-derived growth factor receptor alpha	P16234	PDGFRA	Secreted	Intracellular and membrane proteins	Transport	Receptor	0.00898875	0.885844	0.959871	No Change	M1 vs. HC
seq.10382.1	Angiopoietin-related protein 3	Q9Y5C1	ANGPTL3	Secreted	Blood	Other	Cell adhesion	0.0418933	0.61952	0.835891	No Change	M1 vs. HC
seq.10391.1	Angiopoietin-related protein 3	Q9Y5C1	ANGPTL3	Secreted	Blood	Other	Cell adhesion	-0.0807054	0.497275	0.761563	No Change	M1 vs. HC
seq.10425.3	Beta-1,4-galactosyltransferase 5	O43286	B4GALT5	Secreted	Intracellular and membrane proteins	Enzymes	Enzyme	-0.0341498	0.192612	0.509781	No Change	M1 vs. HC
seq.10435.2	N(4)-(beta-N-acetylglucosaminyl)-L-asparaginase	P20933	AGA	Secreted	Intracellular and membrane proteins	Enzymes	Enzyme	0.0186437	0.440295	0.722257	No Change	M1 vs. HC
seq.10438.19	Granulocyte-macrophage colony-stimulating factor receptor subunit alpha	P15509	CSF2RA	Secreted	Blood	Transport	Receptor	-0.0115484	0.795786	0.923164	No Change	M1 vs. HC
seq.10439.57	Alpha-amylase 2B	P19961	AMY2B	Secreted	Digestive system	Enzymes	Enzyme	-0.130818	0.17397	0.487195	No Change	M1 vs. HC
seq.10445.20	Apolipoprotein M	O95445	APOM	Secreted	Blood	Classical plasma proteins	Apolipoprotein	-0.104834	0.0355138	0.272035	Down (pval < 0.05)	M1 vs. HC
seq.10451.11	Nucleobindin-1	Q02818	NUCB1	Secreted	Blood	Other	Other	-0.0289047	0.56503	0.803858	No Change	M1 vs. HC
seq.10455.196	Interleukin-31	Q6EBC2	IL31	Secreted	Blood	Inflammation	Interleukin	0.220473	0.109864	0.409184	No Change	M1 vs. HC
seq.10460.1	Chitotriosidase-1	Q13231	CHIT1	Secreted	Blood	Enzymes	Enzyme	0.109177	0.572385	0.808892	No Change	M1 vs. HC
seq.10462.14	Insulin-like peptide INSL5	Q9Y5Q6	INSL5	Secreted	Blood	Hormones	Hormone	-0.00602391	0.963592	0.986759	No Change	M1 vs. HC
seq.10463.23	Intestinal-type alkaline phosphatase	P09923	ALPI	Secreted	Intracellular and membrane proteins	Enzymes	Enzyme	-0.0243969	0.462541	0.737609	No Change	M1 vs. HC
seq.10464.6	Anthrax toxin receptor 1	Q9H6X2	ANTXR1	Secreted	Intracellular and membrane proteins	Transport	Receptor	-0.162604	0.00501556	0.140244	Down (pval < 0.05)	M1 vs. HC
seq.10473.2	Trefoil factor 2	Q03403	TFF2	Secreted	Digestive system	Other	No annotated function	0.0879543	0.273633	0.58718	No Change	M1 vs. HC
seq.10479.18	Stromelysin-2	P09238	MMP10	Secreted	Extracellular matrix	Enzymes	Enzyme	-0.0314861	0.640656	0.847095	No Change	M1 vs. HC
seq.10480.33	CD59 glycoprotein	P13987	CD59	Secreted	Intracellular and membrane proteins	Other	No annotated function	0.00346978	0.943775	0.980035	No Change	M1 vs. HC
seq.10496.11	Calcium-activated chloride channel regulator 1	A8K7I4	CLCA1	Secreted	Digestive system	Transport	Transport	0.0346722	0.450666	0.729374	No Change	M1 vs. HC
seq.10507.166	Acrosomal protein SP-10	P26436	ACRV1	Secreted	Male reproductive system	Other	No annotated function	-0.0336345	0.354681	0.657086	No Change	M1 vs. HC
seq.10511.10	Collagen alpha-3(VI) chain	P12111	COL6A3	Secreted	Extracellular matrix	Other	Cell adhesion	-0.38632	0.365081	0.66538	No Change	M1 vs. HC
seq.10513.13	Calsenilin	Q9Y2W7	KCNIP3	Secreted	Intracellular and membrane proteins	Transport	Transport	0.210682	0.012828	0.199529	Up (pval < 0.05)	M1 vs. HC
seq.10514.5	Prostaglandin-H2 D-isomerase	P41222	PTGDS	Secreted	Blood	Transport	Transport	0.194318	0.00311288	0.115502	Up (pval < 0.05)	M1 vs. HC
seq.10528.2	Dipeptidase 1	P16444	DPEP1	Secreted	Intracellular and membrane proteins	Enzymes	Enzyme	-0.010614	0.856973	0.949344	No Change	M1 vs. HC
seq.10546.2	Thrombospondin-type laminin G domain and EAR repeat-containing protein	Q8WU66	TSPEAR	Secreted	Other tissues	Other	Other	-0.0689906	0.489226	0.75807	No Change	M1 vs. HC
seq.10551.7	Linker for activation of T-cells family member 1	O43561	LAT	Secreted	Intracellular and membrane proteins	Immunity and defense	Immunity	0.117359	0.690297	0.871472	No Change	M1 vs. HC
seq.10554.23	Beta-galactosidase	P16278	GLB1	Secreted	Intracellular and membrane proteins	Enzymes	Enzyme	-0.226253	0.334509	0.637927	No Change	M1 vs. HC
seq.10561.5	Peptidoglycan recognition protein 3	Q96LB9	PGLYRP3	Secreted	Other tissues	Immunity and defense	Immunity	-0.0138656	0.772494	0.912494	No Change	M1 vs. HC
seq.10569.28	Microfibrillar-associated protein 2	P55001	MFAP2	Secreted	Extracellular matrix	Other	No annotated function	-0.0901908	0.0406591	0.285438	Down (pval < 0.05)	M1 vs. HC
seq.10572.65	Cystatin-8	O60676	CST8	Secreted	Male reproductive system	Enzymes	Enzyme inhibitor	0.0531252	0.403691	0.694072	No Change	M1 vs. HC
seq.10574.10	Beta-2-microglobulin	P61769	B2M	Secreted	Blood	Immunity and defense	Immunity	-0.0872045	0.706927	0.881076	No Change	M1 vs. HC
seq.10580.14	Surfactant-associated protein 2	Q6UW10	SFTA2	Secreted	Other tissues	Other	No annotated function	0.0142002	0.714282	0.883924	No Change	M1 vs. HC
seq.10583.1	Transmembrane protein 108	Q6UXF1	TMEM108	Secreted	Intracellular and membrane proteins	Other	No annotated function	0.0117573	0.850723	0.945984	No Change	M1 vs. HC
seq.10603.1	Histatin-3	P15516	HTN3	Secreted	Digestive system	Immunity and defense	Defense	0.0774625	0.26866	0.581112	No Change	M1 vs. HC
seq.10608.9	Histatin-1	P15515	HTN1	Secreted	Digestive system	Immunity and defense	Defense	-0.0973289	0.369661	0.668016	No Change	M1 vs. HC
seq.10612.18	Procollagen-lysine,2-oxoglutarate 5-dioxygenase 3	O60568	PLOD3	Secreted	Extracellular matrix	Enzymes	Enzyme	-0.0325005	0.59438	0.820406	No Change	M1 vs. HC
seq.10620.21	Beta-microseminoprotein	P08118	MSMB	Secreted	Male reproductive system	Other	No annotated function	-0.0955308	0.624216	0.837241	No Change	M1 vs. HC
seq.10623.19	Mucin-1	P15941	MUC1	Secreted	Other tissues	Other	No annotated function	-0.0262389	0.6016	0.825032	No Change	M1 vs. HC
seq.10624.45	Serine protease inhibitor Kazal-type 13	Q1W4C9	SPINK13	Secreted	Male reproductive system	Enzymes	Enzyme inhibitor	-0.0112214	0.720419	0.886521	No Change	M1 vs. HC
seq.10636.1	Cell surface glycoprotein CD200 receptor 1	Q8TD46	CD200R1	Secreted	Intracellular and membrane proteins	Transport	Receptor	-0.0143018	0.646444	0.850548	No Change	M1 vs. HC
seq.10638.1	TERF1-interacting nuclear factor 2	Q9BSI4	TINF2	Secreted	Intracellular and membrane proteins	Other	No annotated function	-0.00291656	0.928792	0.974832	No Change	M1 vs. HC
seq.10643.16	Noelin-3	Q96PB7	OLFM3	Secreted	Brain	Other	No annotated function	-0.0202208	0.687644	0.871365	No Change	M1 vs. HC
seq.10666.7	N-acetylglucosamine-1-phosphotransferase subunit gamma	Q9UJJ9	GNPTG	Secreted	Intracellular and membrane proteins	Other	No annotated function	-0.0385837	0.372231	0.670661	No Change	M1 vs. HC
seq.10670.26	Semaphorin-3E	O15041	SEMA3E	Secreted	Other tissues	Other	Developmental protein	-0.248107	0.225642	0.543694	No Change	M1 vs. HC
seq.10672.75	Pulmonary surfactant-associated protein B	P07988	SFTPB	Secreted	Other tissues	Other	Other	-0.00488999	0.940872	0.979234	No Change	M1 vs. HC
seq.10675.223	Thioredoxin-related transmembrane protein 2	Q9Y320	TMX2	Secreted	Intracellular and membrane proteins	Other	No annotated function	-0.0681901	0.29323	0.602303	No Change	M1 vs. HC
seq.10695.12	Protein WFDC10B	Q8IUB3	WFDC10B	Secreted	Male reproductive system	Other	No annotated function	0.043783	0.255096	0.571673	No Change	M1 vs. HC
seq.10699.52	Prolow-density lipoprotein receptor-related protein 1	Q07954	LRP1	Secreted	Intracellular and membrane proteins	Transport	Receptor	-0.00532746	0.875035	0.95453	No Change	M1 vs. HC
seq.10702.1	Collagen alpha-1(XXVIII) chain	Q2UY09	COL28A1	Secreted	Extracellular matrix	Other	Cell adhesion	0.147626	0.0115681	0.191738	Up (pval < 0.05)	M1 vs. HC
seq.10703.203	Sin3 histone deacetylase corepressor complex component SDS3	Q9H7L9	SUDS3	Secreted	Intracellular and membrane proteins	Other	Transcription	0.00751088	0.839188	0.941568	No Change	M1 vs. HC
seq.10708.3	Progonadoliberin-2	O43555	GNRH2	Secreted	Blood	Hormones	Hormone	0.0128717	0.870265	0.953997	No Change	M1 vs. HC
seq.10710.23	Zona pellucida-binding protein 2	Q6X784	ZPBP2	Secreted	Male reproductive system	Other	No annotated function	0.0927398	0.0862003	0.381145	No Change	M1 vs. HC
seq.10714.7	Angiotensin-converting enzyme	P12821	ACE	Secreted	Blood	Enzymes	Enzyme	-0.113874	0.17316	0.486975	No Change	M1 vs. HC
seq.10721.76	Heat shock 70 kDa protein 1A	P0DMV8	HSPA1A	Secreted	Intracellular and membrane proteins	Transport	Receptor	-0.027566	0.679872	0.867666	No Change	M1 vs. HC
seq.10734.339	Galactose-3-O-sulfotransferase 2	Q9H3Q3	GAL3ST2	Secreted	Intracellular and membrane proteins	Enzymes	Enzyme	-0.171734	0.182918	0.498533	No Change	M1 vs. HC
seq.10737.96	Leukocyte elastase inhibitor	P30740	SERPINB1	Secreted	Blood	Enzymes	Enzyme inhibitor	-0.142032	0.160334	0.47298	No Change	M1 vs. HC
seq.10738.11	Fibulin-5	Q9UBX5	FBLN5	Secreted	Extracellular matrix	Other	Cell adhesion	-0.111414	0.382034	0.679315	No Change	M1 vs. HC
seq.10741.22	Macrophage colony-stimulating factor 1	P09603	CSF1	Secreted	Blood	Inflammation	Cytokine	0.0163949	0.766169	0.908157	No Change	M1 vs. HC
seq.10743.13	SLIT and NTRK-like protein 1	Q96PX8	SLITRK1	Secreted	Brain	Other	No annotated function	0.00508899	0.949773	0.981249	No Change	M1 vs. HC
seq.10746.24	Dickkopf-related protein 3	Q9UBP4	DKK3	Secreted	Other tissues	Other	Developmental protein	0.13634	0.0453635	0.297523	Up (pval < 0.05)	M1 vs. HC
seq.10749.18	Heat shock 70 kDa protein 1A	P0DMV8	HSPA1A	Secreted	Intracellular and membrane proteins	Transport	Receptor	-0.0298893	0.650389	0.853883	No Change	M1 vs. HC
seq.10753.31	Disintegrin and metalloproteinase domain-containing protein 7	Q9H2U9	ADAM7	Secreted	Intracellular and membrane proteins	Other	No annotated function	0.00517463	0.972791	0.990251	No Change	M1 vs. HC
seq.10754.113	Prokineticin-2	Q9HC23	PROK2	Secreted	Blood	Hormones	Neuropeptide	-0.224841	0.158524	0.471899	No Change	M1 vs. HC
seq.10756.34	Urocortin-3	Q969E3	UCN3	Secreted	Blood	Hormones	Hormone	-0.0152624	0.867058	0.952276	No Change	M1 vs. HC
seq.10758.2	Keratocan	O60938	KERA	Secreted	Extracellular matrix	Other	Other	-0.0539159	0.27616	0.590183	No Change	M1 vs. HC
seq.10760.107	Glutamate receptor 4	P48058	GRIA4	Secreted	Intracellular and membrane proteins	Transport	Receptor	0.182234	0.000123389	0.0291246	Up (qval < 0.05)	M1 vs. HC
seq.10800.15	Serpin H1	P50454	SERPINH1	Secreted	Intracellular and membrane proteins	Other	Other	-0.0447633	0.624767	0.837672	No Change	M1 vs. HC
seq.10801.11	Ephrin-A2	O43921	EFNA2	Secreted	Intracellular and membrane proteins	Other	No annotated function	0.0863148	0.0451447	0.296885	Up (pval < 0.05)	M1 vs. HC
seq.10803.22	Heat shock 70 kDa protein 1A	P0DMV8	HSPA1A	Secreted	Intracellular and membrane proteins	Transport	Receptor	-0.0608698	0.234295	0.552238	No Change	M1 vs. HC
seq.10816.150	Paired immunoglobulin-like type 2 receptor alpha isoform FDF03-M14	Q9UKJ1	PILRA	Secreted	Blood	Transport	Receptor	0.375505	0.212949	0.529882	No Change	M1 vs. HC
seq.10818.36	Sphingomyelin phosphodiesterase	P17405	SMPD1	Secreted	Blood	Enzymes	Enzyme	0.0474159	0.563453	0.802707	No Change	M1 vs. HC
seq.10819.108	Fibulin-1	P23142	FBLN1	Secreted	Extracellular matrix	Other	Other	-0.28463	0.00355312	0.120885	Down (pval < 0.05)	M1 vs. HC
seq.10832.24	Beta-1,4-galactosyltransferase 6	Q9UBX8	B4GALT6	Secreted	Intracellular and membrane proteins	Enzymes	Enzyme	0.012754	0.824086	0.934994	No Change	M1 vs. HC
seq.10833.64	Hedgehog-interacting protein	Q96QV1	HHIP	Secreted	Other tissues	Other	No annotated function	0.0978916	0.138535	0.451069	No Change	M1 vs. HC
seq.10835.25	Alpha-1,4-N-acetylglucosaminyltransferase	Q9UNA3	A4GNT	Secreted	Intracellular and membrane proteins	Enzymes	Enzyme	0.00109582	0.991153	0.996016	No Change	M1 vs. HC
seq.10851.77	Interleukin-27 subunit beta	Q14213	EBI3	Secreted	Blood	Inflammation	Cytokine	0.253881	0.109163	0.408829	No Change	M1 vs. HC
seq.10892.8	Oncostatin-M-specific receptor subunit beta	Q99650	OSMR	Secreted	Intracellular and membrane proteins	Transport	Receptor	0.0513132	0.469303	0.742342	No Change	M1 vs. HC
seq.10894.25	Secretagogin	O76038	SCGN	Secreted	Intracellular and membrane proteins	Other	No annotated function	0.0508222	0.325407	0.630134	No Change	M1 vs. HC
seq.10907.116	Neurotrimin	Q9P121	NTM	Secreted	Intracellular and membrane proteins	Other	Cell adhesion	0.0204497	0.790465	0.921252	No Change	M1 vs. HC
seq.10916.44	Secretory phospholipase A2 receptor	Q13018	PLA2R1	Secreted	Blood	Transport	Receptor	-0.0859317	0.204034	0.522679	No Change	M1 vs. HC
seq.10924.258	Neuferricin	Q8WUJ1	CYB5D2	Secreted	Blood	Other	Other	0.0608326	0.0261656	0.251486	Up (pval < 0.05)	M1 vs. HC
seq.10940.25	Sarcalumenin	Q86TD4	SRL	Secreted	Intracellular and membrane proteins	Other	No annotated function	0.0726713	0.127122	0.437602	No Change	M1 vs. HC
seq.10949.59	60S acidic ribosomal protein P2	P05387	RPLP2	Secreted	Intracellular and membrane proteins	Other	Other	-0.0742958	0.303488	0.611235	No Change	M1 vs. HC
seq.10956.82	Glycine cleavage system H protein, mitochondrial	P23434	GCSH	Secreted	Intracellular and membrane proteins	Other	No annotated function	0.0285932	0.750011	0.900412	No Change	M1 vs. HC
seq.10966.1	Alpha-2-HS-glycoprotein	P02765	AHSG	Secreted	Blood	Other	Other	0.470739	0.594444	0.820406	No Change	M1 vs. HC
seq.10967.12	Prolactin	P01236	PRL	Secreted	Blood	Hormones	Hormone	0.0461797	0.471662	0.744567	No Change	M1 vs. HC
seq.10970.3	Ecto-ADP-ribosyltransferase 3	Q13508	ART3	Secreted	Intracellular and membrane proteins	Enzymes	Enzyme	0.228772	0.00552539	0.145584	Up (pval < 0.05)	M1 vs. HC
seq.10974.20	Serine protease inhibitor Kazal-type 7	P58062	SPINK7	Secreted	Other tissues	Enzymes	Enzyme inhibitor	-0.0441779	0.507854	0.767596	No Change	M1 vs. HC
seq.10975.59	Mucin-like protein 1	Q96DR8	MUCL1	Secreted	Other tissues	Other	No annotated function	-0.0426442	0.387538	0.683298	No Change	M1 vs. HC
seq.10976.44	Mucin-1	P15941	MUC1	Secreted	Other tissues	Other	No annotated function	-0.0317637	0.145458	0.459124	No Change	M1 vs. HC
seq.10977.55	Unique cartilage matrix-associated protein	Q8WVF2	UCMA	Secreted	Extracellular matrix	Other	No annotated function	-0.0142027	0.913971	0.969556	No Change	M1 vs. HC
seq.10978.39	Growth hormone variant	P01242	GH2	Secreted	Blood	Hormones	Hormone	-0.0748613	0.654501	0.855922	No Change	M1 vs. HC
seq.10980.11	Acetylcholinesterase	P22303	ACHE	Secreted	Intracellular and membrane proteins	Enzymes	Enzyme	0.0334097	0.672669	0.86486	No Change	M1 vs. HC
seq.10981.56	Pro-neuregulin-3, membrane-bound isoform	P56975	NRG3	Secreted	Brain	Hormones	Growth factor	0.151589	0.0277058	0.255919	Up (pval < 0.05)	M1 vs. HC
seq.11067.13	Osteocalcin	P02818	BGLAP	Secreted	Blood	Other	Other	0.168895	0.318349	0.624956	No Change	M1 vs. HC
seq.11071.1	Interleukin-5	P05113	IL5	Secreted	Blood	Inflammation	Interleukin	0.0289843	0.550388	0.792792	No Change	M1 vs. HC
seq.11101.18	Toll-like receptor 4	O00206	TLR4	Secreted	Intracellular and membrane proteins	Transport	Receptor	-0.182429	0.197496	0.517104	No Change	M1 vs. HC
seq.11102.22	Regenerating islet-derived protein 4	Q9BYZ8	REG4	Secreted	Digestive system	Other	No annotated function	0.207337	0.0671217	0.347269	No Change	M1 vs. HC
seq.11104.13	Chitinase-3-like protein 1	P36222	CHI3L1	Secreted	Blood	Immunity and defense	Defense	-0.0451414	0.871137	0.954382	No Change	M1 vs. HC
seq.11109.56	Sushi, von Willebrand factor type A, EGF and pentraxin domain-containing protein 1	Q4LDE5	SVEP1	Secreted	Intracellular and membrane proteins	Other	Cell adhesion	-0.0507054	0.389459	0.684708	No Change	M1 vs. HC
seq.11117.2	Spermatogenesis-associated protein 20	Q8TB22	SPATA20	Secreted	Male reproductive system	Other	Developmental protein	0.0392164	0.264696	0.578336	No Change	M1 vs. HC
seq.11121.56	Brorin	Q2TAL6	VWC2	Secreted	Extracellular matrix	Other	No annotated function	0.141495	0.0600318	0.331139	No Change	M1 vs. HC
seq.11129.66	Bone morphogenetic protein 15	O95972	BMP15	Secreted	Other tissues	Inflammation	Cytokine	-0.0261582	0.440399	0.722267	No Change	M1 vs. HC
seq.11135.5	39S ribosomal protein L55, mitochondrial	Q7Z7F7	MRPL55	Secreted	Intracellular and membrane proteins	Other	Other	0.0632647	0.125134	0.434676	No Change	M1 vs. HC
seq.11140.56	Collagen alpha-1(I) chain	P02452	COL1A1	Secreted	Extracellular matrix	Other	No annotated function	-0.0514863	0.62775	0.840113	No Change	M1 vs. HC
seq.11142.11	Angiopoietin-related protein 1	O95841	ANGPTL1	Secreted	Blood	Other	No annotated function	-0.0528736	0.237589	0.555562	No Change	M1 vs. HC
seq.11143.32	Noelin-3	Q96PB7	OLFM3	Secreted	Brain	Other	No annotated function	0.0838301	0.00998893	0.181195	Up (pval < 0.05)	M1 vs. HC
seq.11144.10	Beta-defensin 116	Q30KQ4	DEFB116	Secreted	Male reproductive system	Immunity and defense	Defense	-0.142043	0.0102324	0.183283	Down (pval < 0.05)	M1 vs. HC
seq.11150.3	Collagen alpha-1(VI) chain	P12109	COL6A1	Secreted	Extracellular matrix	Other	Cell adhesion	-0.0913907	0.409681	0.698958	No Change	M1 vs. HC
seq.11152.46	Kallikrein-13	Q9UKR3	KLK13	Secreted	Other tissues	Enzymes	Enzyme	0.078069	0.524726	0.779113	No Change	M1 vs. HC
seq.11154.3	Nuclear factor erythroid 2-related factor 1	Q14494	NFE2L1	Secreted	Intracellular and membrane proteins	Other	Transcription	-0.0498872	0.540073	0.788063	No Change	M1 vs. HC
seq.11157.35	Heat shock 70 kDa protein 1A	P0DMV8	HSPA1A	Secreted	Intracellular and membrane proteins	Transport	Receptor	-0.0594855	0.165803	0.479162	No Change	M1 vs. HC
seq.11162.37	Equatorin	Q9NQ60	EQTN	Secreted	Male reproductive system	Other	No annotated function	0.0294485	0.509173	0.768638	No Change	M1 vs. HC
seq.11168.3	Multiple epidermal growth factor-like domains protein 10	Q96KG7	MEGF10	Secreted	Intracellular and membrane proteins	Other	Cell adhesion	-0.0816912	0.0883324	0.383306	No Change	M1 vs. HC
seq.11174.8	Thrombospondin type-1 domain-containing protein 7A	Q9UPZ6	THSD7A	Secreted	Blood	Other	Developmental protein	-0.0135622	0.916505	0.970979	No Change	M1 vs. HC
seq.11178.21	Sushi, von Willebrand factor type A, EGF and pentraxin domain-containing protein 1	Q4LDE5	SVEP1	Secreted	Intracellular and membrane proteins	Other	Cell adhesion	-0.0274478	0.737369	0.895106	No Change	M1 vs. HC
seq.11184.51	Chromogranin-A	P10645	CHGA	Secreted	Intracellular and membrane proteins	Immunity and defense	Defense	-0.587751	0.113904	0.417436	No Change	M1 vs. HC
seq.11186.12	Transmembrane protein 52	Q8NDY8	TMEM52	Secreted	Intracellular and membrane proteins	Other	No annotated function	0.0875902	0.0203087	0.232301	Up (pval < 0.05)	M1 vs. HC
seq.11192.168	Tubulointerstitial nephritis antigen-like	Q9GZM7	TINAGL1	Secreted	Extracellular matrix	Other	No annotated function	-0.0187331	0.780141	0.916731	No Change	M1 vs. HC
seq.11196.31	Collagen alpha-3(VI) chain	P12111	COL6A3	Secreted	Extracellular matrix	Other	Cell adhesion	0.0778395	0.0644225	0.340765	No Change	M1 vs. HC
seq.11212.7	Thioredoxin domain-containing protein 5	Q8NBS9	TXNDC5	Secreted	Intracellular and membrane proteins	Other	No annotated function	-0.0334658	0.563516	0.802707	No Change	M1 vs. HC
seq.11214.40	DnaJ homolog subfamily B member 9	Q9UBS3	DNAJB9	Secreted	Intracellular and membrane proteins	Other	Other	0.181081	0.0442103	0.29364	Up (pval < 0.05)	M1 vs. HC
seq.11219.95	Fibroblast growth factor-binding protein 3	Q8TAT2	FGFBP3	Secreted	Brain	Other	Other	0.103628	0.0802107	0.370087	No Change	M1 vs. HC
seq.11227.31	Transducin beta-like protein 2	Q9Y4P3	TBL2	Secreted	Male reproductive system	Other	No annotated function	-0.0295744	0.32407	0.629115	No Change	M1 vs. HC
seq.11228.37	Protein RIC-3	Q7Z5B4	RIC3	Secreted	Intracellular and membrane proteins	Other	Other	-0.0573727	0.0292474	0.259715	Down (pval < 0.05)	M1 vs. HC
seq.11232.46	Transcobalamin-1	P20061	TCN1	Secreted	Blood	Transport	Transport	-0.186208	0.0171171	0.22088	Down (pval < 0.05)	M1 vs. HC
seq.11237.49	Procollagen C-endopeptidase enhancer 1	Q15113	PCOLCE	Secreted	Extracellular matrix	Other	No annotated function	-0.0941579	0.159082	0.472587	No Change	M1 vs. HC
seq.11246.3	BPI fold-containing family B member 1	Q8TDL5	BPIFB1	Secreted	Other tissues	Immunity and defense	Immunity	-0.271008	0.0889771	0.383306	No Change	M1 vs. HC
seq.11247.20	N-acetylglutamate synthase, mitochondrial	Q8N159	NAGS	Secreted	Intracellular and membrane proteins	Enzymes	Enzyme	0.042132	0.217025	0.533531	No Change	M1 vs. HC
seq.11254.13	Papilin	O95428	PAPLN	Secreted	Unknown location	Enzymes	Enzyme inhibitor	-0.00770472	0.721519	0.886521	No Change	M1 vs. HC
seq.11263.57	Calsequestrin-1	P31415	CASQ1	Secreted	Intracellular and membrane proteins	Other	Other	-0.0610507	0.175676	0.490285	No Change	M1 vs. HC
seq.11264.33	Xanthine dehydrogenase/oxidase	P47989	XDH	Secreted	Intracellular and membrane proteins	Enzymes	Enzyme	0.172262	0.0306385	0.262276	Up (pval < 0.05)	M1 vs. HC
seq.11278.4	Collagen alpha-2(XI) chain	P13942	COL11A2	Secreted	Extracellular matrix	Other	No annotated function	0.173094	0.235322	0.553618	No Change	M1 vs. HC
seq.11279.42	Gamma-aminobutyric acid type B receptor subunit 1	Q9UBS5	GABBR1	Secreted	Intracellular and membrane proteins	Transport	Receptor	0.141006	0.144959	0.45877	No Change	M1 vs. HC
seq.11302.237	Tenascin-R	Q92752	TNR	Secreted	Brain	Other	Cell adhesion	-0.038808	0.187487	0.504973	No Change	M1 vs. HC
seq.11318.20	Apolipoprotein A-V	Q6Q788	APOA5	Secreted	Blood	Classical plasma proteins	Apolipoprotein	0.0112953	0.857099	0.949344	No Change	M1 vs. HC
seq.11324.3	Peroxidasin-like protein	A1KZ92	PXDNL	Secreted	Intracellular and membrane proteins	Enzymes	Enzyme	-0.0260699	0.297012	0.605339	No Change	M1 vs. HC
seq.11348.132	Prolyl 4-hydroxylase subunit alpha-2	O15460	P4HA2	Secreted	Intracellular and membrane proteins	Enzymes	Enzyme	-0.0254484	0.475228	0.747427	No Change	M1 vs. HC
seq.11388.75	WAP four-disulfide core domain protein 2	Q14508	WFDC2	Secreted	Other tissues	Enzymes	Enzyme inhibitor	0.163422	0.0139226	0.207311	Up (pval < 0.05)	M1 vs. HC
seq.11450.110	Protein disulfide-isomerase	P07237	P4HB	Secreted	Intracellular and membrane proteins	Enzymes	Enzyme	0.0115943	0.861765	0.949796	No Change	M1 vs. HC
seq.11487.4	Testican-1	Q08629	SPOCK1	Secreted	Blood	Other	No annotated function	0.00249654	0.960792	0.98665	No Change	M1 vs. HC
seq.11510.31	Apolipoprotein L1	O14791	APOL1	Secreted	Blood	Classical plasma proteins	Apolipoprotein	-0.0170319	0.800524	0.924731	No Change	M1 vs. HC
seq.11510.51	Apolipoprotein L1	O14791	APOL1	Secreted	Blood	Classical plasma proteins	Apolipoprotein	-0.0346056	0.746598	0.898862	No Change	M1 vs. HC
seq.11514.196	CD59 glycoprotein	P13987	CD59	Secreted	Intracellular and membrane proteins	Other	No annotated function	0.112422	0.0461388	0.299693	Up (pval < 0.05)	M1 vs. HC
seq.11587.5	MAX gene-associated protein	Q8IWI9	MGA	Secreted	Intracellular and membrane proteins	Other	Transcription	-0.101875	0.0964488	0.393218	No Change	M1 vs. HC
seq.11593.21	C-X-C motif chemokine 9	Q07325	CXCL9	Secreted	Blood	Inflammation	Chemokine	0.0269866	0.301978	0.610217	No Change	M1 vs. HC
seq.11601.26	ATP-dependent RNA helicase DHX8	Q14562	DHX8	Secreted	Intracellular and membrane proteins	Enzymes	Enzyme	-0.0597726	0.0120014	0.193081	Down (pval < 0.05)	M1 vs. HC
seq.11636.33	Transgelin-2	P37802	TAGLN2	Secreted	Intracellular and membrane proteins	Other	No annotated function	-0.290379	0.110021	0.409353	No Change	M1 vs. HC
seq.11645.9	Prolyl 4-hydroxylase subunit alpha-1	P13674	P4HA1	Secreted	Intracellular and membrane proteins	Enzymes	Enzyme	-0.0237724	0.25347	0.571319	No Change	M1 vs. HC
seq.11646.4	Carbohydrate sulfotransferase 9	Q7L1S5	CHST9	Secreted	Intracellular and membrane proteins	Enzymes	Enzyme	-0.0486277	0.262133	0.577646	No Change	M1 vs. HC
seq.11708.2	Lipocalin-1	P31025	LCN1	Secreted	Other tissues	Transport	Transport	0.005309	0.852683	0.946765	No Change	M1 vs. HC
seq.11814.29	Hepatocyte growth factor receptor	P08581	MET	Secreted	Blood	Transport	Receptor	-0.0286297	0.58815	0.817338	No Change	M1 vs. HC
seq.11836.144	Epithelial discoidin domain-containing receptor 1	Q08345	DDR1	Secreted	Intracellular and membrane proteins	Transport	Receptor	0.0331538	0.533345	0.784373	No Change	M1 vs. HC
seq.11837.7	Tumor necrosis factor receptor superfamily member 18	Q9Y5U5	TNFRSF18	Secreted	Blood	Transport	Receptor	0.0157661	0.756372	0.903209	No Change	M1 vs. HC
seq.11851.21	Triggering receptor expressed on myeloid cells 2	Q9NZC2	TREM2	Secreted	Brain	Transport	Receptor	-0.0442844	0.506328	0.766396	No Change	M1 vs. HC
seq.11934.9	Integrator complex subunit 3	Q68E01	INTS3	Secreted	Intracellular and membrane proteins	Other	Other	-0.0573573	0.262121	0.577646	No Change	M1 vs. HC
seq.12077.32	Growth/differentiation factor 8	O14793	MSTN	Secreted	Other tissues	Inflammation	Cytokine	-0.091514	0.0235122	0.241586	Down (pval < 0.05)	M1 vs. HC
seq.12338.27	Pikachurin	Q63HQ2	EGFLAM	Secreted	Unknown location	Other	No annotated function	-0.0862441	0.300326	0.608965	No Change	M1 vs. HC
seq.12370.30	Apolipoprotein F	Q13790	APOF	Secreted	Blood	Classical plasma proteins	Apolipoprotein	-0.0461497	0.703021	0.87927	No Change	M1 vs. HC
seq.12386.11	Aminopeptidase B	Q9H4A4	RNPEP	Secreted	Unknown location	Enzymes	Enzyme	0.0612669	0.352967	0.656303	No Change	M1 vs. HC
seq.12574.36	Endothelin-2	P20800	EDN2	Secreted	Blood	Other	Other	0.022988	0.779675	0.916543	No Change	M1 vs. HC
seq.12597.68	Autophagy protein 5	Q9H1Y0	ATG5	Secreted	Intracellular and membrane proteins	Immunity and defense	Immunity	0.0471531	0.377069	0.675241	No Change	M1 vs. HC
seq.12812.25	Acylphosphatase-2	P14621	ACYP2	Secreted	Intracellular and membrane proteins	Enzymes	Enzyme	-0.0454597	0.677997	0.867273	No Change	M1 vs. HC
seq.12888.18	Histone deacetylase complex subunit SAP30	O75446	SAP30	Secreted	Intracellular and membrane proteins	Other	Transcription	-0.245631	0.0732179	0.358645	No Change	M1 vs. HC
seq.12904.180	cubilin	O60494	CUBN	Secreted	Intracellular and membrane proteins	Transport	Receptor	-0.00416276	0.923008	0.973424	No Change	M1 vs. HC
seq.12933.17	Ecto-NOX disulfide-thiol exchanger 1	Q8TC92	ENOX1	Secreted	Intracellular and membrane proteins	Transport	Transport	-0.030065	0.677132	0.866818	No Change	M1 vs. HC
seq.13007.66	Epididymal-specific lipocalin-10	Q6JVE6	LCN10	Secreted	Male reproductive system	Transport	Transport	-0.0073213	0.893022	0.961532	No Change	M1 vs. HC
seq.13088.397	Betacellulin	P35070	BTC	Secreted	Blood	Hormones	Growth factor	-0.0586353	0.0277941	0.256012	Down (pval < 0.05)	M1 vs. HC
seq.13093.6	Secreted and transmembrane protein 1	Q8WVN6	SECTM1	Secreted	Blood	Other	No annotated function	-0.0964212	0.00608274	0.147099	Down (pval < 0.05)	M1 vs. HC
seq.13094.75	R-spondin-3	Q9BXY4	RSPO3	Secreted	Blood	Other	Other	-0.0268876	0.658424	0.8586	No Change	M1 vs. HC
seq.13095.51	Lithostathine-1-alpha	P05451	REG1A	Secreted	Digestive system	Other	No annotated function	0.291171	0.0870715	0.382171	No Change	M1 vs. HC
seq.13098.93	Vascular endothelial growth factor D	O43915	VEGFD	Secreted	Blood	Hormones	Growth factor	-0.036367	0.748371	0.899723	No Change	M1 vs. HC
seq.13101.60	Sclerostin	Q9BQB4	SOST	Secreted	Extracellular matrix	Other	Other	-0.00922712	0.658245	0.8586	No Change	M1 vs. HC
seq.13102.1	Protein FAM3D	Q96BQ1	FAM3D	Secreted	Digestive system	Other	No annotated function	0.452757	0.0407629	0.285547	Up (pval < 0.05)	M1 vs. HC
seq.13112.179	Follistatin-related protein 1	Q12841	FSTL1	Secreted	Blood	Other	Other	-0.0559145	0.362925	0.664105	No Change	M1 vs. HC
seq.13113.7	Osteopontin	P10451	SPP1	Secreted	Blood	Inflammation	Cytokine	0.0745672	0.166455	0.480028	No Change	M1 vs. HC
seq.13114.50	Lumican	P51884	LUM	Secreted	Extracellular matrix	Other	No annotated function	-0.165907	0.00969078	0.177931	Down (pval < 0.05)	M1 vs. HC
seq.13118.5	SPARC-related modular calcium-binding protein 1	Q9H4F8	SMOC1	Secreted	Extracellular matrix	Other	Developmental protein	0.0223711	0.474923	0.747427	No Change	M1 vs. HC
seq.13119.26	Protein Z-dependent protease inhibitor	Q9UK55	SERPINA10	Secreted	Blood	Classical plasma proteins	Blood coagulation	0.154743	0.127283	0.437602	No Change	M1 vs. HC
seq.13122.19	Leucine-rich repeat transmembrane protein FLRT2	O43155	FLRT2	Secreted	Intracellular and membrane proteins	Other	Developmental protein	-0.0576899	0.381523	0.679066	No Change	M1 vs. HC
seq.13123.3	Leucine-rich repeat transmembrane protein FLRT3	Q9NZU0	FLRT3	Secreted	Intracellular and membrane proteins	Other	Developmental protein	0.266997	0.00487221	0.138348	Up (pval < 0.05)	M1 vs. HC
seq.13125.45	Vitronectin	P04004	VTN	Secreted	Blood	Other	Cell adhesion	-0.212069	0.461288	0.736412	No Change	M1 vs. HC
seq.13133.73	Latent-transforming growth factor beta-binding protein 4	Q8N2S1	LTBP4	Secreted	Extracellular matrix	Other	Other	0.00782653	0.902721	0.96565	No Change	M1 vs. HC
seq.13230.174	Ig gamma-2, Kappa	P01859	IGHG2	Secreted	Blood	Immunity and defense	Immunoglobulin	-0.0460957	0.262721	0.577646	No Change	M1 vs. HC
seq.13231.90	Ig gamma-4, Kappa	P01861	IGHG4	Secreted	Blood	Immunity and defense	Immunoglobulin	0.0434467	0.407817	0.697076	No Change	M1 vs. HC
seq.13236.25	Protein Wnt-3a	P56704	WNT3A	Secreted	Extracellular matrix	Other	Developmental protein	0.016509	0.721705	0.886521	No Change	M1 vs. HC
seq.13268.45	Protein Wnt-5a	P41221	WNT5A	Secreted	Extracellular matrix	Other	Developmental protein	-0.0365271	0.798674	0.923904	No Change	M1 vs. HC
seq.13374.4	Beta-defensin 113	Q30KQ7	DEFB113	Secreted	Male reproductive system	Immunity and defense	Defense	0.0826108	0.56817	0.806011	No Change	M1 vs. HC
seq.13381.49	Beta-1,4-galactosyltransferase 1	P15291	B4GALT1	Secreted	Intracellular and membrane proteins	Enzymes	Enzyme	0.0577985	0.261948	0.577646	No Change	M1 vs. HC
seq.13387.55	ETS homologous factor	Q9NZC4	EHF	Secreted	Intracellular and membrane proteins	Other	Transcription	-0.00324051	0.925419	0.973882	No Change	M1 vs. HC
seq.13388.57	Neuroendocrine convertase 1	P29120	PCSK1	Secreted	Other tissues	Enzymes	Enzyme	0.0523294	0.249304	0.567733	No Change	M1 vs. HC
seq.13397.88	Beta-defensin 4A	O15263	DEFB4A	Secreted	Other tissues	Immunity and defense	Defense	0.162542	0.574929	0.810454	No Change	M1 vs. HC
seq.13405.61	Serine protease inhibitor Kazal-type 2	P20155	SPINK2	Secreted	Blood	Enzymes	Enzyme inhibitor	0.0766448	0.133256	0.44395	No Change	M1 vs. HC
seq.13408.23	WAP, Kazal, immunoglobulin, Kunitz and NTR domain-containing protein 2	Q8TEU8	WFIKKN2	Secreted	Other tissues	Enzymes	Enzyme inhibitor	-0.00683813	0.86751	0.952402	No Change	M1 vs. HC
seq.13412.5	WAP four-disulfide core domain protein 6	Q9BQY6	WFDC6	Secreted	Male reproductive system	Enzymes	Enzyme inhibitor	0.00992194	0.864623	0.950657	No Change	M1 vs. HC
seq.13422.66	Ecto-NOX disulfide-thiol exchanger 2	Q16206	ENOX2	Secreted	Intracellular and membrane proteins	Transport	Transport	0.012938	0.678919	0.86741	No Change	M1 vs. HC
seq.13423.94	Redox-regulatory protein FAM213A	Q9BRX8	PRXL2A	Secreted	Other tissues	Other	Other	-0.0778546	0.0635849	0.339521	No Change	M1 vs. HC
seq.13429.3	WAP four-disulfide core domain protein 10A	Q9H1F0	WFDC10A	Secreted	Male reproductive system	Enzymes	Enzyme inhibitor	0.00955099	0.819183	0.933038	No Change	M1 vs. HC
seq.13436.54	Myc-associated zinc finger protein	P56270	MAZ	Secreted	Intracellular and membrane proteins	Other	Transcription	0.0299018	0.202566	0.5218	No Change	M1 vs. HC
seq.13438.115	Chordin	Q9H2X0	CHRD	Secreted	Other tissues	Other	Developmental protein	0.0403318	0.826119	0.935417	No Change	M1 vs. HC
seq.13447.42	Shadow of prion protein	Q5BIV9	SPRN	Secreted	Intracellular and membrane proteins	Other	Other	0.0642221	0.259115	0.57541	No Change	M1 vs. HC
seq.13451.2	Fibronectin type III domain-containing protein 4	Q9H6D8	FNDC4	Secreted	Intracellular and membrane proteins	Other	No annotated function	-0.0999099	0.0834304	0.376594	No Change	M1 vs. HC
seq.13460.4	Chondroadherin	O15335	CHAD	Secreted	Extracellular matrix	Other	No annotated function	0.200777	0.0975714	0.395261	No Change	M1 vs. HC
seq.13463.1	Peroxidasin homolog	Q92626	PXDN	Secreted	Extracellular matrix	Enzymes	Enzyme	0.137555	0.00914949	0.173202	Up (pval < 0.05)	M1 vs. HC
seq.13484.69	Collagen alpha-1(I) chain	P02452	COL1A1	Secreted	Extracellular matrix	Other	No annotated function	-0.0253029	0.379433	0.676992	No Change	M1 vs. HC
seq.13499.30	Coagulation Factor VIII	P00451	F8	Secreted	Blood	Classical plasma proteins	Blood coagulation	0.125887	0.278695	0.590878	No Change	M1 vs. HC
seq.13658.31	Platelet-derived growth factor C	Q9NRA1	PDGFC	Secreted	Blood	Hormones	Growth factor	0.0423241	0.629388	0.841711	No Change	M1 vs. HC
seq.13660.76	Angiopoietin-2	O15123	ANGPT2	Secreted	Blood	Other	Developmental protein	-0.134987	0.252913	0.570807	No Change	M1 vs. HC
seq.13661.193	Cystatin-D	P28325	CST5	Secreted	Digestive system	Enzymes	Enzyme inhibitor	-0.212376	0.277524	0.590721	No Change	M1 vs. HC
seq.13663.2	Interleukin-4	P05112	IL4	Secreted	Blood	Inflammation	Interleukin	-0.0791816	0.0756717	0.36417	No Change	M1 vs. HC
seq.13666.222	Carbonic anhydrase-related protein 10	Q9NS85	CA10	Secreted	Brain	Other	No annotated function	-0.032241	0.547841	0.79177	No Change	M1 vs. HC
seq.13670.81	Group IIE secretory phospholipase A2	Q9NZK7	PLA2G2E	Secreted	Unknown location	Enzymes	Enzyme	-0.0195232	0.741753	0.896142	No Change	M1 vs. HC
seq.13671.40	Neutrophil elastase	P08246	ELANE	Secreted	Blood	Enzymes	Enzyme	-0.524174	0.00176759	0.0883845	Down (pval < 0.05)	M1 vs. HC
seq.13676.46	Inhibin beta B chain	P09529	INHBB	Secreted	Blood	Hormones	Hormone	0.226139	0.0869112	0.382148	No Change	M1 vs. HC
seq.13678.169	Complement factor D	P00746	CFD	Secreted	Blood	Immunity and defense	Immunity	0.295666	0.000497017	0.0485486	Up (qval < 0.05)	M1 vs. HC
seq.13682.47	Macrophage colony-stimulating factor 1 receptor	P07333	CSF1R	Secreted	Intracellular and membrane proteins	Transport	Receptor	-0.122547	0.184091	0.499751	No Change	M1 vs. HC
seq.13686.2	Interleukin-5 receptor subunit alpha	Q01344	IL5RA	Secreted	Intracellular and membrane proteins	Transport	Receptor	0.130264	0.0832744	0.376594	No Change	M1 vs. HC
seq.13687.5	C-C motif chemokine 1	P22362	CCL1	Secreted	Blood	Inflammation	Chemokine	-0.00739337	0.805438	0.926749	No Change	M1 vs. HC
seq.13690.26	Biglycan	P21810	BGN	Secreted	Extracellular matrix	Other	No annotated function	-0.521078	0.00034888	0.0405341	Down (qval < 0.05)	M1 vs. HC
seq.13692.154	WNT1-inducible-signaling pathway protein 1	O95388	CCN4	Secreted	Extracellular matrix	Other	Cell adhesion	0.25966	0.267397	0.580229	No Change	M1 vs. HC
seq.13693.5	Cerebral dopamine neurotrophic factor	Q49AH0	CDNF	Secreted	Other tissues	Hormones	Growth factor	0.0261087	0.264412	0.578336	No Change	M1 vs. HC
seq.13694.24	Cytokine receptor-like factor 2	Q9HC73	CRLF2	Secreted	Intracellular and membrane proteins	Transport	Receptor	0.0561098	0.503867	0.764451	No Change	M1 vs. HC
seq.13699.6	Prostate-specific antigen	P07288	KLK3	Secreted	Male reproductive system	Enzymes	Enzyme	0.0630647	0.304214	0.612228	No Change	M1 vs. HC
seq.13700.10	Annexin A2	P07355	ANXA2	Secreted	Blood	Other	Other	0.0828113	0.279065	0.590878	No Change	M1 vs. HC
seq.13701.2	C-X-C motif chemokine 13	O43927	CXCL13	Secreted	Blood	Inflammation	Chemokine	-0.0290922	0.842685	0.943182	No Change	M1 vs. HC
seq.13706.12	Interleukin-12 receptor subunit beta-1	P42701	IL12RB1	Secreted	Intracellular and membrane proteins	Transport	Receptor	-0.0220721	0.52613	0.779868	No Change	M1 vs. HC
seq.13707.27	SPARC-like protein 1	Q14515	SPARCL1	Secreted	Other tissues	Other	No annotated function	-0.0254148	0.608482	0.829766	No Change	M1 vs. HC
seq.13708.56	Kallikrein-8	O60259	KLK8	Secreted	Other tissues	Enzymes	Enzyme	0.0476178	0.497103	0.761563	No Change	M1 vs. HC
seq.13710.6	Plasma protease C1 inhibitor	P05155	SERPING1	Secreted	Blood	Classical plasma proteins	Blood coagulation	0.0189479	0.722068	0.886818	No Change	M1 vs. HC
seq.13712.104	Granzyme A	P12544	GZMA	Secreted	Blood	Enzymes	Enzyme	0.12274	0.00440611	0.133385	Up (pval < 0.05)	M1 vs. HC
seq.13717.15	Ficolin-2	Q15485	FCN2	Secreted	Blood	Immunity and defense	Immunity	0.0654302	0.549053	0.792345	No Change	M1 vs. HC
seq.13720.95	Myeloblastin	P24158	PRTN3	Secreted	Blood	Enzymes	Enzyme	-0.133008	0.180239	0.494543	No Change	M1 vs. HC
seq.13722.105	Complement component C9	P02748	C9	Secreted	Blood	Classical plasma proteins	Complement pathway	0.158551	0.0425094	0.290237	Up (pval < 0.05)	M1 vs. HC
seq.13723.6	Interleukin-10	P22301	IL10	Secreted	Blood	Inflammation	Interleukin	-0.191873	0.000824756	0.065817	Down (pval < 0.05)	M1 vs. HC
seq.13724.27	Fibroblast growth factor 19	O95750	FGF19	Secreted	Blood	Hormones	Growth factor	0.00680418	0.967391	0.988714	No Change	M1 vs. HC
seq.13725.3	Fibroblast growth factor 16	O43320	FGF16	Secreted	Other tissues	Hormones	Growth factor	-0.0209507	0.459609	0.735174	No Change	M1 vs. HC
seq.13726.4	T-lymphocyte activation antigen CD80	P33681	CD80	Secreted	Intracellular and membrane proteins	Transport	Receptor	-0.00655114	0.889778	0.961389	No Change	M1 vs. HC
seq.13728.19	Endoplasmic reticulum resident protein 29	P30040	ERP29	Secreted	Intracellular and membrane proteins	Other	No annotated function	-0.180699	0.0175812	0.223338	Down (pval < 0.05)	M1 vs. HC
seq.13730.18	Dipeptidyl peptidase 1	P53634	CTSC	Secreted	Intracellular and membrane proteins	Enzymes	Enzyme	-0.17751	0.0186222	0.226999	Down (pval < 0.05)	M1 vs. HC
seq.13731.14	Complement component C7	P10643	C7	Secreted	Blood	Classical plasma proteins	Complement pathway	-0.0483107	0.502263	0.763094	No Change	M1 vs. HC
seq.13732.79	Cardiotrophin-1	Q16619	CTF1	Secreted	Blood	Inflammation	Cytokine	-0.0503984	0.251619	0.569158	No Change	M1 vs. HC
seq.13733.5	Interleukin-12 subunit beta	P29460	IL12B	Secreted	Blood	Inflammation	Interleukin	0.082194	0.324089	0.629115	No Change	M1 vs. HC
seq.13734.22	Interferon lambda-1	Q8IU54	IFNL1	Secreted	Blood	Inflammation	Interferon	0.00255708	0.920762	0.972573	No Change	M1 vs. HC
seq.13738.8	Inhibin beta A chain	P08476	INHBA	Secreted	Blood	Hormones	Hormone	0.066624	0.461276	0.736412	No Change	M1 vs. HC
seq.13740.51	Secreted frizzled-related protein 3	Q92765	FRZB	Secreted	Other tissues	Other	Developmental protein	0.140763	0.102487	0.398937	No Change	M1 vs. HC
seq.13741.36	Insulin-like growth factor-binding protein 1	P08833	IGFBP1	Secreted	Blood	Other	Other	-0.0188377	0.954234	0.983257	No Change	M1 vs. HC
seq.13742.66	Interleukin-22	Q9GZX6	IL22	Secreted	Blood	Inflammation	Interleukin	0.098074	0.0479537	0.305215	Up (pval < 0.05)	M1 vs. HC
seq.13747.9	Carbonic anhydrase 6	P23280	CA6	Secreted	Digestive system	Enzymes	Enzyme	-0.409137	0.0120181	0.193081	Down (pval < 0.05)	M1 vs. HC
seq.13748.4	C-C motif chemokine 8	P80075	CCL8	Secreted	Blood	Inflammation	Chemokine	0.153794	0.098413	0.395261	No Change	M1 vs. HC
seq.13934.3	Guanine nucleotide exchange factor DBS	O15068	MCF2L	Secreted	Intracellular and membrane proteins	Other	Other	-0.0369317	0.294477	0.603326	No Change	M1 vs. HC
seq.14022.17	Interleukin-17B	Q9UHF5	IL17B	Secreted	Blood	Inflammation	Interleukin	0.0124871	0.876684	0.955315	No Change	M1 vs. HC
seq.14023.84	Bone sialoprotein 2	P21815	IBSP	Secreted	Other tissues	Other	Cell adhesion	0.0351661	0.420816	0.707344	No Change	M1 vs. HC
seq.14024.196	Ectodysplasin-A, secreted form	Q92838	EDA	Secreted	Unknown location	Other	Developmental protein	-0.0359292	0.260083	0.576687	No Change	M1 vs. HC
seq.14026.24	Interleukin-17F	Q96PD4	IL17F	Secreted	Blood	Inflammation	Interleukin	-0.0406717	0.288224	0.597852	No Change	M1 vs. HC
seq.14031.18	Fibroblast growth factor 7	P21781	FGF7	Secreted	Other tissues	Hormones	Growth factor	0.0705132	0.0559262	0.324178	No Change	M1 vs. HC
seq.14032.2	Vascular endothelial growth factor A, isoform 121	P15692	VEGFA	Secreted	Blood	Hormones	Growth factor	-0.103814	0.494792	0.76079	No Change	M1 vs. HC
seq.14038.130	Cystatin-F	O76096	CST7	Secreted	Blood	Enzymes	Enzyme inhibitor	-0.160103	0.456691	0.732581	No Change	M1 vs. HC
seq.14039.33	Kallikrein-5	Q9Y337	KLK5	Secreted	Other tissues	Enzymes	Enzyme	0.0523324	0.175959	0.490704	No Change	M1 vs. HC
seq.14041.13	Granzyme B	P10144	GZMB	Secreted	Blood	Enzymes	Enzyme	0.0030193	0.898374	0.964298	No Change	M1 vs. HC
seq.14042.11	Secreted frizzled-related protein 1	Q8N474	SFRP1	Secreted	Other tissues	Other	Developmental protein	0.089871	0.33348	0.637269	No Change	M1 vs. HC
seq.14047.78	Brain-derived neurotrophic factor	P23560	BDNF	Secreted	Blood	Hormones	Growth factor	0.00351263	0.961648	0.986669	No Change	M1 vs. HC
seq.14048.7	Interleukin-1 Receptor accessory protein	Q9NPH3	IL1RAP	Secreted	Blood	Transport	Receptor	0.204158	0.128573	0.438642	No Change	M1 vs. HC
seq.14049.17	Interleukin-7	P13232	IL7	Secreted	Blood	Inflammation	Interleukin	0.0857322	0.308703	0.616727	No Change	M1 vs. HC
seq.14050.61	Ephrin-A4	P52798	EFNA4	Secreted	Blood	Other	No annotated function	-0.0118511	0.528539	0.780975	No Change	M1 vs. HC
seq.14054.17	Interleukin-15 receptor subunit alpha	Q13261	IL15RA	Secreted	Blood	Transport	Receptor	0.0372355	0.697647	0.875666	No Change	M1 vs. HC
seq.14056.4	Glycoprotein hormones alpha chain	P01215	CGA	Secreted	Blood	Hormones	Hormone	-0.00859764	0.684741	0.870602	No Change	M1 vs. HC
seq.14057.68	Tumor necrosis factor ligand superfamily member 15	O95150	TNFSF15	Secreted	Blood	Inflammation	Cytokine	0.0121488	0.755688	0.902839	No Change	M1 vs. HC
seq.14061.48	Tumor necrosis factor ligand superfamily member 11	O14788	TNFSF11	Secreted	Blood	Inflammation	Cytokine	-0.0163864	0.59188	0.81932	No Change	M1 vs. HC
seq.14063.17	Oncostatin-M	P13725	OSM	Secreted	Blood	Inflammation	Cytokine	-0.0642155	0.0622023	0.336554	No Change	M1 vs. HC
seq.14064.21	Peptidoglycan recognition protein 1	O75594	PGLYRP1	Secreted	Blood	Immunity and defense	Immunity	0.0171562	0.482547	0.75328	No Change	M1 vs. HC
seq.14068.29	C-C motif chemokine 25	O15444	CCL25	Secreted	Blood	Inflammation	Chemokine	0.0241568	0.604757	0.827251	No Change	M1 vs. HC
seq.14073.31	Hemopexin	P02790	HPX	Secreted	Blood	Transport	Transport	0.0315238	0.297851	0.60545	No Change	M1 vs. HC
seq.14076.74	Cystatin-S	P01036	CST4	Secreted	Digestive system	Enzymes	Enzyme inhibitor	-0.0892556	0.288378	0.597852	No Change	M1 vs. HC
seq.14077.6	Ficolin-3	O75636	FCN3	Secreted	Blood	Immunity and defense	Immunity	0.0562793	0.329505	0.632422	No Change	M1 vs. HC
seq.14078.69	Lymphotactin	P47992	XCL1	Secreted	Blood	Inflammation	Chemokine	-0.182388	0.104956	0.401792	No Change	M1 vs. HC
seq.14085.28	Interleukin-13	P35225	IL13	Secreted	Blood	Inflammation	Interleukin	0.105362	0.212389	0.529758	No Change	M1 vs. HC
seq.14086.11	Acid sphingomyelinase-like phosphodiesterase 3a	Q92484	SMPDL3A	Secreted	Blood	Enzymes	Enzyme	-0.126696	0.356288	0.658967	No Change	M1 vs. HC
seq.14088.38	Insulin-like growth factor-binding protein 6	P24592	IGFBP6	Secreted	Blood	Other	Other	0.21131	0.000150536	0.029806	Up (qval < 0.05)	M1 vs. HC
seq.14093.10	Fms-related tyrosine kinase 3 ligand	P49771	FLT3LG	Secreted	Blood	Inflammation	Cytokine	-0.00137278	0.940422	0.979043	No Change	M1 vs. HC
seq.14094.29	Heparin-binding EGF-like growth factor	Q99075	HBEGF	Secreted	Blood	Hormones	Growth factor	0.0619138	0.574627	0.81034	No Change	M1 vs. HC
seq.14100.63	Complement C1q subcomponent subunit C	P02747	C1QC	Secreted	Blood	Classical plasma proteins	Complement pathway	0.19826	0.0138824	0.207311	Up (pval < 0.05)	M1 vs. HC
seq.14102.6	Granulysin	P22749	GNLY	Secreted	Blood	Immunity and defense	Defense	0.121795	0.266522	0.579733	No Change	M1 vs. HC
seq.14105.5	Kallistatin	P29622	SERPINA4	Secreted	Blood	Enzymes	Enzyme inhibitor	-0.0432544	0.236342	0.554595	No Change	M1 vs. HC
seq.14109.15	C-C motif chemokine 15	Q16663	CCL15	Secreted	Blood	Inflammation	Chemokine	0.00944108	0.895674	0.963115	No Change	M1 vs. HC
seq.14110.200	SPARC	P09486	SPARC	Secreted	Blood	Other	No annotated function	0.0286606	0.504207	0.76454	No Change	M1 vs. HC
seq.14111.15	Thrombospondin-2	P35442	THBS2	Secreted	Extracellular matrix	Other	Cell adhesion	0.0214377	0.65176	0.854625	No Change	M1 vs. HC
seq.14114.18	PILR alpha-associated neural protein	Q8IYJ0	PIANP	Secreted	Intracellular and membrane proteins	Other	No annotated function	0.0787524	0.214633	0.531396	No Change	M1 vs. HC
seq.14115.34	Adrenomedullin	P35318	ADM	Secreted	Blood	Hormones	Hormone	0.0244251	0.333978	0.637499	No Change	M1 vs. HC
seq.14116.129	Protein S100-A4	P26447	S100A4	Secreted	Blood	Other	No annotated function	-0.0562799	0.459775	0.735279	No Change	M1 vs. HC
seq.14124.6	Ephrin-A2	O43921	EFNA2	Secreted	Intracellular and membrane proteins	Other	No annotated function	0.134703	0.00650129	0.149305	Up (pval < 0.05)	M1 vs. HC
seq.14125.5	Apolipoprotein M	O95445	APOM	Secreted	Blood	Classical plasma proteins	Apolipoprotein	-0.0672581	0.103727	0.399233	No Change	M1 vs. HC
seq.14127.240	Interferon beta	P01574	IFNB1	Secreted	Blood	Inflammation	Interferon	-0.0679037	0.312335	0.619428	No Change	M1 vs. HC
seq.14128.121	Interferon alpha-10	P01566	IFNA10	Secreted	Blood	Inflammation	Interferon	0.0261141	0.4373	0.720413	No Change	M1 vs. HC
seq.14129.1	Interferon alpha-7	P01567	IFNA7	Secreted	Blood	Inflammation	Interferon	-0.0230143	0.590889	0.819017	No Change	M1 vs. HC
seq.14133.93	Interleukin-1 receptor type 2	P27930	IL1R2	Secreted	Blood	Transport	Receptor	-0.0874994	0.169193	0.48231	No Change	M1 vs. HC
seq.14148.2	Ubiquitin-like protein ISG15	P05161	ISG15	Secreted	Blood	Immunity and defense	Immunity	-0.0159571	0.794351	0.922659	No Change	M1 vs. HC
seq.14149.9	Interleukin-36 beta	Q9NZH7	IL36B	Secreted	Blood	Inflammation	Interleukin	-0.000428234	0.990319	0.996016	No Change	M1 vs. HC
seq.14150.7	Interleukin-36 alpha	Q9UHA7	IL36A	Secreted	Blood	Inflammation	Interleukin	0.369555	0.0484298	0.305391	Up (pval < 0.05)	M1 vs. HC
seq.14151.4	Ubiquitin-like protein ISG15	P05161	ISG15	Secreted	Blood	Immunity and defense	Immunity	-0.0593173	0.523711	0.778661	No Change	M1 vs. HC
seq.14237.1	Heat shock 70 kDa protein 1A	P0DMV8	HSPA1A	Secreted	Intracellular and membrane proteins	Transport	Receptor	0.0044078	0.930819	0.975086	No Change	M1 vs. HC
seq.14583.49	Growth/differentiation factor 8	O14793	MSTN	Secreted	Other tissues	Inflammation	Cytokine	-0.0744624	0.00557101	0.145584	Down (pval < 0.05)	M1 vs. HC
seq.14587.16	Growth/differentiation factor 11	O95390	GDF11	Secreted	Blood	Inflammation	Cytokine	-0.161028	0.119919	0.424878	No Change	M1 vs. HC
seq.14597.5	Semaphorin-6C, cytoplasmic	Q9H3T2	SEMA6C	Secreted	Intracellular and membrane proteins	Other	Developmental protein	-0.0312709	0.32549	0.630134	No Change	M1 vs. HC
seq.14696.45	Tryptase beta-2	P20231	TPSB2	Secreted	Blood	Enzymes	Enzyme	0.0140339	0.805257	0.926691	No Change	M1 vs. HC
seq.14703.6	Prokineticin-1	P58294	PROK1	Secreted	Blood	Hormones	Growth factor	0.0213683	0.50776	0.767596	No Change	M1 vs. HC
seq.14705.1	Vascular endothelial growth factor D	O43915	VEGFD	Secreted	Blood	Hormones	Growth factor	-0.0160317	0.817899	0.932546	No Change	M1 vs. HC
seq.14708.59	Complement component C8 gamma chain	P07360	C8G	Secreted	Blood	Classical plasma proteins	Complement pathway	0.157777	0.014189	0.209573	Up (pval < 0.05)	M1 vs. HC
seq.14711.27	Cystatin-M	Q15828	CST6	Secreted	Other tissues	Enzymes	Enzyme inhibitor	0.240755	0.00778327	0.159418	Up (pval < 0.05)	M1 vs. HC
seq.14713.46	Azurocidin	P20160	AZU1	Secreted	Blood	Immunity and defense	Defense	0.0154089	0.498395	0.761563	No Change	M1 vs. HC
seq.14747.9	Cytokine receptor-like factor 1	O75462	CRLF1	Secreted	Other tissues	Transport	Receptor	-0.0738073	0.12896	0.439048	No Change	M1 vs. HC
seq.14755.4	Lactotransferrin	P02788	LTF	Secreted	Blood	Transport	Transport	-0.0174654	0.67715	0.866818	No Change	M1 vs. HC
seq.14757.144	Fibroblast growth factor 8 isoform B	P55075	FGF8	Secreted	Other tissues	Hormones	Growth factor	-0.132725	0.498123	0.761563	No Change	M1 vs. HC
seq.15295.81	Insulin-like growth factor II	P01344	IGF2	Secreted	Blood	Hormones	Hormone	-0.0825222	0.573589	0.809656	No Change	M1 vs. HC
seq.15298.199	Neuropilin and tolloid-like protein 1	Q8TDF5	NETO1	Secreted	Brain	Transport	Receptor	0.086906	0.00188716	0.0921689	Up (pval < 0.05)	M1 vs. HC
seq.15299.102	LDLR chaperone MESD	Q14696	MESD	Secreted	Intracellular and membrane proteins	Other	Other	-0.110105	0.404422	0.695135	No Change	M1 vs. HC
seq.15300.66	Coiled-coil domain-containing protein 134	Q9H6E4	CCDC134	Secreted	Blood	Other	No annotated function	-0.00632688	0.910937	0.968441	No Change	M1 vs. HC
seq.15301.24	Acrosomal protein SP-10	P26436	ACRV1	Secreted	Male reproductive system	Other	No annotated function	0.0148589	0.688224	0.871365	No Change	M1 vs. HC
seq.15304.1	Regenerating islet-derived protein 3-alpha	Q06141	REG3A	Secreted	Digestive system	Classical plasma proteins	Acute phase	-0.0548142	0.740609	0.895893	No Change	M1 vs. HC
seq.15305.7	Secretagogin	O76038	SCGN	Secreted	Intracellular and membrane proteins	Other	No annotated function	0.137873	0.28006	0.591786	No Change	M1 vs. HC
seq.15306.20	Immunoglobulin J chain	P01591	JCHAIN	Secreted	Blood	Other	No annotated function	0.0152419	0.546069	0.791292	No Change	M1 vs. HC
seq.15308.108	Brorin	Q2TAL6	VWC2	Secreted	Extracellular matrix	Other	No annotated function	0.120994	0.0537884	0.316407	No Change	M1 vs. HC
seq.15326.64	Guanylate-binding protein 1	P32455	GBP1	Secreted	Intracellular and membrane proteins	Immunity and defense	Immunity	0.0784219	0.429188	0.713311	No Change	M1 vs. HC
seq.15333.11	Stromal cell-derived factor 2	Q99470	SDF2	Secreted	Intracellular and membrane proteins	Other	No annotated function	-0.0357356	0.591047	0.819017	No Change	M1 vs. HC
seq.15336.7	Selenoprotein M	Q8WWX9	SELENOM	Secreted	Intracellular and membrane proteins	Other	No annotated function	0.172367	0.00241693	0.104156	Up (pval < 0.05)	M1 vs. HC
seq.15343.337	Kininogen, HMW, Two Chain	P01042	KNG1	Secreted	Blood	Classical plasma proteins	Blood coagulation	-0.288527	0.163316	0.476106	No Change	M1 vs. HC
seq.15346.31	Interferon gamma	P01579	IFNG	Secreted	Blood	Inflammation	Interferon	-0.0661918	0.179153	0.493531	No Change	M1 vs. HC
seq.15347.12	Hemopexin	P02790	HPX	Secreted	Blood	Transport	Transport	0.0566356	0.142984	0.45623	No Change	M1 vs. HC
seq.15358.28	Neuroendocrine protein 7B2	P05408	SCG5	Secreted	Blood	Hormones	Neuropeptide	-0.0229775	0.76523	0.907712	No Change	M1 vs. HC
seq.15363.32	Apolipoprotein A-V	Q6Q788	APOA5	Secreted	Blood	Classical plasma proteins	Apolipoprotein	0.36105	0.0287468	0.258214	Up (pval < 0.05)	M1 vs. HC
seq.15364.101	Apolipoprotein C-I	P02654	APOC1	Secreted	Blood	Classical plasma proteins	Apolipoprotein	-0.0386575	0.248931	0.567666	No Change	M1 vs. HC
seq.15367.38	BPI fold-containing family B member 1	Q8TDL5	BPIFB1	Secreted	Other tissues	Immunity and defense	Immunity	-0.250305	0.152467	0.465551	No Change	M1 vs. HC
seq.15368.3	BMP-binding endothelial regulator protein	Q8N8U9	BMPER	Secreted	Extracellular matrix	Other	No annotated function	0.00848234	0.873607	0.95453	No Change	M1 vs. HC
seq.15370.5	BolA-like protein 1	Q9Y3E2	BOLA1	Secreted	Intracellular and membrane proteins	Other	No annotated function	0.00949611	0.846105	0.944727	No Change	M1 vs. HC
seq.15374.15	Gastrokine-1	Q9NS71	GKN1	Secreted	Digestive system	Other	Other	0.0991125	0.0948186	0.390467	No Change	M1 vs. HC
seq.15375.49	Carboxypeptidase B	P15086	CPB1	Secreted	Digestive system	Enzymes	Enzyme	-0.0139943	0.914119	0.969572	No Change	M1 vs. HC
seq.15376.134	Cathepsin E	P14091	CTSE	Secreted	Intracellular and membrane proteins	Enzymes	Enzyme	-0.0405956	0.493634	0.760059	No Change	M1 vs. HC
seq.15383.200	Endothelin-3	P14138	EDN3	Secreted	Blood	Other	Other	-0.0148189	0.717459	0.885761	No Change	M1 vs. HC
seq.15384.15	Klotho	Q9UEF7	KL	Secreted	Blood	Hormones	Hormone	-0.0313522	0.810439	0.929152	No Change	M1 vs. HC
seq.15387.44	Neuropilin-2	O60462	NRP2	Secreted	Other tissues	Transport	Receptor	0.0487942	0.388983	0.684098	No Change	M1 vs. HC
seq.15388.24	Low affinity immunoglobulin gamma Fc region receptor III-A	P08637	FCGR3A	Secreted	Blood	Transport	Receptor	-0.343307	0.654287	0.855922	No Change	M1 vs. HC
seq.15390.3	Galanin	P22466	GAL	Secreted	Blood	Hormones	Hormone	-0.0524508	0.165796	0.479162	No Change	M1 vs. HC
seq.15391.114	Growth arrest-specific protein 6	Q14393	GAS6	Secreted	Blood	Other	Other	-0.00725036	0.898478	0.964298	No Change	M1 vs. HC
seq.15398.2	FAD-linked sulfhydryl oxidase ALR	P55789	GFER	Secreted	Blood	Hormones	Growth factor	-0.0195632	0.687906	0.871365	No Change	M1 vs. HC
seq.15402.2	DNA-binding protein inhibitor ID-1	P41134	ID1	Secreted	Intracellular and membrane proteins	Other	Developmental protein	0.158956	0.157636	0.470798	No Change	M1 vs. HC
seq.15404.3	Interferon alpha-21	P01568	IFNA21	Secreted	Blood	Inflammation	Interferon	-0.122712	0.20093	0.521371	No Change	M1 vs. HC
seq.15405.23	Interferon alpha-4	P05014	IFNA4	Secreted	Blood	Inflammation	Interferon	0.0481907	0.153024	0.465948	No Change	M1 vs. HC
seq.15413.3	Phosphatidylcholine-sterol acyltransferase	P04180	LCAT	Secreted	Blood	Enzymes	Enzyme	0.0602548	0.08906	0.383306	No Change	M1 vs. HC
seq.15416.54	Lysozyme g-like protein 2	Q86SG7	LYG2	Secreted	Other tissues	Enzymes	Enzyme	0.0970845	0.0612024	0.334354	No Change	M1 vs. HC
seq.15417.3	Serpin B5	P36952	SERPINB5	Secreted	Intracellular and membrane proteins	Other	No annotated function	0.0387366	0.325972	0.63043	No Change	M1 vs. HC
seq.15419.15	Matrix metalloproteinase-20	O60882	MMP20	Secreted	Extracellular matrix	Enzymes	Enzyme	0.0113428	0.764337	0.907712	No Change	M1 vs. HC
seq.15427.35	Lysyl oxidase homolog 3	P58215	LOXL3	Secreted	Extracellular matrix	Enzymes	Enzyme	0.0108327	0.929423	0.974893	No Change	M1 vs. HC
seq.15430.165	Opticin	Q9UBM4	OPTC	Secreted	Other tissues	Other	No annotated function	-0.0552434	0.12255	0.428545	No Change	M1 vs. HC
seq.15432.1	Otoraplin	Q9NRC9	OTOR	Secreted	Other tissues	Other	No annotated function	-0.0289217	0.710026	0.881486	No Change	M1 vs. HC
seq.15434.5	Prepronociceptin	Q13519	PNOC	Secreted	Blood	Hormones	Neuropeptide	0.0380621	0.439553	0.721525	No Change	M1 vs. HC
seq.15440.57	Neuroendocrine convertase 2	P16519	PCSK2	Secreted	Other tissues	Enzymes	Enzyme	-0.00572981	0.776978	0.914547	No Change	M1 vs. HC
seq.15441.6	Ganglioside GM2 activator	P17900	GM2A	Secreted	Intracellular and membrane proteins	Enzymes	Enzyme	0.172656	0.00141074	0.0807428	Up (pval < 0.05)	M1 vs. HC
seq.15446.25	Neuregulin-1, sensory and motor neuron-derived factor isoform	Q02297	NRG1	Secreted	Blood	Hormones	Growth factor	-0.0235123	0.74177	0.896142	No Change	M1 vs. HC
seq.15452.5	5'-Nucleotidase	P21589	NT5E	Secreted	Intracellular and membrane proteins	Enzymes	Enzyme	0.121261	0.0619581	0.336291	No Change	M1 vs. HC
seq.15453.3	Alpha-1-microglobulin	P02760	AMBP	Secreted	Blood	Enzymes	Enzyme inhibitor	0.156015	0.00525923	0.1427	Up (pval < 0.05)	M1 vs. HC
seq.15460.9	Dipeptidyl peptidase 4	P27487	DPP4	Secreted	Blood	Transport	Receptor	-0.030356	0.396671	0.688791	No Change	M1 vs. HC
seq.15462.28	T-cell surface glycoprotein CD8 alpha chain	P01732	CD8A	Secreted	Intracellular and membrane proteins	Immunity and defense	Immunity	0.15096	0.211746	0.529619	No Change	M1 vs. HC
seq.15465.79	Protein canopy homolog 4	Q8N129	CNPY4	Secreted	Intracellular and membrane proteins	Other	No annotated function	-0.118582	0.036684	0.274126	Down (pval < 0.05)	M1 vs. HC
seq.15466.30	Collagen alpha-1(IX) chain	P20849	COL9A1	Secreted	Extracellular matrix	Other	No annotated function	0.0883407	0.176164	0.490847	No Change	M1 vs. HC
seq.15467.10	Collagen triple helix repeat-containing protein 1	Q96CG8	CTHRC1	Secreted	Other tissues	Other	No annotated function	0.0250451	0.739634	0.895481	No Change	M1 vs. HC
seq.15468.14	Complement factor H-related protein 1	Q03591	CFHR1	Secreted	Blood	Classical plasma proteins	Complement pathway	0.159281	0.0404266	0.285438	Up (pval < 0.05)	M1 vs. HC
seq.15470.11	Beta-hexosaminidase subunit beta	P07686	HEXB	Secreted	Intracellular and membrane proteins	Enzymes	Enzyme	0.042591	0.564802	0.803757	No Change	M1 vs. HC
seq.15475.4	Phospholipid transfer protein	P55058	PLTP	Secreted	Blood	Transport	Transport	-0.181973	0.00592824	0.147099	Down (pval < 0.05)	M1 vs. HC
seq.15476.6	Regenerating islet-derived protein 3-gamma	Q6UW15	REG3G	Secreted	Digestive system	Classical plasma proteins	Acute phase	0.0318816	0.855008	0.948197	No Change	M1 vs. HC
seq.15481.45	Antibacterial protein LL-37	P49913	CAMP	Secreted	Blood	Immunity and defense	Defense	-0.200352	0.0578981	0.327833	No Change	M1 vs. HC
seq.15482.12	Alpha-2-macroglobulin-like protein 1	A8K2U0	A2ML1	Secreted	Other tissues	Enzymes	Enzyme inhibitor	-0.104075	0.46463	0.738826	No Change	M1 vs. HC
seq.15483.377	Agrin	O00468	AGRN	Secreted	Extracellular matrix	Other	Developmental protein	0.0442512	0.545542	0.7911	No Change	M1 vs. HC
seq.15486.126	Amiloride-sensitive amine oxidase [copper-containing]	P19801	AOC1	Secreted	Other tissues	Enzymes	Enzyme	-0.105536	0.613084	0.831597	No Change	M1 vs. HC
seq.15487.164	Liver carboxylesterase 1	P23141	CES1	Secreted	Intracellular and membrane proteins	Enzymes	Enzyme	-0.0223352	0.644367	0.849187	No Change	M1 vs. HC
seq.15492.1	Cysteine-rich motor neuron 1 protein	Q9NZV1	CRIM1	Secreted	Intracellular and membrane proteins	Other	No annotated function	0.0842373	0.0284707	0.258067	Up (pval < 0.05)	M1 vs. HC
seq.15494.11	Fibroblast growth factor-binding protein 1	Q14512	FGFBP1	Secreted	Other tissues	Other	Other	-0.0206479	0.812838	0.93054	No Change	M1 vs. HC
seq.15495.9	Folate receptor gamma	P41439	FOLR3	Secreted	Blood	Transport	Receptor	0.25582	0.163415	0.476204	No Change	M1 vs. HC
seq.15497.9	Heparan sulfate glucosamine 3-O-sulfotransferase 1	O14792	HS3ST1	Secreted	Intracellular and membrane proteins	Enzymes	Enzyme	0.00881848	0.71062	0.882074	No Change	M1 vs. HC
seq.15499.11	Attractin	O75882	ATRN	Secreted	Blood	Transport	Receptor	0.0316203	0.501634	0.762789	No Change	M1 vs. HC
seq.15503.15	Left-right determination factor 2	O00292	LEFTY2	Secreted	Other tissues	Inflammation	Cytokine	0.137752	0.0781661	0.368698	No Change	M1 vs. HC
seq.15503.20	Left-right determination factor 2	O00292	LEFTY2	Secreted	Other tissues	Inflammation	Cytokine	-0.0454229	0.692796	0.873117	No Change	M1 vs. HC
seq.15509.2	Alpha-N-acetylglucosaminidase	P54802	NAGLU	Secreted	Intracellular and membrane proteins	Enzymes	Enzyme	0.346808	0.0121404	0.19377	Up (pval < 0.05)	M1 vs. HC
seq.15511.37	Neuronal pentraxin receptor	O95502	NPTXR	Secreted	Intracellular and membrane proteins	Transport	Receptor	0.241812	0.0320361	0.267096	Up (pval < 0.05)	M1 vs. HC
seq.15513.108	Prostasin	Q16651	PRSS8	Secreted	Unknown location	Enzymes	Enzyme	0.0984869	0.0084319	0.165719	Up (pval < 0.05)	M1 vs. HC
seq.15514.26	Cholinesterase	P06276	BCHE	Secreted	Blood	Enzymes	Enzyme	0.237661	0.0088837	0.170312	Up (pval < 0.05)	M1 vs. HC
seq.15515.2	Serum amyloid A-1 protein	P0DJI8	SAA1	Secreted	Blood	Classical plasma proteins	Acute phase	-0.0359712	0.887127	0.960419	No Change	M1 vs. HC
seq.15516.12	Serum amyloid A-4 protein	P35542	SAA4	Secreted	Blood	Classical plasma proteins	Acute phase	-0.0403822	0.58473	0.815319	No Change	M1 vs. HC
seq.15535.3	Serine protease 27	Q9BQR3	PRSS27	Secreted	Digestive system	Enzymes	Enzyme	0.0593495	0.455202	0.730837	No Change	M1 vs. HC
seq.15539.15	SLIT and NTRK-like protein 1	Q96PX8	SLITRK1	Secreted	Brain	Other	No annotated function	0.204921	0.0159988	0.216305	Up (pval < 0.05)	M1 vs. HC
seq.15542.19	Creatine kinase U-type, mitochondrial	P12532	CKMT1A	Secreted	Intracellular and membrane proteins	Enzymes	Enzyme	0.242976	0.189585	0.506414	No Change	M1 vs. HC
seq.15544.25	Kallikrein-14	Q9P0G3	KLK14	Secreted	Other tissues	Enzymes	Enzyme	0.0767273	0.394637	0.687868	No Change	M1 vs. HC
seq.15553.22	Acetylcholinesterase	P22303	ACHE	Secreted	Intracellular and membrane proteins	Enzymes	Enzyme	0.0348356	0.128584	0.438642	No Change	M1 vs. HC
seq.15556.49	Alpha-amylase 2B	P19961	AMY2B	Secreted	Digestive system	Enzymes	Enzyme	-0.244293	0.0187873	0.227705	Down (pval < 0.05)	M1 vs. HC
seq.15559.5	Anthrax toxin receptor 2	P58335	ANTXR2	Secreted	Intracellular and membrane proteins	Transport	Receptor	-0.410563	0.000116559	0.0291246	Down (qval < 0.05)	M1 vs. HC
seq.15560.52	Transcobalamin-2	P20062	TCN2	Secreted	Blood	Transport	Transport	-0.407601	0.713364	0.883235	No Change	M1 vs. HC
seq.15562.24	Beta-glucuronidase	P08236	GUSB	Secreted	Intracellular and membrane proteins	Enzymes	Enzyme	-0.23077	0.112989	0.415602	No Change	M1 vs. HC
seq.15565.102	Mucin-16	Q8WXI7	MUC16	Secreted	Other tissues	Other	No annotated function	-0.0270076	0.689962	0.871472	No Change	M1 vs. HC
seq.15569.15	Collagen Type II	P02458	COL2A1	Secreted	Extracellular matrix	Other	No annotated function	-0.00825929	0.903279	0.96565	No Change	M1 vs. HC
seq.15573.110	Neurocan core protein	O14594	NCAN	Secreted	Brain	Other	Cell adhesion	0.223739	0.0253647	0.249425	Up (pval < 0.05)	M1 vs. HC
seq.15576.158	Eosinophil cationic protein	P12724	RNASE3	Secreted	Blood	Enzymes	Enzyme	-0.577661	0.00999221	0.181195	Down (pval < 0.05)	M1 vs. HC
seq.15579.26	Ectonucleotide pyrophosphatase/phosphodiesterase family member 6	Q6UWR7	ENPP6	Secreted	Intracellular and membrane proteins	Enzymes	Enzyme	-0.122116	0.0188933	0.227705	Down (pval < 0.05)	M1 vs. HC
seq.15580.2	Ephrin type-A receptor 7	Q15375	EPHA7	Secreted	Intracellular and membrane proteins	Transport	Receptor	0.0472419	0.342214	0.647651	No Change	M1 vs. HC
seq.15582.25	Ficolin-1	O00602	FCN1	Secreted	Blood	Immunity and defense	Immunity	-0.118863	0.036016	0.272858	Down (pval < 0.05)	M1 vs. HC
seq.15583.18	Fc receptor-like B	Q6BAA4	FCRLB	Secreted	Intracellular and membrane proteins	Other	No annotated function	-0.212776	0.102092	0.398894	No Change	M1 vs. HC
seq.15584.9	Complement factor H-related protein 2	P36980	CFHR2	Secreted	Blood	Classical plasma proteins	Complement pathway	0.0602053	0.585276	0.815319	No Change	M1 vs. HC
seq.15585.304	Fibulin-5	Q9UBX5	FBLN5	Secreted	Extracellular matrix	Other	Cell adhesion	-0.115935	0.174249	0.487789	No Change	M1 vs. HC
seq.15587.20	Folate receptor beta	P14207	FOLR2	Secreted	Blood	Transport	Receptor	0.0275957	0.716046	0.885108	No Change	M1 vs. HC
seq.15588.17	Alpha-galactosidase A	P06280	GLA	Secreted	Intracellular and membrane proteins	Enzymes	Enzyme	-0.209256	0.000329885	0.0389797	Down (qval < 0.05)	M1 vs. HC
seq.15589.1	Vitamin D-binding protein	P02774	GC	Secreted	Blood	Transport	Transport	0.00886375	0.828564	0.936729	No Change	M1 vs. HC
seq.15594.47	Serine protease HTRA1	Q92743	HTRA1	Secreted	Blood	Enzymes	Enzyme	0.0668674	0.370343	0.668425	No Change	M1 vs. HC
seq.15602.43	Interleukin-6 receptor subunit alpha	P08887	IL6R	Secreted	Blood	Transport	Receptor	0.217315	0.0175902	0.223338	Up (pval < 0.05)	M1 vs. HC
seq.15613.16	Pancreatic triacylglycerol lipase	P16233	PNLIP	Secreted	Digestive system	Enzymes	Enzyme	-0.168831	0.169387	0.48231	No Change	M1 vs. HC
seq.15614.168	Leukocyte immunoglobulin-like receptor subfamily A member 2	Q8N149	LILRA2	Secreted	Blood	Transport	Receptor	0.286858	0.0155319	0.215905	Up (pval < 0.05)	M1 vs. HC
seq.15617.8	Cytokine SCM-1 beta	Q9UBD3	XCL2	Secreted	Blood	Inflammation	Chemokine	-0.0726006	0.0575288	0.326964	No Change	M1 vs. HC
seq.15620.4	Neuroligin-1	Q8N2Q7	NLGN1	Secreted	Intracellular and membrane proteins	Other	Cell adhesion	-0.0269276	0.515165	0.773223	No Change	M1 vs. HC
seq.15622.13	Opioid-binding protein/cell adhesion molecule	Q14982	OPCML	Secreted	Intracellular and membrane proteins	Other	Cell adhesion	-0.0175691	0.779434	0.916433	No Change	M1 vs. HC
seq.15626.223	Basement membrane-specific heparan sulfate proteoglycan core protein	P98160	HSPG2	Secreted	Extracellular matrix	Other	Developmental protein	-0.0970625	0.0482323	0.305391	Down (pval < 0.05)	M1 vs. HC
seq.15631.18	Pregnancy-specific beta-1-glycoprotein 1	P11464	PSG1	Secreted	Female reproductive system	Other	No annotated function	0.0653145	0.202189	0.521747	No Change	M1 vs. HC
seq.15633.6	Retinol-binding protein 4	P02753	RBP4	Secreted	Blood	Transport	Transport	-0.0458416	0.537868	0.785794	No Change	M1 vs. HC
seq.15634.139	Slit homolog 1 protein	O75093	SLIT1	Secreted	Brain	Other	Developmental protein	0.0158214	0.70717	0.881076	No Change	M1 vs. HC
seq.15635.4	SPARC-related modular calcium-binding protein 2	Q9H3U7	SMOC2	Secreted	Extracellular matrix	Other	No annotated function	-0.0483982	0.514036	0.772953	No Change	M1 vs. HC
seq.15644.1	Biotinidase	P43251	BTD	Secreted	Blood	Enzymes	Enzyme	0.00453539	0.947548	0.980733	No Change	M1 vs. HC
seq.15653.9	Collagen alpha-1(X) chain	Q03692	COL10A1	Secreted	Extracellular matrix	Other	No annotated function	-0.147861	0.054323	0.318122	No Change	M1 vs. HC
seq.15666.21	Bone morphogenetic protein 2	P12643	BMP2	Secreted	Blood	Inflammation	Cytokine	0.0483645	0.237288	0.555447	No Change	M1 vs. HC
seq.15667.39	Bone morphogenetic protein 4	P12644	BMP4	Secreted	Blood	Inflammation	Cytokine	-0.212284	0.015728	0.216011	Down (pval < 0.05)	M1 vs. HC
seq.15668.19	Bone morphogenetic protein 8B	P34820	BMP8B	Secreted	Blood	Inflammation	Cytokine	-0.0105482	0.760584	0.90617	No Change	M1 vs. HC
seq.15670.15	Complement C1q-like protein 2	Q7Z5L3	C1QL2	Secreted	Brain	Classical plasma proteins	Complement pathway	-0.0263154	0.669964	0.864321	No Change	M1 vs. HC
seq.15678.71	Dickkopf-related protein 2	Q9UBU2	DKK2	Secreted	Other tissues	Other	Developmental protein	0.10201	0.0856559	0.380487	No Change	M1 vs. HC
seq.15686.49	Inhibin beta C chain	P55103	INHBC	Secreted	Blood	Hormones	Hormone	0.00313363	0.984545	0.994591	No Change	M1 vs. HC
seq.15692.300	Nodal homolog	Q96S42	NODAL	Secreted	Blood	Inflammation	Cytokine	0.0311084	0.101448	0.398173	No Change	M1 vs. HC
seq.16035.8	Vascular endothelial growth factor receptor 3	P35916	FLT4	Secreted	Blood	Transport	Receptor	-0.0220028	0.61654	0.834207	No Change	M1 vs. HC
seq.16049.43	Oxidized low-density lipoprotein receptor 1	P78380	OLR1	Secreted	Intracellular and membrane proteins	Transport	Receptor	-0.439435	0.0362575	0.273171	Down (pval < 0.05)	M1 vs. HC
seq.16055.3	Complement factor H-related protein 5	Q9BXR6	CFHR5	Secreted	Blood	Classical plasma proteins	Complement pathway	0.0882695	0.248221	0.567207	No Change	M1 vs. HC
seq.16060.99	Nidogen-2	Q14112	NID2	Secreted	Extracellular matrix	Other	Cell adhesion	0.140425	0.247379	0.56581	No Change	M1 vs. HC
seq.16070.7	Wnt inhibitory factor 1	Q9Y5W5	WIF1	Secreted	Extracellular matrix	Other	Developmental protein	-0.0605895	0.0870001	0.382148	No Change	M1 vs. HC
seq.16081.38	Aldo-keto reductase family 1 member B10	O60218	AKR1B10	Secreted	Digestive system	Enzymes	Enzyme	0.225385	0.00975603	0.178682	Up (pval < 0.05)	M1 vs. HC
seq.16292.288	Gastric inhibitory polypeptide	P09681	GIP	Secreted	Blood	Hormones	Hormone	-0.120961	0.0815591	0.372839	No Change	M1 vs. HC
seq.16293.1	Somatoliberin	P01286	GHRH	Secreted	Other tissues	Other	No annotated function	0.0264825	0.386811	0.682674	No Change	M1 vs. HC
seq.16298.84	Group IID secretory phospholipase A2	Q9UNK4	PLA2G2D	Secreted	Other tissues	Enzymes	Enzyme	0.0180941	0.537341	0.785794	No Change	M1 vs. HC
seq.16300.4	Triggering receptor expressed on myeloid cells 2	Q9NZC2	TREM2	Secreted	Brain	Transport	Receptor	0.0429196	0.674246	0.865521	No Change	M1 vs. HC
seq.16302.11	BPI fold-containing family A member 2	Q96DR5	BPIFA2	Secreted	Digestive system	Immunity and defense	Defense	-0.0661548	0.28513	0.596027	No Change	M1 vs. HC
seq.16309.30	Dickkopf-like protein 1	Q9UK85	DKKL1	Secreted	Male reproductive system	Other	No annotated function	0.002602	0.951571	0.982436	No Change	M1 vs. HC
seq.16315.105	Vascular endothelial growth factor receptor 1	P17948	FLT1	Secreted	Blood	Transport	Receptor	-0.0422955	0.278275	0.590721	No Change	M1 vs. HC
seq.16318.12	Serine/threonine-protein kinase receptor R3	P37023	ACVRL1	Secreted	Intracellular and membrane proteins	Transport	Receptor	0.0360342	0.230112	0.54912	No Change	M1 vs. HC
seq.16322.10	Marginal zone B- and B1-cell-specific protein	Q8WU39	MZB1	Secreted	Blood	Other	Other	-0.105096	0.319549	0.625623	No Change	M1 vs. HC
seq.16558.2	Myocilin	Q99972	MYOC	Secreted	Extracellular matrix	Other	No annotated function	0.00829886	0.925622	0.973882	No Change	M1 vs. HC
seq.16561.9	Alpha-1B-glycoprotein	P04217	A1BG	Secreted	Blood	Other	No annotated function	0.0510412	0.378325	0.676186	No Change	M1 vs. HC
seq.16587.1	Beta-casein	P05814	CSN2	Secreted	Female reproductive system	Other	Other	-0.140761	0.242245	0.559661	No Change	M1 vs. HC
seq.16588.10	78 kDa glucose-regulated protein	P11021	HSPA5	Secreted	Intracellular and membrane proteins	Enzymes	Enzyme	0.0844268	0.278906	0.590878	No Change	M1 vs. HC
seq.16591.71	Acidic mammalian chitinase	Q9BZP6	CHIA	Secreted	Intracellular and membrane proteins	Immunity and defense	Immunity	-0.0167429	0.536507	0.785445	No Change	M1 vs. HC
seq.16605.2	Complement C1q and tumor necrosis factor-related protein 9A	P0C862	C1QTNF9	Secreted	Blood	Classical plasma proteins	Complement pathway	-0.0489343	0.247088	0.565681	No Change	M1 vs. HC
seq.16607.78	Gelsolin	P06396	GSN	Secreted	Blood	Other	Other	-0.039874	0.420072	0.706766	No Change	M1 vs. HC
seq.16609.106	Kin of IRRE-like protein 2	Q6UWL6	KIRREL2	Secreted	Intracellular and membrane proteins	Other	No annotated function	-0.0592567	0.408171	0.697518	No Change	M1 vs. HC
seq.16614.27	R-spondin-1	Q2MKA7	RSPO1	Secreted	Female reproductive system	Other	Other	-0.00306	0.963166	0.986669	No Change	M1 vs. HC
seq.16621.77	NAD(P)H-hydrate epimerase	Q8NCW5	NAXE	Secreted	Blood	Transport	Transport	0.0272345	0.622853	0.836484	No Change	M1 vs. HC
seq.16746.12	Activin B	P09529	INHBB	Secreted	Blood	Hormones	Hormone	-0.0306421	0.249066	0.567666	No Change	M1 vs. HC
seq.16748.1	Bone morphogenetic protein 3	P12645	BMP3	Secreted	Other tissues	Inflammation	Cytokine	-0.0465627	0.267844	0.580336	No Change	M1 vs. HC
seq.16749.79	Growth/differentiation factor 10	P55107	GDF10	Secreted	Other tissues	Inflammation	Cytokine	-0.0779982	0.0252722	0.248849	Down (pval < 0.05)	M1 vs. HC
seq.16751.15	Natriuretic peptides B	P16860	NPPB	Secreted	Blood	Hormones	Hormone	0.0448846	0.106069	0.4043	No Change	M1 vs. HC
seq.16753.46	Collagen alpha-2(VI) chain	P12110	COL6A2	Secreted	Extracellular matrix	Other	Cell adhesion	0.00642318	0.800266	0.924628	No Change	M1 vs. HC
seq.16755.195	Growth/differentiation factor 3	Q9NR23	GDF3	Secreted	Blood	Inflammation	Cytokine	-0.00304766	0.884671	0.958884	No Change	M1 vs. HC
seq.16756.30	Growth/differentiation factor 7	Q7Z4P5	GDF7	Secreted	Other tissues	Inflammation	Cytokine	0.0119506	0.725554	0.888945	No Change	M1 vs. HC
seq.16758.96	Hepatoma-derived growth factor	P51858	HDGF	Secreted	Blood	Hormones	Growth factor	-0.258445	0.00509232	0.141035	Down (pval < 0.05)	M1 vs. HC
seq.16760.2	Interleukin-26	Q9NPH9	IL26	Secreted	Blood	Inflammation	Interleukin	0.166765	0.000424109	0.0461009	Up (qval < 0.05)	M1 vs. HC
seq.16763.11	Leukocyte cell-derived chemotaxin-2	O14960	LECT2	Secreted	Blood	Other	Other	0.169002	0.0854221	0.380487	No Change	M1 vs. HC
seq.16765.52	Platelet basic protein	P02775	PPBP	Secreted	Blood	Inflammation	Cytokine	0.0903989	0.03102	0.263276	Up (pval < 0.05)	M1 vs. HC
seq.16770.3	Lithostathine-1-beta	P48304	REG1B	Secreted	Digestive system	Other	No annotated function	0.194064	0.160372	0.47298	No Change	M1 vs. HC
seq.16773.29	Signal peptide, CUB and EGF-like domain-containing protein 3	Q8IX30	SCUBE3	Secreted	Blood	Other	No annotated function	-0.0362731	0.566319	0.804665	No Change	M1 vs. HC
seq.16780.6	Heat shock 70 kDa protein 1A	P0DMV8	HSPA1A	Secreted	Intracellular and membrane proteins	Transport	Receptor	-0.0592357	0.388658	0.683955	No Change	M1 vs. HC
seq.16785.45	Defensin-5	Q01523	DEFA5	Secreted	Digestive system	Immunity and defense	Defense	-0.199964	0.168164	0.481506	No Change	M1 vs. HC
seq.16818.200	CUB domain-containing protein 1	Q9H5V8	CDCP1	Secreted	Intracellular and membrane proteins	Other	No annotated function	-0.0238733	0.78145	0.916865	No Change	M1 vs. HC
seq.16823.75	Apolipoprotein L3	O95236	APOL3	Secreted	Intracellular and membrane proteins	Classical plasma proteins	Apolipoprotein	-0.100707	0.129312	0.439803	No Change	M1 vs. HC
seq.16828.8	Collagen alpha-1(VI) chain	P12109	COL6A1	Secreted	Extracellular matrix	Other	Cell adhesion	0.111586	0.424895	0.710355	No Change	M1 vs. HC
seq.16836.1	Complement factor H-related protein 3	Q02985	CFHR3	Secreted	Blood	Classical plasma proteins	Complement pathway	-0.0190261	0.681831	0.869006	No Change	M1 vs. HC
seq.16858.384	Reticulocalbin-3	Q96D15	RCN3	Secreted	Intracellular and membrane proteins	Transport	Transport	-0.0181016	0.683164	0.869889	No Change	M1 vs. HC
seq.16877.19	Methionine-R-sulfoxide reductase B2, mitochondrial	Q9Y3D2	MSRB2	Secreted	Intracellular and membrane proteins	Enzymes	Enzyme	-0.0195289	0.548073	0.791791	No Change	M1 vs. HC
seq.16890.37	ADAMTS-like protein 1	Q8N6G6	ADAMTSL1	Secreted	Other tissues	Enzymes	Enzyme	0.0388791	0.623913	0.837145	No Change	M1 vs. HC
seq.16892.23	Ectonucleotide pyrophosphatase/phosphodiesterase family member 2	Q13822	ENPP2	Secreted	Blood	Enzymes	Enzyme	-0.0512017	0.549377	0.792345	No Change	M1 vs. HC
seq.16900.29	MAM domain-containing glycosylphosphatidylinositol anchor protein 1	Q8NFP4	MDGA1	Secreted	Intracellular and membrane proteins	Other	Developmental protein	0.114004	0.462774	0.737628	No Change	M1 vs. HC
seq.16908.5	Oligodendrocyte-myelin glycoprotein	P23515	OMG	Secreted	Intracellular and membrane proteins	Other	Cell adhesion	0.117576	0.42669	0.711967	No Change	M1 vs. HC
seq.16913.8	Ribonuclease T2	O00584	RNASET2	Secreted	Blood	Immunity and defense	Immunity	0.119274	0.132964	0.443689	No Change	M1 vs. HC
seq.16914.104	Monocyte differentiation antigen CD14, soluble	P08571	CD14	Secreted	Blood	Immunity and defense	Immunity	0.0475608	0.265227	0.578634	No Change	M1 vs. HC
seq.16918.198	Toll-like receptor 3	O15455	TLR3	Secreted	Intracellular and membrane proteins	Transport	Receptor	-0.00405747	0.940419	0.979043	No Change	M1 vs. HC
seq.16926.44	Alkaline phosphatase, tissue-nonspecific isozyme	P05186	ALPL	Secreted	Intracellular and membrane proteins	Enzymes	Enzyme	-0.030685	0.522866	0.777927	No Change	M1 vs. HC
seq.17140.57	Platelet-derived growth factor D	Q9GZP0	PDGFD	Secreted	Blood	Hormones	Growth factor	0.00426596	0.958561	0.986217	No Change	M1 vs. HC
seq.17165.1	Beta-thromboglobulin	P02775	PPBP	Secreted	Blood	Inflammation	Cytokine	0.0216533	0.716435	0.885108	No Change	M1 vs. HC
seq.17166.4	Fibroblast growth factor 8 isoform F	P55075	FGF8	Secreted	Other tissues	Hormones	Growth factor	0.0403293	0.319828	0.625817	No Change	M1 vs. HC
seq.17170.15	Calcitonin gene-related peptide 2	P10092	CALCB	Secreted	Blood	Hormones	Hormone	0.103698	0.0628582	0.337982	No Change	M1 vs. HC
seq.17172.19	Statherin	P02808	STATH	Secreted	Digestive system	Other	Other	0.393507	0.247437	0.56581	No Change	M1 vs. HC
seq.17224.12	Mimecan	P20774	OGN	Secreted	Other tissues	Hormones	Growth factor	-0.417985	0.00318007	0.115502	Down (pval < 0.05)	M1 vs. HC
seq.17327.3	Protein canopy homolog 3	Q9BT09	CNPY3	Secreted	Intracellular and membrane proteins	Immunity and defense	Immunity	-0.0110904	0.836213	0.940306	No Change	M1 vs. HC
seq.17332.3	Poly(ADP-ribose) glycohydrolase ARH3	Q9NX46	ADPRS	Secreted	Intracellular and membrane proteins	Enzymes	Enzyme	-0.0854432	0.37641	0.675051	No Change	M1 vs. HC
seq.17342.13	Anterior gradient protein 3	Q8TD06	AGR3	Secreted	Intracellular and membrane proteins	Other	No annotated function	0.0613247	0.789512	0.920867	No Change	M1 vs. HC
seq.17346.61	Follicular dendritic cell secreted peptide	Q8NFU4	FDCSP	Secreted	Other tissues	Other	No annotated function	0.170876	0.000253628	0.0357322	Up (qval < 0.05)	M1 vs. HC
seq.17356.34	Interleukin-1 family member 10	Q8WWZ1	IL1F10	Secreted	Blood	Inflammation	Interleukin	-0.00395542	0.908839	0.967176	No Change	M1 vs. HC
seq.17370.186	Mycophenolic acid acyl-glucuronide esterase, mitochondrial	Q9NUJ1	ABHD10	Secreted	Intracellular and membrane proteins	Enzymes	Enzyme	-0.0548859	0.356918	0.659127	No Change	M1 vs. HC
seq.17397.8	Estradiol 17-beta-dehydrogenase 11	Q8NBQ5	HSD17B11	Secreted	Intracellular and membrane proteins	Enzymes	Enzyme	-0.0247581	0.604318	0.827181	No Change	M1 vs. HC
seq.17427.26	Neuroligin-3	Q9NZ94	NLGN3	Secreted	Intracellular and membrane proteins	Other	Cell adhesion	0.0397795	0.648807	0.852585	No Change	M1 vs. HC
seq.17432.25	Adenylate kinase 4, mitochondrial	P27144	AK4	Secreted	Intracellular and membrane proteins	Enzymes	Enzyme	-0.0337687	0.265533	0.578729	No Change	M1 vs. HC
seq.17441.4	Intestinal-type alkaline phosphatase	P09923	ALPI	Secreted	Intracellular and membrane proteins	Enzymes	Enzyme	-0.553589	0.0222364	0.237005	Down (pval < 0.05)	M1 vs. HC
seq.17447.52	Secreted frizzled-related protein 4	Q6FHJ7	SFRP4	Secreted	Female reproductive system	Other	Developmental protein	-0.144539	0.239866	0.557859	No Change	M1 vs. HC
seq.17449.23	CD9 antigen	P21926	CD9	Secreted	Intracellular and membrane proteins	Other	Cell adhesion	-0.00535575	0.834999	0.94019	No Change	M1 vs. HC
seq.17453.34	Ceruloplasmin	P00450	CP	Secreted	Blood	Transport	Transport	-0.0254014	0.636452	0.84448	No Change	M1 vs. HC
seq.17454.15	Epidermal growth factor-like protein 6	Q8IUX8	EGFL6	Secreted	Extracellular matrix	Other	Developmental protein	0.472897	0.00142807	0.0811009	Up (pval < 0.05)	M1 vs. HC
seq.17455.42	Folate receptor alpha	P15328	FOLR1	Secreted	Blood	Transport	Receptor	0.0342694	0.52456	0.779024	No Change	M1 vs. HC
seq.17456.53	Golgi membrane protein 1	Q8NBJ4	GOLM1	Secreted	Intracellular and membrane proteins	Other	No annotated function	0.204091	0.0410866	0.285579	Up (pval < 0.05)	M1 vs. HC
seq.17467.1	Dehydrogenase/reductase SDR family member 9	Q9BPW9	DHRS9	Secreted	Intracellular and membrane proteins	Enzymes	Enzyme	0.03014	0.578001	0.811038	No Change	M1 vs. HC
seq.17512.2	N-myc-interactor	Q13287	NMI	Secreted	Blood	Immunity and defense	Immunity	-0.0888289	0.280143	0.591789	No Change	M1 vs. HC
seq.17515.6	Heat shock 70 kDa protein 13	P48723	HSPA13	Secreted	Intracellular and membrane proteins	Other	No annotated function	0.0924293	0.0528128	0.314263	No Change	M1 vs. HC
seq.17672.184	Gastric intrinsic factor	P27352	CBLIF	Secreted	Digestive system	Transport	Transport	0.0931267	0.349907	0.652933	No Change	M1 vs. HC
seq.17677.47	CD160 antigen	O95971	CD160	Secreted	Blood	Transport	Receptor	-0.0688099	0.639923	0.847095	No Change	M1 vs. HC
seq.17685.9	Apolipoprotein A-IV	P06727	APOA4	Secreted	Blood	Classical plasma proteins	Apolipoprotein	-0.0704135	0.515976	0.773489	No Change	M1 vs. HC
seq.17691.1	Tripeptidyl-peptidase 1	O14773	TPP1	Secreted	Intracellular and membrane proteins	Enzymes	Enzyme	0.119493	0.0155478	0.215905	Up (pval < 0.05)	M1 vs. HC
seq.17789.1	Nicotinate-nucleotide pyrophosphorylase [carboxylating]	Q15274	QPRT	Secreted	Intracellular and membrane proteins	Enzymes	Enzyme	0.038022	0.123965	0.431845	No Change	M1 vs. HC
seq.17806.6	Syntenin-1	O00560	SDCBP	Secreted	Intracellular and membrane proteins	Other	No annotated function	0.0401707	0.664659	0.861974	No Change	M1 vs. HC
seq.18171.25	C-X-C motif chemokine 11	O14625	CXCL11	Secreted	Blood	Inflammation	Chemokine	0.0173855	0.483387	0.753949	No Change	M1 vs. HC
seq.18174.79	Programmed cell death 6-interacting protein	Q8WUM4	PDCD6IP	Secreted	Intracellular and membrane proteins	Transport	Transport	-0.179952	0.00426366	0.131796	Down (pval < 0.05)	M1 vs. HC
seq.18196.8	Afamin	P43652	AFM	Secreted	Blood	Transport	Transport	-0.0125627	0.862923	0.950598	No Change	M1 vs. HC
seq.18216.22	Interleukin-11 receptor subunit alpha	Q14626	IL11RA	Secreted	Blood	Transport	Receptor	-0.0105097	0.745763	0.898448	No Change	M1 vs. HC
seq.18233.10	Aspartate aminotransferase, mitochondrial	P00505	GOT2	Secreted	Intracellular and membrane proteins	Transport	Transport	-0.194116	0.0901762	0.384724	No Change	M1 vs. HC
seq.18243.9	UMP-CMP kinase	P30085	CMPK1	Secreted	Intracellular and membrane proteins	Enzymes	Enzyme	-0.0424482	0.278187	0.590721	No Change	M1 vs. HC
seq.18265.18	Zinc finger protein 34	Q8IZ26	ZNF34	Secreted	Intracellular and membrane proteins	Other	Transcription	-0.0203933	0.730958	0.891706	No Change	M1 vs. HC
seq.18289.16	C-C motif chemokine 15	Q16663	CCL15	Secreted	Blood	Inflammation	Chemokine	0.103516	0.271657	0.584689	No Change	M1 vs. HC
seq.18321.38	Bifunctional methylenetetrahydrofolate dehydrogenase/cyclohydrolase, mitochondrial	P13995	MTHFD2	Secreted	Intracellular and membrane proteins	Enzymes	Enzyme	-0.0985206	0.254589	0.571673	No Change	M1 vs. HC
seq.18331.3	Glucosylceramidase	P04062	GBA	Secreted	Intracellular and membrane proteins	Enzymes	Enzyme	0.370983	2.56018e-07	0.000625195	Up (qval < 0.05)	M1 vs. HC
seq.18375.28	Interleukin-36 receptor antagonist protein	Q9UBH0	IL36RN	Secreted	Blood	Inflammation	Interleukin	0.0312911	0.588514	0.817338	No Change	M1 vs. HC
seq.18380.78	Serum albumin	P02768	ALB	Secreted	Blood	Transport	Transport	-0.0540933	0.267621	0.580229	No Change	M1 vs. HC
seq.18389.11	Interferon alpha-1/13	P01562	IFNA1	Secreted	Blood	Inflammation	Interferon	-0.043769	0.563131	0.802707	No Change	M1 vs. HC
seq.18819.21	Peptidyl-prolyl cis-trans isomerase C	P45877	PPIC	Secreted	Intracellular and membrane proteins	Enzymes	Enzyme	0.173686	0.00744611	0.158117	Up (pval < 0.05)	M1 vs. HC
seq.18830.1	Intelectin-1	Q8WWA0	ITLN1	Secreted	Blood	Other	No annotated function	-0.0554285	0.210454	0.527647	No Change	M1 vs. HC
seq.18832.65	Serum amyloid A-2 protein	P0DJI9	SAA2	Secreted	Blood	Classical plasma proteins	Acute phase	-0.0387021	0.654115	0.855922	No Change	M1 vs. HC
seq.18839.24	Thyroglobulin	P01266	TG	Secreted	Other tissues	Hormones	Hormone	0.425128	0.0264228	0.251486	Up (pval < 0.05)	M1 vs. HC
seq.18864.7	Trypsin-3	P35030	PRSS3	Secreted	Digestive system	Enzymes	Enzyme	0.0378374	0.641042	0.847095	No Change	M1 vs. HC
seq.18873.8	Carcinoembryonic antigen-related cell adhesion molecule 8	P31997	CEACAM8	Secreted	Intracellular and membrane proteins	Other	Cell adhesion	-0.363039	0.00958481	0.176872	Down (pval < 0.05)	M1 vs. HC
seq.18875.125	Chondrocalcin	P02458	COL2A1	Secreted	Extracellular matrix	Other	No annotated function	0.117063	0.552663	0.79464	No Change	M1 vs. HC
seq.18876.77	Carbohydrate sulfotransferase 4	Q8NCG5	CHST4	Secreted	Intracellular and membrane proteins	Enzymes	Enzyme	-0.0174345	0.566086	0.80449	No Change	M1 vs. HC
seq.18878.15	Gremlin-1	O60565	GREM1	Secreted	Blood	Inflammation	Cytokine	0.0212277	0.610954	0.83022	No Change	M1 vs. HC
seq.18880.81	Collagen Type III	P02461	COL3A1	Secreted	Extracellular matrix	Other	No annotated function	-0.0170482	0.851813	0.946549	No Change	M1 vs. HC
seq.18881.7	CD97 antigen	P48960	ADGRE5	Secreted	Blood	Transport	Receptor	-0.123162	0.0562265	0.324256	No Change	M1 vs. HC
seq.18890.227	Fibrinogen beta chain	P02675	FGB	Secreted	Blood	Classical plasma proteins	Blood coagulation	-0.0594285	0.100586	0.397224	No Change	M1 vs. HC
seq.18892.48	Glypican-4	O75487	GPC4	Secreted	Intracellular and membrane proteins	Other	No annotated function	0.0493987	0.145225	0.458799	No Change	M1 vs. HC
seq.18893.26	Adhesion G-protein coupled receptor G1	Q9Y653	ADGRG1	Secreted	Blood	Transport	Receptor	-0.0608425	0.0478577	0.30494	Down (pval < 0.05)	M1 vs. HC
seq.18896.23	Heparan-sulfate 6-O-sulfotransferase 3	Q8IZP7	HS6ST3	Secreted	Intracellular and membrane proteins	Enzymes	Enzyme	0.0759908	0.109323	0.408829	No Change	M1 vs. HC
seq.18917.53	Pancreatic alpha-amylase	P04746	AMY2A	Secreted	Digestive system	Enzymes	Enzyme	-0.181554	0.117468	0.422584	No Change	M1 vs. HC
seq.18927.14	Retinoic acid early transcript 1G protein	Q6H3X3	RAET1G	Secreted	Unknown location	Immunity and defense	Immunity	0.0346667	0.147887	0.459226	No Change	M1 vs. HC
seq.18930.28	Slit homolog 2 protein	O94813	SLIT2	Secreted	Other tissues	Other	Developmental protein	0.0731561	0.288443	0.597852	No Change	M1 vs. HC
seq.18931.40	Slit homolog 3 protein	O75094	SLIT3	Secreted	Other tissues	Other	Developmental protein	-0.133159	0.00348527	0.120885	Down (pval < 0.05)	M1 vs. HC
seq.18934.50	Protein-glutamine gamma-glutamyltransferase 2	P21980	TGM2	Secreted	Extracellular matrix	Enzymes	Enzyme	-0.0770964	0.122846	0.42917	No Change	M1 vs. HC
seq.19120.33	D-amino-acid oxidase	P14920	DAO	Secreted	Intracellular and membrane proteins	Enzymes	Enzyme	-0.0782507	0.313657	0.620002	No Change	M1 vs. HC
seq.19127.1	Heat shock protein beta-6	O14558	HSPB6	Secreted	Intracellular and membrane proteins	Other	Other	0.0367179	0.651917	0.854679	No Change	M1 vs. HC
seq.19132.1	39S ribosomal protein L2, mitochondrial	Q5T653	MRPL2	Secreted	Intracellular and membrane proteins	Other	Other	0.0487055	0.0523495	0.312306	No Change	M1 vs. HC
seq.19154.41	Glia-derived nexin	P07093	SERPINE2	Secreted	Female reproductive system	Other	Developmental protein	0.0574296	0.632894	0.843015	No Change	M1 vs. HC
seq.19212.4	Deleted in malignant brain tumors 1 protein	Q9UGM3	DMBT1	Secreted	Other tissues	Transport	Transport	0.0259688	0.592456	0.81932	No Change	M1 vs. HC
seq.19213.1	Serine protease inhibitor Kazal-type 4	O60575	SPINK4	Secreted	Digestive system	Enzymes	Enzyme inhibitor	-0.0130634	0.702669	0.879206	No Change	M1 vs. HC
seq.19249.18	Lysine--tRNA ligase	Q15046	KARS1	Secreted	Intracellular and membrane proteins	Enzymes	Enzyme	-0.0943793	0.541023	0.788921	No Change	M1 vs. HC
seq.19251.56	Serglycin	P10124	SRGN	Secreted	Blood	Other	Other	-0.483474	0.00395637	0.126019	Down (pval < 0.05)	M1 vs. HC
seq.19291.2	Calsequestrin-2	O14958	CASQ2	Secreted	Intracellular and membrane proteins	Other	Other	-0.0299422	0.243389	0.561029	No Change	M1 vs. HC
seq.19303.64	Protein PET117 homolog, mitochondrial	Q6UWS5	PET117	Secreted	Intracellular and membrane proteins	Other	No annotated function	0.0238903	0.452106	0.729915	No Change	M1 vs. HC
seq.19317.114	Prostatic acid phosphatase	P15309	ACP3	Secreted	Blood	Enzymes	Enzyme	0.0687885	0.0340321	0.269497	Up (pval < 0.05)	M1 vs. HC
seq.19323.1	Receptor-binding cancer antigen expressed on SiSo cells	O00559	EBAG9	Secreted	Intracellular and membrane proteins	Other	Other	-0.166428	0.19885	0.518795	No Change	M1 vs. HC
seq.19334.62	Thioredoxin domain-containing protein 12	O95881	TXNDC12	Secreted	Intracellular and membrane proteins	Enzymes	Enzyme	-0.161295	0.267594	0.580229	No Change	M1 vs. HC
seq.19361.78	Matrilin-3	O15232	MATN3	Secreted	Extracellular matrix	Other	No annotated function	0.104671	0.2499	0.568309	No Change	M1 vs. HC
seq.19377.14	Noelin-2	O95897	OLFM2	Secreted	Other tissues	Other	No annotated function	0.12642	0.0945541	0.390467	No Change	M1 vs. HC
seq.19437.61	Isoform L-VEGF165	P15692	VEGFA	Secreted	Blood	Hormones	Growth factor	-0.106854	0.349514	0.652533	No Change	M1 vs. HC
seq.19553.14	Syntaxin-1A	Q16623	STX1A	Secreted	Intracellular and membrane proteins	Transport	Transport	0.183486	0.0157757	0.216011	Up (pval < 0.05)	M1 vs. HC
seq.19560.23	Plexin-A4	Q9HCM2	PLXNA4	Secreted	Intracellular and membrane proteins	Transport	Receptor	-0.175677	0.0477593	0.30494	Down (pval < 0.05)	M1 vs. HC
seq.19567.1	Epidermal growth factor receptor variant III	P00533	EGFR	Secreted	Blood	Transport	Receptor	0.0229319	0.747539	0.899108	No Change	M1 vs. HC
seq.19568.17	Interleukin-15	P40933	IL15	Secreted	Blood	Inflammation	Interleukin	-0.0396976	0.323956	0.629115	No Change	M1 vs. HC
seq.19570.12	Fibroblast growth factor 8	P55075	FGF8	Secreted	Other tissues	Hormones	Growth factor	0.0411392	0.147534	0.459226	No Change	M1 vs. HC
seq.19575.4	Erythropoietin receptor	P19235	EPOR	Secreted	Intracellular and membrane proteins	Transport	Receptor	0.0684054	0.0217671	0.235071	Up (pval < 0.05)	M1 vs. HC
seq.19579.5	Neutrophil defensin 1	P59665	DEFA1	Secreted	Blood	Immunity and defense	Defense	0.00305722	0.854068	0.947457	No Change	M1 vs. HC
seq.19581.15	Insulin-like growth factor-binding protein 5	P24593	IGFBP5	Secreted	Blood	Other	Other	-0.00155212	0.987901	0.994862	No Change	M1 vs. HC
seq.19584.33	Fibroblast growth factor 9	P31371	FGF9	Secreted	Other tissues	Hormones	Growth factor	0.0264873	0.494836	0.76079	No Change	M1 vs. HC
seq.19590.46	Pulmonary surfactant-associated protein D	P35247	SFTPD	Secreted	Other tissues	Immunity and defense	Immunity	0.399626	0.0325229	0.268071	Up (pval < 0.05)	M1 vs. HC
seq.19606.28	Indian hedgehog protein	Q14623	IHH	Secreted	Other tissues	Other	Developmental protein	-0.0334829	0.529126	0.781528	No Change	M1 vs. HC
seq.19614.8	Transcobalamin-1	P20061	TCN1	Secreted	Blood	Transport	Transport	-0.70965	0.00161839	0.0840872	Down (pval < 0.05)	M1 vs. HC
seq.19615.213	Cytosolic 5'-nucleotidase 3A	Q9H0P0	NT5C3A	Secreted	Intracellular and membrane proteins	Enzymes	Enzyme	-0.0378979	0.257503	0.573517	No Change	M1 vs. HC
seq.19622.7	Activin A	P08476	INHBA	Secreted	Blood	Hormones	Hormone	0.0747678	0.518414	0.775241	No Change	M1 vs. HC
seq.19631.13	Kininostatin	P01042	KNG1	Secreted	Blood	Classical plasma proteins	Blood coagulation	-0.0962245	0.630155	0.841968	No Change	M1 vs. HC
seq.19635.69	Fibroleukin	Q14314	FGL2	Secreted	Blood	Other	No annotated function	-0.126	0.00551701	0.145584	Down (pval < 0.05)	M1 vs. HC
seq.19636.23	HLA class I histocompatibility antigen, alpha chain G	P17693	HLA-G	Secreted	Blood	Immunity and defense	Immunity	0.0679716	0.119373	0.424116	No Change	M1 vs. HC
seq.19637.9	Corticoliberin	P06850	CRH	Secreted	Blood	Hormones	Hormone	0.27576	0.173944	0.487195	No Change	M1 vs. HC
seq.19638.9	Dynorphin A (1-17)	P01213	PDYN	Secreted	Brain	Hormones	Neuropeptide	0.10957	0.100392	0.397224	No Change	M1 vs. HC
seq.19639.53	Islet amyloid polypeptide	P10997	IAPP	Secreted	Blood	Hormones	Hormone	0.153619	0.0482792	0.305391	Up (pval < 0.05)	M1 vs. HC
seq.19640.2	Parathyroid Hormone1-34	P01270	PTH	Secreted	Blood	Hormones	Hormone	0.0148357	0.669143	0.864087	No Change	M1 vs. HC
seq.19743.12	V-set and transmembrane domain-containing protein 1	Q6UX27	VSTM1	Secreted	Blood	Inflammation	Cytokine	-0.0493566	0.0791221	0.369203	No Change	M1 vs. HC
seq.19760.26	Carboxypeptidase A1	P15085	CPA1	Secreted	Digestive system	Enzymes	Enzyme	-0.051871	0.33048	0.633298	No Change	M1 vs. HC
seq.19802.22	Receptor-binding cancer antigen expressed on SiSo cells	O00559	EBAG9	Secreted	Intracellular and membrane proteins	Other	Other	-0.0258901	0.61961	0.835891	No Change	M1 vs. HC
[truncated: 1,512 more rows]

## Sheet: 4_M2 vs. HC
AptName	TargetFullName	UniProt	EntrezGeneSymbol	F1	F2	F3	F4	logFC	P.Value	adj.P.Val	Significant	Group
[truncated: 2,100 more rows]

[truncated: 1 more sheets: 5_M3 vs. HC]
