# Supplementary material for: Charting the circulating proteome in ME/CFS using cross-system profiling to uncover mechanistic insights
Source: Cell Rep Med. 2026 Mar 4;7(3):102647. doi: 10.1016/j.xcrm.2026.102647 (PMC13006441; doi:10.1016/j.xcrm.2026.102647)
Supplement: Supplemental data S6. Luminex dataset and validation analyses [file mmc7.xlsx]

## Sheet: 1_Information
File name	SuppData6
File information	Luminex Dataset and Validation Analyses
Annotation database	Annotations as provided by Somascan and Luminex
Sheets:	Technical Comment / Action
1_Information	Information about file contents
2_Assayed	List of measured proteins, and assessment of missing values
3_Raw_intensities	Luminex raw intensities (pg/mL)
4_Log2_intensities	Log2-transformation of Luminex raw intensities
5_Directional_consensus	Group-level concordance between Somalogic and Luminex data
6_Signal_correlation	Signal correlation between Somalogic and Luminex
7_ME vs. HC	Univariate Statistics of Luminex Assay for ME/CFS vs. HC
8_M1 vs. HC	Univariate Statistics of Luminex Assay for ME/CFS Metabotype 1 vs. HC
9_M2 vs. HC	Univariate Statistics of Luminex Assay for ME/CFS Metabotype 2 vs. HC
10_M3 vs. HC	Univariate Statistics of Luminex Assay for ME/CFS Metabotype 3 vs. HC
11_ELISA	Raw intensities for ELISA measurements targeting FGF21 (pg/mL), GDF15 (pg/mL) and C-Peptide (pM)

## Sheet: 2_Assayed
id	Symbol	Target	Present_Total	Present_ME	Present_HC
LUM1	Adiponectin	Adiponectin (pg/ml)	112 (100.0%)	83 (100.0%)	29 (100.0%)
LUM2	SERPINE1	Serpin (pg/ml)	112 (100.0%)	83 (100.0%)	29 (100.0%)
LUM3	C2	Complement C2 (pg/ml)	112 (100.0%)	83 (100.0%)	29 (100.0%)
LUM4	Follistatin-like 1	Follistatin-like 1 (pg/ml)	112 (100.0%)	83 (100.0%)	29 (100.0%)
LUM5	NCAM1	NCAM1 (pg/ml)	112 (100.0%)	83 (100.0%)	29 (100.0%)
LUM6	IL-16	IL-16 (pg/ml)	109 (97.3%)	80 (96.4%)	29 (100.0%)
LUM7	NAGLU	NAGLU (pg/ml)	112 (100.0%)	83 (100.0%)	29 (100.0%)
LUM8	AGER	RAGE (pg/ml)	112 (100.0%)	83 (100.0%)	29 (100.0%)
LUM9	ACRP30	ACRP30 (pg/ml)	112 (100.0%)	83 (100.0%)	29 (100.0%)
LUM10	RANTES (seq1)	RANTES (pg/ml)	112 (100.0%)	83 (100.0%)	29 (100.0%)
LUM11	CC9	CC9 (pg/ml)	112 (100.0%)	83 (100.0%)	29 (100.0%)
LUM12	GAS-6	GAS6 (pg/ml)	112 (100.0%)	83 (100.0%)	29 (100.0%)
LUM13	Myoglobin	Myoglobin (pg/ml)	112 (100.0%)	83 (100.0%)	29 (100.0%)
LUM14	PDGF-BB	PDGF-BB (pg/ml)	112 (100.0%)	83 (100.0%)	29 (100.0%)
LUM15	BDNF (seq1)	BDNF (pg/ml)	112 (100.0%)	83 (100.0%)	29 (100.0%)
LUM16	Collagen A1 (seq1)	Collagen a1 (pg/ml)	112 (100.0%)	83 (100.0%)	29 (100.0%)
LUM17	FAP	FAP (pg/ml)	112 (100.0%)	83 (100.0%)	29 (100.0%)
LUM18	MPO	MPO (pg/ml)	112 (100.0%)	83 (100.0%)	29 (100.0%)
LUM19	PDGF-AA	PDGF-AA (pg/ml)	112 (100.0%)	83 (100.0%)	29 (100.0%)
LUM20	CCL2	CCL2 (pg/ml)	112 (100.0%)	83 (100.0%)	29 (100.0%)
LUM21	CX3CL1	CX3CL1 (pg/ml)	111 (99.1%)	82 (98.8%)	29 (100.0%)
LUM22	HGF	HGF (pg/ml)	112 (100.0%)	83 (100.0%)	29 (100.0%)
LUM23	IL-8	IL-8 (pg/ml)	111 (99.1%)	82 (98.8%)	29 (100.0%)
LUM24	Leptin (seq1)	Leptin (pg/ml)	112 (100.0%)	83 (100.0%)	29 (100.0%)
LUM25	Osteoactivin (seq1)	Osteoactivin (pg/ml)	112 (100.0%)	83 (100.0%)	29 (100.0%)
LUM26	TGF-alpha	TGFalpha (pg/ml)	78 (69.6%)	54 (65.1%)	24 (82.8%)
LUM27	CCL19	CCL19 (pg/ml)	112 (100.0%)	83 (100.0%)	29 (100.0%)
LUM28	CXCL5	CXCL5 (pg/ml)	112 (100.0%)	83 (100.0%)	29 (100.0%)
LUM29	OPG	TNFRSF11B (pg/ml)	112 (100.0%)	83 (100.0%)	29 (100.0%)
LUM30	AgRP	AgRP (pg/ml)	111 (99.1%)	82 (98.8%)	29 (100.0%)
LUM31	APP	APP (pg/ml)	108 (96.4%)	80 (96.4%)	28 (96.6%)
LUM32	CA9	CA9 (pg/ml)	104 (92.9%)	76 (91.6%)	28 (96.6%)
LUM33	CCL11	CCL11 (pg/ml)	110 (98.2%)	81 (97.6%)	29 (100.0%)
LUM34	Collagen IV	Collagen IV (pg/ml)	112 (100.0%)	83 (100.0%)	29 (100.0%)
LUM35	FABP4 (seq1)	FABP4 (pg/ml)	112 (100.0%)	83 (100.0%)	29 (100.0%)
LUM36	Insulin	Insulin (pg/ml)	112 (100.0%)	83 (100.0%)	29 (100.0%)
LUM37	OSM (seq1)	OSM (pg/ml)	112 (100.0%)	83 (100.0%)	29 (100.0%)
LUM38	Prolactin (seq1)	Prolactin (pg/ml)	112 (100.0%)	83 (100.0%)	29 (100.0%)
LUM39	VCAM-1 (seq 1)	VCAM-1 (pg/ml)	112 (100.0%)	83 (100.0%)	29 (100.0%)
LUM40	a1-microglobulin	A1-microglobulin (pg/ml)	112 (100.0%)	83 (100.0%)	29 (100.0%)
LUM41	BAFF	BAFF (pg/ml)	112 (100.0%)	83 (100.0%)	29 (100.0%)
LUM42	Cathepsin S	Cath S (pg/ml)	112 (100.0%)	83 (100.0%)	29 (100.0%)
LUM43	CCL24	CCL24 (pg/ml)	112 (100.0%)	83 (100.0%)	29 (100.0%)
LUM44	C5a	C5a (pg/ml)	112 (100.0%)	83 (100.0%)	29 (100.0%)
LUM45	D-dimer	D-dimer (pg/ml)	112 (100.0%)	83 (100.0%)	29 (100.0%)
LUM46	FLRG	FLRG (pg/ml)	112 (100.0%)	83 (100.0%)	29 (100.0%)
LUM47	OPN	OPN (pg/ml)	112 (100.0%)	83 (100.0%)	29 (100.0%)
LUM48	Resistin	Resistin (pg/ml)	112 (100.0%)	83 (100.0%)	29 (100.0%)
LUM49	FGF basic	FGFbasic (pg/ml)	72 (64.3%)	51 (61.4%)	21 (72.4%)
LUM50	G-CSF (seq1)	GCSF (pg/ml)	87 (77.7%)	62 (74.7%)	25 (86.2%)
LUM51	IL-5 (seq1)	IL-5 (pg/ml)	53 (47.3%)	36 (43.4%)	17 (58.6%)
LUM52	GDNF	GDNF (pg/ml)	2 (1.8%)	1 (1.2%)	1 (3.4%)
LUM53	FGF1	FGF1 (pg/ml)	77 (68.8%)	53 (63.9%)	24 (82.8%)
LUM54	IL-1a	IL-1a (pg/ml)	30 (26.8%)	22 (26.5%)	8 (27.6%)
LUM55	IL-4 (seq1)	IL-4 (pg/ml)	101 (90.2%)	76 (91.6%)	25 (86.2%)
LUM56	IL-7 (seq1)	IL-7 (pg/ml)	106 (94.6%)	79 (95.2%)	27 (93.1%)
LUM57	IL-13 (seq 1)	IL-13 (pg/ml)	62 (55.4%)	46 (55.4%)	16 (55.2%)
LUM58	CXCL9		0 (0%)	0 (0%)	0 (%)
LUM59	betaNGF		0 (0%)	0 (0%)	0 (%)
LUM60	FGF-13		0 (0%)	0 (0%)	0 (%)
LUM61	FGF-23		0 (0%)	0 (0%)	0 (%)
LUM62	GITR		0 (0%)	0 (0%)	0 (%)
LUM63	GM-CSF		0 (0%)	0 (0%)	0 (%)
LUM64	IFNalpha		0 (0%)	0 (0%)	0 (%)
LUM65	IFNbeta		0 (0%)	0 (0%)	0 (%)
LUM66	IFNgamma		0 (0%)	0 (0%)	0 (%)
LUM67	IL-10		0 (0%)	0 (0%)	0 (%)
LUM68	IL-12p70		0 (0%)	0 (0%)	0 (%)
LUM69	IL-17A		0 (0%)	0 (0%)	0 (%)
LUM70	IL-1b		0 (0%)	0 (0%)	0 (%)
LUM71	IL-2		0 (0%)	0 (0%)	0 (%)
LUM72	IL-3		0 (0%)	0 (0%)	0 (%)
LUM73	IL-6		0 (0%)	0 (0%)	0 (%)
LUM74	Ltalpha		0 (0%)	0 (0%)	0 (%)
LUM75	MCSF		0 (0%)	0 (0%)	0 (%)
LUM76	MMP-12		0 (0%)	0 (0%)	0 (%)
LUM77	TNFalpha		0 (0%)	0 (0%)	0 (%)

## Sheet: 3_Raw_intensities
Group	Metabotype	SomaLogic	Sex	BMI	Fasting_baseline	Age	LUM1	LUM2	LUM3	LUM4	LUM5	LUM6	LUM7	LUM8	LUM9	LUM10	LUM11	LUM12	LUM13	LUM14	LUM15	LUM16	LUM17	LUM18	LUM19	LUM20	LUM21	LUM22	LUM23	LUM24	LUM25	LUM26	LUM27	LUM28	LUM29	LUM30	LUM31	LUM32	LUM33	LUM34	LUM35	LUM36	LUM37	LUM38	LUM39	LUM40	LUM41	LUM42	LUM43
ME	Metabotype 1		1	19.6052	0	46-50	1.37335e+07	84490.3	1.38105e+07	2524.46	38111.8	37.3242	3404.06	556.91	6.90297e+06	38004.9	5.54813e+07	11224.2	4666.8	4448.37	25872.4	4797.83	64013.7	138629	4174.84	291.102	1338.77	126.786	7.2629	2028.41	25737.4	3.0632	53.0871	1048.74	685.285	32.6605	22556	123.052	371.835	408.232	12176.4	209.516	2033.76	16310.6	956168	1.58075e+07	736.019	8631.03	973.639
ME	Metabotype 1		1	25.2826	1	21-25	1.01507e+07	135582	1.86932e+07	2783.93	19274.7	50.137	630.319	442.027	3.06044e+06	57091.5	6.82627e+07	10714.4	2175.7	9123.08	19952.8	3030.14	20075.9	293099	3922.43	223.292	1263.34	192.965	12.5767	10891.8	18530.9	6.1621	79.3688	1321.27	497.245	66.5425	21717.6	29.1742	92.9749	233.481	15990.9	186.631	1412.05	8766.18	888406	1.07709e+07	731.645	5466.85	1125.74
ME	Metabotype 1	x	1	19.052	0	31-35	1.43788e+07	88173	7.11589e+06	1931.4	43745.7		1696.42	527.488	1.49807e+07	60483.6	4.4225e+07	10332.5	2918.83	7689.34	24842.3	4588.33	39994.1	101791	3625.52	263.821	1010.48	98.395	4.2782	4776.75	15935.7		51.1156	2110.56	499.196	31.5109	11486.7	16.5832	96.0046	391.342	7342.85	163.082	1672.65	14617.9	685170	1.16863e+07	646.655	4619.58	474.669
ME	Metabotype 1	x	1	19.5502	0	26-30	8.61698e+06	121188	2.67199e+07	2505.27	31456.4	26.724	1217.81	803.825	3.74004e+06	32797.8	4.39774e+07	8385.09	2863.7	6674.76	24682.9	2813.51	29527.9	150068	4173.44	229.579	1010.48	155.484	1.9879	6383.1	20198.7	5.0037	55.585	891.991	555.3	11.5147		13.6992	64.5425	345.312	6151.82	429.831	510.653	6202.76	496984	1.01559e+07	722.527	4393.34	478.543
ME	Metabotype 1	x	1	20.0155	0	36-40	1.52777e+07	135715	3.11887e+07	2651.59	41708.4	32.5635	1107.85	877.729	9.91996e+06	42601.4	4.52158e+07	13805.7	3359.55	10018.2	27477.4	3988.08	36519.5	115271	5698.07	395.251	1624.64	150.686	6.3931	4402.55	21921.9		67.7227	2530.32	638.2	37.5447	38569.6	7.5434	96.0046	573.84	3482.27	102.011	754.745	7242.98	852850	1.38028e+07	633.236	5618.72	1543
ME	Metabotype 1	x	1	27.9099	0	41-45	4.79094e+06	129158	2.10071e+07	2405.69	37039.8	32.5635	2263.77	453.865	1.08095e+06	60907	5.08063e+07	10577.9	3634.73	10163.8	24555.5	1752.58	35251.2	186725	3525.53	352.564	530.33	145.861	11.8903	16483.2	16718.9		43.7718	2863.03	547.283	22.3605	19321.2		96.0046	118.064	11077.9	565.348	834.25	6461.91	437229	8.53712e+06	448.77	4449.8	2506.59
ME	Metabotype 1		1	21.7738	0	21-25	1.15146e+07	119705	1.80716e+07	2539.16	14443.2	36.1392	971.266	337.335	4.41194e+06	44529.7	6.2359e+07	11735	2054.03	12009.3	20549.7	7542.34	34703.5	127918	4090.64	166.854	1701.31	115.723	2.7612	7265.01	22827.9	3.0632	41.8151	828.896	444.206	45.4984	11169.8	16.8446	49.1559	321.287	6586.38	446.765	2133.53	10616.4	899656	1.31877e+07	714.137	7516.51	4198.18
ME	Metabotype 1		1	20.0288	0	21-25	1.01082e+07	146337	1.88911e+07	2505.27	33519.4	20.8545	1162.07	683.968	3.29187e+06	42406.3	4.47202e+07	9476.74	3359.55	6145.08	18454.9	2885.76	29755.4	113284	3625.52	285.994	708.583	74.4808	7.4182	2830.01	20540.7		38.0392	2351.49	360.237	47.8562	18364.7	13.6992	89.8379	391.342	15180.4	102.011	1672.65	9749.28	326161	1.01559e+07	722.527	4022.09	559.277
ME	Metabotype 1		0	23.4568	0	16-20	8.52314e+06	108711	1.3965e+07	2380.52	49355.6	32.5635	1372.71	919.362	4.39457e+06	56756.2	4.54636e+07	11070.2	4953.18	11660.7	23983.5	6274.91	47241.2	101465	3447.9	214.802	866.163	106.123	6.3931	5448.16	24317.9		103.291	598.682	541.939	20.891	23657.6	42.3393	70.9746	437.165	6373.47	106.787	1222.12	10015.8	804388	1.13374e+07	557.006	6313.71	3262.23
ME	Metabotype 1		1	18.7955	0	21-25	1.1804e+07	98523.2	1.6854e+07	2578.86	58081.2	22.3251	1043.97	794.596	9.65166e+06	44599.4	4.78211e+07	8505.88	3854.74	6758.78	16604.9	12391	72329.4	86317.4	4331.01	312.833	708.583	106.123	7.4182	5837.63	22410.2		51.1156	967.413	389.658	41.466	30278.8	29.9693	89.8379	573.84	7079.19	201.613	913.018	19341.3	662320	1.33827e+07	615.329	2392	708.419
ME	Metabotype 1		1	22.0324	1	41-45	6.58513e+06	63650.4	9.79873e+06	2027.73	42469.5	18.9486	996.75	474.78	3.18389e+06	13251.1	6.04883e+07	9900.77	1871.48	5488.1	19593.6	4370.39	41438	31117.3	2617.53	224.305	1186.72	139.895	3.3915	14139.1	25737.4	2.45	44.648	684.637	616.474	134.613	18829.6	23.1508	49.1559	375.711	5048.47	414.302	1518.94	8599.4	513118	1.12609e+07	591.035	3593.49	563.746
ME	Metabotype 1		0	26.4721	1	36-40	6.72389e+06	78174.4	4.0255e+07	2449.84	31289.9	52.4319	332.596	676.13	1.9407e+06	8418.8	2.44967e+08	10612.6	2571.01	3706.41	9785.84	1853	24423.7	371673	3461.17	366.914	2535.49	330.104	6.4471	987.889	16016.5	14.9919	96.7407	1370.69	589.777	29.1055			61.0586	332.197	12661.2	957.473	1080.53	3737.78	1.07001e+06	1.38194e+07	899.295	5941.14	2103.56
ME	Metabotype 1		0	27.0937	0	31-35	1.29745e+07	104734	2.38411e+07	1422	38680.7	19.3815	1488.31	190.751	8.11962e+06	33596.7	5.67998e+07	9476.74	1814.13	10163.8	23793.3	1752.58	22205.2	55943	4443.83	251.658	866.163	103.559	4.2782	2551.18	22620.3		46.0433	747.342	408.37		18037.4	13.6992	64.5425	195.618	6062.97	129.549	1222.12	8292.4	648761	1.12108e+07	525.517	4869.75	1484.63
ME	Metabotype 1		1	24.4051	0	26-30	7.89422e+06	117367	2.95246e+07	1486.59	23177.7	22.3251	885.599	481.477	3.87781e+06	52423.6	5.64243e+07	10455.1	2698.25	7746.1	20750	750.87	33526.8	693023	4942.71	416.28	2145.77	282.359	5.8738	16296.9	13884	6.851	48.3039	1613.85	831.459	15.5628	20543.7		70.9746	186.069	14904.8	386.562	1523.89	6721.68	460471	1.12425e+07	642.183	6206.66	1060.93
ME	Metabotype 1		1	20.9585	0	56-60	2.12129e+07	86544.8	2.26346e+07	1641.81	51375.1		1573.05	370.978	1.81005e+07	26101.9	4.83181e+07	11935.6	2698.25	4099.89	23334.6	4739.57	35251.2	100814	3748.02	309.932	1272.85	93.1818	2.5896	5560.65	19790		1279.21	833.924	579.355	22.3605	15231.8	60.9395	114.212	289.703	8175.94	171.045	834.25	6591.72	966698	1.28679e+07	570.482	7345.07	1530.63
ME	Metabotype 1	x	1	20.727	1	51-55	1.03528e+07	69039.9	1.70379e+07	2597.59	44536.7	158.754	693.818	583.292	7.07101e+06	51724.9	7.77848e+07	10103.9	4666.8	6319.62	18182.2	1444	42110.7	125985	2856.31	271.795	1186.72	67.439	6.2835	9164.12	11723.2	2.45	64.2236	1379.63	721.054	33.2415	19748	13.5421	49.1559	419.052	6404.91	220.381	1412.05	5968.28	902883	1.09809e+07	542.382	5594.8	651.301
ME	Metabotype 1	x	1	23.24	0	41-45	6.29999e+06	90208.5	1.32822e+07	1926.59	51156.4	31.3548	1674.29	563.5	3.10673e+06	24229	6.52718e+07	12451.8	3695.26	7019.23	24419.3	1444	27946.2	330418	4755.37	260.898	1338.77	295.928	7.5907	12586.8	22314.2	8.0393	330.541	1388.54	596.13	37.2434	34700.3	16.8446	142.747	310.365	16104.8	417.975	1831.29	7439.2	1.1429e+06	1.26093e+07	1151.56	8712.94	375.502
ME	Metabotype 1	x	0	17.4045	0	21-25	8.02567e+06	145563	1.31761e+07	2675.65	50231.5	31.1061	1823.92	734.647	4.92981e+06	39499.6	4.1135e+07	6234.97	2808.56	7746.1	21731.6	10991.7	36981.5	115271	4421.25	451.153	3311.18	186.103	6.3931	2051.75	36664.8	14.9679	53.3546	961.207	429.747	48.4864	32483.2	16.5832	166.869	418.857	3964.18	583.508	3459.85	23313.1	565398	1.27235e+07	691.32	8275.69	4009.45
ME	Metabotype 1	x	1	19.0311	0	51-55	1.29036e+07	127707	1.54003e+07	2494.95	24550.4	24.0077	1598.79	871.536	8.29159e+06	42621.6	5.8944e+07	12144.4	5152.35	8578.37	26577	2473.04	41186.1	65579	5530.14	265.472	1263.34	142.064	5.6343	5210.65	21408.5	3.0632	33.9629	2054.92	601.214	20.3868	17637.2	34.9921	110.861	429.863	18618	118.841	1728.43	13698.4	819284	1.56135e+07	1657.89	11139.7	1215.23
ME	Metabotype 1	x	1	26.1752	0	56-60	8.94843e+06	100538	1.59073e+07	1926.59	40280.5	20.2289	560.879	356.972	4.83756e+06	61405.8	6.91757e+07	12862.1	4059.66	4747.71	24404.8	2265.45	36353.4	37106.3	4375.07	278.911	3308.02	126.786	12.2409	67365.9	19515.6		168.739	1685.62	547.894	30.3106	26481.5	40.6495	157.363	244.515	25604	524.655	1831.29	20918	658064	2.036e+07	1335.45	7160.62	1494.74
ME	Metabotype 1	x	0	30.61	0	51-55	4.22925e+06	103553	1.76222e+07	1821.68	58538.6	24.0077	2511.57	360.243	535120	31853.2	7.01554e+07	8584.56	3330.76	5377.92	17045.1	1852.79	40180.3	65579	2721.27	255.341	865.428	163.524	6.6092	19278.8	21239.8		78.6839	1159.49	558.039	22.9627	36883.8	48.8966	127.324	166.813	29083.1	856.379	3367.06	11466.2	417516	1.42935e+07	923.136	7265.76	1066.32
ME	Metabotype 1	x	1	21.2585	0	41-45	9.35903e+06	104679	1.34748e+07	2252.38	61944.3	18.9486	1018.65	340.608	5.83121e+06	33301.9	5.86227e+07	10918.2	1932.33	6598.76	21669.2	840.414	30453	90184	3985.48	298.775	1186.72	115.723	18.0042	18510.5	15963.4		37.5441	1266.62	736.402	27.9155	32927.5	51.5919	142.747	814.736	3013.61	230.92	2133.53	18071.5	558657	1.29247e+07	652.711	6729.37	606.667
ME	Metabotype 1	x	1	29	0	41-45	7.96627e+06	103467	1.28231e+07	2509.73	43804	31.3548	1691.05	586.594	3.72545e+06	55932.2	5.87512e+07	14406	5273.71	6319.62	28493.5	2265.45	59910.5	143873	4681.33	496.333	1486.48	154.987	5.9585	24124.8	20568.1	4.2972	44.648	1931.4	522.553	44.9597	16894.8	23.1508	142.747	321.287	18217.1	344.679	1412.05	9435.76	505305	1.3714e+07	1009.59	8946.09	1173.43
ME	Metabotype 1	x	1	26.29	0	56-60	9.93944e+06	120940	1.87485e+07	2121.72	62995	25.2598	3173	822.289	7.39355e+06	33966.6	4.79453e+07	7304.06	4239.48	8116.01	33233.3	5195.94	51486.2	60775	2494.85	201.891	708.583	103.559	8.9297	8537.17	19315.6		57.8074	4412.27	691.766	38.8599	24191.6	22.1072	102.12	147.5	13900.9	146.686	593.096	4406.94	399408	1.22915e+07	1308.54	5934.81	1285.52
ME	Metabotype 1	x	0	21.0498	0	21-25	5.58191e+06	107382	2.09675e+07	2480.54	40322.9	32.5635	4434.52	435.453	1.46611e+06	33202.6	3.3761e+07	7783.13	4678.8	4691.49	17374.9	3543.25	38022.5	199177	3770.32	294.125	1010.48	153.088	19.1087	1175.8	21021.8	3.1274	61.1272	635.269	582.028	24.5293	25235	16.5832	108.188	437.165	2508.85	125.129	2256.88	6982.04	663834	1.19567e+07	619.807	5409.7	1417.26
ME	Metabotype 1	x	1	29.5768	0	26-30	4.51767e+06	89222.4	2.41128e+07	1931.4	37435.2	28.1865	1968.38	347.933	1.94945e+06	44956.1	5.31751e+07	5646.81	3249.42	5126.31	24158.1	2101	39065.4	58050.2	2788.13	363.113		236.137	4.8175	22892.7	17245.1		54.4708	2204.61	370.939	27.3634	36416.3	16.5832	96.0046	308.293	12952	601.508	991.128	6332.26	631597	1.1734e+07	543.518	5201.96	1569.5
ME	Metabotype 1	x	1	20.62	0	46-50	1.05487e+07	98048.4	1.46055e+07	2304.28	67801.4	23.7935	1110.88	610.31	7.16014e+06	37740	5.46736e+07	8264.43	3634.73	4099.89	22436.8	1614.93	35020.9	48507.6	3414.67	272.419	1394.63	160.257	4.2782	5605.61	21297.8		43.7718	1342.19	931.31	35.5554	23387.2	37.4793	120.195	391.342	27928.6	201.613	1373.78	12165.3	737371	1.42731e+07	1133.46	6206.66	928.207
ME	Metabotype 1	x	1	22.5	0	31-35	1.26936e+07	92383	1.73146e+07	2505.27	38831.2	22.3251	1144.05	780.756	6.85662e+06	31969.7	3.15615e+07	10947	4074.63	5840.38	17830.1	2101	44660	23169.1	2581.49	251.658	1010.48	138.571	1.9879	15029	22410.2		43.2022	872.789	584.702	31.5109	13254.2	29.9693	51.4004	491.948	9578.84	216.25	6919.83	10015.8	592716	1.18294e+07	682.395	4881.16	334.914
ME	Metabotype 1	x	1	21.67	0	26-30	5.4972e+06	54289.1	1.51371e+07	2329.81	37956.5	22.3251	1138.03	559.694	2.38942e+06	33019.5	3.74402e+07	7663.15	5611.16	2786.94	12368.3	1683.63	24667.1	154546	2139.88	320.48	866.163	150.686	6.3931	2425.72	24246.6		51.6762	1523.02	464.474	36.8838	18364.7	7.5434	89.8379	400.522	11210.8	150.848	674.403	9616.2	716918	1.12266e+07	512.002	2958.69	1905.32
ME	Metabotype 1		1	33.7465	1	41-45	1.13076e+07	81000.8	1.86442e+07	2355.23	47878.2	42.7266	1774.76	476.875	8.76578e+06	9191.65	1.04691e+08	9476.74	3744.75	3621.78	14148.3	1410.48	45011.4	211377	2581.49	308.961	1394.63	229.423	11.8903	16972	20198.7	11.3904	223.373	538.204	756.157	29.4514	22839.5	16.5832	70.9746	308.293	10282.7	598.946	5983.55	13523.6	558994	1.38675e+07	966.289	6445.09	447.462
ME	Metabotype 1	x	0	21.6049	0	31-35	6.75473e+06	115584	1.46411e+07	2060.72	53624.3	28.9317	1660.04	458.398	3.64789e+06	39977.8	5.45862e+07	8281.93	5152.35	10833.6	28164.3	1376.31	32244.4	47985.1	5807.22	639.436	1108.79	128.983	7.2629	2911.42	19405.6		77.9987	1330.31	451.774	30.9021	14517.2	32.1056	210.308	321.287	5671.25	1805.13	1624.36	16837.3	595744	1.19787e+07	426.597	6108.24	1679.31
ME	Metabotype 1		0	19.0509	0	21-25	1.24786e+07	92134.4	1.4201e+07	2854.37	99363.5	28.9317	1525.65	933.199	6.61932e+06	60741.3	5.77238e+07	11530.6	2723.01	7075.45	16816.5	3662.28	37762.5	50538.8	3429.79	279.793	1108.79	88.5557	6.6092	1643.39	24562.2		92.3282	2226.98	474.496	51.3312	27770.1	43.4276	127.324	321.287	5236.55	4296.15	1518.94	18602.5	1.13276e+06	1.34508e+07	927.467	7490.04	3364.76
ME	Metabotype 3		1	21.7994	0	46-50	1.36067e+07	71806.4	1.26268e+07	2205.37	57310.1	26.4839	1126.45	726.224	8.78741e+06	41508.3	4.83499e+07	11326.3	2358.17	4285.69	19483.3	7615.34	37679.4	347142	2783.57	516.249	1108.79	165.649	7.2629	11128.2	22030.2	4.9172	33.244	1809.72	532.686	20.3868	19748	46.1758	171.33	332.197	7186.56	251.153	3090.85	27254.9	628720	1.16635e+07	639.517	4265.26	1022.02
ME	Metabotype 3		0	23.9395	0	46-50	1.10226e+07	50730.3	1.55349e+07	1803.77	25009	18.9486	2135.36	563.5	2.50539e+06	16117.8	3.19027e+07	10918.2	3026.93	2894.99	17045.1	2611.85	43037.9	40419.8	2286.44	253.473	1108.79	97.7202	2.4483	2890.37	25737.4	3.0632	36.1142	292.003	718.497	29.1191	22556	40.6495	49.1559	429.863	5299	230.92	2810.2	12836.2	634274	1.42057e+07	849.375	6172.66	1345.4
ME	Metabotype 3		1	22.3214	0	36-40	1.46567e+07	91547.2	1.21862e+07	2125.74	33833.3	21.4981	1687.7	317.682	1.23973e+07	38921.8	7.05477e+07	12349.3	3877.48	3800.25	21809.9	3803.44	22280.8	101921	2762.8	212.996	948.347	148.544	3.0756	7765.74	19570.7	4.2972	61.4503	897.451	525.086	22.9627	19292.4	40.6495	184.757	516.049	8720.32	92.9795	2427.79	12321	626642	1.19787e+07	736.019	7068.81	275.639
ME	Metabotype 3		1	27.852	0	36-40	1.06799e+07	114915	2.99303e+07	2148.23	44195.7	31.1061	1666.42	532.089	4.20502e+06	45424.1	6.86198e+07	16328.8	3084.17	5153.61	27283.2	2597.77	47829.2	183894	4240.92	277.696	1010.48	193.044		21694.6	21436.1	4.0701	56.1413	1106.72	416.387	27.3634	10516.7		77.3292	186.069	15226.4	197.893	1523.89	18779.8	746100	1.24514e+07	935.392	8936.51	621.962
ME	Metabotype 3		1	21.0077	1	36-40	6.80098e+06	64115.6	1.7516e+07	1655.28	19505.5	25.2496	1030.89	514.15	3.55492e+06	2580.99	1.0022e+08	8281.93	2966.15	1725.4	5488.96	1174.09	34210.1	344337	2400.1	113.377	1108.79	199.194	4.3464	6488.56	17827.2	9.2961	29.6351	413.013	406.413	14.2514		20.04	49.1559	548.248	6283.52	72.6365	965.498	23616.3	669367	1.20137e+07	679.066	9683.71	1095.12
ME	Metabotype 3	x	0	25.0829	0	41-45	7.09403e+06	108339	1.43647e+07	2314.22	50779.5	21.4981	1655.85	524.006	2.42825e+06	25400.8	6.20361e+07	8483.63	5395.07	4911.55	19139.3	2611.85	51932.9	50254.3	2887.5	239.169	1029.39	117.947	4.027	5640.91	20123.3	2.45	59.3658	241.036	583.425	43.3344	17144.7	40.6495		177.986	16161.8	569.315	1518.94	61444.2	272740	1.4997e+07	524.644	3658.6	3465.85
ME	Metabotype 3		1	22.0386	0	31-35	1.6512e+07	103899	1.74524e+07	2141.8	31006.1	17.6562	2865.6	320.959	1.62462e+07	48707.6	6.95674e+07	14509.2	1932.33	6319.62	24087.8	2265.45	38677.5	84089.5	4017.02	266.381	2943.33	232.008	2.7612	60020.7	14196	7.4124	265.422	1428.38	608.843	40.5928	30414.9	37.8388	142.747	244.515	10170.2	2031.72	1412.05	12664.3	722579	1.44341e+07	493.541	15889.2	1192.45
ME	Metabotype 3	x	1	30.4498	0	46-50	9.16529e+06	109479	1.62144e+07	2157.8	24510.6	28.9317	1668.42	383.141	4.74265e+06	17075.5	7.87122e+07	14612.5	2601.41	5736.61	25960.2	1511.83	65812.7	157459	4280.18	380.976	1186.72	154.987	25.6031	18072.9	18967.1	5.5389	77.9987	1756.26	507.364	21.6842	12147.1	23.1508	110.861	353.977	10917.7	781.222	965.498	12836.2	436923	1.05959e+07	692.226	5313.45	769.529
ME	Metabotype 3	x	1	25.22	0	41-45	9.83999e+06	105983	1.31031e+07	2011.11	44110.7	22.7574	2258.67	278.298	5.49184e+06	25111.4	4.49342e+07	8181.15	1871.48	5158.07	19400.6	2542.4	53148.3	65579	3618.19	240.139	1558.92	117.947	2.4483	29525.6	21352.2	4.2972	35.398	1298.59	875.034	12.0614	14236.3	20.04	49.1559	189.132	3220.37	319.649	725.998	10278	579472	1.18561e+07	674.676	7331.61	657.362
ME	Metabotype 3	x	1	23.5556	0	21-25	6.29229e+06	93479.9	1.38429e+07	2741.36	16184.2	18.9486	1827.48	803.617	1.87081e+06	31006.9	6.72209e+07	11735	3209.24	5791.95	21725.5	1308.76	67983.6	42645.9	4787.11	334.697	1486.48	219.779	2.4483	26139.2	23980.3	6.1621	69.7509	1159.49	692.944	30.9021	37342.1	29.1742	49.1559	364.85	8193.06	1889.76	3639.39	15087	917479	1.56135e+07	1463.09	8549.32	371.222
ME	Metabotype 3	x	1	21.0938	0	26-30	1.00519e+07	63505.8	1.86821e+07	2148.23	54541.5	31.1061	2083.21	559.694	1.00743e+07	26101.9	3.35163e+07	7184.66	2146.05	3542.66	12962.8	1075.94	23657.8	80923.9	1979.92	203.209	866.163	128.746	5.3489	10482.6	16784.5	3.1274	29.8533	719.956	952.956	18.6463	11486.7	32.5059	64.5425	354.538	9666.69	570.553	834.25	7635.47	801919	1.07058e+07	886.77	6855	443.563
ME	Metabotype 3	x	1	22.0932	0	36-40	1.46316e+07	129283	2.76952e+07	2888.51	34287	25.2598	1951.9	757.696	1.08768e+07	35656.9	2.01918e+07	9476.74	4184.54	6006.39	21575.4	1614.93	46418.8	55943	2711.86	207.126	1734.2	71.742	6.9077	831.63	21574.6	3.1274	47.7398	1206.07	576.682	44.6819	19632.2	42.3393	239.569	691.801	3334.49	304.105	1068.65	36529.1	561126	1.08949e+07	651.126	5899.53	919.065
ME	Metabotype 3		1	23.4236	0	36-40	7.15223e+06	95916.9	1.90437e+07	2278.61	39410.1	23.7935	1451.87	495.281	3.30912e+06	27062.7	2.79103e+07	7304.06	2367.07	4340.99	23920.1	944.637	30894.9	38930.9	3725.72	296.133	3877.01	87.915	1.9879	9820.09	18107.3		54.4708	2080.67	432.418	20.1485	6289.5	16.5832	89.8379	317.567	3579.89	133.912	834.25	6851.78	654021	1.1893e+07	574.972	4280.6	1426.13
ME	Metabotype 2		0	25.2196	0	56-60	1.14013e+07	171797	2.77735e+07	2603.2	42304.6	39.8293	3854.7	840.761	1.8073e+06	33794.6	4.73244e+07	12556.7	7034.48	14227.6	46043.3	7766.77	82926	169832	4534.23	794.045	1010.48	188.421	7.4182	2648.18	23819.7	4.0701	73.1801	801.031	619.469	9.8126	27476.6	49.454	83.6146	271.051	7693.86	1217.08	754.745	8029.22	575409	1.41594e+07	686.858	7025.54	803.22
ME	Metabotype 2	x	1	31.7083	0	36-40	6.47723e+06	140756	1.56632e+07	2405.42	34524.2	90.5698	1916.96	474.78	1.62101e+06	5750.34	9.37679e+07	13067.5	5455.75	2579.58	10300.3	3803.44	48484	119897	4301.26	330.735	1186.72	99.9932	8.2484	40895.6	23922.4	3.0632	100.467	902.641	585.965	32.6605	21717.6	32.1056	49.1559	200.254	32088	739.834	2033.76	11978.5	609414	1.55606e+07	740.392	9740.07	1241.75
ME	Metabotype 2		1	32.9726	0	21-25	5.62988e+06	100280	4.30837e+07	1635.98	22652.8	36.1392	625.608	311.126	1.12987e+06	49996.2	5.55453e+07	14715.7	2358.17	5322.9	15614.4	1647.86	32081.1	267036	3054.04	377.312	1558.92	313.567	4.027	43807.7	17665.6	7.4124	37.5441	1567.24	1123.69	24.8482	3181.07			121.802	20227.7	2907.26	2810.2	7274.56	504655	1.70446e+07	657.107	6043.89	596.477
ME	Metabotype 2		1	30.0232	0	41-45	9.00263e+06	99766.1	1.62281e+07	2405.42	40691.9	31.3548	927.999	491.174	3.97421e+06	26913.5	8.19701e+07	11428.4	3938.21	5405.45	24940.1	5083.79	23151.5	191830	4174.84	242.072	1108.79	356.163	5.9585	50253.1	23344.6	11.8204	50.2833	1410.72	639.386	22.9627	22348.3	48.8966	197.729	310.365	24834.6	1283.54	1728.43	38981.3	763171	1.40652e+07	862.411	9740.07	569.898
ME	Metabotype 2		1	32.2708	1	36-40	1.0633e+07	137174	1.84318e+07	2524.46	51559.8	38.5052	2660.17	871.536	5.07574e+06	52952.5	6.24236e+07	11837.3	4241.83	6682.68	23556.7	2473.04	27865.6	113856	3922.43	558.454	1486.48	126.786	6.2835	42228.5	19736.1	3.6791	51.6863	1379.63	469.444	30.3106	32927.5	40.6495	464.52	537.522	19997.1	360.796	3997.26	25430	795562	1.56135e+07	700.994	8440.66	2367.39
ME	Metabotype 2		1	17.4569	0	21-25	8.96392e+06	90793.6	1.99217e+07	1674.4	33575.3	20.2289	1428.65	729.574	3.27653e+06	34410.4	4.77796e+07	11632.8	1810.61	5103.21	14610.2	1716.05	28268.5	101609	2970.73	259.054	1186.72	131.174	9.9029	7881.88	21071.3	4.9172	43.9408	501.25	942.101	19.7303	39293.3	37.8388	322.017	255.531	4283.32	1095	1193.08	34657	964510	1.18036e+07	709.758	8590.15	284.455
ME	Metabotype 2		1	23.1206	0	21-25	9.45982e+06	103207	1.59549e+07	1767.55	55805.7	26.4839	328.34	813.767	3.94306e+06	30027.5	6.24236e+07	12349.3	2905.37	5267.91	19056.9	7177.92	45409.7	250741	3555.36	410.993	1977.58	195.044	4.3464	27717.8	22257.3		122.032	649.678	810.741	46.0356	19973.1	23.1508	127.324	419.052	6283.52	336.456	1831.29	20739.1	967858	1.5878e+07	892.796	11721.6	960.049
ME	Metabotype 2	x	1	20.0184	0	21-25	8.59243e+06	77003	8.8931e+06	1515.88	22104.2	18.9486	642.541	726.224	5.41148e+06	47176.8	6.55314e+07	11122.2	2601.41	7019.23	16950.9	840.414	27222.1	107550	4565.07	204.526	1186.72	104.519	9.2394	6368.17	15700.8	3.6791	66.2992	1159.49	934.352	33.2415	11169.8	26.192	72.9613	121.802	12689.8	501.612	965.498	5483.84	642635	1.32754e+07	630.714	4674.89	1843.65
ME	Metabotype 2	x	1	27.968	0	46-50	8.6639e+06	184461	2.00263e+07	2430.75	30331.9	29.6471	1341.6	449.262	4.01556e+06	32201.6	4.63316e+07	15063.3	4898.32	9698.51	37282.2	2101	35251.2	281621	5663.57	184.13	866.163	85.26	6.9077	26174.3	19113		260.313	713.048	435.09	18.6463	7018.79	10.7017	77.3292	317.567	13946.3	1156.82	510.653	12843.1	482011	1.36249e+07	646.655	3932.4	1030.14
ME	Metabotype 2	x	1	32.9287	0	36-40	1.11952e+07	136350	2.05832e+07	2430.75	34696.9	25.2598	3068.76	458.467	7.64628e+06	31905.5	3.65803e+07	12183.8	2477.51	9408.78	29430.8	4512.88	41506.6	177547	4568.17	507.239	1010.48	253.898	9.4281	24456.5	17641.9		179.92	719.956	651.585	18.6463	29595.7	39.9222	89.8379	157.205	27186.9	1632.54	913.018	27936.3	592716	1.30446e+07	583.948	10021.2	540.159
ME	Metabotype 2	x	1	25.5296	0	26-30	1.01644e+07	106900	2.36122e+07	2355.23	19539.5	25.2598	2359.65	421.642	8.10132e+06	48756.8	4.80696e+07	10577.9	3634.73	6228.43	31124.2	1752.58	38717.5	433339	4749.49	408.275	866.163	145.861	21.4863	10602	17841		111.8	1171.31	611.443	20.1485	25745.1	7.5434	96.0046	195.618	5840.3	281.466	754.745	7635.47	475924	1.19408e+07	669	6697.57	1287.3
ME	Metabotype 2	x	0	25.9259	0	26-30	5.95828e+06	174363	2.00068e+07	2723.51	43851.4	17.9059	2161.99	384.8	1.48422e+06	62073.5	4.48441e+07	7783.13	4074.63	7349.62	18088.8	3543.25	38254.1	76205.5	3949.11	424.972	1010.48	176.779	6.9077	8453.23	16915.8		52.2362	642.487	429.747	25.2436	27234.1	10.7017	120.195	186.069	4618.46	1447.24	593.096	21318.3	510026	1.27716e+07	610.849	12036.2	908.086
ME	Metabotype 2	x	1	26.7036	0	51-55	9.27367e+06	98404.5	1.97064e+07	2747.32	38380.4	26.724	2631.61	1002.78	5.24168e+06	49631.4	4.93127e+07	13305	4459.19	5951.01	32866.3	3765.06	57303.9	119259	4851.71	699.155	1145.29	202.237	9.4281	8141.35	29144	4.0701	46.0433	2664.19	533.924	25.954	34796.5	13.6992	108.188	317.567	15780.3	836.463	913.018	6982.04	1.13648e+06	1.36895e+07	660.065	2369.03	1258.71
ME	Metabotype 2	x	1	24.0165	0	41-45	5.6666e+06	143760	2.57399e+07	1931.4	41347.3	26.724	547.737	979.587	1.59248e+06	51583.2	4.84424e+07	13430.1	3524.68	13386.3	35872.6	1891.25	39529.6	102770	6775.23	427.323	866.163	251.689	4.8175	18629.2	14201.1	7.7666	60.0224	1112.64	512.552	21.6283	37011.6	7.5434	83.6146	147.5	10326.8	1339.06	2686.34	26337.3	365565	1.22596e+07	664.533	4123.13	314.818
ME	Metabotype 2		1	25.2629	1	36-40	6.98605e+06	80971.4	1.77643e+07	2494.95	34806.1	59.2688	3953.29	586.594	3.74098e+06	9954.5	1.09856e+08	13993.6	1688.88	3988.55	8247.18	642.72	19997.4	180459	4861.22	433.714	948.347	317.469	8.5781	13927	17989	14.3563	73.1934	1472.22	1084.65	20.3868	36576.4	23.1508	110.861	419.052	4088.28	306.697	3458.24	10447.1	568029	1.41003e+07	657.107	3969.42	2146.58
ME	Metabotype 2		1	26.2336	1	21-25	9.85959e+06	78615.1	1.75947e+07	1756.2	24711.1	60.399	1469.15	594.855	4.75846e+06	6607.41	1.04698e+08	6775.63	3421.9	3692.94	6548.36	2093.09	38053.4	399059	3996	312.359	2211.56	376.201	8.0838	15686.1	21164.1	21.6964	57.9655	981.702	395.103	17.3865	15152.4	8.2624	31.2486	222.426	9040.77	2193.36	1023.01	22353.7	456506	1.22064e+07	707.566	3429.85	147.305
ME	Metabotype 2		1	19.7777	1	21-25	1.04456e+07	99712	2.54063e+07	1641.81	39941.5	36.9269	1561.67	780.756	5.38062e+06	9410.08	1.1249e+08	8990.32	3744.75	4180.11	10481.1	4437.55	41390.1	154546	2853.63	311.868	530.33	106.123	6.3931	16670.4	16850.1	5.0037	29.2598	450.158	533.924	17.1188	26744.3	10.7017	77.3292	510.171	7650.01	2395.63	991.128	25613.8	542039	1.28519e+07	637.71	5618.72	1249.77
ME	Metabotype 2		0	24.8744	0	36-40	6.36934e+06	108515	1.33078e+07	1749.23	76286.8	17.6562	575.268	245.354	2.89082e+06	27822.5	5.99088e+07	6875.67	2175.7	7951.51	19290.5	6524.33	25939.2	100676	3450.71	452.474	1029.39	120.164	6.2835	9217.22	14042.1		62.8378	1116.63	421.521	27.3089	25152.3	26.192	127.324	155.611	14056.2	2768.33	1831.29	34657	703704	1.33105e+07	665.894	7728.84	1763.5
ME	Metabotype 2		0	20.9024	1	21-25	9.34871e+06	106538	1.60795e+07	2771.04	51059.1	26.724	1903.25	481.477	4.41181e+06	18849.1	6.18166e+07	11317	3524.68	5509.71	23255.6	4891.26	51959.5	333587	4150.96	283.936	1010.48	157.874	4.2782	411.108	19518.6	5.9303	47.7398	553.569	469.816	27.3634	29595.7	37.4793	96.0046	491.948	2454.4	150.848	1068.65	11760	783919	1.2116e+07	793.69	9980.23	1156.52
ME	Metabotype 2		1	38.8739	1	41-45	7.66886e+06	73135.5	2.51281e+07	1818.41	23853.7	42.7266	1899.57	449.262	3.65391e+06	32421.3	1.08584e+08	15189.5	3359.55	6814.84	17921.4	1478.35	30666.7	219323	2376.08	321.427	1145.29	249.476	3.1677	66817.1	16130.8	6.851	63.3319	1034.82	673.01	8.9379	15603.5		89.8379	242.936	9754.58	1854.42	1145.63	17661.3	291217	1.19567e+07	789.249	3429.01	1808.87
ME	Metabotype 2		1	18.5533	0	36-40	1.00988e+07	83419	2.04165e+07	2747.32	7427.55	38.3787	1187.02	776.143	4.65332e+06	31892.6	4.4225e+07	13055.2	3084.17	8803.19	23224	2813.51	30666.7	190271	3614.4	383.619	2145.77	118.787	9.9243	2269.9	24104.1	6.851	36.8823	568.765	624.82	30.8274	12395.4		89.8379	418.857	3033.24	40.4386	2039.57	12165.3	1.26932e+06	1.17976e+07	489.451	5572.15	398.478
ME	Metabotype 2		1	28.4623	0	46-50	6.53194e+06	172876	3.3791e+07	2505.27	23425.4	31.1061	4756.37	656.34	1.55646e+06	47039	6.45842e+07	12805.8	2090.77	8287.3	32633.1	2526.22	30552.7	250389	6612.19	529.471	311.432	233.903	6.9077	18165.9	21090.7	4.0701	58.3618	1452.55	616.794	22.3605	30951.4	22.1072	120.195	127.935	17086.1	1557.49	834.25	21744.3	530833	1.11001e+07	619.807	3540.79	1278.37
ME	Metabotype 2		1	17.6271	0	16-20	7.29315e+06	97574	2.28083e+07	1931.4	47162.4		2800.97	522.887	4.39457e+06	48921	4.37299e+07	6589.91	2035.47	7462.7	16891.2	4212.26	30666.7	124940	2864.55	241.383	708.583	113.752	1.9879	9648.15	17311.1	3.1274	38.6163	827.384	352.209	17.8859	16327.3	7.5434	58.0222	252.327	3184.89	2124.96	754.745	49270.4	500406	9.54625e+06	628.761	3742.06	486.284
ME	Metabotype 2		0	24.6395	0	16-20	7.71582e+06	148926	1.86821e+07	2430.75	38555.5	25.2598	1984.84	808.441	3.13643e+06	42767	3.70716e+07	9598.64	2035.47	14740.9	30366	2741.42	48300	96918.3	6600.55	357.865	708.583	155.484	8.9297	8407.49	19315.6	4.0701	83.47	979.783	549.955	49.1152	20543.7	24.7757	77.3292	205.136	2827.37	1237.1	593.096	9085.13	687472	1.25954e+07	557.006	7320.36	999.28
ME	Metabotype 2		0	22.5171	0	36-40	9.70804e+06	108252	1.39403e+07	2360.04	37220.6	31.3548	2041.59	583.292	3.15302e+06	29740.2	5.4203e+07	7678	2966.15	8321.42	15907	1647.86	29642.2	77753.6	2679.76	535.76	1186.72	122.377	16.9795	6704.29	21071.3		71.8174	1248.22	532.686	33.82	27405.8	23.1508	110.861	222.426	8251.81	550.391	2620.28	5644.96	481402	1.16285e+07	555.669	6327.5	2091.03
ME	Metabotype 2	x	0	22.3403	0	26-30	5.69484e+06	75857.3	1.88911e+07	2200.81	50544.5	23.7935	2777.2	739.256	1.59248e+06	24358.3	4.67038e+07	7065.4	2367.07	3993.16	5416.06	2030.86	25229.1	59864.8	1842.07	176.951	1272.85	103.559	7.4182	3232.32	18107.3		89.3884	733.697	451.118	30.8274	13667.6	10.7017	70.9746	233.522	3773.19	319.914	754.745	6461.91	602897	1.37704e+07	619.807	5363.43	1956.12
ME	Metabotype 2	x	1	32.7369	0	41-45	5.36041e+06	174846	1.52795e+07	2539.16	46450.2	34.9501	2820.05	406.036	1.77734e+06	62714	6.83931e+07	11939.6	3938.21	10570.9	32012.8	1989.95	52366.5	93560.5	8196.33	317.045	1186.72	327.197	6.2835	42602.9	17665.6	8.6672	57.9739	2342.39	474.496	27.9155	74991	32.1056	171.33	189.132	16332.7	1718.42	2524.38	5806.45	462861	1.64431e+07	1564.86	10714.4	557.588
ME	Metabotype 2	x	1	23.5294	0	31-35	9.36746e+06	90390.8	1.80316e+07	1959.13	34624.5	35.4738	844.395	426.246	6.37823e+06	50399.1	4.52158e+07	10087.4	4184.54	6702.76	23255.6	2526.22	41157.2	153511	3949.11	398.533	866.163	193.044	7.9251	8247.67	20472.2	4.0701	38.6163	3522.84	681.047	40.1668	31614.1	39.9222	70.9746	271.051	3482.27	541.747	754.745	11760	916739	9.78036e+06	829.19	8610.51	1053.69
ME	Metabotype 2		1	23.5636	0	16-20	6.63909e+06	79103.2	1.55416e+07	1785.73	39847.9	27.7111	2485.34	689.458	3.15302e+06	76098.2	4.77796e+07	9799.26	3209.24	12661.2	17612.1	3521.35	31836.3	32197.5	4628.47	522.388	1630.51	150.696	11.236	32443	21634	3.6791	60.7559	2869.4	494.716	44.9597	53173.2	13.5421	72.9613	155.611	20343	2172.84	2330.49	22353.7	502707	1.4821e+07	888.458	5428.48	1116.18
ME	Metabotype 2	x	1	17.0993	0	26-30	8.21354e+06	99423.7	1.83523e+07	1943.69	41358	16.3503	1219.39	834.106	2.70584e+06	32723.5	4.11554e+07	11122.2	2723.01	9209.37	22530.8	2820.66	34538.9	211439	4723.63	360.928	1701.31	188.797	7.9192	6926.85	25796.6	5.5389	59.3658	1693.98	652.125	40.0393	20857.4	48.8966	49.1559	644.519	7126.84	3046.57	725.998	39359.5	536085	1.31526e+07	551.241	5761.35	735.667
ME	Metabotype 2	x	1	30.9304	0	46-50	1.89321e+07	90041.5	2.00271e+07	2494.95	10138.5	42.0264	358.993	603.117	1.33371e+07	46062.5	6.78067e+07	11632.8	3452.28	3719.74	25755.4	4797.83	22518	100054	2700.51	348.731	6521.34	184.618	4.3464	51785.6	50355.8	16.9019	355.276	2043.06	1183.69	35.5416	20418.5	48.8966	171.33	364.85	10458.1	279.758	965.498	18425.4	692186	1.48562e+07	1232.96	6521.6	1004.63
ME	Metabotype 2	x	1	19.3337	0	36-40	1.80102e+07	152648	1.73255e+07	2840.33	51686.1	34.9501	1768.08	834.106	1.60555e+07	61006.4	6.35226e+07	11939.6	1749.75	10163.4	35170.6	4228.32	28671.9	339944	7104.27	368.429	1029.39	207.46	8.9085	15940.9	20735.5	6.1621	55.8825	3688.65	703.162	50.2826	17392.1	37.8388	157.363	353.977	6947.31	1214.1	1303.5	28906.4	950352	1.26618e+07	1194.43	8049.5	691.606
ME	Metabotype 2		1	24.5378	0	21-25	9.36678e+06	85890.9	1.35392e+07	2077.09	26840.1	20.2289	541.589	389.682	3.16845e+06	48420.9	4.94281e+07	8483.63	2358.17	4394.09	9510.89	4015.63	52279.7	36283	2100.81	243.035	1186.72	76.9186	4.667	23602.9	18259.5		74.568	631.917	378.748	52.8948	10830.1	10.0951	234.474	233.481	4022.88	1727.78	1831.29	8100.57	422508	1.43287e+07	621.906	4316.57	526.69
ME	Metabotype 2	x	1	28.13	0	65-65	1.16475e+07	98312.8	1.68565e+07	1960.69	46401.9	27.7111	1706.13	422.392	5.78254e+06	40682	6.47531e+07	10612.5	3026.93	5295.4	26783.3	4583.88	33061.9	214272	4343.43	327.545	1486.48	97.7202	5.9585	22195.2	18857.8	3.0632	39.683	1201.81	790.208	27.3089	30243	46.1758	127.324	343.093	22022.6	275.118	1728.43	4366.7	753493	1.40652e+07	727.27	8987.4	2642.3
ME	Metabotype 2	x	0	29.1545	0	41-45	9.11106e+06	129639	1.16314e+07	2465.28	56120.8	32.5581	2612.52	547.031	3.67891e+06	18176.1	6.53367e+07	13684.6	3695.26	9584.14	29321.1	3310.44	55504.5	109436	6320.27	298.775	948.347	169.888	4.027	14938.5	22942.5	4.2972	88.9271	625.953	461.869	35.5416	26481.5	72.4121	49.1559	200.254	24716.5	2561.35	2033.76	6782.37	992320	1.55254e+07	827.629	5889.66	1251.21
ME	Metabotype 2	x	0	26.3656	0	36-40	3.9985e+06	63727.9	9.97374e+06	2298.85	62832.4	24.0077	7112.44	494.454	1.25782e+06	21002.6	4.71464e+07	10918.2	6365.69	5736.61	17923.9	3310.44	36022.7	63527.4	3377.52	317.861	1108.79	144.228	3.3915	8892.99	18585.3		48.1746	595.784	565.652	28.5188	36576.4	56.913	110.861	189.132	21152.2	832.489	1933.04	13353	634969	1.53844e+07	744.764	6885.75	424.378
ME	Metabotype 2	x	1	29.04	0	51-55	4.89457e+06	110650	1.70654e+07	2148.23	37435.2	47.0645	1338.68	979.587	623724	23423.9	2.75463e+07	14937.2	3744.75	5674.81	25193.4	2885.76	81947.2	172281	3581.06	559.852	1511.64	247.261	7.9251	25846.2	22061.1	4.0701	66.6272	1336.61	598.071	17.8859	37405.1	27.3942	96.0046	271.051	14128.2	1984.45	834.25	7504.5	529438	1.30285e+07	908.882	8740.43	999.28
ME	Metabotype 2		1	26.9348	0	31-35	9.97977e+06	75957.6	1.87224e+07	1960.69	41657.9	27.7111	1490.27	613.042	4.6164e+06	39253.5	5.22258e+07	9191.1	3816.74	7244.34	17368.7	2403.76	38427.7	82575	2793.96	391.13	1186.72	90.8581	14.9394	58125.7	18639.7	2.45	58.6701	1793.32	477.022	40.5928	16642.3	20.04	142.747	397.402	17988.2	934.463	1624.36	88173.7	919924	1.55959e+07	1022.53	6005.3	998.827
HC	HC		1	23.3091	0	26-30	1.13076e+07	107744	1.5989e+07	2771.04	51836.8	28.1865	3110.82	421.642	8.13794e+06	38685.1	3.80549e+07	14307.7	4129.59	8430.3	28924.1	3322.72	54567.7	503082	4376.11	297.134	1734.2	288.864	9.9243	11276.9	28100.8	7.7666	68.2699	833.924	555.3	28.0628	41018.9	13.6992	83.6146	280.385	5840.3	186.566	1523.89	6461.91	546966	1.04069e+07	718.072	4348.22	386.639
HC	HC		1	21.7181	0	26-30	1.32554e+07	123358	2.05292e+07	2578.86	31715.4	36.9269	2365.01	463.069	4.62746e+06	45990.5	4.31747e+07	13368.4	3634.71	5249.64	27832.4	9044.38	75549.7	393202	3052.02	124.901	1238.91	252.538	6.8969	3956.61	25819.3	8.1402	152.88	1175.06	538.125	32.8695	7018.79	14.8253	54.7113	709.933	3676.85	111.444	1509.45	3396.83	762089	6.42995e+06	322.092	3017.55	706.55
HC	HC	x	1	26.1752	0	31-35	1.15231e+07	107262	2.14943e+07	2841.75	29773	34.0194	594.66	412.433	4.73966e+06	33124.1	4.64556e+07	13555.2	5556.36	6786.8	21684.7	2813.51	41856.1	200607	3993.9	312.833	866.163	165.006	3.1677	4085.62	21574.6	5.0037	32.2145	656.829	648.908	26.6605	8317.6		137.926	409.693	6550.36	281.466	674.403	2772.47	702905	1.17022e+07	700.241	3529.61	1994.63
HC	HC	x	1	23.1206	0	21-25	1.28809e+07	92970.4	2.34774e+07	2174.6	49440	23.7935	1927.14	412.433	6.51953e+06	49581.6	3.64575e+07	9476.74	5337.09	5619.73	24174	1960.94	58615.9	282371	3748.02	221.047	866.163	167.371	6.3931	10889.9	21366.9		103.823	1194.52	616.794	32.8695		95.5879	58.0222	409.693	6991.21	544.384	1523.89	5944.22	364300	1.14483e+07	565.991	4801.38	268.102
HC	HC	x	0	25.963	0	31-35	7.85041e+06	190695	1.73466e+07	3144.57	60161	47.8329	2327.6	487.894	1.83968e+06	30147.6	4.42402e+07	12451.8	7517.8	10076.3	20619.3	2127.51	62491.7	92637.9	5030.77	318.674	1263.34	150.696	9.9029	7752.85	21071.3	2.45	56.5802	1024.11	677.628	43.8778	17880	20.04	184.757	222.426	7484.22	126.65	1303.5	9771.97	250905	1.48386e+07	749.135	4968.64	3325.29
HC	HC	x	1	23.1834	0	46-50	1.00963e+07	177195	2.20144e+07	3034.96	31132.1	26.4839	1809.08	347.155	6.09192e+06	50159	5.45862e+07	12246.8	2418.99	10541.7	37833.1	2334.56	66354.2	109436	7168.91	263.648	1108.79	248.183	4.027	8114.91	25501.2	5.5389	57.9739	1830.16	626.654	21.6842	24372.5	34.9921	110.861	364.85	7126.84	450.293	1412.05	160491	798605	1.29948e+07	568.942	7995.87	1175.33
HC	HC	x	1	20.9573	0	46-50	2.76979e+07	71727.1	1.9214e+07	2205.37	35132.3	27.7111	998.505	662.811	2.8736e+07	8749.6	5.77879e+07	16476.1	3270	4285.69	10237.4	4512.66	40431.5	236868	1761.76	313.772	1558.92	176.22	4.027	4071.66	21634	9.2961	57.9739	871.327	862.16	40.5928	16894.8	23.1508	49.1559	483.788	5048.47	174.493	1303.5	5806.45	1.13736e+06	1.3521e+07	457.889	4239.6	573.995
HC	HC	x	1	23.3657	0	46-50	8.32949e+06	85808.4	1.72833e+07	1960.69	28966.6	36.1392	988.85	258.549	4.13016e+06	8499.11	6.67656e+07	10205.6	3573.78	4856.89	14492	1989.95	52800.6	524242	2793.96	224.305	1263.34	286.07	7.2629	5697.8	20735.5	14.9919	28.9102	1284.92	596.13	33.82	11502.1	16.8446	49.1559	397.402	6344.26	1177.9	1831.29	7274.56	595744	8.72257e+06	652.711	5658.83	689.596
HC	HC	x	1	22.3214	0	36-40	1.48086e+07	157337	1.62487e+07	2252.38	22770.7	22.7574	1097.02	445.3	1.16699e+07	63572.8	7.39581e+07	13067.5	2054.03	10105.4	29866.3	1784.36	31266	587677	5391.82	618.85	1108.79	356.163	13.5869	6844.12	19076.5	12.4534	181.348	2692.42	664.873	33.82	5258.1	32.1056	222.543	244.515	4476.73	864.291	1518.94	4208.77	791765	1.21363e+07	810.215	7003.35	901.577
HC	HC	x	1	23.4236	0	36-40	8.80135e+06	78698.4	1.22929e+07	2798.07	70037.5	25.2496	2187.33	586.594	6.836e+06	33491.7	5.13982e+07	9596.36	4120.39	5570.85	21965	2265.45	49515	504861	3513.48	391.13	1338.77	443.232	7.5907	16053.3	23172	19.4558	62.1443	1597.09	578.345	31.4909	31769.7	29.1742	142.747	321.287	12062.3	265.69	2715.54	29274.6	548666	1.26793e+07	858.067	9754.18	341.117
HC	HC	x	1	30.4688	0	41-45	9.56063e+06	103640	1.84318e+07	2641.05	51484	39.6825	1029.14	716.182	2.59793e+06	39531.1	6.10683e+07	12554.3	3756	4421.23	19084.4	1444	39177.7	220320	3901.42	477.259	1413.12	215.683	5.9585	14452	25030.5	11.1881	5265.85	1760.39	616.474	29.7163	29022.7	10.0951	210.308	288.478	13999.3	364.761	1412.05	10955.7	1.29012e+06	1.48034e+07	731.645	5710.08	1016.23
HC	HC	x	1	23.5078	0	51-55	9.97977e+06	159798	1.76293e+07	2669.86	36755.6	32.5581	1796.53	530.581	3.95863e+06	61960.9	5.60573e+07	14302.9	2723.01	7837.99	28463.6	3591.78	40850.5	291571	5445	246.862	1263.34	340.754	7.5907	11288.9	19957.1	12.4534	98.4352	1428.38	657.223	28.5188	30586.2	23.1508	92.9749	375.711	6344.26	457.307	1080.53	9268.01	506605	1.65668e+07	766.607	10496.8	255.697
HC	HC		0	24.0493	0	46-50	9.18079e+06	128166	1.75939e+07	2812.18	24470.8	38.5052	2714.75	474.78	1.99512e+06	56429.3	6.56612e+07	10205.6	3087.7	8008.32	30551.6	3170.16	76522.6	412742	4903.58	495.074	1771.37	246.169	11.9055	458.101	24096.4	11.1881	75.9413	2456.49	851.867	39.4839	38249.5	62.1508	301.195	633.844	7424.8	126.65	1412.05	4051.3	1.0749e+06	1.31877e+07	643.916	5275.12	4627.53
HC	HC	x	1	22.231	0	41-45	1.3393e+07	109304	1.91844e+07	1926.59	51005.5	22.7574	1707.81	543.739	5.96133e+06	56589.8	4.2539e+07	13478.8	2418.99	6598.76	27019.7	1040.07	64912	164837	3838.42	325.14	1630.51	192.965	15.2785	7649.82	28620.4	8.0393	69.7509	1029.05	936.935	41.1446	41624.2	26.192	127.324	462.243	6706.98	368.702	1193.08	11466.2	711665	1.10684e+07	770.973	6018.16	693.615
HC	HC	x	1	23.8087	0	26-30	2.76442e+07	158123	1.61665e+07	2553.82	42422.9	32.5581	2919.02	662.811	2.45842e+07	58636	3.28984e+07	14199.7	3938.21	10192.5	32183.2	3450.98	50204.1	735799	6181.12	282.427	1558.92	301.823	17.6623	7914.19	25089.2	7.4124	82.1054	2074.66	552.966	42.7895	13951.5	26.192	127.324	580.389	8778.71	225.689	1303.5	9268.01	766908	1.19437e+07	871.097	9278.03	691.606
HC	HC	x	1	22.9481	0	26-30	1.53462e+07	71885.8	1.60571e+07	2435.44	30148.5	30.1461	1668.42	854.499	1.22135e+07	38921.8	5.843e+07	11224.2	4423.97	7385.32	21965	4086.47	53235.3	221034	4417.26	210.899	1263.34	165.649	6.6092	5470.19	23864.4	6.1621	32.5242	860.794	710.828	33.2415	32763.6	37.8388	142.747	697.823	7186.56	1008.07	2232.42	5162.69	599152	1.3065e+07	866.754	7200.02	426.489
HC	HC	x	1	23.8751	0	56-60	9.08783e+06	65126	1.21674e+07	2011.11	41866	32.5581	1956.27	343.882	5.63691e+06	34064.3	5.83015e+07	13787.5	2905.37	7441.78	25274.2	2403.76	40180.3	291189	4427.81	428.952	1413.12	260.224	5.9585	4465.39	19901.8	9.926	36.1142	902.641	555.502	40.5928	25917.1	48.8966	222.543	332.197	18904.8	428.893	5971.57	11125.7	756466	1.47682e+07	670.286	15300.6	1137.21
HC	HC	x	0	27.7778	0	41-45	7.06318e+06	95676.8	1.26268e+07	2952.03	54943.7	37.3242	2471.81	370.057	2.41282e+06	44890.8	4.32317e+07	13581.7	5334.39	5515.67	28868.9	2611.85	62402.4	219250	4543.94	574.29	1558.92	227.941	12.913	9018.43	22314.2	5.5389	77.9987	2172.61	431.6	35.5416	44995.8	79.9471	257.552	277.512	14113.1	677.383	1831.29	14217.9	695058	1.38018e+07	762.241	6456.83	1539.24
HC	HC	x	0	23.1834	0	46-50	1.13192e+07	90041.5	1.44435e+07	2509.73	52523.6	31.3548	1847.56	606.424	5.89621e+06	32249.6	4.1784e+07	9799.26	6547.64	5158.07	18482.1	3310.44	50894.6	198788	2420.78	522.388	1263.34	159.263	7.2629	1040.44	18857.8	7.4124	43.2329	860.794	741.521	38.9267	23776.9	67.3147	257.552	591.091	6283.52	275.118	1831.29	5644.96	965346	1.3521e+07	599.862	7490.04	1066.32
HC	HC	x	1	21.0498	0	46-50	1.30962e+07	127655	2.29927e+07	3118.29	28131.5	29.6471	1906.01	739.256	8.37679e+06	23787	4.18757e+07	13931.1	5282.27	4637.4	18990.5	1142.17	40342.8	150756	3326.18	219.808	1145.29	176.779	7.4182	3116.62	18575.2	4.0701	39.1924	747.342	702.489	26.6605	24977.1	27.3942	96.0046	437.165	1999.94	125.129	1068.65	2772.47	822608	1.22756e+07	660.065	6709.65	642.728
HC	HC	x	0	24.3827	0	26-30	8.02567e+06	133943	1.82193e+07	2095.04	54094.6	16.4274	2394.48	324.875	3.84337e+06	38927	5.14292e+07	7903.25	5501.55	2632.83	18195.5	2383.69	57780.7	219686	3536.63	419.454	1394.63	123.784	10.4184	6390.57	15482.4	9.5854	38.0392	747.342	325.428	33.5448	27957.2	19.3803	120.195	773.388	6550.36	834.103	1068.65	7897.83	398763	1.23874e+07	784.807	9898.47	2772.32
HC	HC	x	0	30.0041	0	26-30	1.05674e+07	138003	2.2798e+07	2121.72	17085.3	20.8545	1495	311.033	4.96442e+06	26812.3	5.73006e+07	11687.9	4404.27	3490	26267.3	2526.22	53025.4	299310	3703.44	534.944	1734.2	179.117	5.8738	1534.79	15224.5		119.754	450.158	419.059	22.3605	24455.5	29.9693	83.6146	354.538	3628.45	490.875	1222.12	5686.33	302795	1.05484e+07	820.32	8314.1	621.962
HC	HC	x	0	23.3747	0	26-30	1.27539e+07	83751.5	1.24251e+07	2068.42	40783.6	37.9031	2122.38	872.196	5.02008e+06	44027	5.71787e+07	11684	3725.63	6083.18	17652.7	2960.82	50379.7	590171	2596.86	208.761	3337.96	157.127	6.2835	2897.38	21918	8.6672	76.2824	938.662	502.308	54.9584	21487.2	4.3799	101.918	575.035	5077.93	1276.37	2371.62	7028.17	644859	1.09634e+07	632.914	5902.93	2092.82
HC	HC	x	0	21.7982	0	31-35	1.19294e+07	68335.7	1.41676e+07	2116.93	69149.6	25.8668	600.53	555.286	5.01234e+06	22101	4.1093e+07	11530.6	2388.58	3545.84	13674.5	940.243	29886.2	72380	2420.8	205.062	1225.03	85.086	4.66745	2020.41	18178.3		44.2944	405.914	511.161	24.5321	14517.2	21.5954	61.0586	386.557	6374.5	110.674	1136.8	3816.04	603934	1.22326e+07	577.781	4725.99	1254.98
HC	HC		0	26.5338	0	26-30	8.73896e+06	78594	5.67563e+06	2405.69	68648.6	22.3251	3359.49	642.529	2.89416e+06	29186.8	3.11955e+07	10700.9	3304.49	5895.67	21841.1	2454.86	70150.6	114940	2963.04	309.932	708.583	157.874	6.3931	3692.62	24890.6		254.932	774.358	783.027	23.8108	24977.1	22.1072	96.0046	418.857	2930.87	1254.88	1820.2	23886.2	494251	1.27235e+07	448.77	5363.43	736.408
HC	HC		0	22.6627	0	31-35	1.33303e+07	107020	2.17044e+07	2430.75	46316.4	23.7935	2568.76	601.107	7.42957e+06	40571.6	3.7686e+07	9965.04	4129.59	8975.82	29185.5	5272.37	67373.7	102770	3392.53	298.132	530.33	116.274	7.9251	2297.7	21713.4		41.4886	1666.65	528.58	28.7587	27957.2	27.3942	161.133	409.693	2288.24	307.289	991.128	11625.2	881911	1.23075e+07	574.972	3999.66	657.793
HC	HC		0	22.9176	0	31-35	8.33544e+06	78136.8	2.23295e+07	2480.54	55563.6	36.9269	2912.63	453.865	3.15371e+06	37894.2	3.99017e+07	8505.88	3524.68	6172.85	17405.2	4137.41	57661.5	124940	2897.35	236.713	1145.29	136.127	4.2782	6442.86	16000.7	3.1274	75.3545	833.924	603.419	42.7576	26990	16.5832	108.188	637.387	6461.96	125.129	1966.69	11490.4	613141	1.27716e+07	561.499	7643.38	876.918
HC	HC	x	1	23.533	0	41-45	1.05487e+07	102815	1.8304e+07	3163.51	34022.6	45.6196	1481.61	495.281	5.57203e+06	52786.7	4.98103e+07	11070.2	2477.51	7180.33	22201.3	2312.71	49832.3	553685	4534.23	228.375	866.163	211.361	10.9107	6315.87	16457	5.0037	84.0091	1325.41	614.119	19.4003	30278.8	7.5434	120.195	700.867	7606.15	87.1117	834.25	8688.17	835144	1.32538e+07	829.19	8326.92	553.548
HC	HC	x	1	25.8166	0	46-50	1.24315e+07	104854	2.4724e+07	2888.51	36449.4	32.5635	2024.99	660.944	4.49802e+06	37070.8	3.25383e+07	12308	4239.48	3807.04	17526.5	1275.67	48889	466192	2300.72	291.095	1010.48	206.807	7.9251	7582	20677.9	9.5854	28.665	2179.94	683.726	28.7587	18037.4	7.5434	126.14	655.529	7167.12	97.1456	1068.65	10684.3	796991	8.90873e+06	695.781	9952.95	911.747
[truncated: 11 more columns]

## Sheet: 4_Log2_intensities
Group	Metabotype	SomaLogic	Sex	BMI	Fasting_baseline	Age	LUM1	LUM2	LUM3	LUM4	LUM5	LUM6	LUM7	LUM8	LUM9	LUM10	LUM11	LUM12	LUM13	LUM14	LUM15	LUM16	LUM17	LUM18	LUM19	LUM20	LUM21	LUM22	LUM23	LUM24	LUM25	LUM26	LUM27	LUM28	LUM29	LUM30	LUM31	LUM32	LUM33	LUM34	LUM35	LUM36	LUM37	LUM38	LUM39	LUM40	LUM41	LUM42	LUM43
ME	Metabotype 1		1	19.6052	0	46-50	23.7112	16.3665	23.7193	11.3018	15.2179	5.22204	11.733	9.1213	22.7188	15.2139	25.7255	13.4543	12.1882	12.1191	14.6591	12.2282	15.9661	17.0809	12.0275	8.18538	10.3867	6.98625	2.86055	10.9861	14.6516	1.61504	5.73029	10.0344	9.42056	5.02947	14.4612	6.94313	8.53852	8.67324	13.5718	7.71092	10.9899	13.9935	19.8669	23.9141	9.5236	13.0753	9.92724
ME	Metabotype 1		1	25.2826	1	21-25	23.2751	17.0488	24.156	11.4429	14.2344	5.6478	9.29994	8.78799	21.5453	15.801	26.0246	13.3873	11.0873	13.1553	14.2843	11.5652	14.2932	18.161	11.9375	7.80279	10.303	7.59219	3.65268	13.411	14.1776	2.62342	6.3105	10.3677	8.95781	6.0562	14.4066	4.86662	6.53877	7.86716	13.965	7.54404	10.4636	13.0977	19.7609	23.3606	9.515	12.4165	10.1367
ME	Metabotype 1	x	1	19.052	0	31-35	23.7774	16.428	22.7626	10.9154	15.4169		10.7283	9.04299	23.8366	15.8843	25.3984	13.3349	11.5112	12.9086	14.6005	12.1638	15.2875	16.6353	11.824	8.04341	9.98082	6.62051	2.097	12.2218	13.96		5.67569	11.0434	8.96346	4.97778	13.4877	4.05165	6.58503	8.61229	12.8421	7.34945	10.7079	13.8355	19.3861	23.4783	9.33685	12.1735	8.89078
ME	Metabotype 1	x	1	19.5502	0	26-30	23.0388	16.8869	24.6714	11.2908	14.9411	4.74006	10.2501	9.65074	21.8346	15.0013	25.3903	13.0336	11.4837	12.7045	14.5912	11.4582	14.8498	17.1953	12.027	7.84285	9.98082	7.28062	0.991245	12.64	14.302	2.323	5.79662	9.80089	9.11712	3.5254		3.77602	6.01218	8.43176	12.5868	8.74763	8.9962	12.5987	18.9228	23.2758	9.49691	12.1011	8.90251
ME	Metabotype 1	x	1	20.0155	0	36-40	23.8649	17.0502	24.8945	11.3726	15.348	5.02518	10.1136	9.77763	23.2419	15.3786	25.4303	13.753	11.7141	13.2903	14.746	11.9615	15.1564	16.8147	12.4763	8.62662	10.6659	7.2354	2.67652	12.1041	14.4201		6.08157	11.3051	9.31787	5.23054	15.2352	2.91521	6.58503	9.1645	11.7658	6.67258	9.55985	12.8224	19.7019	23.7185	9.3066	12.456	10.5915
ME	Metabotype 1	x	1	27.9099	0	41-45	22.1919	16.9788	24.3244	11.2322	15.1768	5.02518	11.1445	8.82612	20.0439	15.8943	25.5985	13.3688	11.8276	13.3112	14.5838	10.7753	15.1054	17.5106	11.7836	8.46174	9.05075	7.18845	3.57171	14.0087	14.0292		5.45193	11.4833	9.09614	4.48288	14.2379		6.58503	6.88342	13.4354	9.14299	9.70434	12.6577	18.738	23.0253	8.80983	12.1195	11.2915
ME	Metabotype 1		1	21.7738	0	21-25	23.457	16.8691	24.1072	11.3101	13.8181	5.17549	9.92372	8.39804	22.073	15.4425	25.8941	13.5185	11.0042	13.5519	14.3268	12.8808	15.0828	16.9649	11.9981	7.38244	10.7324	6.85454	1.4653	12.8267	14.4785	1.61504	5.38595	9.69505	8.79509	5.50774	13.4473	4.07421	5.61929	8.32772	12.6853	8.80337	11.059	13.374	19.779	23.6527	9.48006	12.8758	12.0355
ME	Metabotype 1		1	20.0288	0	21-25	23.269	17.1589	24.1712	11.2908	15.0327	4.38229	10.1825	9.41779	21.6505	15.372	25.4144	13.2102	11.7141	12.5852	14.1717	11.4947	14.8609	16.7896	11.824	8.15984	9.46879	6.2188	2.89107	11.4666	14.3262		5.24942	11.1994	8.4928	5.58063	14.1647	3.77602	6.48925	8.61229	13.8899	6.67258	10.7079	13.2511	18.3152	23.2758	9.49691	11.9737	9.12742
ME	Metabotype 1		0	23.4568	0	16-20	23.023	16.7301	23.7353	11.2171	15.5909	5.02518	10.4228	9.84449	22.0673	15.7925	25.4382	13.4344	12.2741	13.5094	14.5498	12.6154	15.5278	16.6306	11.7515	7.74686	9.7585	6.7296	2.67652	12.4116	14.5697		6.69057	9.22564	9.08199	4.38481	14.53	5.40393	6.14923	8.77203	12.6379	6.7386	10.2552	13.29	19.6175	23.4346	9.12155	12.6243	11.6716
ME	Metabotype 1		1	18.7955	0	21-25	23.4928	16.5882	24.0066	11.3325	15.8258	4.48059	10.0279	9.63408	23.2023	15.4447	25.5111	13.0542	11.9124	12.7225	14.0193	13.597	16.1423	16.3974	12.0805	8.28925	9.46879	6.7296	2.89107	12.5112	14.4519		5.67569	9.91799	8.60607	5.37386	14.886	4.90541	6.48925	9.1645	12.7894	7.65545	9.8345	14.2394	19.3372	23.6739	9.26521	11.224	9.46846
ME	Metabotype 1		1	22.0324	1	41-45	22.6508	15.9579	23.2242	10.9857	15.3741	4.24402	9.96109	8.89111	21.6024	13.6938	25.8502	13.2733	10.87	12.4221	14.2581	12.0935	15.3387	14.9254	11.354	7.80932	10.2128	7.1282	1.76192	13.7874	14.6516	1.29278	5.48052	9.41919	9.2679	7.07268	14.2007	4.53299	5.61929	8.55348	12.3016	8.69454	10.5689	13.07	18.9689	23.4248	9.2071	11.8112	9.1389
ME	Metabotype 1		0	26.4721	1	36-40	22.6809	16.2544	25.2627	11.2585	14.9334	5.71237	8.37763	9.40116	20.8881	13.0394	27.868	13.3735	11.3281	11.8558	13.2565	10.8556	14.576	18.5037	11.757	8.5193	11.308	8.36678	2.68865	9.94821	13.9673	3.90611	6.59605	10.4207	9.20403	4.86322			5.93212	8.37589	13.6281	9.90309	10.0775	11.868	20.0292	23.7202	9.81265	12.5365	11.0386
ME	Metabotype 1		0	27.0937	0	31-35	23.6292	16.6764	24.5069	10.4737	15.2393	4.27661	10.5395	7.57555	22.953	15.036	25.7594	13.2102	10.8251	13.3112	14.5383	10.7753	14.4386	15.7717	12.1176	7.97532	9.7585	6.69431	2.097	11.317	14.4653		5.52492	9.54562	8.67373		14.1387	3.77602	6.01218	7.6119	12.5658	7.01736	10.2552	13.0176	19.3073	23.4184	9.03759	12.2496	10.5359
ME	Metabotype 1		1	24.4051	0	26-30	22.9124	16.8407	24.8154	10.5378	14.5004	4.48059	9.79051	8.91132	21.8868	15.6779	25.7498	13.3519	11.3978	12.9193	14.3408	9.55242	15.033	19.4025	12.2711	8.70141	11.0673	8.14139	2.55429	13.9923	13.7611	2.77631	5.59407	10.6563	9.6995	3.96003	14.3264		6.14923	7.5397	13.8635	8.59456	10.5735	12.7146	18.8128	23.4225	9.32684	12.5996	10.0511
ME	Metabotype 1		1	20.9585	0	56-60	24.3384	16.4012	24.432	10.6811	15.6488		10.6193	8.53519	24.1095	14.6719	25.5261	13.543	11.3978	12.0014	14.5102	12.2105	15.1054	16.6213	11.8719	8.27581	10.3139	6.54198	1.37273	12.441	14.2725		10.321	9.70377	9.1783	4.48288	13.8948	5.92931	6.83556	8.17843	12.9972	7.41823	9.70434	12.6864	19.8827	23.6173	9.15604	12.8426	10.5799
ME	Metabotype 1	x	1	20.727	1	51-55	23.3035	16.0751	24.0222	11.343	15.4427	7.31065	9.43841	9.18807	22.7535	15.6586	26.213	13.3026	12.1882	12.6256	14.1502	10.4959	15.3619	16.9429	11.4799	8.08637	10.2128	6.07551	2.65157	13.1618	13.5171	1.29278	6.00503	10.4301	9.49396	5.05491	14.2694	3.75938	5.61929	8.71099	12.645	7.78386	10.4636	12.5431	19.7842	23.3885	9.08317	12.4499	9.34718
ME	Metabotype 1	x	1	23.24	0	41-45	22.5869	16.461	23.663	10.9118	15.6426	4.97061	10.7093	9.13827	21.567	14.5644	25.96	13.6041	11.8515	12.7771	14.5757	10.4959	14.7704	18.3339	12.2153	8.02734	10.3867	8.2091	2.92423	13.6196	14.4457	3.00707	8.36869	10.4394	9.21948	5.21891	15.0827	4.07421	7.15732	8.27782	13.9752	8.70727	10.8386	12.8609	20.1243	23.588	10.1694	13.0889	8.55267
ME	Metabotype 1	x	0	17.4045	0	21-25	22.9362	17.1513	23.6514	11.3857	15.6163	4.95913	10.8328	9.52091	22.2331	15.2695	25.2939	12.6062	11.4556	12.9193	14.4075	13.4241	15.1745	16.8147	12.1102	8.81747	11.6931	7.53995	2.67652	11.0026	15.1621	3.9038	5.73754	9.9087	8.74734	5.59951	14.9874	4.05165	7.38257	8.71032	11.9528	9.18861	11.7565	14.5089	19.1089	23.601	9.43321	13.0147	11.9692
ME	Metabotype 1	x	1	19.0311	0	51-55	23.6213	16.9625	23.8765	11.2848	14.5835	4.58543	10.6428	9.76742	22.9832	15.3793	25.8128	13.568	12.331	13.0665	14.6979	11.2721	15.3299	16.0009	12.4331	8.05242	10.303	7.15039	2.49424	12.3472	14.3859	1.61504	5.08589	11.0049	9.23173	4.34956	14.1063	5.12896	6.7926	8.74773	14.1844	6.89289	10.7552	13.7417	19.644	23.8963	10.6951	13.4434	10.247
ME	Metabotype 1	x	1	26.1752	0	56-60	23.0932	16.6174	23.9232	10.9118	15.2978	4.33834	9.13155	8.47967	22.2058	15.9061	26.0438	13.6508	11.9871	12.213	14.5749	11.1456	15.1498	15.1794	12.0951	8.12366	11.6918	6.98625	3.61364	16.0397	14.2523		7.39865	10.7191	9.09775	4.92175	14.6927	5.34517	7.29795	7.93378	14.6441	9.03523	10.8386	14.3525	19.3279	24.2792	10.3831	12.8059	10.5457
ME	Metabotype 1	x	0	30.61	0	51-55	22.012	16.66	24.0709	10.8311	15.8371	4.58543	11.2944	8.49283	19.0295	14.9592	26.0641	13.0675	11.7016	12.3928	14.0571	10.8555	15.2942	16.0009	11.4101	7.99628	9.75727	7.35336	2.72448	14.2347	14.3745		6.298	10.1793	9.12422	4.52122	15.1707	5.61166	6.99236	7.38209	14.8279	9.74211	11.7173	13.4851	18.6715	23.7689	9.8504	12.8269	10.0584
ME	Metabotype 1	x	1	21.2585	0	41-45	23.1579	16.6756	23.6838	11.1372	15.9187	4.24402	9.99244	8.41197	22.4754	15.0233	25.805	13.4144	10.9161	12.688	14.4034	9.71496	14.8943	16.4606	11.9605	8.22292	10.2128	6.85454	4.17026	14.1761	13.9625		5.23051	10.3068	9.52435	4.80299	15.007	5.68907	7.15732	9.67019	11.5573	7.85125	11.059	14.1414	19.0916	23.6236	9.3503	12.7163	9.24476
ME	Metabotype 1	x	1	29	0	41-45	22.9255	16.6588	23.6122	11.2933	15.4188	4.97061	10.7237	9.19622	21.829	15.7714	25.8081	13.8144	12.3646	12.6256	14.7983	11.1456	15.8705	17.1344	12.1927	8.95517	10.5377	7.27601	2.57495	14.5582	14.3281	2.1034	5.48052	10.9154	9.02943	5.49056	14.0443	4.53299	7.15732	8.32772	14.153	8.42911	10.4636	13.2039	18.9468	23.7091	9.97956	13.127	10.1965
ME	Metabotype 1	x	1	26.29	0	56-60	23.2447	16.8839	24.1603	11.051	15.943	4.65877	11.6316	9.6835	22.8178	15.0518	25.5149	12.8345	12.0497	12.9866	15.0203	12.3432	15.6519	15.8912	11.2847	7.65743	9.46879	6.69431	3.15861	13.0595	14.2375		5.85318	12.1073	9.43414	5.28021	14.5622	4.46644	6.67412	7.20457	13.7629	7.19659	9.21212	12.1056	18.6075	23.5512	10.3537	12.535	10.3281
ME	Metabotype 1	x	0	21.0498	0	21-25	22.4123	16.7124	24.3217	11.2764	15.2993	5.02518	12.1146	8.76637	20.4836	15.019	25.0089	12.9261	12.1919	12.1958	14.0847	11.7909	15.2146	17.6037	11.8805	8.20029	9.98082	7.25822	4.25616	10.1994	14.3596	1.64496	5.93374	9.31122	9.18494	4.61643	14.6231	4.05165	6.75739	8.77203	11.2928	6.96727	11.1401	12.7694	19.3405	23.5113	9.27568	12.4013	10.4689
ME	Metabotype 1	x	1	29.5768	0	26-30	22.1071	16.4451	24.5233	10.9154	15.1921	4.81693	10.9428	8.44266	20.8946	15.4562	25.6642	12.4632	11.666	12.3237	14.5602	11.0369	15.2536	15.825	11.4451	8.50428		7.88348	2.26828	14.4826	14.0739		5.76741	11.1063	8.53504	4.77418	15.1523	4.05165	6.58503	8.26816	13.6609	9.23244	9.95293	12.6285	19.2686	23.4842	9.08618	12.3448	10.6161
ME	Metabotype 1	x	1	20.62	0	46-50	23.3306	16.5812	23.8	11.1701	16.049	4.5725	10.1175	9.2534	22.7716	15.2038	25.7043	13.0127	11.8276	12.0014	14.4536	10.6573	15.0959	15.5659	11.7375	8.08968	10.4457	7.32424	2.097	12.4527	14.3784		5.45193	10.3904	9.86312	5.152	14.5134	5.22802	6.90923	8.61229	14.7695	7.65545	10.4239	13.5705	19.492	23.7668	10.1465	12.5996	9.8583
ME	Metabotype 1	x	1	22.5	0	31-35	23.5976	16.4953	24.0455	11.2908	15.2449	4.48059	10.1599	9.60873	22.7091	14.9644	24.9117	13.4182	11.9925	12.5118	14.122	11.0369	15.4467	14.4999	11.334	7.97532	9.98082	7.11448	0.991245	13.8755	14.4519		5.43303	9.76949	9.19156	4.97778	13.6942	4.90541	5.68371	8.94236	13.2256	7.75656	12.7565	13.29	19.177	23.4959	9.41446	12.253	8.38765
ME	Metabotype 1	x	1	21.67	0	26-30	22.3903	15.7284	23.8516	11.186	15.2121	4.48059	10.1523	9.1285	21.1882	15.011	25.1581	12.9037	12.4541	11.4445	13.5944	10.7174	14.5903	17.2377	11.0633	8.32409	9.7585	7.2354	2.67652	11.2442	14.5655		5.69143	10.5727	8.85945	5.20492	14.1647	2.91521	6.48925	8.64574	13.4526	7.23695	9.39747	13.2313	19.4514	23.4204	9.00001	11.5307	10.8958
ME	Metabotype 1		1	33.7465	1	41-45	23.4308	16.3056	24.1522	11.2017	15.5471	5.41706	10.7934	8.89747	23.0635	13.1661	26.6416	13.2102	11.8707	11.8225	13.7883	10.462	15.458	17.6895	11.334	8.27128	10.4457	7.84187	3.57171	14.0509	14.302	3.50975	7.80331	9.07201	9.56254	4.88026	14.4792	4.05165	6.14923	8.26816	13.3279	9.22628	12.5468	13.7232	19.0925	23.7252	9.91631	12.654	8.80562
ME	Metabotype 1	x	0	21.6049	0	31-35	22.6875	16.8186	23.8035	11.0089	15.7106	4.85458	10.697	8.84046	21.7986	15.2869	25.702	13.0158	12.331	13.4032	14.7816	10.4266	14.9768	15.5503	12.5036	9.32066	10.1148	7.01103	2.86055	11.5075	14.2442		6.28538	10.3775	8.81946	4.94963	13.8255	5.00475	7.71636	8.32772	12.4695	10.8179	10.6657	14.0394	19.1843	23.514	8.73673	12.5765	10.7136
ME	Metabotype 1		0	19.0509	0	21-25	23.573	16.4915	23.7595	11.479	16.6004	4.85458	10.5752	9.86604	22.6583	15.8904	25.7827	13.4932	11.411	12.7886	14.0376	11.8385	15.2047	15.6251	11.7439	8.12821	10.1148	6.46851	2.72448	10.6825	14.5842		6.5287	11.1209	8.89025	5.68176	14.7612	5.44054	6.99236	8.32772	12.3544	12.0688	10.5689	14.1832	20.1114	23.6812	9.85715	12.8708	11.7163
ME	Metabotype 3		1	21.7994	0	46-50	23.6978	16.1318	23.59	11.1068	15.8065	4.72704	10.1376	9.50427	23.067	15.3411	25.527	13.4674	11.2035	12.0653	14.2499	12.8947	15.2015	18.4052	11.4427	9.01192	10.1148	7.37198	2.86055	13.4419	14.4272	2.29784	5.05502	10.8216	9.05714	4.34956	14.2694	5.52907	7.42063	8.37589	12.8111	7.97242	11.5938	14.7342	19.2621	23.4755	9.32084	12.0584	9.99721
ME	Metabotype 3		0	23.9395	0	46-50	23.394	15.6306	23.889	10.8168	14.6102	4.24402	11.0603	9.13827	21.2566	13.9764	24.9272	13.4144	11.5636	11.4993	14.0571	11.3509	15.3933	15.3028	11.1589	7.98569	10.1148	6.61058	1.29178	11.497	14.6516	1.61504	5.17449	8.18984	9.48884	4.86389	14.4612	5.34517	5.61929	8.74773	12.3715	7.85125	11.4565	13.6479	19.2747	23.76	9.73026	12.5917	10.3938
ME	Metabotype 3		1	22.3214	0	36-40	23.8051	16.4822	23.5388	11.0537	15.0462	4.42614	10.7208	8.31144	23.5635	15.2483	26.0721	13.5921	11.9209	11.8919	14.4127	11.8931	14.4435	16.6371	11.4319	7.73469	9.88927	7.21475	1.62087	12.9229	14.2564	2.1034	5.94135	9.80969	9.03641	4.52122	14.2357	5.34517	7.52949	9.01137	13.0902	6.53884	11.2454	13.5888	19.2573	23.514	9.5236	12.7873	8.10664
ME	Metabotype 3		1	27.852	0	36-40	23.3484	16.8102	24.8351	11.0689	15.4316	4.95913	10.7025	9.05552	22.0037	15.4712	26.0321	13.9951	11.5907	12.3314	14.7357	11.3431	15.5456	17.4885	12.0502	8.11736	9.98082	7.59279		14.405	14.3878	2.02506	5.81099	10.1121	8.70178	4.77418	13.3604		6.27294	7.5397	13.8943	7.62857	10.5735	14.1969	19.509	23.5698	9.86943	13.1255	9.28068
ME	Metabotype 3		1	21.0077	1	36-40	22.6973	15.9684	24.0622	10.6929	14.2516	4.65819	10.0097	9.00604	21.7614	11.3337	26.5786	13.0158	11.5344	10.7527	12.4223	10.1973	15.0621	18.3935	11.2289	6.82499	10.1148	7.63803	2.11982	12.6637	14.1218	3.21663	4.88924	8.69004	8.6668	3.83303		4.32481	5.61929	9.09868	12.6174	6.18262	9.91513	14.5275	19.3524	23.5182	9.40741	13.2413	10.0969
ME	Metabotype 3	x	0	25.0829	0	41-45	22.7582	16.7252	23.776	11.1763	15.632	4.42614	10.6934	9.03344	21.2115	14.6326	25.8866	13.0505	12.3974	12.262	14.2243	11.3509	15.6644	15.617	11.4956	7.90189	10.0076	6.88199	2.00971	12.4617	14.2966	1.29278	5.89156	7.91311	9.1884	5.43744	14.0655	5.34517		7.47562	13.9803	9.15308	10.5689	15.907	18.0572	23.8382	9.0352	11.8371	11.759
ME	Metabotype 3		1	22.0386	0	31-35	23.977	16.6648	24.0569	11.0646	14.9203	4.14211	11.4846	8.32624	23.9536	15.5719	26.0519	13.8247	10.9161	12.6256	14.556	11.1456	15.2392	16.3596	11.9719	8.05735	11.5232	7.85803	1.4653	15.8732	13.7932	2.88994	8.05215	10.4802	9.24993	5.34315	14.8925	5.24179	7.15732	7.93378	13.3121	10.9885	10.4636	13.6285	19.4628	23.783	8.94702	13.9558	10.2197
ME	Metabotype 3	x	1	30.4498	0	46-50	23.1277	16.7403	23.9508	11.0753	14.5811	4.85458	10.7043	8.58173	22.1773	14.0596	26.2301	13.8349	11.3451	12.486	14.664	10.5621	16.0061	17.2646	12.0635	8.57356	10.2128	7.27601	4.67825	14.1415	14.2112	2.4696	6.28538	10.7783	8.98688	4.43857	13.5683	4.53299	6.7926	8.46751	13.4144	9.60959	9.91513	13.6479	18.737	23.337	9.4351	12.3754	9.58783
ME	Metabotype 3	x	1	25.22	0	41-45	23.2302	16.6935	23.6434	10.9738	15.4288	4.50827	11.1413	8.12049	22.3889	14.6161	25.4213	12.9981	10.87	12.3326	14.2438	11.312	15.6977	16.0009	11.8211	7.90773	10.6063	6.88199	1.29178	14.8497	14.3821	2.1034	5.1456	10.3427	9.7732	3.59233	13.7973	4.32481	5.61929	7.56325	11.653	8.32035	9.50382	13.3273	19.1444	23.4991	9.39805	12.8399	9.36054
ME	Metabotype 3	x	1	23.5556	0	21-25	22.5852	16.5124	23.7226	11.4207	13.9823	4.24402	10.8356	9.65036	20.8352	14.9203	26.0024	13.5185	11.648	12.4998	14.4071	10.354	16.0529	15.3801	12.2249	8.38671	10.5377	7.77991	1.29178	14.6739	14.5496	2.62342	6.12414	10.1793	9.4366	4.94963	15.1885	4.86662	5.61929	8.51116	13.0002	10.884	11.8295	13.881	19.8073	23.8963	10.5148	13.0616	8.53614
ME	Metabotype 3	x	1	21.0938	0	26-30	23.261	15.9546	24.1552	11.0689	15.7351	4.95913	11.0246	9.1285	23.2642	14.6719	24.9984	12.8107	11.0675	11.7906	13.6621	10.0714	14.53	16.3043	10.9512	7.66682	9.7585	7.00838	2.41924	13.3557	14.0348	1.64496	4.89982	9.49176	9.89627	4.22082	13.4877	5.02263	6.01218	8.4698	13.2388	9.15622	9.70434	12.8985	19.6131	23.3519	9.79242	12.7429	8.79299
ME	Metabotype 3	x	1	22.0932	0	36-40	23.8026	16.9802	24.7231	11.4961	15.0654	4.65877	10.9307	9.56548	23.3747	15.1219	24.2673	13.2102	12.0309	12.5523	14.3971	10.6573	15.5024	15.7717	11.4051	7.69437	10.7601	6.16475	2.78821	9.6998	14.397	1.64496	5.57712	10.2361	9.17163	5.48162	14.2609	5.40393	7.9043	9.43421	11.7032	8.24842	10.0616	15.1568	19.098	23.3771	9.34679	12.5264	9.84402
ME	Metabotype 3		1	23.4236	0	36-40	22.77	16.5495	24.1828	11.1539	15.2663	4.5725	10.5037	8.9521	21.658	14.724	24.7343	12.8345	11.2089	12.0838	14.5459	9.88362	14.9151	15.2486	11.8633	8.2101	11.9207	6.45804	0.991245	13.2615	14.1443		5.76741	11.0228	8.75628	4.3326	12.6187	4.05165	6.48925	8.31092	11.8057	7.06514	9.70434	12.7423	19.319	23.5036	9.16735	12.0636	10.4779
ME	Metabotype 2		0	25.2196	0	56-60	23.4427	17.3903	24.7272	11.3461	15.3685	5.31576	11.9124	9.71555	20.7854	15.0445	25.4961	13.6162	12.7802	13.7964	15.4907	12.9231	16.3395	17.3737	12.1466	9.63308	9.98082	7.55782	2.89107	11.3708	14.5399	2.02506	6.19338	9.64571	9.27489	3.29464	14.7459	5.62802	6.38568	8.08242	12.9095	10.2492	9.55985	12.971	19.1342	23.7553	9.42387	12.7784	9.64965
ME	Metabotype 2	x	1	31.7083	0	36-40	22.6269	17.1028	23.9009	11.2321	15.0753	6.50096	10.9046	8.89111	20.6285	12.4894	26.4826	13.6737	12.4136	11.3329	13.3304	11.8931	15.5652	16.8714	12.0705	8.36953	10.2128	6.64376	3.04411	15.3197	14.5461	1.61504	6.65058	9.81801	9.19467	5.02947	14.4066	5.00475	5.61929	7.64568	14.9697	9.53106	10.9899	13.5482	19.2171	23.8914	9.53215	13.2497	10.2782
ME	Metabotype 2		1	32.9726	0	21-25	22.4247	16.6137	25.3606	10.6759	14.4674	5.17549	9.28911	8.28136	20.1077	15.6095	25.7272	13.8451	11.2035	12.378	13.9306	10.6864	14.9694	18.0267	11.5765	8.55961	10.6063	8.29263	2.00971	15.4189	14.1087	2.88994	5.23051	10.614	10.134	4.63507	11.6353			6.9284	14.304	11.5054	11.4565	12.8286	18.9449	24.0228	9.35998	12.5613	9.22032
ME	Metabotype 2		1	30.0232	0	41-45	23.1019	16.6063	23.952	11.2321	15.3125	4.97061	9.85798	8.94009	21.9222	14.716	26.2886	13.4803	11.9433	12.4002	14.6062	12.3117	14.4988	17.5495	12.0275	7.91929	10.1148	8.47639	2.57495	15.6169	14.5108	3.56321	5.65201	10.4622	9.32054	4.52122	14.4479	5.61166	7.62738	8.27782	14.6001	10.3259	10.7552	15.2505	19.5416	23.7456	9.75223	13.2497	9.15456
ME	Metabotype 2		1	32.2708	1	36-40	23.342	17.0657	24.1357	11.3018	15.654	5.26698	11.3773	9.76742	22.2752	15.6924	25.8956	13.5311	12.0505	12.7062	14.5239	11.2721	14.7662	16.7969	11.9375	9.12529	10.5377	6.98625	2.65157	15.3659	14.2685	1.87935	5.69171	10.4301	8.87481	4.92175	15.007	5.34517	8.8596	9.07018	14.2875	8.49504	11.9648	14.6342	19.6016	23.8963	9.45326	13.0431	11.2091
ME	Metabotype 2		1	17.4569	0	21-25	23.0957	16.4703	24.2478	10.7094	15.0351	4.33834	10.4804	9.51091	21.6437	15.0706	25.5099	13.5059	10.8223	12.3172	13.8347	10.7449	14.7869	16.6327	11.5366	8.01711	10.2128	7.03534	3.30785	12.9443	14.363	2.29784	5.45749	8.96939	9.87974	4.30234	15.262	5.24179	8.33099	7.99736	12.0645	10.0967	10.2205	15.0809	19.8794	23.4927	9.47118	13.0685	8.15206
ME	Metabotype 2		1	23.1206	0	21-25	23.1734	16.6552	23.9275	10.7875	15.7681	4.72704	8.35904	9.66847	21.9109	14.874	25.8956	13.5921	11.5045	12.363	14.218	12.8094	15.4707	17.9358	11.7958	8.68297	10.9495	7.60766	2.11982	14.7585	14.442		6.93112	9.34358	9.6631	5.52468	14.2858	4.53299	6.99236	8.71099	12.6174	8.39427	10.8386	14.3401	19.8844	23.9205	9.80219	13.5169	9.90696
ME	Metabotype 2	x	1	20.0184	0	21-25	23.0346	16.2326	23.0843	10.5659	14.432	4.24402	9.32764	9.50427	22.3676	15.5258	25.9657	13.4412	11.3451	12.7771	14.0491	9.71496	14.7325	16.7146	12.1564	7.67614	10.2128	6.70762	3.2078	12.6367	13.9386	1.87935	6.05092	10.1793	9.86782	5.05491	13.4473	4.71105	6.18906	6.9284	13.6314	8.97043	9.91513	12.421	19.2936	23.6623	9.30084	12.1907	10.8484
ME	Metabotype 2	x	1	27.968	0	46-50	23.0466	17.493	24.2554	11.2472	14.8885	4.88982	10.3897	8.81141	21.9372	14.9748	25.4655	13.8787	12.2581	13.2435	15.1862	11.0369	15.1054	18.1034	12.4675	7.52458	9.7585	6.4138	2.78821	14.6759	14.2223		8.0241	9.47786	8.76517	4.22082	12.777	3.41977	6.27294	8.31092	13.7676	10.1759	8.9962	13.6487	18.8787	23.6997	9.33685	11.9412	10.0086
ME	Metabotype 2	x	1	32.9287	0	36-40	23.4164	17.057	24.295	11.2472	15.0825	4.65877	11.5834	8.84067	22.8663	14.9615	25.1246	13.5727	11.2747	13.1998	14.845	12.1398	15.3411	17.4378	12.1574	8.98652	9.98082	7.9881	3.23697	14.5779	14.1067		7.49121	9.49176	9.34781	4.22082	14.8531	5.31912	6.48925	7.2965	14.7306	10.6729	9.8345	14.7699	19.177	23.637	9.1897	13.2908	9.07724
ME	Metabotype 2	x	1	25.5296	0	26-30	23.277	16.7059	24.493	11.2017	14.2541	4.65877	11.2044	8.71988	22.9497	15.5733	25.5186	13.3688	11.8276	12.6047	14.9257	10.7753	15.2407	18.7251	12.2136	8.6734	9.7585	7.18845	4.42535	13.3721	14.1229		6.80477	10.1939	9.25608	4.3326	14.652	2.91521	6.58503	7.6119	12.5118	8.13682	9.55985	12.8985	18.8604	23.5094	9.38586	12.7094	10.3301
ME	Metabotype 2	x	0	25.9259	0	26-30	22.5065	17.4117	24.254	11.4113	15.4203	4.16236	11.0781	8.58796	20.5013	15.9217	25.4184	12.9261	11.9925	12.8435	14.1428	11.7909	15.2233	16.2176	11.9473	8.73122	9.98082	7.4658	2.78821	13.0453	14.0461		5.70698	9.32752	8.74734	4.65785	14.7331	3.41977	6.90923	7.5397	12.1732	10.4991	9.21212	14.3798	18.9602	23.6064	9.25467	13.5551	9.82668
ME	Metabotype 2	x	1	26.7036	0	51-55	23.1447	16.5864	24.2322	11.4238	15.2281	4.74006	11.3617	9.96979	22.3216	15.599	25.5555	13.6997	12.1226	12.5389	15.0043	11.8785	15.8063	16.8637	12.2443	9.44947	10.1615	7.6599	3.23697	12.9911	14.8309	2.02506	5.52492	11.3795	9.06049	4.69788	15.0867	3.77602	6.75739	8.31092	13.9458	9.70816	9.8345	12.7694	20.1161	23.7066	9.36647	11.2101	10.2977
ME	Metabotype 2	x	1	24.0165	0	41-45	22.4341	17.1333	24.6175	10.9154	15.3355	4.74006	9.09734	9.93603	20.6028	15.6546	25.5298	13.7132	11.7833	13.7085	15.1306	10.8851	15.2706	16.6491	12.7261	8.73918	9.7585	7.9755	2.26828	14.1853	13.7937	2.95728	5.90743	10.1198	9.00155	4.43485	15.1757	2.91521	6.38568	7.20457	13.3341	10.387	11.3914	14.6848	18.4798	23.5474	9.3762	12.0095	8.29837
ME	Metabotype 2		1	25.2629	1	36-40	22.736	16.3051	24.0825	11.2848	15.0871	5.8892	11.9488	9.19622	21.835	13.2811	26.711	13.7725	10.7218	11.9616	13.0097	9.32805	14.2875	17.4613	12.2471	8.7606	9.88927	8.31047	3.10066	13.7656	14.1348	3.84361	6.19364	10.5238	10.083	4.34956	15.1586	4.53299	6.7926	8.71099	11.9973	8.26067	11.7558	13.3508	19.1156	23.7492	9.35998	11.9547	11.0678
ME	Metabotype 2		1	26.2336	1	21-25	23.2331	16.2625	24.0686	10.7782	14.5929	5.91645	10.5208	9.21639	22.1821	12.6899	26.6417	12.7261	11.7406	11.8506	12.6769	11.0314	15.2157	18.6062	11.9643	8.28706	11.1108	8.55536	3.01503	13.9372	14.3693	4.43939	5.85712	9.93914	8.62609	4.1199	13.8873	3.04656	4.96572	7.79718	13.1422	11.0989	9.99861	14.4482	18.8003	23.5411	9.46672	11.7439	7.20266
ME	Metabotype 2		1	19.7777	1	21-25	23.3164	16.6055	24.5987	10.6811	15.2856	5.2066	10.6089	9.60873	22.3593	13.2	26.7452	13.1342	11.8707	12.0293	13.3555	12.1155	15.337	17.2377	11.4786	8.28479	9.05075	6.7296	2.67652	14.025	14.0405	2.323	4.87085	8.81429	9.06049	4.09751	14.7069	3.41977	6.27294	8.99484	12.9012	11.2262	9.95293	14.6446	19.048	23.6155	9.31676	12.456	10.2874
ME	Metabotype 2		0	24.8744	0	36-40	22.6027	16.7275	23.6658	10.7725	16.2191	4.14211	9.16809	7.93872	21.463	14.764	25.8363	12.7473	11.0873	12.957	14.2356	12.6716	14.6628	16.6194	11.7527	8.82169	10.0076	6.90886	2.65157	13.1701	13.7775		5.97356	10.1249	8.71946	4.7713	14.6184	4.71105	6.99236	7.2818	13.7789	11.4348	10.8386	15.0809	19.4246	23.6661	9.37915	12.916	10.7842
ME	Metabotype 2		0	20.9024	1	21-25	23.1563	16.701	23.9387	11.4362	15.6399	4.74006	10.8942	8.91132	22.0729	14.2022	25.8815	13.4662	11.7833	12.4278	14.5053	12.256	15.6651	18.3477	12.0192	8.14942	9.98082	7.30263	2.097	8.68337	14.2526	2.56811	5.57712	9.11262	8.87595	4.77418	14.8531	5.22802	6.58503	8.94236	11.2612	7.23695	10.0616	13.5216	19.5803	23.5304	9.63243	13.2849	10.1756
ME	Metabotype 2		1	38.8739	1	41-45	22.8706	16.1583	24.5828	10.8285	14.5419	5.41706	10.8915	8.81141	21.801	14.9847	26.6942	13.8908	11.7141	12.7345	14.1294	10.5298	14.9044	17.7427	11.2144	8.32835	10.1615	7.96276	1.66344	16.0279	13.9775	2.77631	5.98486	10.0152	9.39448	3.15994	13.9296		6.48925	7.92443	13.2519	10.8568	10.1619	14.1083	18.1517	23.5113	9.62434	11.7436	10.8209
ME	Metabotype 2		1	18.5533	0	36-40	23.2677	16.3481	24.2832	11.4238	12.8587	5.26223	10.2131	9.60018	22.1498	14.9609	25.3984	13.6723	11.5907	13.1038	14.5033	11.4582	14.9044	17.5377	11.8195	8.58353	11.0673	6.89223	3.31097	11.1484	14.557	2.77631	5.20486	9.15169	9.2873	4.94614	13.5975		6.48925	8.71032	11.5666	5.33766	10.9941	13.5705	20.2756	23.492	8.93502	12.444	8.63836
ME	Metabotype 2		1	28.4623	0	46-50	22.6391	17.3994	25.0101	11.2908	14.5158	4.95913	12.2156	9.3583	20.5698	15.5216	25.9447	13.6445	11.0298	13.0167	14.994	11.3028	14.899	17.9338	12.6909	9.04841	8.28277	7.86977	2.78821	14.1489	14.3643	2.02506	5.86695	10.5044	9.26864	4.48288	14.9177	4.46644	6.90923	6.99927	14.0605	10.605	9.70434	14.4084	19.0179	23.4041	9.27568	11.7899	10.3201
ME	Metabotype 2		1	17.6271	0	16-20	22.7981	16.5742	24.4431	10.9154	15.5253		11.4517	9.03036	22.0673	15.5782	25.3821	12.686	10.9911	12.8655	14.044	12.0404	14.9044	16.9309	11.4841	7.91518	9.46879	6.82974	0.991245	13.236	14.0794	1.64496	5.27114	9.69241	8.46029	4.16075	13.995	2.91521	5.85853	7.97915	11.637	11.0532	9.55985	15.5884	18.9327	23.1865	9.29637	11.8696	8.92566
ME	Metabotype 2		0	24.6395	0	16-20	22.8794	17.1842	24.1552	11.2472	15.2346	4.65877	10.9548	9.659	21.5807	15.3842	25.1438	13.2286	10.9911	13.8475	14.8902	11.4207	15.5597	16.5645	12.6884	8.48327	9.46879	7.28062	3.15861	13.0375	14.2375	2.02506	6.38319	9.93632	9.10317	5.6181	14.3264	4.63085	6.27294	7.68043	11.4652	10.2727	9.21212	13.1493	19.3909	23.5864	9.12155	12.8377	9.96475
ME	Metabotype 2		0	22.5171	0	36-40	23.2107	16.724	23.7328	11.2046	15.1838	4.97061	10.9955	9.18807	21.5883	14.8601	25.6919	12.9065	11.5344	13.0226	13.9574	10.6864	14.8554	16.2466	11.3879	9.06544	10.2128	6.93519	4.08572	12.7109	14.363		6.16626	10.2857	9.05714	5.0798	14.7422	4.53299	6.7926	7.79718	13.0105	9.10431	11.3555	12.4627	18.8769	23.4712	9.11808	12.6274	11.03
ME	Metabotype 2	x	0	22.3403	0	26-30	22.4412	16.211	24.1712	11.1038	15.6253	4.5725	11.4394	9.52993	20.6028	14.5721	25.477	12.7866	11.2089	11.9633	12.403	10.9879	14.6228	15.8694	10.8471	7.46721	10.3139	6.69431	2.89107	11.6584	14.1443		6.48202	9.51904	8.81736	4.94614	13.7385	3.41977	6.14923	7.86742	11.8816	8.32154	9.55985	12.6577	19.2016	23.7151	9.27568	12.3889	10.9338
ME	Metabotype 2	x	1	32.7369	0	41-45	22.3539	17.4157	23.8651	11.3101	15.5034	5.12722	11.4615	8.66546	20.7613	15.9365	26.0273	13.5435	11.9433	13.3678	14.9664	10.9585	15.6764	16.5136	13.0008	8.30855	10.2128	8.35402	2.65157	15.3787	14.1087	3.11557	5.85733	11.1938	8.89025	4.80299	16.1944	5.00475	7.42063	7.56325	13.9955	10.7469	11.3017	12.5034	18.8202	23.971	10.6118	13.3873	9.12306
ME	Metabotype 2	x	1	23.5294	0	31-35	23.1592	16.4639	24.104	10.936	15.0795	5.14868	9.72177	8.73554	22.6047	15.6211	25.4303	13.3003	12.0309	12.7105	14.5053	11.3028	15.3289	17.228	11.9473	8.63856	9.7585	7.59279	2.98643	13.0098	14.3214	2.02506	5.27114	11.7825	9.41161	5.32793	14.9483	5.31912	6.14923	8.08242	11.7658	9.08148	9.55985	13.5216	19.8062	23.2215	9.69556	13.0719	10.0412
ME	Metabotype 2		1	23.5636	0	16-20	22.6626	16.2714	23.8896	10.8023	15.2822	4.79239	11.2792	9.42932	21.5883	16.2156	25.5099	13.2585	11.648	13.6281	14.1043	11.7819	14.9584	14.9747	12.1763	9.02898	10.6711	7.2355	3.49006	14.9856	14.401	1.87935	5.92495	11.4865	8.95046	5.49056	15.6984	3.75938	6.18906	7.2818	14.3122	11.0854	11.1864	14.4482	18.9394	23.8211	9.79516	12.4063	10.1244
ME	Metabotype 2	x	1	17.0993	0	26-30	22.9696	16.6013	24.1295	10.9246	15.3359	4.03125	10.2519	9.70409	21.3676	14.998	25.2946	13.4412	11.411	13.1689	14.4596	11.4618	15.0759	17.6899	12.2057	8.49557	10.7324	7.5607	2.98535	12.758	14.6549	2.4696	5.89156	10.7262	9.34901	5.32334	14.3483	5.61166	5.61929	9.33208	12.799	11.573	9.50382	15.2644	19.0321	23.6488	9.10654	12.4922	9.52291
ME	Metabotype 2	x	1	30.9304	0	46-50	24.1743	16.4583	24.2554	11.2848	13.3076	5.39323	8.48781	9.23629	23.6689	15.4913	26.0149	13.5059	11.7533	11.861	14.6526	12.2282	14.4588	16.6104	11.399	8.44597	12.671	7.5284	2.11982	15.6603	15.6199	4.07911	8.4728	10.9965	10.2091	5.15144	14.3176	5.61166	7.42063	8.51116	13.3523	8.12804	9.91513	14.1694	19.4008	23.8246	10.2679	12.671	9.97245
ME	Metabotype 2	x	1	19.3337	0	36-40	24.1023	17.2198	24.0464	11.4718	15.6575	5.12722	10.788	9.70409	23.9366	15.8967	25.9208	13.5435	10.7729	13.3111	15.1021	12.0459	14.8073	18.3749	12.7945	8.52524	10.0076	7.69669	3.15518	13.9604	14.3398	2.62342	5.80432	11.8489	9.45771	5.65199	14.0861	5.24179	7.29795	8.46751	12.7622	10.2457	10.3482	14.8191	19.8581	23.594	10.2221	12.9747	9.43381
ME	Metabotype 2		1	24.5378	0	21-25	23.1591	16.3902	23.6906	11.0203	14.7121	4.33834	9.08105	8.60615	21.5953	15.5633	25.5588	13.0505	11.2035	12.1013	13.2154	11.9714	15.674	15.147	11.0367	7.92502	10.2128	6.26526	2.2225	14.5267	14.1564		6.22048	9.30359	8.56509	5.72505	13.4028	3.33558	7.87328	7.86716	11.974	10.7547	10.8386	12.9838	18.6886	23.7724	9.28055	12.0757	9.04081
ME	Metabotype 2	x	1	28.13	0	65-65	23.4735	16.5851	24.0068	10.9371	15.5019	4.79239	10.7365	8.72244	22.4633	15.3121	25.9484	13.3735	11.5636	12.3705	14.709	12.1624	15.0129	17.7091	12.0846	8.35555	10.5377	6.61058	2.57495	14.438	14.2029	1.61504	5.31045	10.231	9.62609	4.7713	14.8843	5.52907	6.99236	8.42246	14.4267	8.1039	10.7552	12.0923	19.5232	23.7456	9.50635	13.1337	11.3676
ME	Metabotype 2	x	0	29.1545	0	41-45	23.1192	16.9841	23.4715	11.2675	15.7762	5.02495	11.3512	9.09548	21.8108	14.1498	25.9614	13.7403	11.8515	13.2264	14.8397	11.6928	15.7603	16.7397	12.6258	8.22292	9.88927	7.40844	2.00971	13.8667	14.4857	2.1034	6.47455	9.28991	8.85134	5.15144	14.6927	6.17816	5.61929	7.64568	14.5932	11.3227	10.9899	12.7276	19.9204	23.8881	9.69284	12.524	10.2891
ME	Metabotype 2	x	0	26.3656	0	36-40	21.931	15.9596	23.2497	11.1667	15.9392	4.58543	12.7961	8.94969	20.2625	14.3583	25.4906	13.4144	12.6361	12.486	14.1296	11.6928	15.1366	15.9551	11.7217	8.31225	10.1148	7.17221	1.76192	13.1185	14.1819		5.5902	9.21864	9.14377	4.83384	15.1586	5.83069	6.7926	7.56325	14.3685	9.70129	10.9167	13.7049	19.2763	23.875	9.54064	12.7494	8.72921
ME	Metabotype 2	x	1	29.04	0	51-55	22.2228	16.7556	24.0246	11.0689	15.1921	5.55657	10.3866	9.93603	19.2505	14.5157	24.7154	13.8666	11.8707	12.4704	14.6208	11.4947	16.3224	17.3944	11.8062	9.1289	10.5619	7.94989	2.98643	14.6577	14.4292	2.02506	6.05804	10.3844	9.22417	4.16075	15.1909	4.7758	6.58503	8.08242	13.7863	10.9545	9.70434	12.8735	19.0141	23.6352	9.82795	13.0935	9.96475
ME	Metabotype 2		1	26.9348	0	31-35	23.2506	16.2129	24.1583	10.9371	15.3463	4.79239	10.5414	9.25984	22.1383	15.2605	25.6383	13.166	11.8981	12.8226	14.0842	11.2311	15.2299	16.3334	11.4481	8.61151	10.2128	6.50554	3.90105	15.8269	14.1861	1.29278	5.87455	10.8084	8.89791	5.34315	14.0226	4.32481	7.15732	8.63445	14.1348	9.86799	10.6657	16.4281	19.8112	23.8947	9.99793	12.552	9.96409
HC	HC		1	23.3091	0	26-30	23.4308	16.7173	23.9306	11.4362	15.6617	4.81693	11.6031	8.71988	22.9562	15.2395	25.1816	13.8045	12.0118	13.0414	14.82	11.6981	15.7358	18.9404	12.0954	8.21497	10.7601	8.17424	3.31097	13.4611	14.7783	2.95728	6.09318	9.70377	9.11712	4.81059	15.324	3.77602	6.38568	8.13127	12.5118	7.54355	10.5735	12.6577	19.0611	23.311	9.48798	12.0862	8.59484
HC	HC		1	21.7181	0	26-30	23.6601	16.9125	24.2912	11.3325	14.9529	5.2066	11.2076	8.85508	22.1418	15.489	25.3637	13.7065	11.8276	12.358	14.7645	13.1428	16.2051	18.5849	11.5755	6.96464	10.2749	7.98036	2.78595	11.95	14.6562	3.02506	7.25625	10.1985	9.0718	5.03868	12.777	3.88999	5.77377	9.47154	11.8443	6.80017	10.5598	11.73	19.5396	22.6164	8.33133	11.5592	9.46465
HC	HC	x	1	26.1752	0	31-35	23.458	16.7108	24.3574	11.4726	14.8617	5.08829	9.21592	8.68802	22.1764	15.0156	25.4693	13.7266	12.4399	12.7285	14.4044	11.4582	15.3532	17.614	11.9636	8.28925	9.7585	7.36637	1.66344	11.9963	14.397	2.323	5.00964	9.35937	9.34187	4.73663	13.022		7.10775	8.6784	12.6774	8.13682	9.39747	11.437	19.423	23.4803	9.45171	11.7853	10.9619
HC	HC	x	1	23.1206	0	21-25	23.6187	16.5045	24.4848	11.0865	15.5934	4.5725	10.9122	8.68802	22.6363	15.5975	25.1197	13.2102	12.3818	12.4563	14.5612	10.9373	15.839	18.1072	11.8719	7.78821	9.7585	7.38691	2.67652	13.4107	14.3831		6.69799	10.2222	9.26864	5.03868		6.57876	5.85853	8.6784	12.7713	9.08848	10.5735	12.5373	18.4748	23.4486	9.14464	12.2292	8.06664
HC	HC	x	0	25.963	0	31-35	22.9043	17.5409	24.0481	11.6186	15.8765	5.57993	11.1846	8.93042	20.811	14.8798	25.3989	13.6041	12.8761	13.2987	14.3317	11.0549	15.9314	16.4993	12.2966	8.31594	10.303	7.2355	3.30785	12.9205	14.363	1.29278	5.82223	10.0002	9.40435	5.45542	14.1261	4.32481	7.52949	7.79718	12.8696	6.98471	10.3482	13.2544	17.9368	23.8229	9.54908	12.2786	11.6993
HC	HC	x	1	23.1834	0	46-50	23.2673	17.435	24.3919	11.5675	14.9261	4.72704	10.821	8.43943	22.5385	15.6142	25.702	13.5801	11.2402	13.3638	15.2074	11.1889	16.0179	16.7397	12.8075	8.04247	10.1148	7.95526	2.00971	12.9864	14.6383	2.4696	5.85733	10.8378	9.29153	4.43857	14.573	5.12896	6.7926	8.51116	12.799	8.81472	10.4636	17.2921	19.6071	23.6314	9.15214	12.965	10.1989
HC	HC	x	1	20.9573	0	46-50	24.7233	16.1302	24.1957	11.1068	15.1005	4.79239	9.96363	9.37245	24.7764	13.095	25.7843	14.0081	11.6751	12.0653	13.3216	12.1398	15.3032	17.8537	10.7828	8.29357	10.6063	7.46124	2.00971	11.9914	14.401	3.21663	5.85733	9.76707	9.75181	5.34315	14.0443	4.53299	5.61929	8.91823	12.3016	7.44702	10.3482	12.5034	20.1173	23.6887	8.83886	12.0497	9.16489
HC	HC	x	1	23.3657	0	46-50	22.9898	16.3888	24.0429	10.9371	14.8221	5.17549	9.94961	8.01429	21.9778	13.0531	25.9926	13.3171	11.8032	12.2458	13.823	10.9585	15.6883	18.9999	11.4481	7.80932	10.303	8.16022	2.86055	12.4762	14.3398	3.90611	4.85351	10.3275	9.21948	5.0798	13.4896	4.07421	5.61929	8.63445	12.6312	10.202	10.8386	12.8286	19.1843	23.0563	9.3503	12.4663	9.42961
HC	HC	x	1	22.3214	0	36-40	23.8199	17.2635	23.9538	11.1372	14.4749	4.50827	10.0994	8.79863	23.4763	15.9561	26.1402	13.6737	11.0042	13.3028	14.8662	10.8012	14.9323	19.1647	12.3966	9.27345	10.1148	8.47639	3.76414	12.7406	14.2195	3.63847	7.50262	11.3947	9.37693	5.0798	12.3603	5.00475	7.79794	7.93378	12.1282	9.75537	10.5689	12.0392	19.5947	23.5328	9.66216	12.7738	9.81631
HC	HC	x	1	23.4236	0	36-40	23.0693	16.264	23.5513	11.4502	16.0958	4.65819	11.095	9.19622	22.7047	15.0315	25.6152	13.2283	12.0086	12.4437	14.4229	11.1456	15.5956	18.9455	11.7787	8.61151	10.3867	8.79192	2.92423	13.9706	14.5001	4.28213	5.95755	10.6412	9.17579	4.97686	14.9554	4.86662	7.15732	8.32772	13.5582	8.0536	11.407	14.8374	19.0656	23.596	9.74495	13.2518	8.41412
HC	HC	x	1	30.4688	0	41-45	23.1887	16.6612	24.1357	11.3669	15.6518	5.31043	10.0072	9.48418	21.3089	15.2707	25.8639	13.6159	11.875	12.1102	14.2201	10.4959	15.2577	17.7492	11.9298	8.89863	10.4647	7.75277	2.57495	13.819	14.6114	3.48389	12.3625	10.7817	9.2679	4.89318	14.8249	3.33558	7.71636	8.17232	13.7731	8.51081	10.4636	13.4194	20.2991	23.8194	9.515	12.4793	9.98901
HC	HC	x	1	23.5078	0	51-55	23.2506	17.2859	24.0715	11.3825	15.1657	5.02495	10.811	9.05143	21.9166	15.9191	25.7404	13.804	11.411	12.9363	14.7968	11.8105	15.3181	18.1535	12.4107	7.94756	10.303	8.41259	2.92423	13.4626	14.2846	3.63847	6.6211	10.4802	9.36024	4.83384	14.9006	4.53299	6.53877	8.55348	12.6312	8.83702	10.0775	13.178	18.9505	23.9818	9.58234	13.3577	7.99829
HC	HC		0	24.0493	0	46-50	23.1302	16.9677	24.0686	11.4575	14.5788	5.26698	11.4066	8.89111	20.928	15.7842	25.9685	13.3171	11.5923	12.9673	14.899	11.6303	16.2236	18.6549	12.2596	8.9515	10.7907	7.94351	3.57356	8.83952	14.5565	3.48389	6.24681	11.2624	9.73448	5.30319	15.2232	5.9577	8.23456	9.30798	12.8581	6.98471	10.4636	11.9842	20.0358	23.6527	9.33073	12.365	12.176
HC	HC	x	1	22.231	0	41-45	23.675	16.738	24.1934	10.9118	15.6384	4.50827	10.7379	9.08677	22.5072	15.7883	25.3423	13.7184	11.2402	12.688	14.7217	10.0225	15.9862	17.3307	11.9063	8.34492	10.6711	7.59219	3.93343	12.9012	14.8048	3.00707	6.12414	10.0071	9.8718	5.36263	15.3451	4.71105	6.99236	8.85251	12.7114	8.52631	10.2205	13.4851	19.4408	23.3999	9.59054	12.5551	9.43799
HC	HC	x	1	23.8087	0	26-30	24.7205	17.2707	23.9465	11.3184	15.3726	5.02495	11.5113	9.37245	24.5512	15.8395	24.9715	13.7936	11.9433	13.3152	14.974	11.7528	15.6155	19.489	12.5937	8.14174	10.6063	8.23756	4.1426	12.9502	14.6148	2.88994	6.35941	11.0187	9.11105	5.41918	13.7681	4.71105	6.99236	9.18088	13.0998	7.81819	10.3482	13.178	19.5487	23.5097	9.76669	13.1796	9.43381
HC	HC	x	1	22.9481	0	26-30	23.8714	16.1334	23.9367	11.25	14.8798	4.9139	10.7043	9.73894	23.542	15.2483	25.8002	13.4543	12.1111	12.8504	14.4229	11.9966	15.7001	17.7539	12.1089	7.72041	10.303	7.37198	2.72448	12.4174	14.5426	2.62342	5.02344	9.74952	9.47336	5.05491	14.9998	5.24179	7.15732	9.44672	12.8111	9.97738	11.1244	12.3339	19.1926	23.6392	9.75948	12.8138	8.73637
HC	HC	x	1	23.8751	0	56-60	23.1155	15.9909	23.5365	10.9738	15.3535	5.02495	10.9339	8.42577	22.4265	15.056	25.797	13.7511	11.5045	12.8614	14.6254	11.2311	15.2942	18.1516	12.1124	8.74467	10.4647	8.02361	2.57495	12.1246	14.2806	3.31121	5.17449	9.81801	9.11765	5.34315	14.6616	5.61166	7.79794	8.37589	14.2065	8.74447	12.5439	13.4416	19.5289	23.816	9.38863	13.9013	10.1513
HC	HC	x	0	27.7778	0	41-45	22.7519	16.5459	23.59	11.5275	15.7457	5.22204	11.2714	8.53161	21.2023	15.4541	25.3656	13.7294	12.3811	12.4293	14.8172	11.3509	15.9293	17.7422	12.1497	9.16564	10.6063	7.83252	3.69075	13.1387	14.4457	2.4696	6.28538	11.0852	8.75355	5.15144	15.4575	6.32097	8.00872	8.11641	13.7847	9.40383	10.8386	13.7954	19.4068	23.7184	9.5741	12.6566	10.588
HC	HC	x	0	23.1834	0	46-50	23.4323	16.4583	23.7839	11.2933	15.6807	4.97061	10.8514	9.24418	22.4914	14.977	25.3164	13.2585	12.6768	12.3326	14.1738	11.6928	15.6352	17.6009	11.2413	9.02898	10.303	7.31527	2.86055	10.023	14.2029	2.88994	5.43406	9.74952	9.53434	5.28269	14.5373	6.07285	8.00872	9.20724	12.6174	8.1039	10.8386	12.4627	19.8807	23.6887	9.22849	12.8708	10.0584
HC	HC	x	1	21.0498	0	46-50	23.6426	16.9619	24.4547	11.6065	14.7799	4.88982	10.8963	9.52993	22.998	14.5379	25.3196	13.766	12.3669	12.1791	14.213	10.1576	15.3	17.2019	11.6996	7.7801	10.1615	7.4658	2.89107	11.6058	14.1811	2.02506	5.2925	9.54562	9.45633	4.73663	14.6083	4.7758	6.58503	8.77203	10.9657	6.96727	10.0616	11.437	19.6498	23.5493	9.36647	12.712	9.32806
HC	HC	x	0	24.3827	0	26-30	22.9362	17.0313	24.119	11.0328	15.7232	4.03803	11.2255	8.34374	21.8739	15.2485	25.6161	12.9482	12.4256	11.3624	14.1513	11.219	15.8183	17.7451	11.7882	8.71237	10.4457	6.95168	3.38106	12.6417	13.9183	3.26084	5.24942	9.54562	8.3462	5.06802	14.7709	4.27652	6.90923	9.59505	12.6774	9.70408	10.0616	12.9472	18.6052	23.5624	9.61619	13.273	11.4369
HC	HC	x	0	30.0041	0	26-30	23.3331	17.0743	24.4424	11.051	14.0605	4.38229	10.5459	8.28092	22.2432	14.7106	25.772	13.5127	12.1047	11.769	14.681	11.3028	15.6944	18.1913	11.8547	9.06324	10.7601	7.48476	2.55429	10.5838	13.8941		6.90392	8.81429	8.71101	4.48288	14.5779	4.90541	6.38568	8.4698	11.8251	8.93921	10.2552	12.4733	18.208	23.3305	9.68004	13.0213	9.28068
HC	HC	x	0	23.3747	0	26-30	23.6044	16.3538	23.5668	11.0143	15.3157	5.24424	11.0515	9.76851	22.2593	15.4261	25.769	13.5123	11.8633	12.5706	14.1076	11.5318	15.6206	19.1708	11.3426	7.70571	11.7048	7.29579	2.65157	11.5005	14.4198	3.11557	6.25328	9.87446	8.97243	5.78027	14.3912	2.1309	6.67126	9.16751	12.31	10.3178	11.2117	12.7789	19.2986	23.3862	9.30586	12.5272	11.0312
HC	HC	x	0	21.7982	0	31-35	23.508	16.0604	23.7561	11.0478	16.0774	4.69303	9.23009	9.11709	22.2571	14.4318	25.2924	13.4932	11.2219	11.7919	13.7392	9.87689	14.8672	16.1433	11.2413	7.67992	10.2586	6.41085	2.22263	10.9804	14.1499		5.46905	8.66503	8.99763	4.6166	13.8255	4.43265	5.93212	8.59454	12.6381	6.79018	10.1508	11.8979	19.204	23.5442	9.17438	12.2064	10.2935
HC	HC		0	26.5338	0	26-30	23.059	16.2621	22.4363	11.2322	16.0669	4.48059	11.714	9.32762	21.4647	14.833	24.8948	13.3854	11.6902	12.5254	14.4148	11.2614	16.0982	16.8105	11.5329	8.27581	9.46879	7.30263	2.67652	11.8504	14.6033		7.99397	9.59686	9.61292	4.57354	14.6083	4.46644	6.58503	8.71032	11.5171	10.2933	10.8299	14.5439	18.9149	23.601	8.80983	12.3889	9.52436
HC	HC		0	22.6627	0	31-35	23.6682	16.7075	24.3715	11.2472	15.4992	4.5725	11.3269	9.23148	22.8248	15.3082	25.1675	13.2827	12.0118	13.1318	14.833	12.3642	16.0399	16.6491	11.7281	8.21981	9.05075	6.86138	2.98643	11.166	14.4063		5.37464	10.7027	9.04598	4.84593	14.7709	4.7758	7.33211	8.6784	11.16	8.26345	9.95293	13.505	19.7503	23.553	9.16735	11.9657	9.36149
HC	HC		0	22.9176	0	31-35	22.9908	16.2537	24.4124	11.2764	15.7619	5.2066	11.5081	8.82612	21.5886	15.2097	25.2499	13.0542	11.7833	12.5917	14.0872	12.0145	15.8153	16.9309	11.5005	7.88699	10.1615	7.08881	2.097	12.6535	13.9658	1.64496	6.23562	9.70377	9.23702	5.41811	14.7201	4.05165	6.75739	9.31603	12.6578	6.96727	10.9416	13.4881	19.2259	23.6064	9.13314	12.9	9.7763
HC	HC	x	1	23.533	0	41-45	23.3306	16.6497	24.1257	11.6273	15.0542	5.51158	10.5329	8.9521	22.4098	15.6879	25.5699	13.4344	11.2747	12.8098	14.4384	11.1754	15.6048	19.0787	12.1466	7.83526	9.7585	7.72357	3.44767	12.6248	14.0064	2.323	6.39247	10.3722	9.26237	4.27801	14.886	2.91521	6.90923	9.453	12.893	6.44479	9.70434	13.0848	19.6717	23.6599	9.69556	13.0236	9.11256
HC	HC	x	1	25.8166	0	46-50	23.5675	16.678	24.5594	11.4961	15.1536	5.02518	10.9837	9.36838	22.1009	15.178	24.9556	13.5873	12.0497	11.8945	14.0972	10.317	15.5772	18.8306	11.1679	8.18534	9.98082	7.69214	2.98643	12.8884	14.3358	3.26084	4.84122	11.0901	9.41728	4.84593	14.1387	2.91521	6.97888	9.35652	12.8072	6.60208	10.0616	13.3832	19.6042	23.0868	9.44249	13.2809	9.83249
[truncated: 11 more columns]

## Sheet: 5_Directional_consensus
id	AptName	Name	Symbol	Target	Luminex log2FC	SomaLogic log2FC	Dir
LUM1	seq.3554.24	Adiponectin	Adiponectin	Adiponectin (pg/ml)	-0.380213	-0.358864	Concord
LUM2	seq.2925.9	SERPINE1	SERPINE1	Serpin (pg/ml)	-0.0109793	0.130523	Discord
LUM3	seq.3186.2	C2	C2	Complement C2 (pg/ml)	0.0111393	0.0208876	Concord
LUM4	seq.13112.179	Follistatin-like 1	Follistatin-like 1	Follistatin-like 1 (pg/ml)	-0.169153	-0.0416978	Concord
LUM5	seq.20161.41	NCAM1	NCAM1	NCAM1 (pg/ml)	-0.0198566	0.0115968	Discord
LUM6	seq.2774.10	IL-16	IL-16	IL-16 (pg/ml)	-0.16534	-0.0648127	Concord
LUM7	seq.15509.2	NAGLU	NAGLU	NAGLU (pg/ml)	-0.132076	0.263009	Discord
LUM8	seq.4125.52	AGER	AGER	RAGE (pg/ml)	0.126863	0.239139	Concord
LUM9	seq.3554.24	ACRP30	ACRP30	ACRP30 (pg/ml)	-0.535135	-0.358864	Concord
LUM10	seq.2523.31	RANTES	RANTES (seq1)	RANTES (pg/ml)	-0.00727191	0.0608357	Discord
LUM10	seq.5480.49	RANTES	RANTES (seq2)	RANTES (pg/ml)	-0.00727191	0.036627	Discord
LUM11	seq.13722.105	CC9	CC9	CC9 (pg/ml)	0.0980279	0.110041	Concord
LUM11	seq.3060.43	CC9	CC9	CC9 (pg/ml)	0.0980279	0.147944	Concord
LUM12	seq.15391.114	GAS-6	GAS-6	GAS6 (pg/ml)	-0.200751	-0.040737	Concord
LUM13	seq.3042.7	Myoglobin	Myoglobin	Myoglobin (pg/ml)	-0.197036	0.267441	Discord
LUM14	seq.4149.8	PDGF-BB	PDGF-BB	PDGF-BB (pg/ml)	0.105357	0.160377	Concord
LUM15	seq.14047.78	BDNF	BDNF (seq1)	BDNF (pg/ml)	-0.0336764	0.0402726	Discord
LUM15	seq.2421.7	BDNF	BDNF (seq2)	BDNF (pg/ml)	-0.0336764	-0.0357939	Concord
LUM16	seq.11140.56	Collagen A1	Collagen A1 (seq1)	Collagen a1 (pg/ml)	0.182138	-0.0117843	Discord
LUM16	seq.13484.69	Collagen A1	Collagen A1 (seq2)	Collagen a1 (pg/ml)	0.182138	0.0190242	Concord
LUM17	seq.5029.3	FAP	FAP	FAP (pg/ml)	-0.414264	-0.179179	Concord
LUM18	seq.2580.83	MPO	MPO	MPO (pg/ml)	-1.33212	-0.624448	Concord
LUM19	seq.4499.21	PDGF-AA	PDGF-AA	PDGF-AA (pg/ml)	0.0387966	0.114289	Concord
LUM20	seq.2578.67	CCL2	CCL2	CCL2 (pg/ml)	0.0910692	0.0566483	Concord
LUM21	seq.2827.23	CX3CL1	CX3CL1	CX3CL1 (pg/ml)	-0.0671977	0.0612054	Discord
LUM22	seq.2681.23	HGF	HGF	HGF (pg/ml)	-0.498633	-0.152536	Concord
LUM23	seq.3447.64	IL-8	IL-8	IL-8 (pg/ml)	-0.275923	-0.063107	Concord
LUM24	seq.2575.5	Leptin	Leptin (seq1)	Leptin (pg/ml)	0.75176	0.50357	Concord
LUM24	seq.8484.24	Leptin	Leptin (seq2)	Leptin (pg/ml)	0.75176	0.54693	Concord
LUM25	seq.5080.131	Osteoactivin	Osteoactivin (seq1)	Osteoactivin (pg/ml)	-0.0498101	0.12024	Discord
LUM25	seq.8240.207	Osteoactivin	Osteoactivin (seq2)	Osteoactivin (pg/ml)	-0.0498101	0.0963173	Discord
LUM25	seq.8289.8	Osteoactivin	Osteoactivin (seq3)	Osteoactivin (pg/ml)	-0.0498101	-0.00969019	Concord
LUM25	seq.8606.39	Osteoactivin	Osteoactivin (seq4)	Osteoactivin (pg/ml)	-0.0498101	-0.0192052	Concord
LUM27	seq.4922.13	CCL19	CCL19	CCL19 (pg/ml)	-0.188286	0.036	Discord
LUM28	seq.2979.8	CXCL5	CXCL5	CXCL5 (pg/ml)	0.0119589	0.00251914	Concord
LUM29	seq.8304.50	OPG	OPG	TNFRSF11B (pg/ml)	-0.101765	0.0381847	Discord
LUM30	seq.2813.11	AgRP	AgRP	AgRP (pg/ml)	-0.158157	0.0546773	Discord
LUM31	seq.3171.57	APP	APP	APP (pg/ml)	0.0158453	0.135245	Concord
LUM32	seq.3798.71	CA9	CA9	CA9 (pg/ml)	0.181827	0.0487092	Concord
LUM33	seq.5301.7	CCL11	CCL11	CCL11 (pg/ml)	-0.182817	-0.00668502	Concord
LUM35	seq.15386.7	FABP4	FABP4 (seq1)	FABP4 (pg/ml)	0.514531	0.420855	Concord
LUM35	seq.9851.9	FABP4	FABP4 (seq2)	FABP4 (pg/ml)	0.514531	0.478188	Concord
LUM36	seq.4883.56	Insulin	Insulin	Insulin (pg/ml)	0.700854	0.21622	Concord
LUM37	seq.14063.17	OSM	OSM (seq1)	OSM (pg/ml)	-0.0858079	-0.0437807	Concord
LUM37	seq.2693.20	OSM	OSM (seq2)	OSM (pg/ml)	-0.0858079	0.0504773	Discord
LUM38	seq.10967.12	Prolactin	Prolactin (seq1)	Prolactin (pg/ml)	0.608522	0.138787	Concord
LUM38	seq.2585.2	Prolactin	Prolactin (seq2)	Prolactin (pg/ml)	0.608522	0.207396	Concord
LUM39	seq.20093.9	VCAM-1	VCAM-1 (seq 1)	VCAM-1 (pg/ml)	-0.03253	0.0592905	Discord
LUM39	seq.2967.8	VCAM-1	VCAM-1 (seq 2)	VCAM-1 (pg/ml)	-0.03253	0.0507563	Discord
LUM40	seq.15453.3	a1-microglobulin	a1-microglobulin	A1-microglobulin (pg/ml)	0.11151	0.181806	Concord
LUM41	seq.3059.50	BAFF	BAFF	BAFF (pg/ml)	0.130266	0.0376478	Concord
LUM42	seq.3181.50	Cathepsin S	Cathepsin S	Cath S (pg/ml)	-0.0170722	0.036426	Discord
LUM43	seq.4128.27	CCL24	CCL24	CCL24 (pg/ml)	0.327779	0.0268209	Concord
LUM44	seq.2851.63	C5a	C5a	C5a (pg/ml)	0.157388	0.209701	Concord
LUM45	seq.4907.56	D-dimer	D-dimer	D-dimer (pg/ml)	-0.649645	-0.177561	Concord
LUM46	seq.13112.179	FLRG	FLRG	FLRG (pg/ml)	-0.0330815	-0.0416978	Concord
LUM47	seq.13113.7	OPN	OPN	OPN (pg/ml)	-0.159176	0.113376	Discord
LUM48	seq.3046.31	Resistin	Resistin	Resistin (pg/ml)	-0.171885	-0.165912	Concord
LUM49	seq.3025.50	FGF basic	FGF basic	FGFbasic (pg/ml)	-0.0627067	-0.175218	Concord
LUM50	seq.4840.73	G-CSF	G-CSF (seq1)	GCSF (pg/ml)	0.197671	0.205839	Concord
LUM50	seq.8952.65	G-CSF	G-CSF (seq2)	GCSF (pg/ml)	0.197671	0.0287689	Concord
LUM53	seq.3486.58	FGF1	FGF1	FGF1 (pg/ml)	0.476741	0.0457937	Concord
LUM55	seq.13663.2	IL-4	IL-4 (seq1)	IL-4 (pg/ml)	-0.178652	-0.0223948	Concord
LUM55	seq.2906.55	IL-4	IL-4 (seq2)	IL-4 (pg/ml)	-0.178652	-0.00177598	Concord
LUM56	seq.14049.17	IL-7	IL-7 (seq1)	IL-7 (pg/ml)	0.0528319	0.0819201	Concord
LUM56	seq.4140.3	IL-7	IL-7 (seq2)	IL-7 (pg/ml)	0.0528319	0.0169031	Concord
LUM57	seq.14085.28	IL-13	IL-13 (seq 1)	IL-13 (pg/ml)	0.0781899	0.107673	Concord
LUM57	seq.3072.4	IL-13	IL-13 (seq 2)	IL-13 (pg/ml)	0.0781899	0.00300193	Concord

## Sheet: 6_Signal_correlation
Target	Symbol	UniProt	Name	AptName	id	r	p	sig
Adiponectin (pg/ml)	Adiponectin	Q15848	Adiponectin	seq.3554.24	LUM1	0.886995	8.45971e-22	Positive
Serpin (pg/ml)	SERPINE1	P05121	SERPINE1	seq.2925.9	LUM2	0.648681	1.18848e-08	Positive
Complement C2 (pg/ml)	C2	P06681	C2	seq.3186.2	LUM3	0.430547	0.000477646	Positive
Follistatin-like 1 (pg/ml)	Follistatin-like 1	Q12841	Follistatin-like 1	seq.13112.179	LUM4	0.654146	8.13694e-09	Positive
NCAM1 (pg/ml)	NCAM1	P13591	NCAM1	seq.20161.41	LUM5	0.267688	0.035428	Positive
IL-16 (pg/ml)	IL-16	Q14005	IL-16	seq.2774.10	LUM6	0.514478	2.2195e-05	Positive
NAGLU (pg/ml)	NAGLU	P54802	NAGLU	seq.15509.2	LUM7	0.17363	0.177138	Uncorrelated
RAGE (pg/ml)	AGER	Q15109	AGER	seq.4125.52	LUM8	0.569595	1.35483e-06	Positive
ACRP30 (pg/ml)	ACRP30	P02748	ACRP30	seq.3554.24	LUM9	0.920608	3.48453e-26	Positive
RANTES (pg/ml)	RANTES (seq1)	P13501	RANTES	seq.2523.31	LUM10	0.742671	4.85118e-12	Positive
RANTES (pg/ml)	RANTES (seq2)	P13501	RANTES	seq.5480.49	LUM10	0.816636	5.93018e-16	Positive
CC9 (pg/ml)	CC9	P02748	CC9	seq.13722.105	LUM11	0.679406	1.27184e-09	Positive
CC9 (pg/ml)	CC9	P02748	CC9	seq.3060.43	LUM11	0.617396	9.05159e-08	Positive
GAS6 (pg/ml)	GAS-6	Q14393	GAS-6	seq.15391.114	LUM12	0.437321	0.000379184	Positive
Myoglobin (pg/ml)	Myoglobin	P02144	Myoglobin	seq.3042.7	LUM13	0.541258	5.56423e-06	Positive
PDGF-BB (pg/ml)	PDGF-BB	SL000537	PDGF-BB	seq.4149.8	LUM14	0.773905	1.63839e-13	Positive
BDNF (pg/ml)	BDNF (seq1)	P23560	BDNF	seq.14047.78	LUM15	0.813192	9.82917e-16	Positive
BDNF (pg/ml)	BDNF (seq2)	P23561	BDNF	seq.2421.7	LUM15	0.677074	1.52111e-09	Positive
Collagen a1 (pg/ml)	Collagen A1 (seq1)	P02452	Collagen A1	seq.11140.56	LUM16	0.621785	6.90027e-08	Positive
Collagen a1 (pg/ml)	Collagen A1 (seq2)	P02453	Collagen A1	seq.13484.69	LUM16	0.0835653	0.518452	Uncorrelated
FAP (pg/ml)	FAP	Q12884	FAP	seq.5029.3	LUM17	0.722136	3.49326e-11	Positive
MPO (pg/ml)	MPO	P05164	MPO	seq.2580.83	LUM18	0.89799	4.61542e-23	Positive
PDGF-AA (pg/ml)	PDGF-AA	P04085	PDGF-AA	seq.4499.21	LUM19	0.779095	8.85529e-14	Positive
CCL2 (pg/ml)	CCL2	P13500	CCL2	seq.2578.67	LUM20	0.183978	0.152311	Uncorrelated
CX3CL1 (pg/ml)	CX3CL1	P78423	CX3CL1	seq.2827.23	LUM21	-0.114407	0.379973	Uncorrelated
HGF (pg/ml)	HGF	P14210	HGF	seq.2681.23	LUM22	0.646657	1.36491e-08	Positive
IL-8 (pg/ml)	IL-8	P10145	IL-8	seq.3447.64	LUM23	0.612206	1.24109e-07	Positive
Leptin (pg/ml)	Leptin (seq1)	P41159	Leptin	seq.2575.5	LUM24	0.909321	1.59407e-24	Positive
Leptin (pg/ml)	Leptin (seq2)	P41160	Leptin	seq.8484.24	LUM24	0.903008	1.09413e-23	Positive
Osteoactivin (pg/ml)	Osteoactivin (seq1)	Q14956	Osteoactivin	seq.5080.131	LUM25	0.352869	0.00490731	Positive
Osteoactivin (pg/ml)	Osteoactivin (seq2)	Q14957	Osteoactivin	seq.8240.207	LUM25	0.354179	0.00473946	Positive
Osteoactivin (pg/ml)	Osteoactivin (seq3)	Q14958	Osteoactivin	seq.8289.8	LUM25	0.422843	0.00061746	Positive
Osteoactivin (pg/ml)	Osteoactivin (seq4)	Q14959	Osteoactivin	seq.8606.39	LUM25	0.189722	0.139696	Uncorrelated
CCL19 (pg/ml)	CCL19	Q99731	CCL19	seq.4922.13	LUM27	0.660234	5.28684e-09	Positive
CXCL5 (pg/ml)	CXCL5	P42830	CXCL5	seq.2979.8	LUM28	0.499805	3.5356e-05	Positive
TNFRSF11B (pg/ml)	OPG	O00300	OPG	seq.8304.50	LUM29	0.732177	1.36072e-11	Positive
AgRP (pg/ml)	AgRP	O00253	AgRP	seq.2813.11	LUM30	0.698052	2.86142e-10	Positive
APP (pg/ml)	APP	P05067	APP	seq.3171.57	LUM31	0.102844	0.434249	Uncorrelated
CA9 (pg/ml)	CA9	Q16790	CA9	seq.3798.71	LUM32	0.020686	0.87534	Uncorrelated
CCL11 (pg/ml)	CCL11	P51671	CCL11	seq.5301.7	LUM33	0.564126	2.19444e-06	Positive
FABP4 (pg/ml)	FABP4 (seq1)	P15090	FABP4	seq.15386.7	LUM35	0.771011	2.29308e-13	Positive
FABP4 (pg/ml)	FABP4 (seq2)	P15090	FABP4	seq.9851.9	LUM35	0.782109	6.14703e-14	Positive
Insulin (pg/ml)	Insulin	P01308	Insulin	seq.4883.56	LUM36	0.729101	1.82435e-11	Positive
OSM (pg/ml)	OSM (seq1)	P13725	OSM	seq.14063.17	LUM37	-0.0907932	0.482798	Uncorrelated
OSM (pg/ml)	OSM (seq2)	P13726	OSM	seq.2693.20	LUM37	-0.151207	0.240743	Uncorrelated
Prolactin (pg/ml)	Prolactin (seq1)	P01236	Prolactin	seq.10967.12	LUM38	0.744713	3.9461e-12	Positive
Prolactin (pg/ml)	Prolactin (seq2)	P01236	Prolactin	seq.2585.2	LUM38	0.691165	5.02921e-10	Positive
VCAM-1 (pg/ml)	VCAM-1 (seq 1)	P19320	VCAM-1	seq.20093.9	LUM39	0.486966	5.98059e-05	Positive
VCAM-1 (pg/ml)	VCAM-1 (seq 2)	P19321	VCAM-1	seq.2967.8	LUM39	0.44729	0.000267582	Positive
A1-microglobulin (pg/ml)	a1-microglobulin	P02760	a1-microglobulin	seq.15453.3	LUM40	0.374834	0.00268522	Positive
BAFF (pg/ml)	BAFF	Q9Y275	BAFF	seq.3059.50	LUM41	0.49718	3.94361e-05	Positive
Cath S (pg/ml)	Cathepsin S	P25774	Cathepsin S	seq.3181.50	LUM42	0.374136	0.00273893	Positive
CCL24 (pg/ml)	CCL24	O00175	CCL24	seq.4128.27	LUM43	-0.0252982	0.845256	Uncorrelated
C5a (pg/ml)	C5a	P01031	C5a	seq.2851.63	LUM44	0.297469	0.0188729	Positive
D-dimer (pg/ml)	D-dimer		D-dimer	seq.4907.56	LUM45	0.214883	0.0935006	Uncorrelated
FLRG (pg/ml)	FLRG	Q12841	FLRG	seq.13112.179	LUM46	0.0831628	0.520475	Uncorrelated
OPN (pg/ml)	OPN	P10451	OPN	seq.13113.7	LUM47	0.343561	0.00625886	Positive
Resistin (pg/ml)	Resistin	Q9HD89	Resistin	seq.3046.31	LUM48	0.550419	3.57436e-06	Positive
FGFbasic (pg/ml)	FGF basic	P09038	FGF basic	seq.3025.50	LUM49	0.114264	0.482643	Uncorrelated
GCSF (pg/ml)	G-CSF (seq1)	P09919	G-CSF	seq.4840.73	LUM50	0.249519	0.0715719	Uncorrelated
GCSF (pg/ml)	G-CSF (seq2)	P09920	G-CSF	seq.8952.65	LUM50	-0.0306918	0.827302	Uncorrelated
FGF1 (pg/ml)	FGF1	P05230	FGF1	seq.3486.58	LUM53	-0.208605	0.174179	Uncorrelated
IL-4 (pg/ml)	IL-4 (seq1)	P05112	IL-4	seq.13663.2	LUM55	-0.0775437	0.573626	Uncorrelated
IL-4 (pg/ml)	IL-4 (seq2)	P05113	IL-4	seq.2906.55	LUM55	0.0377333	0.784463	Uncorrelated
IL-7 (pg/ml)	IL-7 (seq1)	P13232	IL-7	seq.14049.17	LUM56	0.596551	4.90472e-07	Positive
IL-7 (pg/ml)	IL-7 (seq2)	P13233	IL-7	seq.4140.3	LUM56	0.293067	0.0230575	Positive
IL-13 (pg/ml)	IL-13 (seq 1)	P35225	IL-13	seq.14085.28	LUM57	0.0546989	0.754976	Uncorrelated
IL-13 (pg/ml)	IL-13 (seq 2)	P35226	IL-13	seq.3072.4	LUM57	-0.217312	0.209844	Uncorrelated

## Sheet: 7_ME vs. HC
Target	Symbol	UniProt	AptName	Name	id	logFC	AveExpr	t	P.Value	adj.P.Val	B	Group	Significant
Adiponectin (pg/ml)	Adiponectin	Q15848	seq.3554.24	Adiponectin	LUM1	-0.380213	23.1758	-3.72668	0.000309278	0.0027835	-0.326172	ME vs. HC	Down (qval < 0.05)
Serpin (pg/ml)	SERPINE1	P05121	seq.2925.9	SERPINE1	LUM2	-0.0109793	16.65	-0.124755	0.900947	0.956944	-6.83671	ME vs. HC	No Change
Complement C2 (pg/ml)	C2	P06681	seq.3186.2	C2	LUM3	0.0111393	24.0687	0.113927	0.909505	0.956944	-6.838	ME vs. HC	No Change
Follistatin-like 1 (pg/ml)	Follistatin-like 1	Q12841	seq.13112.179	Follistatin-like 1	LUM4	-0.169153	11.153	-2.98619	0.00348838	0.0188373	-2.56943	ME vs. HC	Down (qval < 0.05)
NCAM1 (pg/ml)	NCAM1	P13591	seq.20161.41	NCAM1	LUM5	-0.0198566	15.2215	-0.160583	0.872719	0.956944	-6.83161	ME vs. HC	No Change
IL-16 (pg/ml)	IL-16	Q14005	seq.2774.10	IL-16	LUM6	-0.16534	4.87351	-1.6585	0.100171	0.300512	-5.4685	ME vs. HC	No Change
NAGLU (pg/ml)	NAGLU	P54802	seq.15509.2	NAGLU	LUM7	-0.132076	10.6315	-0.753286	0.452901	0.658832	-6.56208	ME vs. HC	No Change
RAGE (pg/ml)	AGER	Q15109	seq.4125.52	AGER	LUM8	0.126863	9.07486	1.18721	0.237723	0.513482	-6.14574	ME vs. HC	No Change
ACRP30 (pg/ml)	ACRP30	P02748	seq.3554.24	ACRP30	LUM9	-0.535135	22.0648	-2.73744	0.00723199	0.033349	-3.2296	ME vs. HC	Down (qval < 0.05)
RANTES (pg/ml)	RANTES (seq1)	P13501	seq.2523.31	RANTES	LUM10	-0.00727191	15.0225	-0.0449891	0.964198	0.964198	-6.84346	ME vs. HC	No Change
CC9 (pg/ml)	CC9	P02748	seq.13722.105	CC9	LUM11	0.0980279	25.6685	1.11586	0.266935	0.533869	-6.22674	ME vs. HC	No Change
GAS6 (pg/ml)	GAS-6	Q14393	seq.15391.114	GAS-6	LUM12	-0.200751	13.3943	-3.02077	0.00314122	0.0188373	-2.4738	ME vs. HC	Down (qval < 0.05)
Myoglobin (pg/ml)	Myoglobin	P02144	seq.3042.7	Myoglobin	LUM13	-0.197036	11.7088	-1.90029	0.0600357	0.20262	-5.07215	ME vs. HC	No Change
PDGF-BB (pg/ml)	PDGF-BB	SL000537	seq.4149.8	PDGF-BB	LUM14	0.105357	12.5916	0.842259	0.401486	0.638989	-6.49166	ME vs. HC	No Change
BDNF (pg/ml)	BDNF (seq1)	P23560	seq.14047.78	BDNF	LUM15	-0.0336764	14.3426	-0.316292	0.752385	0.902863	-6.79458	ME vs. HC	No Change
Collagen a1 (pg/ml)	Collagen A1 (seq1)	P02452	seq.11140.56	Collagen A1	LUM16	0.182138	11.362	1.00227	0.31843	0.614115	-6.34555	ME vs. HC	No Change
FAP (pg/ml)	FAP	Q12884	seq.5029.3	FAP	LUM17	-0.414264	15.3137	-4.35994	2.95902e-05	0.000532624	1.89078	ME vs. HC	Down (qval < 0.05)
MPO (pg/ml)	MPO	P05164	seq.2580.83	MPO	LUM18	-1.33212	17.1288	-6.41662	3.69906e-09	1.99749e-07	10.5508	ME vs. HC	Down (qval < 0.05)
PDGF-AA (pg/ml)	PDGF-AA	P04085	seq.4499.21	PDGF-AA	LUM19	0.0387966	11.8662	0.385511	0.700609	0.900783	-6.77037	ME vs. HC	No Change
CCL2 (pg/ml)	CCL2	P13500	seq.2578.67	CCL2	LUM20	0.0910692	8.30198	0.844151	0.400433	0.638989	-6.49008	ME vs. HC	No Change
CX3CL1 (pg/ml)	CX3CL1	P78423	seq.2827.23	CX3CL1	LUM21	-0.0671977	10.2574	-0.490291	0.624922	0.839572	-6.7203	ME vs. HC	No Change
HGF (pg/ml)	HGF	P14210	seq.2681.23	HGF	LUM22	-0.498633	7.35019	-4.2778	4.06509e-05	0.000548787	1.58902	ME vs. HC	Down (qval < 0.05)
IL-8 (pg/ml)	IL-8	P10145	seq.3447.64	IL-8	LUM23	-0.275923	2.6986	-1.61464	0.109305	0.310656	-5.5557	ME vs. HC	No Change
Leptin (pg/ml)	Leptin (seq1)	P41159	seq.2575.5	Leptin	LUM24	0.75176	13.0367	3.45643	0.000781184	0.00602628	-1.19111	ME vs. HC	Up (qval < 0.05)
Osteoactivin (pg/ml)	Osteoactivin (seq1)	Q14956	seq.5080.131	Osteoactivin	LUM25	-0.0498101	14.3204	-0.769428	0.443302	0.658832	-6.54988	ME vs. HC	No Change
TGFalpha (pg/ml)	TGF-alpha			TGF-alpha	LUM26	-0.747118	2.54457	-3.95124	0.000174153	0.00188086	0.373729	ME vs. HC	Down (qval < 0.05)
CCL19 (pg/ml)	CCL19	Q99731	seq.4922.13	CCL19	LUM27	-0.188286	6.08014	-0.825278	0.411015	0.638989	-6.5057	ME vs. HC	No Change
CXCL5 (pg/ml)	CXCL5	P42830	seq.2979.8	CXCL5	LUM28	0.0119589	10.1632	0.0748939	0.940436	0.95818	-6.84167	ME vs. HC	No Change
TNFRSF11B (pg/ml)	OPG	O00300	seq.8304.50	OPG	LUM29	-0.101765	9.1885	-1.26991	0.20682	0.465849	-6.04575	ME vs. HC	No Change
AgRP (pg/ml)	AgRP	O00253	seq.2813.11	AgRP	LUM30	-0.158157	4.87856	-1.26935	0.207044	0.465849	-6.04633	ME vs. HC	No Change
APP (pg/ml)	APP	P05067	seq.3171.57	APP	LUM31	0.0158453	14.3924	0.0987799	0.921501	0.956944	-6.82504	ME vs. HC	No Change
CA9 (pg/ml)	CA9	Q16790	seq.3798.71	CA9	LUM32	0.181827	4.61709	0.866117	0.388477	0.638989	-6.39255	ME vs. HC	No Change
CCL11 (pg/ml)	CCL11	P51671	seq.5301.7	CCL11	LUM33	-0.182817	6.6994	-1.15358	0.251241	0.521807	-6.17107	ME vs. HC	No Change
Collagen IV (pg/ml)	Collagen IV			Collagen IV	LUM34	-0.622758	8.3509	-5.2943	6.24693e-07	1.68667e-05	5.58599	ME vs. HC	Down (qval < 0.05)
FABP4 (pg/ml)	FABP4 (seq1)	P15090	seq.15386.7	FABP4	LUM35	0.514531	13.007	3.09873	0.00247236	0.0166884	-2.25479	ME vs. HC	Up (qval < 0.05)
Insulin (pg/ml)	Insulin	P01308	seq.4883.56	Insulin	LUM36	0.700854	8.82677	2.30997	0.0227717	0.0878339	-4.24575	ME vs. HC	Up (pval < 0.05)
OSM (pg/ml)	OSM (seq1)	P13725	seq.14063.17	OSM	LUM37	-0.0858079	10.4745	-0.508196	0.612342	0.839572	-6.71576	ME vs. HC	No Change
Prolactin (pg/ml)	Prolactin (seq1)	P01236	seq.10967.12	Prolactin	LUM38	0.608522	13.4953	2.72883	0.00741088	0.033349	-3.25156	ME vs. HC	Up (qval < 0.05)
VCAM-1 (pg/ml)	VCAM-1 (seq 1)	P19320	seq.20093.9	VCAM-1	LUM39	-0.03253	19.295	-0.318104	0.751014	0.902863	-6.794	ME vs. HC	No Change
A1-microglobulin (pg/ml)	a1-microglobulin	P02760	seq.15453.3	a1-microglobulin	LUM40	0.11151	23.5945	2.18972	0.0306745	0.110428	-4.50363	ME vs. HC	Up (pval < 0.05)
BAFF (pg/ml)	BAFF	Q9Y275	seq.3059.50	BAFF	LUM41	0.130266	9.47594	1.54256	0.125835	0.339754	-5.67009	ME vs. HC	No Change
Cath S (pg/ml)	Cathepsin S	P25774	seq.3181.50	Cathepsin S	LUM42	-0.0170722	12.6072	-0.144472	0.885394	0.956944	-6.83406	ME vs. HC	No Change
CCL24 (pg/ml)	CCL24	O00175	seq.4128.27	CCL24	LUM43	0.327779	9.90298	1.6775	0.0963091	0.300512	-5.45838	ME vs. HC	No Change
C5a (pg/ml)	C5a	P01031	seq.2851.63	C5a	LUM44	0.157388	13.1672	0.871269	0.385521	0.638989	-6.46702	ME vs. HC	No Change
D-dimer (pg/ml)	D-dimer		seq.4907.56	D-dimer	LUM45	-0.649645	10.6583	-2.52828	0.0128936	0.0535582	-3.7459	ME vs. HC	Down (pval < 0.05)
FLRG (pg/ml)	FLRG	Q12841	seq.13112.179	FLRG	LUM46	-0.0330815	14.0081	-0.283345	0.777449	0.912658	-6.80443	ME vs. HC	No Change
OPN (pg/ml)	OPN	P10451	seq.13113.7	OPN	LUM47	-0.159176	13.4229	-0.735485	0.463623	0.658832	-6.57523	ME vs. HC	No Change
Resistin (pg/ml)	Resistin	Q9HD89	seq.3046.31	Resistin	LUM48	-0.171885	13.2321	-1.32634	0.187498	0.460223	-5.97378	ME vs. HC	No Change
FGFbasic (pg/ml)	FGF basic	P09038	seq.3025.50	FGF basic	LUM49	-0.0627067	1.59653	-0.153705	0.87829	0.956944	-6.70567	ME vs. HC	No Change
GCSF (pg/ml)	G-CSF (seq1)	P09919	seq.4840.73	G-CSF	LUM50	0.197671	4.45098	0.86467	0.38968	0.638989	-6.38115	ME vs. HC	No Change
FGF1 (pg/ml)	FGF1	P05230	seq.3486.58	FGF1	LUM53	0.476741	3.80532	1.41563	0.161074	0.41419	-5.69675	ME vs. HC	No Change
IL-4 (pg/ml)	IL-4 (seq1)	P05112	seq.13663.2	IL-4	LUM55	-0.178652	4.74299	-0.820079	0.41416	0.638989	-6.46434	ME vs. HC	No Change
IL-7 (pg/ml)	IL-7 (seq1)	P13232	seq.14049.17	IL-7	LUM56	0.0528319	2.5859	0.342684	0.732534	0.902863	-6.7485	ME vs. HC	No Change
IL-13 (pg/ml)	IL-13 (seq 1)	P35225	seq.14085.28	IL-13	LUM57	0.0781899	8.7197	0.47371	0.637452	0.839572	-6.47534	ME vs. HC	No Change

## Sheet: 8_M1 vs. HC
Target	Symbol	UniProt	AptName	Name	id	logFC	AveExpr	t	P.Value	adj.P.Val	B	Group	Significant
Adiponectin (pg/ml)	Adiponectin	Q15848	seq.3554.24	Adiponectin	LUM1	-0.434822	23.2695	-3.44237	0.00107572	0.00829843	-1.30112	M1 vs. HC	Down (qval < 0.05)
Serpin (pg/ml)	SERPINE1	P05121	seq.2925.9	SERPINE1	LUM2	-0.00735139	16.6543	-0.0689944	0.945231	0.963066	-6.6932	M1 vs. HC	No Change
Complement C2 (pg/ml)	C2	P06681	seq.3186.2	C2	LUM3	0.0182169	24.0404	0.141472	0.887987	0.959026	-6.68556	M1 vs. HC	No Change
Follistatin-like 1 (pg/ml)	Follistatin-like 1	Q12841	seq.13112.179	Follistatin-like 1	LUM4	-0.199148	11.2062	-2.82952	0.0063912	0.0431406	-2.94185	M1 vs. HC	Down (qval < 0.05)
NCAM1 (pg/ml)	NCAM1	P13591	seq.20161.41	NCAM1	LUM5	0.120213	15.3243	0.858454	0.394172	0.70951	-6.32874	M1 vs. HC	No Change
IL-16 (pg/ml)	IL-16	Q14005	seq.2774.10	IL-16	LUM6	-0.178362	4.89829	-1.45427	0.151448	0.454343	-5.64713	M1 vs. HC	No Change
NAGLU (pg/ml)	NAGLU	P54802	seq.15509.2	NAGLU	LUM7	-0.167987	10.5962	-0.9329	0.354735	0.70947	-6.26285	M1 vs. HC	No Change
RAGE (pg/ml)	AGER	Q15109	seq.4125.52	AGER	LUM8	0.0302361	9.02906	0.230047	0.818864	0.940822	-6.66908	M1 vs. HC	No Change
ACRP30 (pg/ml)	ACRP30	P02748	seq.3554.24	ACRP30	LUM9	-0.52429	22.2329	-2.26285	0.0274012	0.134515	-4.23875	M1 vs. HC	Down (pval < 0.05)
RANTES (pg/ml)	RANTES (seq1)	P13501	seq.2523.31	RANTES	LUM10	0.136125	15.1444	0.764597	0.447608	0.779705	-6.40418	M1 vs. HC	No Change
CC9 (pg/ml)	CC9	P02748	seq.13722.105	CC9	LUM11	0.152245	25.6264	1.5391	0.129212	0.410437	-5.53274	M1 vs. HC	No Change
GAS6 (pg/ml)	GAS-6	Q14393	seq.15391.114	GAS-6	LUM12	-0.282645	13.3915	-3.57503	0.000713352	0.00642017	-0.917565	M1 vs. HC	Down (qval < 0.05)
Myoglobin (pg/ml)	Myoglobin	P02144	seq.3042.7	Myoglobin	LUM13	-0.078128	11.802	-0.605289	0.547345	0.80082	-6.51262	M1 vs. HC	No Change
PDGF-BB (pg/ml)	PDGF-BB	SL000537	seq.4149.8	PDGF-BB	LUM14	0.104986	12.616	0.731733	0.467275	0.784088	-6.42858	M1 vs. HC	No Change
BDNF (pg/ml)	BDNF (seq1)	P23560	seq.14047.78	BDNF	LUM15	-0.00883494	14.4013	-0.0843693	0.933053	0.963066	-6.69202	M1 vs. HC	No Change
Collagen a1 (pg/ml)	Collagen A1 (seq1)	P02452	seq.11140.56	Collagen A1	LUM16	0.0447898	11.3576	0.203987	0.839077	0.943962	-6.67474	M1 vs. HC	No Change
FAP (pg/ml)	FAP	Q12884	seq.5029.3	FAP	LUM17	-0.440017	15.4016	-4.03681	0.000160693	0.00357307	0.485793	M1 vs. HC	Down (qval < 0.05)
MPO (pg/ml)	MPO	P05164	seq.2580.83	MPO	LUM18	-1.45129	17.2883	-5.54577	7.5227e-07	4.06226e-05	5.62377	M1 vs. HC	Down (qval < 0.05)
PDGF-AA (pg/ml)	PDGF-AA	P04085	seq.4499.21	PDGF-AA	LUM19	0.029578	11.8534	0.255401	0.799316	0.938327	-6.66292	M1 vs. HC	No Change
CCL2 (pg/ml)	CCL2	P13500	seq.2578.67	CCL2	LUM20	0.0374151	8.23717	0.299055	0.765966	0.919159	-6.65081	M1 vs. HC	No Change
CX3CL1 (pg/ml)	CX3CL1	P78423	seq.2827.23	CX3CL1	LUM21	-0.104545	10.2701	-0.658998	0.512548	0.80082	-6.44268	M1 vs. HC	No Change
HGF (pg/ml)	HGF	P14210	seq.2681.23	HGF	LUM22	-0.53163	7.38251	-3.83738	0.000309261	0.00417502	-0.132627	M1 vs. HC	Down (qval < 0.05)
IL-8 (pg/ml)	IL-8	P10145	seq.3447.64	IL-8	LUM23	-0.239048	2.76869	-1.2234	0.226122	0.52648	-5.95539	M1 vs. HC	No Change
Leptin (pg/ml)	Leptin (seq1)	P41159	seq.2575.5	Leptin	LUM24	0.465133	12.5056	1.79518	0.0778307	0.323297	-5.12492	M1 vs. HC	No Change
Osteoactivin (pg/ml)	Osteoactivin (seq1)	Q14956	seq.5080.131	Osteoactivin	LUM25	-0.047494	14.3444	-0.603223	0.54871	0.80082	-6.51386	M1 vs. HC	No Change
TGFalpha (pg/ml)	TGF-alpha			TGF-alpha	LUM26	-0.54917	2.73072	-1.72021	0.0942111	0.363386	-4.91543	M1 vs. HC	No Change
CCL19 (pg/ml)	CCL19	Q99731	seq.4922.13	CCL19	LUM27	-0.00956758	6.17152	-0.0288891	0.977052	0.977052	-6.69516	M1 vs. HC	No Change
CXCL5 (pg/ml)	CXCL5	P42830	seq.2979.8	CXCL5	LUM28	0.29004	10.2601	1.58796	0.117727	0.397327	-5.45933	M1 vs. HC	No Change
TNFRSF11B (pg/ml)	OPG	O00300	seq.8304.50	OPG	LUM29	-0.179527	9.18007	-2.19066	0.0325049	0.146272	-4.38695	M1 vs. HC	Down (pval < 0.05)
AgRP (pg/ml)	AgRP	O00253	seq.2813.11	AgRP	LUM30	-0.137586	5.02155	-1.00121	0.320954	0.69326	-6.19101	M1 vs. HC	No Change
APP (pg/ml)	APP	P05067	seq.3171.57	APP	LUM31	0.101251	14.418	0.579672	0.5645	0.802184	-6.51544	M1 vs. HC	No Change
CA9 (pg/ml)	CA9	Q16790	seq.3798.71	CA9	LUM32	0.112937	4.58908	0.429497	0.669269	0.821375	-6.57	M1 vs. HC	No Change
CCL11 (pg/ml)	CCL11	P51671	seq.5301.7	CCL11	LUM33	-0.071978	6.75063	-0.431576	0.667648	0.821375	-6.60242	M1 vs. HC	No Change
Collagen IV (pg/ml)	Collagen IV			Collagen IV	LUM34	-0.525822	8.5624	-3.97296	0.000198504	0.00357307	0.28588	M1 vs. HC	Down (qval < 0.05)
FABP4 (pg/ml)	FABP4 (seq1)	P15090	seq.15386.7	FABP4	LUM35	0.690485	12.9151	3.60259	0.000654326	0.00642017	-0.836718	M1 vs. HC	Up (qval < 0.05)
Insulin (pg/ml)	Insulin	P01308	seq.4883.56	Insulin	LUM36	0.0349438	8.2865	0.106325	0.915691	0.963066	-6.68992	M1 vs. HC	No Change
OSM (pg/ml)	OSM (seq1)	P13725	seq.14063.17	OSM	LUM37	0.0354301	10.545	0.174025	0.862451	0.950457	-6.68041	M1 vs. HC	No Change
Prolactin (pg/ml)	Prolactin (seq1)	P01236	seq.10967.12	Prolactin	LUM38	0.327275	13.1611	1.27623	0.206956	0.52648	-5.89099	M1 vs. HC	No Change
VCAM-1 (pg/ml)	VCAM-1 (seq 1)	P19320	seq.20093.9	VCAM-1	LUM39	-0.0701721	19.3323	-0.536825	0.59344	0.808371	-6.55157	M1 vs. HC	No Change
A1-microglobulin (pg/ml)	a1-microglobulin	P02760	seq.15453.3	a1-microglobulin	LUM40	0.0900043	23.5526	1.32503	0.190352	0.52648	-5.82922	M1 vs. HC	No Change
BAFF (pg/ml)	BAFF	Q9Y275	seq.3059.50	BAFF	LUM41	0.184215	9.45023	1.66584	0.101132	0.364076	-5.338	M1 vs. HC	No Change
Cath S (pg/ml)	Cathepsin S	P25774	seq.3181.50	Cathepsin S	LUM42	-0.0570983	12.5777	-0.446192	0.657118	0.821375	-6.59601	M1 vs. HC	No Change
CCL24 (pg/ml)	CCL24	O00175	seq.4128.27	CCL24	LUM43	0.64873	9.97865	2.7658	0.00760138	0.0456083	-3.09891	M1 vs. HC	Up (qval < 0.05)
C5a (pg/ml)	C5a	P01031	seq.2851.63	C5a	LUM44	0.209748	13.1115	0.961779	0.340149	0.706464	-6.23586	M1 vs. HC	No Change
D-dimer (pg/ml)	D-dimer		seq.4907.56	D-dimer	LUM45	-0.382102	10.8243	-1.2122	0.230346	0.52648	-5.96871	M1 vs. HC	No Change
FLRG (pg/ml)	FLRG	Q12841	seq.13112.179	FLRG	LUM46	-0.301232	13.8954	-2.41332	0.018984	0.102514	-3.91703	M1 vs. HC	Down (pval < 0.05)
OPN (pg/ml)	OPN	P10451	seq.13113.7	OPN	LUM47	-0.108261	13.581	-0.503779	0.616323	0.811742	-6.56871	M1 vs. HC	No Change
Resistin (pg/ml)	Resistin	Q9HD89	seq.3046.31	Resistin	LUM48	-0.213901	13.2614	-1.20339	0.233709	0.52648	-5.9791	M1 vs. HC	No Change
FGFbasic (pg/ml)	FGF basic	P09038	seq.3025.50	FGF basic	LUM49	-0.378486	1.50361	-0.714685	0.479165	0.784088	-6.23042	M1 vs. HC	No Change
GCSF (pg/ml)	G-CSF (seq1)	P09919	seq.4840.73	G-CSF	LUM50	0.3035	4.49183	0.904544	0.370626	0.70951	-6.0765	M1 vs. HC	No Change
FGF1 (pg/ml)	FGF1	P05230	seq.3486.58	FGF1	LUM53	0.271684	3.64166	0.64182	0.524315	0.80082	-6.29832	M1 vs. HC	No Change
IL-4 (pg/ml)	IL-4 (seq1)	P05112	seq.13663.2	IL-4	LUM55	-0.244002	4.76122	-0.859521	0.39392	0.70951	-6.26082	M1 vs. HC	No Change
IL-7 (pg/ml)	IL-7 (seq1)	P13232	seq.14049.17	IL-7	LUM56	0.195399	2.64958	1.20311	0.233991	0.52648	-5.97008	M1 vs. HC	No Change
IL-13 (pg/ml)	IL-13 (seq 1)	P35225	seq.14085.28	IL-13	LUM57	0.0723855	8.6496	0.531417	0.598793	0.808371	-6.27215	M1 vs. HC	No Change

## Sheet: 9_M2 vs. HC
Target	Symbol	UniProt	AptName	Name	id	logFC	AveExpr	t	P.Value	adj.P.Val	B	Group	Significant
Adiponectin (pg/ml)	Adiponectin	Q15848	seq.3554.24	Adiponectin	LUM1	-0.465326	23.1868	-3.93874	0.000204902	0.00184412	0.207541	M2 vs. HC	Down (qval < 0.05)
Serpin (pg/ml)	SERPINE1	P05121	seq.2925.9	SERPINE1	LUM2	0.0544526	16.7014	0.485941	0.628668	0.808287	-6.62062	M2 vs. HC	No Change
Complement C2 (pg/ml)	C2	P06681	seq.3186.2	C2	LUM3	0.0444478	24.0875	0.39221	0.696205	0.854434	-6.66172	M2 vs. HC	No Change
Follistatin-like 1 (pg/ml)	Follistatin-like 1	Q12841	seq.13112.179	Follistatin-like 1	LUM4	-0.169482	11.1739	-2.54858	0.0132245	0.0595103	-3.64239	M2 vs. HC	Down (pval < 0.05)
NCAM1 (pg/ml)	NCAM1	P13591	seq.20161.41	NCAM1	LUM5	-0.124141	15.1969	-0.815828	0.417623	0.644332	-6.40707	M2 vs. HC	No Change
IL-16 (pg/ml)	IL-16	Q14005	seq.2774.10	IL-16	LUM6	-0.112892	4.92834	-1.01863	0.312271	0.58147	-6.18688	M2 vs. HC	No Change
NAGLU (pg/ml)	NAGLU	P54802	seq.15509.2	NAGLU	LUM7	-0.154941	10.7121	-0.694653	0.489786	0.678165	-6.49791	M2 vs. HC	No Change
RAGE (pg/ml)	AGER	Q15109	seq.4125.52	AGER	LUM8	0.258866	9.09721	2.13485	0.0366056	0.123544	-4.53473	M2 vs. HC	Up (pval < 0.05)
ACRP30 (pg/ml)	ACRP30	P02748	seq.3554.24	ACRP30	LUM9	-0.782653	21.9945	-3.49984	0.000852988	0.0065802	-1.13246	M2 vs. HC	Down (qval < 0.05)
RANTES (pg/ml)	RANTES (seq1)	P13501	seq.2523.31	RANTES	LUM10	-0.040792	15.0434	-0.207778	0.836061	0.868218	-6.71705	M2 vs. HC	No Change
CC9 (pg/ml)	CC9	P02748	seq.13722.105	CC9	LUM11	0.114816	25.6488	1.22326	0.225716	0.50786	-5.99799	M2 vs. HC	No Change
GAS6 (pg/ml)	GAS-6	Q14393	seq.15391.114	GAS-6	LUM12	-0.151116	13.4625	-2.09136	0.0404678	0.123766	-4.6207	M2 vs. HC	Down (pval < 0.05)
Myoglobin (pg/ml)	Myoglobin	P02144	seq.3042.7	Myoglobin	LUM13	-0.267923	11.7457	-2.18067	0.0328882	0.118398	-4.4425	M2 vs. HC	Down (pval < 0.05)
PDGF-BB (pg/ml)	PDGF-BB	SL000537	seq.4149.8	PDGF-BB	LUM14	0.281876	12.6558	1.94644	0.0559924	0.159136	-4.89597	M2 vs. HC	No Change
BDNF (pg/ml)	BDNF (seq1)	P23560	seq.14047.78	BDNF	LUM15	-0.0302146	14.3619	-0.208757	0.8353	0.868218	-6.71685	M2 vs. HC	No Change
Collagen a1 (pg/ml)	Collagen A1 (seq1)	P02452	seq.11140.56	Collagen A1	LUM16	0.315848	11.4096	1.60195	0.114089	0.308041	-5.47885	M2 vs. HC	No Change
FAP (pg/ml)	FAP	Q12884	seq.5029.3	FAP	LUM17	-0.450732	15.3787	-4.0144	0.000158828	0.00171534	0.448414	M2 vs. HC	Down (qval < 0.05)
MPO (pg/ml)	MPO	P05164	seq.2580.83	MPO	LUM18	-1.03059	17.4701	-4.69308	1.46232e-05	0.000394827	2.7206	M2 vs. HC	Down (qval < 0.05)
PDGF-AA (pg/ml)	PDGF-AA	P04085	seq.4499.21	PDGF-AA	LUM19	0.131944	11.919	1.02925	0.307235	0.58147	-6.21251	M2 vs. HC	No Change
CCL2 (pg/ml)	CCL2	P13500	seq.2578.67	CCL2	LUM20	0.266589	8.40557	2.08294	0.0412552	0.123766	-4.63717	M2 vs. HC	Up (pval < 0.05)
CX3CL1 (pg/ml)	CX3CL1	P78423	seq.2827.23	CX3CL1	LUM21	-0.142113	10.2309	-0.884237	0.379876	0.618503	-6.34948	M2 vs. HC	No Change
HGF (pg/ml)	HGF	P14210	seq.2681.23	HGF	LUM22	-0.401622	7.49102	-2.88544	0.00532083	0.031925	-2.82196	M2 vs. HC	Down (qval < 0.05)
IL-8 (pg/ml)	IL-8	P10145	seq.3447.64	IL-8	LUM23	-0.0496789	2.83631	-0.290057	0.77271	0.868218	-6.69656	M2 vs. HC	No Change
Leptin (pg/ml)	Leptin (seq1)	P41159	seq.2575.5	Leptin	LUM24	1.00863	13.1357	4.39066	4.32294e-05	0.00077813	1.68477	M2 vs. HC	Up (qval < 0.05)
Osteoactivin (pg/ml)	Osteoactivin (seq1)	Q14956	seq.5080.131	Osteoactivin	LUM25	-0.0698973	14.3302	-0.884409	0.379784	0.618503	-6.34933	M2 vs. HC	No Change
TGFalpha (pg/ml)	TGF-alpha			TGF-alpha	LUM26	-0.674919	2.67925	-3.24711	0.0021058	0.0142141	-1.85565	M2 vs. HC	Down (qval < 0.05)
CCL19 (pg/ml)	CCL19	Q99731	seq.4922.13	CCL19	LUM27	-0.281061	6.12603	-1.03169	0.3061	0.58147	-6.21004	M2 vs. HC	No Change
CXCL5 (pg/ml)	CXCL5	P42830	seq.2979.8	CXCL5	LUM28	-0.0416444	10.1292	-0.225684	0.822166	0.868218	-6.71317	M2 vs. HC	No Change
TNFRSF11B (pg/ml)	OPG	O00300	seq.8304.50	OPG	LUM29	-0.0513355	9.22419	-0.508746	0.612679	0.806942	-6.6093	M2 vs. HC	No Change
AgRP (pg/ml)	AgRP	O00253	seq.2813.11	AgRP	LUM30	-0.15752	4.85638	-1.28174	0.204556	0.480261	-5.9264	M2 vs. HC	No Change
APP (pg/ml)	APP	P05067	seq.3171.57	APP	LUM31	0.148205	14.4488	0.724398	0.471502	0.670029	-6.47623	M2 vs. HC	No Change
CA9 (pg/ml)	CA9	Q16790	seq.3798.71	CA9	LUM32	0.0856386	4.56484	0.297479	0.767128	0.868218	-6.56587	M2 vs. HC	No Change
CCL11 (pg/ml)	CCL11	P51671	seq.5301.7	CCL11	LUM33	-0.214642	6.77614	-1.08684	0.281248	0.58147	-6.1375	M2 vs. HC	No Change
Collagen IV (pg/ml)	Collagen IV			Collagen IV	LUM34	-0.795201	8.33528	-5.78616	2.34064e-07	1.26394e-05	6.70441	M2 vs. HC	Down (qval < 0.05)
FABP4 (pg/ml)	FABP4 (seq1)	P15090	seq.15386.7	FABP4	LUM35	0.48651	12.9569	2.55992	0.0128402	0.0595103	-3.6161	M2 vs. HC	Up (pval < 0.05)
Insulin (pg/ml)	Insulin	P01308	seq.4883.56	Insulin	LUM36	1.40016	9.17231	4.17418	9.20259e-05	0.00124235	0.965829	M2 vs. HC	Up (qval < 0.05)
OSM (pg/ml)	OSM (seq1)	P13725	seq.14063.17	OSM	LUM37	-0.256171	10.4268	-1.37289	0.174576	0.434759	-5.80851	M2 vs. HC	No Change
Prolactin (pg/ml)	Prolactin (seq1)	P01236	seq.10967.12	Prolactin	LUM38	0.753591	13.5028	2.60125	0.0115235	0.0595103	-3.51946	M2 vs. HC	Up (pval < 0.05)
VCAM-1 (pg/ml)	VCAM-1 (seq 1)	P19320	seq.20093.9	VCAM-1	LUM39	0.053625	19.288	0.437017	0.663569	0.833319	-6.64316	M2 vs. HC	No Change
A1-microglobulin (pg/ml)	a1-microglobulin	P02760	seq.15453.3	a1-microglobulin	LUM40	0.142365	23.6081	2.2453	0.028209	0.108806	-4.30957	M2 vs. HC	Up (pval < 0.05)
BAFF (pg/ml)	BAFF	Q9Y275	seq.3059.50	BAFF	LUM41	0.0955369	9.45064	1.07353	0.287065	0.58147	-6.16669	M2 vs. HC	No Change
Cath S (pg/ml)	Cathepsin S	P25774	seq.3181.50	Cathepsin S	LUM42	0.0343083	12.6341	0.233759	0.815918	0.868218	-6.71131	M2 vs. HC	No Change
CCL24 (pg/ml)	CCL24	O00175	seq.4128.27	CCL24	LUM43	0.120445	9.81105	0.523541	0.602405	0.806942	-6.60169	M2 vs. HC	No Change
C5a (pg/ml)	C5a	P01031	seq.2851.63	C5a	LUM44	0.0341308	13.0992	0.166851	0.868013	0.88439	-6.72473	M2 vs. HC	No Change
D-dimer (pg/ml)	D-dimer		seq.4907.56	D-dimer	LUM45	-0.713321	10.6638	-2.38696	0.0199524	0.0828793	-4.00669	M2 vs. HC	Down (pval < 0.05)
FLRG (pg/ml)	FLRG	Q12841	seq.13112.179	FLRG	LUM46	0.12483	14.1119	0.930343	0.355688	0.618503	-6.30812	M2 vs. HC	No Change
OPN (pg/ml)	OPN	P10451	seq.13113.7	OPN	LUM47	-0.246588	13.3676	-0.866543	0.389428	0.618503	-6.36481	M2 vs. HC	No Change
Resistin (pg/ml)	Resistin	Q9HD89	seq.3046.31	Resistin	LUM48	-0.126459	13.2711	-0.769589	0.444373	0.66656	-6.44342	M2 vs. HC	No Change
FGFbasic (pg/ml)	FGF basic	P09038	seq.3025.50	FGF basic	LUM49	0.322856	1.68423	0.744128	0.460939	0.670029	-6.37287	M2 vs. HC	No Change
GCSF (pg/ml)	G-CSF (seq1)	P09919	seq.4840.73	G-CSF	LUM50	-0.0360439	4.33975	-0.135535	0.892712	0.892712	-6.6242	M2 vs. HC	No Change
FGF1 (pg/ml)	FGF1	P05230	seq.3486.58	FGF1	LUM53	0.529171	3.74923	1.37216	0.177124	0.434759	-5.68293	M2 vs. HC	No Change
IL-4 (pg/ml)	IL-4 (seq1)	P05112	seq.13663.2	IL-4	LUM55	-0.0543917	4.78887	-0.215201	0.830406	0.868218	-6.67299	M2 vs. HC	No Change
IL-7 (pg/ml)	IL-7 (seq1)	P13232	seq.14049.17	IL-7	LUM56	0.0561628	2.56586	0.294043	0.769739	0.868218	-6.65307	M2 vs. HC	No Change
IL-13 (pg/ml)	IL-13 (seq 1)	P35225	seq.14085.28	IL-13	LUM57	0.183257	8.76606	0.89431	0.377259	0.618503	-6.11586	M2 vs. HC	No Change

## Sheet: 10_M3 vs. HC
Target	Symbol	UniProt	AptName	Name	id	logFC	AveExpr	t	P.Value	adj.P.Val	B	Group	Significant
Adiponectin (pg/ml)	Adiponectin	Q15848	seq.3554.24	Adiponectin	LUM1	-0.178584	23.3851	-1.213	0.232403	0.482683	-6.06752	M3 vs. HC	No Change
Serpin (pg/ml)	SERPINE1	P05121	seq.2925.9	SERPINE1	LUM2	-0.228344	16.6142	-1.53233	0.133489	0.379389	-5.64437	M3 vs. HC	No Change
Complement C2 (pg/ml)	C2	P06681	seq.3186.2	C2	LUM3	-0.0699673	24.021	-0.462363	0.646383	0.782607	-6.691	M3 vs. HC	No Change
Follistatin-like 1 (pg/ml)	Follistatin-like 1	Q12841	seq.13112.179	Follistatin-like 1	LUM4	-0.178636	11.2245	-2.04848	0.0472652	0.227072	-4.78118	M3 vs. HC	Down (pval < 0.05)
NCAM1 (pg/ml)	NCAM1	P13591	seq.20161.41	NCAM1	LUM5	-0.125888	15.2305	-0.683241	0.498482	0.708369	-6.56394	M3 vs. HC	No Change
IL-16 (pg/ml)	IL-16	Q14005	seq.2774.10	IL-16	LUM6	-0.388118	4.80516	-3.19692	0.00274915	0.0296908	-2.20669	M3 vs. HC	Down (qval < 0.05)
NAGLU (pg/ml)	NAGLU	P54802	seq.15509.2	NAGLU	LUM7	0.1049	10.7917	0.526985	0.60118	0.75497	-6.65882	M3 vs. HC	No Change
RAGE (pg/ml)	AGER	Q15109	seq.4125.52	AGER	LUM8	-0.0133286	8.96783	-0.0802137	0.936476	0.936476	-6.79573	M3 vs. HC	No Change
ACRP30 (pg/ml)	ACRP30	P02748	seq.3554.24	ACRP30	LUM9	-0.149669	22.3716	-0.576555	0.567543	0.753633	-6.63132	M3 vs. HC	No Change
RANTES (pg/ml)	RANTES (seq1)	P13501	seq.2523.31	RANTES	LUM10	-0.287698	14.9659	-1.26774	0.212387	0.482683	-6.00138	M3 vs. HC	No Change
CC9 (pg/ml)	CC9	P02748	seq.13722.105	CC9	LUM11	-0.031021	25.5302	-0.200325	0.842265	0.8899	-6.77867	M3 vs. HC	No Change
GAS6 (pg/ml)	GAS-6	Q14393	seq.15391.114	GAS-6	LUM12	-0.209171	13.4725	-1.98089	0.0546656	0.227072	-4.906	M3 vs. HC	No Change
Myoglobin (pg/ml)	Myoglobin	P02144	seq.3042.7	Myoglobin	LUM13	-0.337976	11.7641	-2.1444	0.0382712	0.206664	-4.59831	M3 vs. HC	Down (pval < 0.05)
PDGF-BB (pg/ml)	PDGF-BB	SL000537	seq.4149.8	PDGF-BB	LUM14	-0.41301	12.4189	-2.46499	0.0181959	0.153528	-3.94069	M3 vs. HC	Down (pval < 0.05)
BDNF (pg/ml)	BDNF (seq1)	P23560	seq.14047.78	BDNF	LUM15	-0.132914	14.3694	-0.967344	0.339315	0.572594	-6.33064	M3 vs. HC	No Change
Collagen a1 (pg/ml)	Collagen A1 (seq1)	P02452	seq.11140.56	Collagen A1	LUM16	-0.180722	11.2082	-0.686468	0.496468	0.708369	-6.56173	M3 vs. HC	No Change
FAP (pg/ml)	FAP	Q12884	seq.5029.3	FAP	LUM17	-0.264341	15.5536	-1.90631	0.0639753	0.246762	-5.03975	M3 vs. HC	No Change
MPO (pg/ml)	MPO	P05164	seq.2580.83	MPO	LUM18	-1.84421	17.5	-6.16837	2.98755e-07	1.61328e-05	6.59247	M3 vs. HC	Down (qval < 0.05)
PDGF-AA (pg/ml)	PDGF-AA	P04085	seq.4499.21	PDGF-AA	LUM19	-0.25939	11.7819	-1.74524	0.0887956	0.282056	-5.31397	M3 vs. HC	No Change
CCL2 (pg/ml)	CCL2	P13500	seq.2578.67	CCL2	LUM20	-0.164962	8.18964	-1.05383	0.298426	0.519839	-6.24438	M3 vs. HC	No Change
CX3CL1 (pg/ml)	CX3CL1	P78423	seq.2827.23	CX3CL1	LUM21	0.152679	10.3378	0.779566	0.440338	0.679378	-6.49355	M3 vs. HC	No Change
HGF (pg/ml)	HGF	P14210	seq.2681.23	HGF	LUM22	-0.697246	7.48774	-4.36618	8.9862e-05	0.00242627	1.0454	M3 vs. HC	Down (qval < 0.05)
IL-8 (pg/ml)	IL-8	P10145	seq.3447.64	IL-8	LUM23	-0.861276	2.65941	-3.21798	0.00263576	0.0296908	-2.14286	M3 vs. HC	Down (qval < 0.05)
Leptin (pg/ml)	Leptin (seq1)	P41159	seq.2575.5	Leptin	LUM24	0.812419	12.6029	2.17324	0.0358796	0.206664	-4.54202	M3 vs. HC	Up (pval < 0.05)
Osteoactivin (pg/ml)	Osteoactivin (seq1)	Q14956	seq.5080.131	Osteoactivin	LUM25	-0.103757	14.3465	-1.08544	0.28437	0.519839	-6.21111	M3 vs. HC	No Change
TGFalpha (pg/ml)	TGF-alpha			TGF-alpha	LUM26	-0.934558	2.67961	-4.02239	0.000314255	0.0056566	-0.044876	M3 vs. HC	Down (qval < 0.05)
CCL19 (pg/ml)	CCL19	Q99731	seq.4922.13	CCL19	LUM27	-0.492001	6.07522	-1.22404	0.228258	0.482683	-6.0544	M3 vs. HC	No Change
CXCL5 (pg/ml)	CXCL5	P42830	seq.2979.8	CXCL5	LUM28	-0.38486	10.0567	-1.55801	0.127286	0.379389	-5.60652	M3 vs. HC	No Change
TNFRSF11B (pg/ml)	OPG	O00300	seq.8304.50	OPG	LUM29	-0.0504529	9.23126	-0.423821	0.674018	0.791238	-6.70821	M3 vs. HC	No Change
AgRP (pg/ml)	AgRP	O00253	seq.2813.11	AgRP	LUM30	-0.263926	4.8911	-1.78044	0.0827717	0.279355	-5.25578	M3 vs. HC	No Change
APP (pg/ml)	APP	P05067	seq.3171.57	APP	LUM31	-0.323263	14.2973	-1.23586	0.224073	0.482683	-6.03651	M3 vs. HC	No Change
CA9 (pg/ml)	CA9	Q16790	seq.3798.71	CA9	LUM32	0.457253	4.6913	1.40869	0.16725	0.451574	-5.78506	M3 vs. HC	No Change
CCL11 (pg/ml)	CCL11	P51671	seq.5301.7	CCL11	LUM33	-0.277795	6.78514	-1.0976	0.279263	0.519839	-6.19553	M3 vs. HC	No Change
Collagen IV (pg/ml)	Collagen IV			Collagen IV	LUM34	-0.428796	8.65115	-2.36143	0.0232792	0.157135	-4.16065	M3 vs. HC	Down (pval < 0.05)
FABP4 (pg/ml)	FABP4 (seq1)	P15090	seq.15386.7	FABP4	LUM35	0.160768	12.6888	0.656282	0.515485	0.713749	-6.58202	M3 vs. HC	No Change
Insulin (pg/ml)	Insulin	P01308	seq.4883.56	Insulin	LUM36	0.350457	8.34813	0.820291	0.417021	0.662328	-6.46108	M3 vs. HC	No Change
OSM (pg/ml)	OSM (seq1)	P13725	seq.14063.17	OSM	LUM37	0.0500016	10.5182	0.216602	0.829644	0.8899	-6.77523	M3 vs. HC	No Change
Prolactin (pg/ml)	Prolactin (seq1)	P01236	seq.10967.12	Prolactin	LUM38	0.909893	13.329	2.42759	0.0199018	0.153528	-4.02091	M3 vs. HC	Up (pval < 0.05)
VCAM-1 (pg/ml)	VCAM-1 (seq 1)	P19320	seq.20093.9	VCAM-1	LUM39	-0.19708	19.2932	-1.17378	0.24758	0.495161	-6.11326	M3 vs. HC	No Change
A1-microglobulin (pg/ml)	a1-microglobulin	P02760	seq.15453.3	a1-microglobulin	LUM40	0.0673948	23.5408	0.71135	0.481088	0.708369	-6.54433	M3 vs. HC	No Change
BAFF (pg/ml)	BAFF	Q9Y275	seq.3059.50	BAFF	LUM41	0.108017	9.41259	0.836561	0.407921	0.662328	-6.44767	M3 vs. HC	No Change
Cath S (pg/ml)	Cathepsin S	P25774	seq.3181.50	Cathepsin S	LUM42	-0.0434948	12.6698	-0.227721	0.821049	0.8899	-6.77273	M3 vs. HC	No Change
CCL24 (pg/ml)	CCL24	O00175	seq.4128.27	CCL24	LUM43	0.155077	9.75741	0.548951	0.586159	0.753633	-6.64693	M3 vs. HC	No Change
C5a (pg/ml)	C5a	P01031	seq.2851.63	C5a	LUM44	0.333389	13.1302	1.06409	0.293813	0.519839	-6.23368	M3 vs. HC	No Change
D-dimer (pg/ml)	D-dimer		seq.4907.56	D-dimer	LUM45	-0.725194	10.8183	-2.00975	0.0513907	0.227072	-4.85311	M3 vs. HC	No Change
FLRG (pg/ml)	FLRG	Q12841	seq.13112.179	FLRG	LUM46	0.0465543	14.0696	0.268355	0.789836	0.8899	-6.76254	M3 vs. HC	No Change
OPN (pg/ml)	OPN	P10451	seq.13113.7	OPN	LUM47	-0.0381532	13.5568	-0.160363	0.87342	0.8899	-6.78596	M3 vs. HC	No Change
Resistin (pg/ml)	Resistin	Q9HD89	seq.3046.31	Resistin	LUM48	-0.297724	13.249	-1.30248	0.200368	0.482683	-5.958	M3 vs. HC	No Change
FGFbasic (pg/ml)	FGF basic	P09038	seq.3025.50	FGF basic	LUM49	-0.137122	1.70416	-0.174522	0.862855	0.8899	-6.43459	M3 vs. HC	No Change
GCSF (pg/ml)	G-CSF (seq1)	P09919	seq.4840.73	G-CSF	LUM50	0.177937	4.34767	0.559058	0.579883	0.753633	-6.55041	M3 vs. HC	No Change
FGF1 (pg/ml)	FGF1	P05230	seq.3486.58	FGF1	LUM53	0.953973	3.72415	1.83708	0.0764241	0.275127	-4.97752	M3 vs. HC	No Change
IL-4 (pg/ml)	IL-4 (seq1)	P05112	seq.13663.2	IL-4	LUM55	-0.168218	4.86946	-0.454746	0.652172	0.782607	-6.65088	M3 vs. HC	No Change
IL-7 (pg/ml)	IL-7 (seq1)	P13232	seq.14049.17	IL-7	LUM56	-0.268996	2.47408	-1.22551	0.228314	0.482683	-6.01526	M3 vs. HC	No Change
IL-13 (pg/ml)	IL-13 (seq 1)	P35225	seq.14085.28	IL-13	LUM57	0.039106	8.69824	0.260646	0.797152	0.8899	-6.59034	M3 vs. HC	No Change

[truncated: 1 more sheets: 11_ELISA]
