# Supplementary material for: Charting the circulating proteome in ME/CFS using cross-system profiling to uncover mechanistic insights
Source: Cell Rep Med. 2026 Mar 4;7(3):102647. doi: 10.1016/j.xcrm.2026.102647 (PMC13006441; doi:10.1016/j.xcrm.2026.102647)
Supplement: Supplemental data S7. Comparison with other SomaLogic ME/CFS cohorts [file mmc8.xlsx]

## Sheet: 1_Information
File name	SuppData7
File information	Comparison with other Somalogic ME/CFS cohorts
Annotation database	Annotations provided by Somascan
Sheets:	Technical Comment / Action
1_Information	Information about file contents
2_Hoel	Univariate statistics; Hoel 2025 (this study)
3_Germain	Univariate statistics; Germain 2021 (PMID: 33572894)
4_Walitt	Univariate statistics; Walitt 2024 (PMID: 38383456)
5_Shared	List showing shared features

## Sheet: 2_Hoel
AptName	TargetFullName	EntrezGeneID	EntrezGeneSymbol	logFC	AveExpr	t	P.Value	adj.P.Val	B	Significant
seq.10000.28	Beta-crystallin B2	1415	CRYBB2	-0.194865	10.4233	-3.06657	0.00303512	0.0267598	-1.97123	Down (qval < 0.05)
seq.10001.7	RAF proto-oncogene serine/threonine-protein kinase	5894	RAF1	-0.0253855	8.86019	-1.02375	0.309332	0.564069	-5.7867	No Change
seq.10003.15	Zinc finger protein 41	7592	ZNF41	-0.0205318	8.36765	-0.600884	0.549777	0.756704	-6.11999	No Change
seq.10006.25	ETS domain-containing protein Elk-1	2002	ELK1	0.0375586	9.94997	0.537525	0.592539	0.784945	-6.15517	No Change
seq.10008.43	Guanylyl cyclase-activating protein 1	2978	GUCA1A	0.0154074	9.86639	0.652055	0.516412	0.736223	-6.08875	No Change
seq.10010.10	Beclin-1	8678	BECN1	0.0186436	9.32808	1.0055	0.317977	0.572964	-5.80459	No Change
seq.10011.65	Inositol polyphosphate 5-phosphatase OCRL-1	4952	OCRL	0.107197	11.4551	5.42333	7.2304e-07	0.000147159	5.73811	Up (qval < 0.05)
seq.10012.5	SAM pointed domain-containing Ets transcription factor	25803	SPDEF	-0.029091	11.3221	-1.18123	0.241343	0.49155	-5.61945	No Change
seq.10014.31	Zinc finger protein SNAI2	6591	SNAI2	-0.0301032	10.6193	-2.29957	0.0243329	0.113304	-3.79793	Down (pval < 0.05)
seq.10015.119	Voltage-gated potassium channel subunit beta-2	8514	KCNAB2	-0.036948	10.0371	-1.74576	0.0850566	0.255833	-4.83448	No Change
seq.10022.207	DNA polymerase eta	5429	POLH	0.0136573	8.16629	0.274523	0.784458	0.904868	-6.25955	No Change
seq.10023.32	Vitamin D3 receptor	7421	VDR	-0.00851891	10.7352	-0.266351	0.790719	0.90695	-6.26171	No Change
seq.10024.44	4-hydroxy-2-oxoglutarate aldolase, mitochondrial	112817	HOGA1	-0.0155641	10.5517	-0.272593	0.785935	0.905574	-6.26007	No Change
seq.10025.1	Dihydrolipoyl dehydrogenase, mitochondrial	1738	DLD	-0.117272	10.5683	-2.11633	0.0377246	0.151208	-4.16873	Down (pval < 0.05)
seq.10030.8	Adenine DNA glycosylase	4595	MUTYH	0.0344946	7.88364	1.15311	0.252625	0.50463	-5.65101	No Change
seq.10035.6	Dual specificity protein phosphatase 4	1846	DUSP4	0.0482691	9.99835	2.522	0.0138484	0.076729	-3.31252	Up (pval < 0.05)
seq.10036.201	Zinc fingers and homeoboxes protein 3	23051	ZHX3	0.000690783	12.6387	0.0297354	0.976359	0.990692	-6.29602	No Change
seq.10037.98	Sialic acid-binding Ig-like lectin 12	89858	SIGLEC12	-0.00185521	9.41853	-0.0388804	0.969092	0.986597	-6.29572	No Change
seq.10039.32	Purine nucleoside phosphorylase	4860	PNP	-0.363156	10.4597	-3.70805	0.000404058	0.00711208	-0.142441	Down (qval < 0.05)
seq.10040.63	Tumor protein 63	8626	TP63	0.0238835	9.76371	0.277735	0.782	0.903171	-6.25868	No Change
seq.10041.3	Hepatocyte nuclear factor 4-alpha	3172	HNF4A	0.238111	14.5085	4.21115	7.15251e-05	0.00243751	1.45245	Up (qval < 0.05)
seq.10042.8	Serine/threonine-protein kinase Sgk3	100533105	SGK3	-0.00780778	10.7135	-0.377775	0.706694	0.859448	-6.2266	No Change
seq.10043.31	Bromodomain-containing protein 4	23476	BRD4	-0.0470311	10.0205	-2.07076	0.0419154	0.163098	-4.25675	Down (pval < 0.05)
seq.10044.12	Protein Wnt-10a	80326	WNT10A	0.0190091	11.6574	0.319519	0.750245	0.885262	-6.24647	No Change
seq.10045.47	Cullin-3	8452	CUL3	-0.00294646	9.52664	-0.0587301	0.953327	0.98008	-6.29477	No Change
seq.10046.55	Baculoviral IAP repeat-containing protein 2	329	BIRC2	0.0208196	10.6064	0.250228	0.803113	0.912878	-6.26579	No Change
seq.10047.12	Neutrophil cytosol factor 2	4688	NCF2	0.0601466	9.92756	1.19771	0.234901	0.483461	-5.60062	No Change
seq.10048.7	Core-binding factor subunit beta	865	CBFB	0.0350295	10.6722	2.15265	0.0346492	0.14317	-4.09736	Up (pval < 0.05)
seq.10049.112	Telomeric repeat-binding factor 1	7013	TERF1	0.0054487	9.76909	0.287918	0.774225	0.899187	-6.25586	No Change
seq.10053.5	Integrin-linked protein kinase	3611	ILK	-0.379794	11.7436	-2.7158	0.00824735	0.0535763	-2.85932	Down (pval < 0.05)
seq.10054.3	Gigaxonin	8139	GAN	0.0176889	9.69753	0.684256	0.495979	0.722404	-6.0678	No Change
seq.10056.5	Forkhead box protein M1	2305	FOXM1	-0.0724188	9.57025	-2.46157	0.0161944	0.0853598	-3.44815	Down (pval < 0.05)
seq.10058.1	UV excision repair protein RAD23 homolog A	5886	RAD23A	-0.177975	13.0082	-2.26149	0.0267063	0.12075	-3.87718	Down (pval < 0.05)
seq.10063.10	E3 ubiquitin-protein ligase FANCL	55120	FANCL	-0.00292551	9.69576	-0.19225	0.84808	0.934981	-6.27835	No Change
seq.10064.12	Putative hydrolase RBBP9	10741	RBBP9	0.0070705	11.545	0.354219	0.724195	0.870287	-6.23503	No Change
seq.10069.2	Peptidyl-prolyl cis-trans isomerase NIMA-interacting 1	5300	PIN1	-0.0269136	10.1833	-1.51572	0.133907	0.344358	-5.18871	No Change
seq.10070.22	1-phosphatidylinositol 4,5-bisphosphate phosphodiesterase gamma-2	5336	PLCG2	-0.129648	10.3287	-2.81213	0.00631611	0.0441165	-2.62393	Down (qval < 0.05)
seq.10073.22	Tyrosyl-DNA phosphodiesterase 1	55775	TDP1	0.0258938	10.5097	0.990199	0.325345	0.580026	-5.81934	No Change
seq.10074.128	Bromodomain-containing protein 2	6046	BRD2	0.000725609	10.9814	0.0409362	0.967458	0.985618	-6.29563	No Change
seq.10075.75	Acyl-CoA-binding domain-containing protein 6	84320	ACBD6	-0.022206	7.96182	-0.515896	0.607485	0.796678	-6.16629	No Change
seq.10076.1	AP-4 complex subunit mu-1	9179	AP4M1	-0.0503143	10.919	-2.45764	0.0163585	0.0859202	-3.45686	Down (pval < 0.05)
seq.10078.5	BAG family molecular chaperone regulator 3	9531	BAG3	0.0400529	10.052	1.59729	0.114519	0.312197	-5.06841	No Change
seq.10080.9	Translation initiation factor eIF-2B subunit alpha	1967	EIF2B1	-0.117022	9.22129	-1.72598	0.0885787	0.263935	-4.86676	No Change
seq.10081.17	DNA-binding protein SATB2	23314	SATB2	-0.0291859	9.94439	-0.826594	0.411159	0.655332	-5.96328	No Change
seq.10082.251	Neurofilament light polypeptide	4747	NEFL	-0.0334323	11.967	-0.797102	0.427975	0.668609	-5.98653	No Change
seq.10085.25	Steroidogenic acute regulatory protein, mitochondrial	6770	STAR	0.00535943	11.183	0.175877	0.860878	0.940845	-6.2813	No Change
seq.10086.39	Cystathionine beta-synthase	102724560	CBS	0.200867	11.4264	3.79169	0.00030558	0.00587661	0.113657	Up (qval < 0.05)
seq.10087.10	Alpha-crystallin A chain	102724652	CRYAA	0.00384348	9.35677	0.172466	0.863548	0.94197	-6.28188	No Change
seq.10088.37	Adenine phosphoribosyltransferase	353	APRT	-0.0398339	9.05697	-0.544244	0.587931	0.782378	-6.15163	No Change
seq.10089.7	N-acetylserotonin O-methyltransferase-like protein	8623	ASMTL	0.0190376	9.52018	0.38548	0.701002	0.85547	-6.22372	No Change
seq.10336.3	E3 ubiquitin-protein ligase CHIP	10273	STUB1	0.069074	9.33367	0.74969	0.455849	0.690941	-6.02216	No Change
seq.10339.48	Gamma-enolase	2026	ENO2	0.235766	12.379	2.87526	0.00528602	0.0389951	-2.46613	Up (qval < 0.05)
seq.10342.55	E3 SUMO-protein ligase PIAS4	51588	PIAS4	-0.0223606	9.83501	-0.633641	0.528294	0.744429	-6.10029	No Change
seq.10344.334	Interleukin-10 receptor subunit alpha	3587	IL10RA	0.0438032	11.4337	1.71531	0.0905285	0.267353	-4.88403	No Change
seq.10346.5	Signal transducer and activator of transcription 3	6774	STAT3	-0.34248	13.176	-5.12899	2.30953e-06	0.000288956	4.65017	Down (qval < 0.05)
seq.10351.51	Interferon regulatory factor 1	3659	IRF1	0.0635016	10.5316	1.19631	0.235443	0.484168	-5.60223	No Change
seq.10354.57	Signal transducer and activator of transcription 3	6774	STAT3	-0.0585796	12.0011	-1.6198	0.109585	0.304024	-5.03418	No Change
seq.10356.21	Transcription factor AP-1	3725	JUN	0.00544552	11.6716	0.154211	0.877869	0.949419	-6.28481	No Change
seq.10361.25	2'-5'-oligoadenylate synthase 1	4938	OAS1	0.00436563	9.96599	0.0562119	0.955326	0.980622	-6.29491	No Change
seq.10362.35	Myc proto-oncogene protein	4609	MYC	0.0426397	9.77799	1.39431	0.167451	0.392617	-5.35677	No Change
seq.10363.13	Mothers against decapentaplegic homolog 3	4088	SMAD3	-0.0533756	13.056	-0.803559	0.424259	0.664787	-5.98151	No Change
seq.10364.6	Mothers against decapentaplegic homolog 2	4087	SMAD2	-0.233909	11.1348	-3.52974	0.00072412	0.0102726	-0.675439	Down (qval < 0.05)
seq.10365.132	Interleukin-23	3593|51561	IL12B|IL23A	-0.0100455	10.3591	-0.235889	0.814179	0.918615	-6.2692	No Change
seq.10366.11	Platelet-derived growth factor receptor alpha	5156	PDGFRA	0.0151963	11.1788	0.308652	0.758465	0.889539	-6.24981	No Change
seq.10367.62	Interleukin-12	3592|3593	IL12A|IL12B	0.0741408	8.45827	2.56557	0.012352	0.0716354	-3.21304	Up (pval < 0.05)
seq.10370.21	Signal transducer and activator of transcription 1-alpha/beta	6772	STAT1	-0.144911	8.53586	-4.14883	8.92093e-05	0.0027584	1.24806	Down (qval < 0.05)
seq.10372.18	Signal transducer and activator of transcription 6	6778	STAT6	-0.205089	12.0136	-3.98664	0.000157215	0.00384961	0.72494	Down (qval < 0.05)
seq.10382.1	Angiopoietin-related protein 3	27329	ANGPTL3	0.0954168	16.0526	1.30399	0.19633	0.433155	-5.47317	No Change
seq.10390.21	E3 ubiquitin-protein ligase ZNRF3	84133	ZNRF3	-0.0094254	9.01916	-0.353534	0.724706	0.870479	-6.23527	No Change
seq.10391.1	Angiopoietin-related protein 3	27329	ANGPTL3	-0.0382978	10.737	-0.390996	0.696939	0.853852	-6.22163	No Change
seq.10396.6	Induced myeloid leukemia cell differentiation protein Mcl-1	4170	MCL1	0.0345281	7.67085	0.733915	0.465349	0.699121	-6.03354	No Change
seq.10398.110	Ankyrin repeat domain-containing protein 1	27063	ANKRD1	0.0115226	9.86963	0.822312	0.413576	0.65761	-5.96671	No Change
seq.10418.36	Syntaxin-12	23673	STX12	-0.346061	12.4141	-2.80103	0.00651524	0.0448236	-2.65138	Down (qval < 0.05)
seq.10419.1	Scavenger receptor class A member 5	286133	SCARA5	0.106218	12.6417	1.50522	0.136579	0.348558	-5.20375	No Change
seq.10420.30	Fas apoptotic inhibitory molecule 1	55179	FAIM	-0.000915805	10.1235	-0.0177141	0.985915	0.994615	-6.2963	No Change
seq.10424.31	Neural proliferation differentiation and control protein 1	56654	NPDC1	0.0623437	9.75197	2.39188	0.019337	0.096248	-3.60109	Up (pval < 0.05)
seq.10425.3	Beta-1,4-galactosyltransferase 5	9334	B4GALT5	-0.0233338	11.1764	-1.26488	0.209936	0.449503	-5.52128	No Change
seq.10426.21	Golgi SNAP receptor complex member 2	9570	GOSR2	0.0547994	9.17259	0.592216	0.555535	0.760522	-6.12504	No Change
seq.10428.1	Killer cell immunoglobulin-like receptor 2DS2	100132285	KIR2DS2	0.0066058	11.7731	0.0920184	0.926935	0.969297	-6.29231	No Change
seq.10430.31	4F2 cell-surface antigen heavy chain	6520	SLC3A2	0.0699162	8.30064	1.80818	0.0746951	0.235717	-4.73046	No Change
seq.10432.3	Uncharacterized protein KIAA1644	85352	SHISAL1	-0.0317848	7.65572	-0.832627	0.407769	0.653417	-5.95843	No Change
seq.10435.2	N(4)-(beta-N-acetylglucosaminyl)-L-asparaginase	175	AGA	0.0421947	10.0143	2.41788	0.0181058	0.0920621	-3.54446	Up (pval < 0.05)
seq.10438.19	Granulocyte-macrophage colony-stimulating factor receptor subunit alpha	1438	CSF2RA	0.014197	10.7752	0.437864	0.662777	0.83399	-6.20264	No Change
seq.10439.57	Alpha-amylase 2B	280	AMY2B	0.0434962	13.0843	0.475923	0.63555	0.816817	-6.18565	No Change
seq.10440.26	CXADR-like membrane protein	79827	CLMP	0.103602	10.5357	3.57248	0.00063058	0.00964564	-0.549314	Up (qval < 0.05)
seq.10442.1	Transmembrane protein 190	147744	TMEM190	-0.00150049	8.67742	-0.0185142	0.985279	0.994615	-6.29629	No Change
seq.10445.20	Apolipoprotein M	55937	APOM	-0.0511832	9.83846	-1.35033	0.181079	0.412738	-5.41437	No Change
seq.10447.18	Polyadenylate-binding protein 3	5042	PABPC3	-0.0664765	10.9108	-3.05698	0.00312245	0.0272684	-1.99664	Down (qval < 0.05)
seq.10449.31	Protein shisa-2 homolog	387914	SHISA2	-0.0252081	12.0871	-0.76041	0.449457	0.684836	-6.01429	No Change
seq.10451.11	Nucleobindin-1	4924	NUCB1	0.0248002	12.6128	0.600631	0.549945	0.756704	-6.12014	No Change
seq.10453.7	Carcinoembryonic antigen-related cell adhesion molecule 20	125931	CEACAM20	-0.0120006	7.64885	-0.201839	0.840604	0.931159	-6.2765	No Change
seq.10454.99	DnaJ homolog subfamily C member 16	23341	DNAJC16	-0.0538015	8.5302	-0.726233	0.470017	0.702776	-6.039	No Change
seq.10455.196	Interleukin-31	386653	IL31	0.322115	10.3292	2.82683	0.00606095	0.0429483	-2.58743	Up (qval < 0.05)
seq.10457.3	Interleukin-18 receptor accessory protein	8807	IL18RAP	0.00347144	10.0571	0.15918	0.873966	0.947411	-6.28404	No Change
seq.10460.1	Chitotriosidase-1	1118	CHIT1	0.116227	11.4522	0.849505	0.398376	0.645889	-5.94465	No Change
seq.10462.14	Insulin-like peptide INSL5	10022	INSL5	-0.039591	9.26232	-0.450303	0.653826	0.829394	-6.19724	No Change
seq.10463.23	Intestinal-type alkaline phosphatase	248	ALPI	0.00604402	10.1913	0.258335	0.796875	0.910164	-6.26377	No Change
seq.10464.6	Anthrax toxin receptor 1	84168	ANTXR1	-0.165487	11.1538	-3.84945	0.000251455	0.00523412	0.292688	Down (qval < 0.05)
seq.10470.34	Thioredoxin domain-containing protein 11	51061	TXNDC11	0.0620968	9.30778	0.664863	0.508232	0.73102	-6.08054	No Change
seq.10472.53	Tumor necrosis factor receptor superfamily member 14	8764	TNFRSF14	0.0472448	10.7302	1.63829	0.105662	0.296591	-5.00574	No Change
seq.10473.2	Trefoil factor 2	7032	TFF2	0.08995	8.57108	1.26944	0.208313	0.447766	-5.51574	No Change
seq.10479.18	Stromelysin-2	4319	MMP10	0.0654833	12.1034	1.18818	0.238611	0.488489	-5.61154	No Change
seq.10480.33	CD59 glycoprotein	966	CD59	0.0494201	11.0759	1.27281	0.207121	0.446214	-5.51163	No Change
seq.10485.56	Melanoma-associated antigen 4	4103	MAGEA4	0.261257	7.07663	0.959155	0.340645	0.592429	-5.8486	No Change
seq.10490.3	Dolichyl-diphosphooligosaccharide--protein glycosyltransferase subunit 1	6184	RPN1	0.163007	11.7854	2.96449	0.00409229	0.0328774	-2.23838	Up (qval < 0.05)
seq.10496.11	Calcium-activated chloride channel regulator 1	1179	CLCA1	0.104899	10.7385	1.89115	0.0625696	0.208385	-4.58702	No Change
seq.10499.1	Transmembrane protein 106A	113277	TMEM106A	-0.133812	9.32079	-2.17746	0.0326764	0.13855	-4.048	Down (pval < 0.05)
seq.10505.12	E3 ubiquitin-protein ligase RNF43	54894	RNF43	-0.0209929	10.453	-0.599123	0.550945	0.757368	-6.12103	No Change
seq.10506.53	Membrane-associated progesterone receptor component 2	10424	PGRMC2	0.0121517	10.8418	0.231329	0.817706	0.920327	-6.27025	No Change
seq.10507.166	Acrosomal protein SP-10	56	ACRV1	0.000407971	8.6442	0.0119556	0.990494	0.996067	-6.29639	No Change
seq.10510.62	SLP adapter and CSK-interacting membrane protein	388325	SCIMP	0.0282026	8.10717	0.97789	0.331356	0.583617	-5.83105	No Change
seq.10511.10	Collagen alpha-3(VI) chain	1293	COL6A3	0.113937	10.9436	0.344152	0.731721	0.874603	-6.23847	No Change
seq.10512.13	Cytokine receptor common subunit beta	1439	CSF2RB	0.0418275	8.82676	1.20253	0.233041	0.481526	-5.59506	No Change
seq.10513.13	Calsenilin	30818	KCNIP3	0.168189	9.9796	2.39987	0.0189509	0.0952111	-3.58374	Up (pval < 0.05)
seq.10514.5	Prostaglandin-H2 D-isomerase	5730	PTGDS	0.166427	14.3481	3.17837	0.00217214	0.0209687	-1.67076	Up (qval < 0.05)
seq.10521.10	Matrix-remodeling-associated protein 8	54587	MXRA8	-0.171554	9.65358	-3.34745	0.00129154	0.0145632	-1.20123	Down (qval < 0.05)
seq.10527.22	ATP-dependent RNA helicase A	1660	DHX9	-0.00351393	8.47071	-0.119727	0.905028	0.960284	-6.28943	No Change
seq.10528.2	Dipeptidase 1	1800	DPEP1	-0.0154316	9.58788	-0.420685	0.67522	0.841773	-6.20985	No Change
seq.10530.8	Proteasome subunit beta type-6	5694	PSMB6	-0.0033974	9.35867	-0.161366	0.872251	0.946391	-6.2837	No Change
seq.10531.18	GTPase NRas	4893	NRAS	-0.161812	11.1171	-3.10621	0.00269796	0.0246176	-1.86563	Down (qval < 0.05)
seq.10534.40	Poly [ADP-ribose] polymerase 1	142	PARP1	-0.051575	9.62787	-2.31709	0.0233048	0.109635	-3.76107	Down (pval < 0.05)
seq.10535.25	Cytochrome c oxidase subunit 6A2, mitochondrial	1339	COX6A2	0.133215	8.37328	0.599224	0.550878	0.757368	-6.12097	No Change
seq.10539.30	CD99 antigen-like protein 2	83692	CD99L2	-0.0181982	10.626	-0.656355	0.513658	0.734499	-6.08601	No Change
seq.10546.2	Thrombospondin-type laminin G domain and EAR repeat-containing protein	54084	TSPEAR	0.0292229	10.1973	0.321147	0.749016	0.884224	-6.24596	No Change
seq.10550.37	Bone morphogenetic protein receptor type-1B	658	BMPR1B	0.00152231	9.68868	0.0704507	0.944027	0.97641	-6.29402	No Change
seq.10551.7	Linker for activation of T-cells family member 1	27040	LAT	0.315647	10.8249	1.33512	0.185984	0.418846	-5.43389	No Change
seq.10552.88	NKG2-F type II integral membrane protein	8302	KLRC4	-0.152862	9.54816	-1.04383	0.300007	0.555229	-5.76666	No Change
seq.10553.8	Torsin-1A-interacting protein 2	163590	TOR1AIP2	0.231275	11.5119	2.2847	0.0252363	0.115929	-3.829	Up (pval < 0.05)
seq.10554.23	Beta-galactosidase	2720	GLB1	0.059552	7.47765	0.329146	0.742987	0.881455	-6.24341	No Change
seq.10557.6	Testis-expressed sequence 29 protein	121793	TEX29	-0.0317659	11.0441	-0.918019	0.36163	0.611649	-5.88597	No Change
seq.10558.26	Protocadherin-9	5101	PCDH9	0.0617717	12.6104	0.85265	0.396641	0.644244	-5.94206	No Change
seq.10560.1	Integral membrane protein 2C	81618	ITM2C	-0.00719095	9.31702	-0.151499	0.88	0.950743	-6.28521	No Change
seq.10561.5	Peptidoglycan recognition protein 3	114771	PGLYRP3	0.0540925	10.9887	1.29113	0.20073	0.437949	-5.48915	No Change
seq.10562.42	Neuropilin and tolloid-like protein 2	81831	NETO2	0.0177424	10.1331	0.385262	0.701163	0.855524	-6.22381	No Change
seq.10563.13	LysM and putative peptidoglycan-binding domain-containing protein 3	116068	LYSMD3	0.0287294	8.3038	1.46576	0.147006	0.364505	-5.25946	No Change
seq.10565.19	SLIT and NTRK-like protein 3	22865	SLITRK3	0.0422891	12.4519	0.344758	0.731267	0.874346	-6.23827	No Change
seq.10569.28	Microfibrillar-associated protein 2	4237	MFAP2	-0.0498044	11.9443	-1.51378	0.134397	0.345154	-5.19149	No Change
seq.10571.14	Alpha-1,3-mannosyl-glycoprotein 2-beta-N-acetylglucosaminyltransferase	4245	MGAT1	0.107254	9.02222	1.60798	0.112153	0.308001	-5.05221	No Change
seq.10572.65	Cystatin-8	10047	CST8	0.0976431	12.6572	1.92709	0.0578577	0.198339	-4.52308	No Change
seq.10574.10	Beta-2-microglobulin	567	B2M	-0.0443507	11.3351	-0.267217	0.790055	0.906894	-6.26149	No Change
seq.10575.31	Poly(U)-binding-splicing factor PUF60	22827	PUF60	-0.0673531	11.9468	-1.98151	0.0512978	0.184516	-4.42421	No Change
seq.10576.7	Plexin domain-containing protein 2	84898	PLXDC2	-0.0192353	9.56366	-0.440306	0.661015	0.833321	-6.20159	No Change
seq.10580.14	Surfactant-associated protein 2	389376	SFTA2	0.0329384	8.86538	1.18528	0.239747	0.489477	-5.61485	No Change
seq.10582.36	Protein O-mannose kinase	84197	POMK	-0.344742	10.3596	-3.76872	0.000330057	0.00622509	0.0429624	Down (qval < 0.05)
seq.10583.1	Transmembrane protein 108	66000	TMEM108	0.0885797	9.16484	1.63264	0.106849	0.298432	-5.01447	No Change
seq.10584.7	NADH dehydrogenase [ubiquinone] iron-sulfur protein 4, mitochondrial	4724	NDUFS4	0.139653	10.9577	1.58929	0.116314	0.315641	-5.08047	No Change
seq.10588.39	Lactosylceramide alpha-2,3-sialyltransferase	8869	ST3GAL5	0.00974773	9.80252	0.239692	0.811241	0.917703	-6.26832	No Change
seq.10589.7	Retinoic acid early transcript 1L protein	154064	RAET1L	0.00767094	9.35287	0.0864975	0.931308	0.970653	-6.29279	No Change
seq.10600.24	Calmegin	1047	CLGN	0.0927964	13.1929	1.09731	0.276111	0.532526	-5.71146	No Change
seq.10603.1	Histatin-3	3347	HTN3	0.116101	10.084	1.71168	0.0911988	0.268791	-4.88988	No Change
seq.10605.22	Adipocyte plasma membrane-associated protein	57136	APMAP	0.0843573	8.06149	3.20033	0.00203224	0.0199895	-1.61081	Up (qval < 0.05)
seq.10606.34	Torsin-1A-interacting protein 1	26092	TOR1AIP1	-0.0271526	11.8056	-0.401754	0.689038	0.849787	-6.21746	No Change
seq.10608.9	Histatin-1	3346	HTN1	-0.00855465	9.58248	-0.0945625	0.924921	0.968468	-6.29207	No Change
seq.10612.18	Procollagen-lysine,2-oxoglutarate 5-dioxygenase 3	8985	PLOD3	-0.0416673	11.6011	-0.94394	0.348312	0.599471	-5.86261	No Change
seq.10613.33	Protein CASC4	113201	GOLM2	0.124717	11.6077	2.50219	0.0145814	0.0789056	-3.35729	Up (pval < 0.05)
seq.10615.18	Myelin protein P0	4359	MPZ	0.168688	11.2447	2.23912	0.0281936	0.125045	-3.92321	Up (pval < 0.05)
seq.10616.67	Podocalyxin-like protein 2	50512	PODXL2	0.0220082	9.46245	0.29887	0.765888	0.894431	-6.25272	No Change
seq.10618.190	Low-density lipoprotein receptor-related protein 2	4036	LRP2	-0.0290744	10.1549	-1.57613	0.119317	0.321883	-5.10018	No Change
seq.10620.21	Beta-microseminoprotein	4477	MSMB	0.00227598	12.704	0.0149052	0.988148	0.995194	-6.29635	No Change
seq.10621.26	Protein Largen	51334	PRR16	-0.0211717	8.84977	-0.613614	0.541377	0.751975	-6.11246	No Change
seq.10623.19	Mucin-1	4582	MUC1	0.0114809	9.53093	0.264842	0.791877	0.907534	-6.26211	No Change
seq.10624.45	Serine protease inhibitor Kazal-type 13	153218	SPINK13	-0.0152749	9.10457	-0.705974	0.48245	0.711478	-6.05311	No Change
seq.10626.116	Alpha-N-acetylgalactosaminide alpha-2,6-sialyltransferase 3	256435	ST6GALNAC3	0.0215506	10.9437	0.810757	0.420139	0.661017	-5.97587	No Change
seq.10627.87	Amyloid-like protein 2	334	APLP2	0.0445447	12.2311	0.795019	0.429178	0.669237	-5.98814	No Change
seq.10630.5	Oxidoreductase HTATIP2	10553	HTATIP2	0.0671904	10.2538	1.06795	0.289061	0.544881	-5.7421	No Change
seq.10631.9	Membrane-associated progesterone receptor component 2	10424	PGRMC2	0.0055736	10.6858	0.18008	0.857589	0.94037	-6.28057	No Change
seq.10636.1	Cell surface glycoprotein CD200 receptor 1	131450	CD200R1	0.0225236	8.90696	0.959361	0.340542	0.59239	-5.84841	No Change
seq.10637.50	UPF0577 protein KIAA1324	57535	ELAPOR1	0.0774956	8.4566	2.01064	0.0480555	0.178099	-4.37028	Up (pval < 0.05)
seq.10638.1	TERF1-interacting nuclear factor 2	26277	TINF2	0.00469497	7.96211	0.176129	0.86068	0.940803	-6.28126	No Change
seq.10643.16	Noelin-3	118427	OLFM3	0.00978288	13.3559	0.258107	0.79705	0.910222	-6.26383	No Change
seq.10647.18	Activating signal cointegrator 1 complex subunit 1	51008	ASCC1	0.0602037	10.9091	1.73579	0.0868173	0.259652	-4.85079	No Change
seq.10663.42	Insulin-induced gene 1 protein	3638	INSIG1	-0.00934578	9.13207	-0.240247	0.810812	0.917501	-6.26819	No Change
seq.10666.7	N-acetylglucosamine-1-phosphotransferase subunit gamma	84572	GNPTG	-0.00755478	9.78819	-0.236704	0.813549	0.918329	-6.26901	No Change
seq.10667.78	Uncharacterized protein C1orf185	284546	C1orf185	0.0412166	8.1997	2.22752	0.0289932	0.127818	-3.94692	Up (pval < 0.05)
seq.10668.5	Syntaxin-4	6810	STX4	-0.357717	11.5891	-2.76311	0.00723993	0.0485334	-2.74454	Down (qval < 0.05)
seq.10670.26	Semaphorin-3E	9723	SEMA3E	0.0439289	6.96058	0.279915	0.780334	0.902409	-6.25809	No Change
seq.10672.75	Pulmonary surfactant-associated protein B	6439	SFTPB	0.0987475	8.447	1.8109	0.0742686	0.234856	-4.72585	No Change
seq.10675.223	Thioredoxin-related transmembrane protein 2	51075	TMX2	0.0835732	7.58063	1.49378	0.139541	0.353778	-5.22005	No Change
seq.10677.9	NADH dehydrogenase [ubiquinone] 1 beta subcomplex subunit 4	4710	NDUFB4	0.0989274	11.1909	2.48062	0.015419	0.0822233	-3.40569	Up (pval < 0.05)
seq.10693.43	Killer cell lectin-like receptor subfamily G member 2	346689	KLRG2	-0.385731	9.50493	-2.06417	0.0425532	0.164271	-4.26933	Down (pval < 0.05)
seq.10695.12	Protein WFDC10B	280664	WFDC10B	0.0210432	9.18494	0.788908	0.432719	0.672626	-5.99284	No Change
seq.10699.52	Prolow-density lipoprotein receptor-related protein 1	4035	LRP1	0.029121	8.82754	0.965361	0.337549	0.588952	-5.84282	No Change
seq.10700.10	Immunoglobulin superfamily member 11	152404	IGSF11	0.00240439	9.37882	0.0133717	0.989368	0.995278	-6.29637	No Change
seq.10702.1	Collagen alpha-1(XXVIII) chain	340267	COL28A1	0.118272	12.2221	2.60762	0.0110481	0.0658676	-3.11569	Up (pval < 0.05)
seq.10703.203	Sin3 histone deacetylase corepressor complex component SDS3	64426	SUDS3	0.00690701	10.4009	0.260138	0.795489	0.909273	-6.26331	No Change
seq.10704.91	Lymphoid-restricted membrane protein	4033	IRAG2	-0.0491405	7.89015	-0.545535	0.587047	0.781343	-6.15094	No Change
seq.10705.14	Alpha-N-acetylgalactosaminide alpha-2,6-sialyltransferase 3	256435	ST6GALNAC3	-0.0184254	8.88348	-0.601544	0.54934	0.756704	-6.11961	No Change
seq.10708.3	Progonadoliberin-2	2797	GNRH2	0.0444082	8.85968	0.751971	0.454485	0.689443	-6.0205	No Change
seq.10710.23	Zona pellucida-binding protein 2	124626	ZPBP2	0.0442657	7.00156	1.18525	0.239762	0.489477	-5.61489	No Change
seq.10713.151	CMRF35-like molecule 7	124599	CD300LB	0.133147	7.68722	1.99746	0.0495005	0.181345	-4.39477	Up (pval < 0.05)
seq.10714.7	Angiotensin-converting enzyme	1636	ACE	-0.114952	9.8597	-1.69516	0.0943048	0.275835	-4.91637	No Change
seq.10716.35	26S proteasome non-ATPase regulatory subunit 5	5711	PSMD5	0.0845412	9.8818	1.75989	0.0826137	0.251299	-4.81124	No Change
seq.10721.76	Heat shock 70 kDa protein 1A	3303	HSPA1A	0.00497224	12.9703	0.0876914	0.930362	0.970455	-6.29269	No Change
seq.10722.13	Tyrosine-protein kinase SYK	6850	SYK	0.00176497	11.0924	0.0869914	0.930916	0.970474	-6.29275	No Change
seq.10731.10	Heparan sulfate glucosamine 3-O-sulfotransferase 5	222537	HS3ST5	0.0143608	13.1909	0.304902	0.761308	0.892068	-6.25094	No Change
seq.10734.339	Galactose-3-O-sulfotransferase 2	64090	GAL3ST2	0.0525734	10.4157	0.527305	0.59958	0.790556	-6.16049	No Change
seq.10737.96	Leukocyte elastase inhibitor	1992	SERPINB1	-0.234464	12.7691	-3.44681	0.000944323	0.0120012	-0.917086	Down (qval < 0.05)
seq.10738.11	Fibulin-5	10516	FBLN5	-0.180568	12.8207	-1.6289	0.107639	0.299547	-5.02022	No Change
seq.10741.22	Macrophage colony-stimulating factor 1	1435	CSF1	0.0872256	7.38688	2.07256	0.0417427	0.162892	-4.25331	Up (pval < 0.05)
seq.10743.13	SLIT and NTRK-like protein 1	114798	SLITRK1	0.0377918	11.986	0.591341	0.556117	0.761052	-6.12554	No Change
seq.10746.24	Dickkopf-related protein 3	27122	DKK3	0.107616	11.1605	1.85195	0.0680744	0.22106	-4.65552	No Change
seq.10748.216	Protocadherin beta-2	56133	PCDHB2	0.0232496	9.30055	0.650634	0.517324	0.736622	-6.08966	No Change
seq.10749.18	Heat shock 70 kDa protein 1A	3303	HSPA1A	-0.0931422	11.9191	-1.83746	0.0702091	0.22602	-4.6805	No Change
seq.10752.8	Chromodomain Y-like protein 2	124359	CDYL2	0.0576385	9.22654	1.61336	0.110978	0.306151	-5.04402	No Change
seq.10753.31	Disintegrin and metalloproteinase domain-containing protein 7	8756	ADAM7	-0.0493868	10.5429	-0.399844	0.690438	0.850368	-6.21821	No Change
seq.10754.113	Prokineticin-2	60675	PROK2	-0.272602	11.7796	-2.00989	0.0481361	0.178218	-4.37167	Down (pval < 0.05)
seq.10756.34	Urocortin-3	114131	UCN3	-0.135804	9.60034	-2.19918	0.0310307	0.133585	-4.00438	Down (pval < 0.05)
seq.10758.2	Keratocan	11081	KERA	0.00928379	10.983	0.237762	0.812731	0.91794	-6.26877	No Change
seq.10760.107	Glutamate receptor 4	2893	GRIA4	0.197639	11.5194	5.88582	1.11326e-07	4.07843e-05	7.49448	Up (qval < 0.05)
seq.10761.5	Transmembrane emp24 domain-containing protein 2	10959	TMED2	0.0360269	10.1232	1.76608	0.0815605	0.249309	-4.80099	No Change
seq.10762.2	Killer cell lectin-like receptor subfamily G member 2	346689	KLRG2	0.128503	8.73614	2.16103	0.033972	0.141639	-4.08076	Up (pval < 0.05)
seq.10767.52	G-protein coupled receptor 64	10149	ADGRG2	-0.0439691	10.4612	-0.326088	0.74529	0.882615	-6.24439	No Change
seq.10772.21	Chondroitin sulfate N-acetylgalactosaminyltransferase 2	55454	CSGALNACT2	0.0365312	9.08897	1.03582	0.303704	0.559386	-5.7747	No Change
seq.10780.10	Ras-related protein Rab-3D	9545	RAB3D	0.0667654	8.17441	2.07147	0.0418466	0.163004	-4.25538	Up (pval < 0.05)
seq.10781.19	C-type lectin domain family 4 member G	339390	CLEC4G	-0.0422637	14.1757	-0.919278	0.360976	0.610931	-5.88485	No Change
seq.10785.8	Leucine-rich repeat-containing protein 52	440699	LRRC52	0.108477	9.53827	0.918368	0.361449	0.611483	-5.88566	No Change
seq.10798.4	CMRF35-like molecule 2	342510	CD300E	0.07441	13.8293	2.42071	0.0179762	0.0917849	-3.53826	Up (pval < 0.05)
seq.10800.15	Serpin H1	871	SERPINH1	-0.0393563	9.91225	-0.634898	0.527479	0.74381	-6.09951	No Change
seq.10801.11	Ephrin-A2	1943	EFNA2	0.0734427	12.063	2.44954	0.0167015	0.0870357	-3.4748	Up (pval < 0.05)
seq.10803.22	Heat shock 70 kDa protein 1A	3303	HSPA1A	-0.0660037	11.746	-1.65437	0.102343	0.290196	-4.98075	No Change
seq.10809.14	Killer cell lectin-like receptor subfamily B member 1	3820	KLRB1	0.0380955	9.09396	1.34381	0.183168	0.416148	-5.42276	No Change
seq.10814.7	T-cell surface glycoprotein CD1a	909	CD1A	0.00594835	9.71748	0.149554	0.881529	0.951083	-6.2855	No Change
seq.10815.2	Intracellular hyaluronan-binding protein 4	22927	HABP4	-0.00797124	9.22411	-0.343846	0.73195	0.874735	-6.23857	No Change
seq.10816.150	Paired immunoglobulin-like type 2 receptor alpha isoform FDF03-M14	29992	PILRA	0.242509	11.2494	0.95787	0.341288	0.592704	-5.84979	No Change
seq.10817.26	TOMM20-like protein 1	387990	TOMM20L	0.0896833	11.5474	1.9368	0.0566378	0.195655	-4.50562	No Change
seq.10818.36	Sphingomyelin phosphodiesterase	6609	SMPD1	0.155877	10.2591	2.34195	0.0219127	0.105006	-3.70839	Up (pval < 0.05)
seq.10819.108	Fibulin-1	2192	FBLN1	-0.214672	12.4629	-3.00286	0.00366022	0.0304081	-2.13878	Down (qval < 0.05)
seq.10825.12	V-set and immunoglobulin domain-containing protein 10	54621	VSIG10	0.00926211	9.45257	0.118242	0.906201	0.960284	-6.28961	No Change
seq.10827.67	Leucine-rich repeat and immunoglobulin-like domain-containing nogo receptor-interacting protein 3	645191	LINGO3	0.0359428	8.40278	1.07212	0.287197	0.542618	-5.73779	No Change
seq.10830.5	EF-hand calcium-binding domain-containing protein 14	9813	EFCAB14	0.00641394	9.40339	0.308719	0.758414	0.889539	-6.24979	No Change
seq.10832.24	Beta-1,4-galactosyltransferase 6	9331	B4GALT6	0.0218989	10.5173	0.509753	0.611761	0.799961	-6.16937	No Change
seq.10833.64	Hedgehog-interacting protein	64399	HHIP	0.118454	10.0894	2.39751	0.0190644	0.0955199	-3.58887	Up (pval < 0.05)
seq.10835.25	Alpha-1,4-N-acetylglucosaminyltransferase	51146	A4GNT	0.111318	10.4146	1.05888	0.293141	0.549181	-5.75139	No Change
seq.10842.7	Beta-1,3-galactosyl-O-glycosyl-glycoprotein beta-1,6-N-acetylglucosaminyltransferase 4	51301	GCNT4	0.0416307	11.2067	1.61772	0.110034	0.304577	-5.03737	No Change
seq.10847.1	Sialic acid-binding Ig-like lectin 15	284266	SIGLEC15	0.009989	10.5561	0.516688	0.606934	0.796099	-6.1659	No Change
seq.10848.137	Butyrophilin-like protein 3	10917	BTNL3	0.0176136	9.21491	0.732927	0.465949	0.699735	-6.03425	No Change
seq.10851.77	Interleukin-27 subunit beta	10148	EBI3	0.250359	13.718	2.15867	0.0341618	0.141976	-4.08544	Up (pval < 0.05)
seq.10852.114	Heterogeneous nuclear ribonucleoprotein D-like	9987	HNRNPDL	-0.498021	12.6679	-4.20239	7.37885e-05	0.00249147	1.42361	Down (qval < 0.05)
seq.10854.15	Beta-1,3-galactosyl-O-glycosyl-glycoprotein beta-1,6-N-acetylglucosaminyltransferase 4	51301	GCNT4	0.0152447	11.3701	0.589714	0.557202	0.761758	-6.12648	No Change
seq.10855.55	Plexin-B2	23654	PLXNB2	0.294153	12.2978	1.68151	0.0969348	0.280506	-4.93807	No Change
seq.10866.60	Serine/threonine-protein phosphatase 4 regulatory subunit 3A	55671	PPP4R3A	-0.155837	12.2893	-1.98682	0.0506937	0.183381	-4.41444	No Change
seq.10870.32	Spastin	6683	SPAST	-0.310472	12.7058	-3.53735	0.000706553	0.0100718	-0.653056	Down (qval < 0.05)
seq.10876.300	BRCA1-associated ATM activator 1	221927	BRAT1	0.10615	11.3647	1.40785	0.163417	0.388123	-5.33868	No Change
seq.10880.38	Protein FAM163B	642968	FAM163B	-0.0588422	11.6991	-1.02406	0.309184	0.564069	-5.78639	No Change
seq.10882.12	Desmocollin-1	1823	DSC1	0.0189451	11.4257	0.573153	0.568302	0.768539	-6.13587	No Change
seq.10885.36	Bombesin receptor-activated protein C6orf89	221477	C6orf89	0.0584801	10.8455	2.54261	0.0131214	0.0740682	-3.26564	Up (pval < 0.05)
seq.10889.2	Melanocortin-2 receptor accessory protein 2	112609	MRAP2	0.0587256	10.2459	0.794717	0.429353	0.669293	-5.98837	No Change
seq.10890.135	Lactase-like protein	197021	LCTL	0.000971037	10.8809	0.0380597	0.969744	0.986712	-6.29575	No Change
seq.10892.8	Oncostatin-M-specific receptor subunit beta	9180	OSMR	0.0440006	12.3758	0.86086	0.392132	0.640824	-5.93524	No Change
seq.10894.25	Secretagogin	10590	SCGN	0.106716	9.21207	2.41946	0.0180334	0.0918027	-3.541	Up (pval < 0.05)
seq.10895.28	Transmembrane protease serine 11B	132724	TMPRSS11B	-0.0481271	10.4934	-0.723819	0.471489	0.703298	-6.0407	No Change
seq.10900.272	Stathmin-2	11075	STMN2	-0.00327666	9.77455	-0.0553514	0.95601	0.980773	-6.29495	No Change
seq.10902.53	Retroviral-like aspartic protease 1	151516	ASPRV1	0.0156352	10.0242	0.369048	0.713159	0.862823	-6.22979	No Change
seq.10903.50	Syntaxin-8	9482	STX8	-0.419693	12.5472	-3.05763	0.00311646	0.0272684	-1.99492	Down (qval < 0.05)
seq.10907.116	Neurotrimin	50863	NTM	0.0541649	13.9963	0.878193	0.382718	0.633184	-5.92062	No Change
seq.10908.2	Polypeptide N-acetylgalactosaminyltransferase 13	114805	GALNT13	-0.0262464	11.0847	-0.689061	0.492968	0.720234	-6.06459	No Change
seq.10910.6	Carcinoembryonic antigen-related cell adhesion molecule 4	1089	CEACAM4	0.150174	9.54193	2.87527	0.00528582	0.0389951	-2.4661	Up (qval < 0.05)
seq.10916.44	Secretory phospholipase A2 receptor	22925	PLA2R1	-0.0585772	11.5843	-1.04244	0.300645	0.556129	-5.76806	No Change
seq.10917.40	Guanine nucleotide-binding protein G(I)/G(S)/G(O) subunit gamma-T2	2793	GNGT2	-0.00136607	9.38546	-0.0655665	0.947902	0.977725	-6.29435	No Change
seq.10924.258	Neuferricin	124936	CYB5D2	0.0827622	6.97741	2.80364	0.00646796	0.0446241	-2.64494	Up (qval < 0.05)
seq.10933.107	Calcium-binding protein 8	83698	CALN1	0.012123	11.7616	0.745912	0.458114	0.692941	-6.02491	No Change
seq.10938.13	Lymphocyte function-associated antigen 3	965	CD58	0.00723553	11.3172	0.303055	0.76271	0.893139	-6.25148	No Change
seq.10939.16	Pleckstrin homology domain-containing family A member 4	57664	PLEKHA4	0.0225872	9.28021	0.584294	0.560823	0.762932	-6.12958	No Change
seq.10940.25	Sarcalumenin	6345	SRL	0.0403729	10.8446	1.06265	0.291441	0.547963	-5.74754	No Change
seq.10945.11	Syntaxin-6	10228	STX6	-0.00614383	11.2146	-0.217961	0.828067	0.925868	-6.27319	No Change
seq.10948.14	Phospholipase D3	23646	PLD3	-0.0327091	8.80799	-0.784357	0.435367	0.674404	-5.99632	No Change
seq.10949.59	60S acidic ribosomal protein P2	6181	RPLP2	-0.0273788	9.368	-0.458564	0.647909	0.824935	-6.19358	No Change
seq.10953.14	C-type lectin domain family 2 member A	387836	CLEC2A	0.0420065	9.48189	1.68088	0.0970576	0.280751	-4.93907	No Change
seq.10955.4	C-type lectin domain family 10 member A	10462	CLEC10A	0.0323458	9.4363	1.5545	0.124388	0.330095	-5.13225	No Change
seq.10956.82	Glycine cleavage system H protein, mitochondrial	2653	GCSH	0.055558	10.253	0.734469	0.465014	0.699121	-6.03315	No Change
seq.10959.125	BET1-like protein	51272	BET1L	-0.0290518	8.83893	-1.0204	0.310905	0.565267	-5.79001	No Change
seq.10961.15	Retinoic acid receptor responder protein 3	5920	PLAAT4	0.00327969	11.9203	0.127858	0.898613	0.958389	-6.28845	No Change
seq.10966.1	Alpha-2-HS-glycoprotein	197	AHSG	0.883035	11.1271	1.31254	0.193446	0.428988	-5.46247	No Change
seq.10967.12	Prolactin	5617	PRL	0.126456	11.5533	2.25517	0.027119	0.121977	-3.89022	Up (pval < 0.05)
seq.10970.3	Ecto-ADP-ribosyltransferase 3	419	ART3	0.141787	10.7094	1.99615	0.0496452	0.181621	-4.39718	Up (pval < 0.05)
seq.10974.20	Serine protease inhibitor Kazal-type 7	84651	SPINK7	-0.0143234	10.678	-0.254435	0.799874	0.911884	-6.26475	No Change
seq.10975.59	Mucin-like protein 1	118430	MUCL1	-0.00346595	9.35643	-0.10052	0.920207	0.966526	-6.29151	No Change
seq.10976.44	Mucin-1	4582	MUC1	0.018037	10.5332	0.786763	0.433966	0.673461	-5.99448	No Change
seq.10977.55	Unique cartilage matrix-associated protein	221044	UCMA	0.00994913	11.0976	0.09528	0.924353	0.968394	-6.29201	No Change
seq.10978.39	Growth hormone variant	2689	GH2	-0.143711	9.7992	-1.22527	0.224408	0.469782	-5.56856	No Change
seq.10980.11	Acetylcholinesterase	43	ACHE	0.0218545	11.3937	0.310615	0.756978	0.888415	-6.24921	No Change
seq.10981.56	Pro-neuregulin-3, membrane-bound isoform	10718	NRG3	0.0716677	9.69554	1.42039	0.159749	0.383314	-5.32178	No Change
seq.10990.21	Leucine-rich repeat serine/threonine-protein kinase 2	120892	LRRK2	0.0935591	14.26	0.804709	0.423599	0.664322	-5.98061	No Change
seq.11067.13	Osteocalcin	632	BGLAP	0.0956593	10.2985	0.692784	0.490642	0.718837	-6.06209	No Change
seq.11071.1	Interleukin-5	3567	IL5	0.0604066	9.60329	1.51772	0.133401	0.343757	-5.18582	No Change
seq.11081.1	Glycerol-3-phosphate dehydrogenase [NAD(+)], cytoplasmic	2819	GPD1	-0.00218117	10.6336	-0.0176996	0.985927	0.994615	-6.2963	No Change
seq.11083.23	Gamma-enolase	2026	ENO2	0.109796	8.80616	3.29763	0.00150792	0.0161293	-1.34144	Up (qval < 0.05)
seq.11089.7	Immunoglobulin A	3493 3494	IGHA1|IGHA2	-0.196934	12.4555	-1.73739	0.0865338	0.259318	-4.84819	No Change
seq.11094.104	Galectin-10	1178	CLC	-0.00621463	11.0753	-0.183846	0.854644	0.939412	-6.2799	No Change
seq.11096.57	HemK methyltransferase family member 2	29104	N6AMT1	0.0710982	11.9205	2.24249	0.0279649	0.124332	-3.9163	Up (pval < 0.05)
seq.11098.1	Pyridoxal kinase	8566	PDXK	-0.15122	10.3222	-2.17494	0.0328727	0.139063	-4.05305	Down (pval < 0.05)
seq.11101.18	Toll-like receptor 4	7099	TLR4	-0.14618	8.93263	-1.49298	0.139749	0.354182	-5.22118	No Change
seq.11102.22	Regenerating islet-derived protein 4	83998	REG4	0.201388	15.0275	2.59228	0.0115085	0.0677294	-3.15136	Up (pval < 0.05)
seq.11103.24	Heat shock protein beta-1	3315	HSPB1	-0.117524	10.0934	-1.63516	0.106318	0.297498	-5.01057	No Change
seq.11104.13	Chitinase-3-like protein 1	1116	CHI3L1	0.16089	12.8889	0.689847	0.492476	0.720234	-6.06406	No Change
seq.11105.171	Alpha-enolase	2023	ENO1	0.0250634	13.7186	0.313924	0.754474	0.887596	-6.2482	No Change
seq.11107.25	Teneurin-3	55714	TENM3	0.0350075	9.64622	1.67906	0.0974125	0.281374	-4.94195	No Change
seq.11109.56	Sushi, von Willebrand factor type A, EGF and pentraxin domain-containing protein 1	79987	SVEP1	-0.0502896	11.6233	-1.11804	0.267215	0.521407	-5.68934	No Change
seq.11110.4	Transmembrane protein 119	338773	TMEM119	-0.0151313	9.69585	-0.715769	0.476416	0.705881	-6.04633	No Change
seq.11112.18	Protein kish-A	153339	TMEM167A	0.0470271	8.65797	2.13301	0.0362841	0.147614	-4.13609	Up (pval < 0.05)
seq.11116.16	Uncharacterized protein C11orf87	399947	C11orf87	0.093436	10.9047	2.5245	0.0137585	0.0763136	-3.30686	Up (pval < 0.05)
seq.11117.2	Spermatogenesis-associated protein 20	64847	SPATA20	0.0867908	10.9998	2.94721	0.00430189	0.0340021	-2.2829	Up (qval < 0.05)
seq.11118.107	Ras-related protein Rab-17	64284	RAB17	0.00514729	12.9775	0.118889	0.90569	0.960284	-6.28953	No Change
seq.11120.49	N-acetyltransferase 14	57106	NAT14	0.00927365	11.575	0.568569	0.571393	0.771113	-6.13842	No Change
seq.11121.56	Brorin	375567	VWC2	0.192886	12.525	3.38916	0.00113322	0.0132547	-1.08268	Up (qval < 0.05)
seq.11122.97	Maspardin	51324	SPG21	-0.141542	10.2004	-4.53132	2.23968e-05	0.00113006	2.52995	Down (qval < 0.05)
seq.11126.102	Triple functional domain protein	7204	TRIO	-0.0181384	10.2149	-0.291607	0.771414	0.897879	-6.25482	No Change
seq.11128.29	Transmembrane protein 132C	92293	TMEM132C	-0.231166	9.10465	-1.76912	0.0810475	0.248322	-4.79594	No Change
seq.11129.66	Bone morphogenetic protein 15	9210	BMP15	-0.0151829	11.3219	-0.551939	0.582675	0.777643	-6.14751	No Change
seq.11130.158	Voltage-dependent L-type calcium channel subunit beta-4	785	CACNB4	0.00861611	9.28624	0.237474	0.812954	0.91794	-6.26884	No Change
seq.11134.30	Peptide chain release factor 1-like, mitochondrial	54516	MTRF1L	-0.0497482	10.4743	-2.64038	0.0101202	0.0619992	-3.03896	Down (pval < 0.05)
seq.11135.5	39S ribosomal protein L55, mitochondrial	128308	MRPL55	0.0439545	8.50851	1.34316	0.183379	0.416237	-5.4236	No Change
seq.11137.43	Cytokine receptor common subunit beta	1439	CSF2RB	0.0156313	9.73724	0.604264	0.54754	0.755295	-6.11801	No Change
seq.11138.16	Runt-related transcription factor 3	864	RUNX3	-0.0806761	10.942	-3.14168	0.00242619	0.0227295	-1.77026	Down (qval < 0.05)
seq.11140.56	Collagen alpha-1(I) chain	1277	COL1A1	-0.0223724	11.4981	-0.25937	0.796079	0.909681	-6.26351	No Change
seq.11142.11	Angiopoietin-related protein 1	9068	ANGPTL1	-0.0256934	10.0921	-0.72352	0.471671	0.703427	-6.04091	No Change
seq.11143.32	Noelin-3	118427	OLFM3	0.118091	12.6199	4.8107	7.8662e-06	0.000619738	3.50483	Up (qval < 0.05)
seq.11144.10	Beta-defensin 116	245930	DEFB116	-0.132643	9.78233	-3.85399	0.000247611	0.00518465	0.306847	Down (qval < 0.05)
seq.11145.72	UPF0606 protein KIAA1549L	25758	KIAA1549L	-0.0474105	10.2114	-1.85256	0.0679852	0.220899	-4.65445	No Change
seq.11146.4	T-box transcription factor TBX22	50945	TBX22	-0.00525993	9.77142	-0.334696	0.738814	0.878923	-6.24161	No Change
seq.11147.17	Trem-like transcript 1 protein	340205	TREML1	-0.0864625	8.84542	-2.2113	0.0301446	0.131085	-3.97989	Down (pval < 0.05)
seq.11149.3	Toll-like receptor 1	7096	TLR1	0.0823005	10.7195	2.4202	0.0179995	0.0918027	-3.53938	Up (pval < 0.05)
seq.11150.3	Collagen alpha-1(VI) chain	1291	COL6A1	-0.215408	11.9794	-2.3568	0.0211165	0.102396	-3.67668	Down (pval < 0.05)
seq.11152.46	Kallikrein-13	26085	KLK13	0.169196	12.5142	1.66333	0.100532	0.287279	-4.96674	No Change
seq.11154.3	Nuclear factor erythroid 2-related factor 1	4779	NFE2L1	-0.134484	9.06286	-2.46901	0.0158873	0.0839872	-3.43159	Down (pval < 0.05)
seq.11155.16	Collagen alpha-5(VI) chain	256076	COL6A5	-0.0387936	8.9679	-0.559273	0.577686	0.775221	-6.14354	No Change
seq.11157.35	Heat shock 70 kDa protein 1A	3303	HSPA1A	-0.0519197	12.0279	-1.66378	0.10044	0.287134	-4.96602	No Change
seq.11158.40	Bicaudal D-related protein 1	92558	BICDL1	-0.0114645	10.1996	-0.515675	0.607639	0.796737	-6.16641	No Change
seq.11159.14	Mitochondrial ubiquitin ligase activator of NFKB 1	79594	MUL1	0.0436016	8.00843	1.48763	0.141153	0.356387	-5.22876	No Change
seq.11160.56	RING finger protein 122	79845	RNF122	-0.0452289	12.1924	-1.07297	0.286817	0.542185	-5.73691	No Change
seq.11161.5	Spartin	23111	SPART	-0.155438	9.47028	-3.67178	0.000455584	0.00776294	-0.252306	Down (qval < 0.05)
seq.11162.37	Equatorin	54586	EQTN	0.0865451	9.03969	2.36499	0.0206883	0.10107	-3.6591	Up (pval < 0.05)
seq.11163.7	Protein FAM162B	221303	FAM162B	-0.0367807	11.5542	-1.80356	0.0754243	0.237182	-4.73827	No Change
seq.11164.7	Teneurin-2	57451	TENM2	-0.0665945	12.3996	-2.29656	0.0245133	0.113736	-3.80423	Down (pval < 0.05)
seq.11167.6	Myotubularin-related protein 1	8776	MTMR1	-0.0470982	10.6189	-1.451	0.15106	0.371092	-5.27993	No Change
seq.11168.3	Multiple epidermal growth factor-like domains protein 10	84466	MEGF10	-0.0467383	9.88981	-1.34125	0.183995	0.416732	-5.42605	No Change
seq.11171.25	Filamin-A	2316	FLNA	-0.195616	9.73257	-3.31513	0.00142829	0.0154809	-1.29236	Down (qval < 0.05)
seq.11173.29	Allergin-1	284021	MILR1	0.0152593	9.55739	0.679881	0.498729	0.724606	-6.07071	No Change
seq.11174.8	Thrombospondin type-1 domain-containing protein 7A	221981	THSD7A	0.0578919	11.012	0.479322	0.633142	0.814866	-6.18407	No Change
seq.11175.45	Lysophosphatidylcholine acyltransferase 2	54947	LPCAT2	-0.00784219	10.6475	-0.485321	0.628901	0.812152	-6.18124	No Change
seq.11177.16	Keratin, type II cytoskeletal 5	3852	KRT5	0.160685	11.8014	2.96771	0.00405428	0.0326989	-2.23006	Up (qval < 0.05)
seq.11178.21	Sushi, von Willebrand factor type A, EGF and pentraxin domain-containing protein 1	79987	SVEP1	-0.0464599	10.5848	-0.666249	0.507351	0.730559	-6.07964	No Change
seq.11179.7	Testis-specific serine/threonine-protein kinase 1	83942	TSSK1B	0.119566	10.3938	1.54244	0.127287	0.33423	-5.14994	No Change
seq.11180.17	SWI/SNF complex subunit SMARCC1	6599	SMARCC1	-0.0605158	10.5239	-1.68716	0.095838	0.278101	-4.9291	No Change
seq.11184.51	Chromogranin-A	1113	CHGA	-0.433136	12.8275	-1.31374	0.193045	0.428597	-5.46096	No Change
seq.11185.145	GTP cyclohydrolase 1	2643	GCH1	0.036784	10.3055	1.42257	0.159118	0.382625	-5.31883	No Change
seq.11186.12	Transmembrane protein 52	339456	TMEM52	0.0909899	9.37113	2.75778	0.00734754	0.0491199	-2.75755	Up (qval < 0.05)
seq.11187.11	C-type lectin domain family 12 member A	160364	CLEC12A	0.262334	11.1451	1.14343	0.256594	0.509879	-5.6617	No Change
seq.11190.129	ATP-dependent zinc metalloprotease YME1L1	10730	YME1L1	-0.0278378	11.4529	-0.932126	0.354342	0.604626	-5.87333	No Change
seq.11192.168	Tubulointerstitial nephritis antigen-like	64129	TINAGL1	-0.0405408	12.0978	-0.619812	0.53731	0.749309	-6.10873	No Change
seq.11193.27	Hepatocyte nuclear factor 1-alpha	6927	HNF1A	0.038938	9.26036	0.979049	0.330787	0.583595	-5.82995	No Change
seq.11194.6	Signaling threshold-regulating transmembrane adapter 1	27240	SIT1	0.0179879	9.4212	0.250817	0.802659	0.912645	-6.26565	No Change
seq.11196.31	Collagen alpha-3(VI) chain	1293	COL6A3	0.0797258	11.6847	2.15815	0.0342035	0.141988	-4.08647	Up (pval < 0.05)
seq.11198.37	Cyclic AMP-responsive element-binding protein 3-like protein 1	90993	CREB3L1	-0.0244699	10.8158	-0.859229	0.393025	0.641123	-5.9366	No Change
seq.11200.52	Complement component C1q receptor	22918	CD93	-0.0226351	12.1408	-0.647588	0.519281	0.737074	-6.09158	No Change
seq.11201.19	tRNA pseudouridine synthase A, mitochondrial	80324	PUS1	0.00254184	8.7021	0.0990405	0.921377	0.967044	-6.29165	No Change
seq.11202.70	T-box transcription factor TBX5	6910	TBX5	-0.0350912	10.2757	-1.354	0.179909	0.411503	-5.40963	No Change
seq.11203.97	Pyruvate kinase PKLR	5313	PKLR	-0.239031	12.3577	-1.80263	0.0755713	0.23744	-4.73984	No Change
seq.11204.80	Coxsackievirus and adenovirus receptor	1525	CXADR	-0.371209	11.2388	-5.56993	4.01857e-07	9.20127e-05	6.2891	Down (qval < 0.05)
seq.11205.10	Integrin beta-7	3695	ITGB7	-0.450952	13.2181	-2.57097	0.0121772	0.0707553	-3.20062	Down (pval < 0.05)
seq.11207.3	Macrophage scavenger receptor types I and II	4481	MSR1	0.0524734	9.8086	2.22554	0.0291318	0.128352	-3.95096	Up (pval < 0.05)
seq.11208.15	N-acetylglucosamine-1-phosphodiester alpha-N-acetylglucosaminidase	51172	NAGPA	0.0331368	13.1155	0.716544	0.47594	0.705628	-6.04579	No Change
seq.11211.7	Tubulin-specific chaperone E	6905	TBCE	-0.477749	11.947	-2.87498	0.00529018	0.0389951	-2.46683	Down (qval < 0.05)
seq.11212.7	Thioredoxin domain-containing protein 5	81567	TXNDC5	0.0102126	12.32	0.240636	0.810512	0.917303	-6.2681	No Change
seq.11214.40	DnaJ homolog subfamily B member 9	4189	DNAJB9	0.296079	13.533	4.09136	0.000109197	0.00306546	1.06123	Up (qval < 0.05)
seq.11215.6	Cadherin-15	1013	CDH15	-0.01601	11.9368	-0.11253	0.910711	0.962745	-6.29025	No Change
seq.11217.16	C-terminal-binding protein 1	1487	CTBP1	-0.0643796	9.67147	-2.26361	0.0265686	0.120388	-3.87279	Down (pval < 0.05)
seq.11218.84	Thiopurine S-methyltransferase	7172	TPMT	-0.0183838	12.9759	-0.659972	0.511348	0.732912	-6.0837	No Change
seq.11219.95	Fibroblast growth factor-binding protein 3	143282	FGFBP3	0.0613556	10.8505	1.3229	0.189994	0.424935	-5.44941	No Change
seq.11220.53	Uncharacterized protein C10orf105	414152	C10orf105	-0.00158616	9.57221	-0.0899057	0.928608	0.969901	-6.2925	No Change
seq.11223.1	Transmembrane protein 154	201799	TMEM154	0.0108825	9.35673	0.304555	0.761571	0.892234	-6.25104	No Change
seq.11226.16	Ubiquitin-protein ligase E3A	7337	UBE3A	-0.184007	12.1939	-3.06779	0.00302423	0.0267598	-1.96801	Down (qval < 0.05)
seq.11227.31	Transducin beta-like protein 2	26608	TBL2	-0.0320105	9.95365	-1.45888	0.148885	0.367546	-5.26902	No Change
seq.11228.37	Protein RIC-3	79608	RIC3	-0.0401371	11.3868	-2.14289	0.0354538	0.145281	-4.11665	Down (pval < 0.05)
seq.11229.16	Serine/threonine-protein kinase/endoribonuclease IRE1	2081	ERN1	0.0755158	10.9301	1.76316	0.0820555	0.2503	-4.80582	No Change
seq.11231.12	Adrenodoxin-like protein, mitochondrial	112812	FDX2	0.0903064	7.87969	2.12817	0.0366966	0.148714	-4.14557	Up (pval < 0.05)
seq.11232.46	Transcobalamin-1	6947	TCN1	-0.140095	11.9955	-2.66253	0.00953349	0.0598136	-2.98662	Down (pval < 0.05)
seq.11237.49	Procollagen C-endopeptidase enhancer 1	5118	PCOLCE	-0.112509	11.8778	-1.91425	0.0595053	0.201756	-4.54605	No Change
seq.11239.49	Transmembrane protease serine 6	164656	TMPRSS6	0.29015	11.5537	1.47179	0.145373	0.361803	-5.25104	No Change
seq.11241.8	Argininosuccinate lyase	435	ASL	0.0915235	12.4641	0.769505	0.444075	0.682268	-6.00753	No Change
seq.11242.33	Protein-glutamine gamma-glutamyltransferase K	7051	TGM1	0.0347611	8.88325	1.04701	0.298549	0.553546	-5.76346	No Change
seq.11243.90	Adhesion G-protein coupled receptor F1	266977	ADGRF1	-0.121005	14.3069	-1.1704	0.245644	0.495958	-5.63169	No Change
seq.11245.43	Filamin-A	2316	FLNA	-0.197731	13.8512	-1.79252	0.0771898	0.24077	-4.75686	No Change
seq.11246.3	BPI fold-containing family B member 1	92747	BPIFB1	-0.206771	14.1561	-1.48154	0.142764	0.357739	-5.23735	No Change
seq.11247.20	N-acetylglutamate synthase, mitochondrial	162417	NAGS	0.0488895	10.303	2.09286	0.0398355	0.157515	-4.21428	Up (pval < 0.05)
seq.11248.43	Uroporphyrinogen-III synthase	7390	UROS	-0.100658	10.3257	-2.55233	0.0127907	0.0729686	-3.24343	Down (pval < 0.05)
seq.11252.30	Leucine-rich repeat and calponin homology domain-containing protein 4	4034	LRCH4	-0.0720428	11.4252	-2.3741	0.0202214	0.0991716	-3.63951	Down (pval < 0.05)
seq.11254.13	Papilin	89932	PAPLN	-0.0213082	10.6632	-1.20084	0.233692	0.48197	-5.59701	No Change
seq.11257.1	Dihydropteridine reductase	5860	QDPR	-0.0366294	12.0651	-0.629937	0.530702	0.74605	-6.10257	No Change
seq.11258.41	Mucosal addressin cell adhesion molecule 1	8174	MADCAM1	-0.0144634	12.3331	-0.427688	0.670136	0.838758	-6.20695	No Change
seq.11260.47	SUN domain-containing protein 5	140732	SUN5	0.0810622	9.23119	2.87094	0.0053512	0.0392082	-2.47701	Up (qval < 0.05)
seq.11262.39	TraB domain-containing protein	80305	TRABD	-0.0225786	9.08278	-0.695655	0.488852	0.717368	-6.06015	No Change
seq.11263.57	Calsequestrin-1	844	CASQ1	-0.0206312	13.6997	-0.546116	0.586651	0.780957	-6.15063	No Change
seq.11264.33	Xanthine dehydrogenase/oxidase	7498	XDH	0.132854	8.11014	2.05795	0.0431632	0.165753	-4.28118	Up (pval < 0.05)
seq.11265.8	Retinal dehydrogenase 1	216	ALDH1A1	-0.0323539	10.5882	-0.349642	0.727614	0.872357	-6.23661	No Change
seq.11266.8	P-selectin glycoprotein ligand 1	6404	SELPLG	0.0446722	11.937	0.558274	0.578365	0.775409	-6.14408	No Change
seq.11270.17	Coiled-coil-helix-coiled-coil-helix domain-containing protein 10, mitochondrial	400916	CHCHD10	-0.0363982	11.4497	-0.662681	0.509621	0.731725	-6.08195	No Change
seq.11273.176	Glutathione S-transferase theta-2B	653689	GSTT2B	0.0232659	9.55114	0.743717	0.459433	0.694506	-6.0265	No Change
seq.11275.94	Low-density lipoprotein receptor-related protein 1B	53353	LRP1B	-0.059039	10.631	-2.08703	0.0403746	0.15896	-4.22551	Down (pval < 0.05)
seq.11277.23	Cyclic AMP-dependent transcription factor ATF-6 alpha	22926	ATF6	-0.172843	13.7455	-3.4059	0.00107497	0.0128593	-1.03479	Down (qval < 0.05)
seq.11278.4	Collagen alpha-2(XI) chain	1302	COL11A2	0.120983	12.8413	1.09838	0.275645	0.531907	-5.71032	No Change
seq.11279.42	Gamma-aminobutyric acid type B receptor subunit 1	2550	GABBR1	0.0751466	9.83507	0.931002	0.354919	0.605329	-5.87435	No Change
seq.11280.6	Glutamate decarboxylase 1	2571	GAD1	-0.00495407	10.4024	-0.162062	0.871705	0.946391	-6.28359	No Change
seq.11281.6	Growth factor receptor-bound protein 7	2886	GRB7	0.00551992	11.4685	0.288588	0.773714	0.899128	-6.25567	No Change
seq.11282.16	Macrophage scavenger receptor types I and II	4481	MSR1	0.0614717	8.85067	1.15374	0.252367	0.504527	-5.65031	No Change
seq.11283.13	DDB1- and CUL4-associated factor 5	8816	DCAF5	-0.0104935	10.9903	-0.383448	0.702501	0.856301	-6.22449	No Change
seq.11284.24	Leukocyte-associated immunoglobulin-like receptor 1	3903	LAIR1	0.0104437	9.99911	0.65604	0.51386	0.734501	-6.08622	No Change
seq.11285.8	Hematopoietic progenitor cell antigen CD34	947	CD34	-0.0249219	11.0969	-0.928205	0.356358	0.606513	-5.87686	No Change
seq.11286.78	Selenoprotein S	55829	SELENOS	-0.303321	11.1141	-3.97941	0.000161194	0.00389792	0.701906	Down (qval < 0.05)
seq.11287.14	Cytochrome b5	1528	CYB5A	0.100137	10.4336	1.11808	0.267197	0.521407	-5.68929	No Change
seq.11288.26	Cytosolic purine 5'-nucleotidase	22978	NT5C2	-0.0377864	11.6306	-1.28368	0.203312	0.441513	-5.49833	No Change
seq.11289.31	Casein kinase I isoform delta	1453	CSNK1D	-0.00981993	10.608	-0.447056	0.656158	0.830739	-6.19867	No Change
seq.11292.13	Scavenger receptor class A member 3	51435	SCARA3	-0.0308869	11.3691	-1.11915	0.266743	0.521041	-5.68814	No Change
seq.11293.14	Leucine-rich repeat neuronal protein 1	57633	LRRN1	-0.0219476	10.5631	-0.317184	0.752009	0.886363	-6.2472	No Change
seq.11294.7	Transmembrane and coiled-coil domains protein 3	57458	TMCC3	-0.0342383	11.7373	-1.14658	0.255298	0.508168	-5.65823	No Change
seq.11297.54	Neurogenic locus notch homolog protein 2	4853	NOTCH2	0.0308779	7.91297	1.15013	0.253841	0.506231	-5.65431	No Change
seq.11300.32	Sortilin	6272	SORT1	0.0374319	10.6773	0.734103	0.465236	0.699121	-6.03341	No Change
seq.11302.237	Tenascin-R	7143	TNR	-0.00463713	11.395	-0.208269	0.835599	0.928485	-6.27521	No Change
seq.11303.7	Deoxynucleoside triphosphate triphosphohydrolase SAMHD1	25939	SAMHD1	0.015469	10.9829	0.649087	0.518318	0.736732	-6.09064	No Change
seq.11307.33	NEDD4-like E3 ubiquitin-protein ligase WWP1	11059	WWP1	-0.259053	11.9189	-5.71756	2.21202e-07	5.97173e-05	6.84953	Down (qval < 0.05)
seq.11308.8	Cyclic AMP-responsive element-binding protein 3-like protein 4	148327	CREB3L4	0.0631046	10.9623	2.21709	0.0297293	0.129968	-3.96815	Up (pval < 0.05)
seq.11310.8	Desmoglein-3	1830	DSG3	-0.11321	10.3682	-3.64996	0.000489533	0.00811495	-0.318045	Down (qval < 0.05)
seq.11311.79	V(D)J recombination-activating protein 1	5896	RAG1	-0.014697	10.566	-0.863666	0.390599	0.640393	-5.93289	No Change
seq.11312.40	Mismatch repair endonuclease PMS2	5395	PMS2	-0.0102959	10.1552	-0.342577	0.732901	0.874895	-6.239	No Change
seq.11313.100	Pterin-4-alpha-carbinolamine dehydratase	5092	PCBD1	0.171689	10.8728	2.03089	0.0459059	0.172577	-4.33236	Up (pval < 0.05)
seq.11315.148	Protein phosphatase 1D	8493	PPM1D	-0.0361874	11.0786	-1.24534	0.216985	0.458699	-5.54478	No Change
seq.11318.20	Apolipoprotein A-V	116519	APOA5	0.0528203	11.4874	1.03185	0.305548	0.561571	-5.77867	No Change
seq.11319.106	Double-strand break repair protein MRE11	4361	MRE11	-0.0633995	11.1297	-2.31696	0.0233125	0.109635	-3.76135	Down (pval < 0.05)
seq.11320.29	E3 ubiquitin-protein ligase CHFR	55743	CHFR	0.0901531	13.5781	2.95929	0.00415437	0.0332304	-2.2518	Up (qval < 0.05)
seq.11324.3	Peroxidasin-like protein	137902	PXDNL	-0.0406187	10.3521	-1.9282	0.0577166	0.198075	-4.52108	No Change
seq.11325.8	Protein BTG2	7832	BTG2	-0.00985244	9.11803	-0.239511	0.81138	0.917719	-6.26836	No Change
seq.11327.56	Dual specificity protein kinase CLK2	1196	CLK2	0.0590746	10.4423	1.19358	0.236505	0.48567	-5.60537	No Change
seq.11328.9	U6 snRNA phosphodiesterase	79650	USB1	0.0550822	8.70594	3.3308	0.00136039	0.015034	-1.24827	Up (qval < 0.05)
seq.11330.15	Casein kinase II subunit beta	1460	CSNK2B	0.0393006	10.5518	0.845216	0.40075	0.647617	-5.94818	No Change
seq.11333.82	Rho GTPase-activating protein 25	9938	ARHGAP25	-0.351513	14.0598	-3.47414	0.00086557	0.0113067	-0.837901	Down (qval < 0.05)
seq.11334.7	Leukocyte immunoglobulin-like receptor subfamily B member 3	102725035	LILRB3	-0.0326546	10.8579	-1.01674	0.312634	0.566408	-5.79361	No Change
seq.11336.9	Fanconi anemia group F protein	2188	FANCF	-0.0421196	9.93869	-1.29376	0.199823	0.43727	-5.48589	No Change
seq.11338.49	Tyrosine-protein kinase BLK	640	BLK	0.0464745	10.2075	1.20658	0.231488	0.480214	-5.59039	No Change
seq.11342.59	Plexin domain-containing protein 2	84898	PLXDC2	0.0124467	8.3012	0.424755	0.672264	0.839556	-6.20817	No Change
seq.11347.9	Transaldolase	6888	TALDO1	-0.0464107	13.4781	-0.649522	0.518038	0.736728	-6.09036	No Change
seq.11348.132	Prolyl 4-hydroxylase subunit alpha-2	8974	P4HA2	-0.0180724	10.763	-0.728068	0.468899	0.702338	-6.0377	No Change
seq.11350.30	E3 ubiquitin-protein ligase CHIP	10273	STUB1	-0.0126957	10.3699	-0.540499	0.590497	0.783566	-6.15361	No Change
seq.11351.233	Non-homologous end-joining factor 1	79840	NHEJ1	0.0320598	8.76782	0.693088	0.490452	0.718709	-6.06188	No Change
seq.11352.42	Titin	7273	TTN	-0.00910547	9.50714	-0.288638	0.773676	0.899128	-6.25566	No Change
seq.11353.143	Mothers against decapentaplegic homolog 2	4087	SMAD2	0.00470447	11.8897	0.175382	0.861264	0.940845	-6.28139	No Change
seq.11354.21	1-phosphatidylinositol 4,5-bisphosphate phosphodiesterase beta-1	23236	PLCB1	0.0426204	12.1684	0.712312	0.478541	0.707565	-6.04874	No Change
seq.11355.10	Eukaryotic translation initiation factor 5A-2	56648	EIF5A2	-0.648584	13.0246	-2.80575	0.00642996	0.0445717	-2.63973	Down (qval < 0.05)
seq.11356.19	Protein DGCR14	8220	ESS2	0.0021175	9.96278	0.0978492	0.92232	0.967805	-6.29177	No Change
seq.11358.15	Growth factor receptor-bound protein 10	2887	GRB10	-0.500141	10.4102	-4.05056	0.000125936	0.00334376	0.929549	Down (qval < 0.05)
seq.11360.39	Ribonucleoside-diphosphate reductase large subunit	6240	RRM1	-0.138773	12.9186	-0.832557	0.407808	0.653417	-5.95848	No Change
seq.11361.73	Thymidine phosphorylase	1890	TYMP	-0.162492	13.0003	-2.25841	0.0269065	0.121319	-3.88353	Down (pval < 0.05)
seq.11363.58	Aquaporin-4	361	AQP4	-0.0162692	11.3159	-0.483111	0.630462	0.812987	-6.18229	No Change
seq.11364.18	Mitofusin-1	55669	MFN1	-0.00682999	11.0292	-0.12156	0.903581	0.960284	-6.28922	No Change
seq.11365.17	Teneurin-4	26011	TENM4	0.013406	9.77597	0.589011	0.557671	0.761758	-6.12688	No Change
seq.11368.32	Adenylate kinase 2, mitochondrial	204	AK2	-0.41743	12.7337	-3.42185	0.00102212	0.0125027	-0.989019	Down (qval < 0.05)
seq.11369.23	Alcohol dehydrogenase class-3	128	ADH5	-0.0977424	11.7345	-2.48278	0.0153333	0.0818855	-3.40086	Down (pval < 0.05)
seq.11370.20	72 kDa inositol polyphosphate 5-phosphatase	56623	INPP5E	-0.0216746	10.852	-0.736395	0.463849	0.698442	-6.03177	No Change
seq.11371.1	Probable G-protein coupled receptor 101	83550	GPR101	0.00352572	10.9305	0.139846	0.889167	0.955408	-6.28688	No Change
seq.11372.2	Zinc finger protein 18	7566	ZNF18	-0.0293445	11.2967	-1.28108	0.204217	0.442038	-5.50152	No Change
seq.11375.49	Forkhead box protein L2	668	FOXL2	0.0458005	9.58195	1.86247	0.0665576	0.217321	-4.63725	No Change
seq.11377.19	Alcohol dehydrogenase class 4 mu/sigma chain	131	ADH7	0.0387276	12.3555	0.809816	0.420676	0.661578	-5.97661	No Change
seq.11378.37	Tyrosine-protein kinase SYK	6850	SYK	-0.104907	8.7927	-2.20879	0.0303265	0.131636	-3.98498	Down (pval < 0.05)
seq.11380.84	RNA-binding protein 24	221662	RBM24	-0.0191844	10.4186	-0.574435	0.567438	0.767922	-6.13515	No Change
seq.11381.56	Ribose-phosphate pyrophosphokinase 1	5631	PRPS1	0.031861	8.81521	1.20309	0.232826	0.481526	-5.59442	No Change
seq.11382.5	Biliverdin reductase A	644	BLVRA	-0.225046	11.4316	-4.18761	7.77663e-05	0.00257825	1.37503	Down (qval < 0.05)
seq.11383.41	Keratin, type II cytoskeletal 7	3855	KRT7	-0.0226553	11.1764	-0.564623	0.57406	0.773614	-6.1406	No Change
seq.11387.3	Cyclic AMP-dependent transcription factor ATF-6 beta	1388	ATF6B	0.173125	11.1545	2.89181	0.00504281	0.037626	-2.4243	Up (qval < 0.05)
seq.11388.75	WAP four-disulfide core domain protein 2	10406	WFDC2	0.194405	12.1858	3.58976	0.000596113	0.00927329	-0.498014	Up (qval < 0.05)
seq.11390.24	Carbonic anhydrase-related protein	767	CA8	-0.00138814	8.35329	-0.0469078	0.962715	0.983384	-6.29538	No Change
seq.11391.69	Mevalonate kinase	4598	MVK	0.108216	14.2534	0.987632	0.326593	0.581377	-5.82179	No Change
seq.11395.5	Protein-tyrosine kinase 2-beta	2185	PTK2B	-0.137328	10.7389	-2.59137	0.0115365	0.0678392	-3.15347	Down (pval < 0.05)
seq.11396.39	Dynein intermediate chain 1, axonemal	27019	DNAI1	0.00329086	10.2629	0.134621	0.893282	0.956044	-6.28758	No Change
seq.11401.181	E3 ubiquitin-protein ligase RNF146	81847	RNF146	0.00130005	11.3173	0.0441338	0.964918	0.984875	-6.2955	No Change
seq.11402.17	Histone-lysine N-methyltransferase 2C	58508	KMT2C	-0.00090257	8.87732	-0.0471629	0.962512	0.983384	-6.29537	No Change
seq.11405.150	Caspase recruitment domain-containing protein 9	64170	CARD9	-0.0274746	10.946	-0.828581	0.410041	0.654404	-5.96169	No Change
seq.11406.82	Isobutyryl-CoA dehydrogenase, mitochondrial	27034	ACAD8	-0.0104534	10.872	-0.584373	0.56077	0.762932	-6.12954	No Change
seq.11407.57	Phospholipid scramblase 3	57048	PLSCR3	0.00876632	10.7308	0.181206	0.856708	0.93991	-6.28037	No Change
seq.11416.23	F-box/LRR-repeat protein 4	26235	FBXL4	-0.0789506	11.4465	-2.95057	0.00426034	0.033783	-2.27425	Down (qval < 0.05)
seq.11421.10	EH domain-containing protein 4	30844	EHD4	-0.129951	12.188	-3.33888	0.00132655	0.0148456	-1.22546	Down (qval < 0.05)
seq.11422.2	Homeobox protein DLX-3	1747	DLX3	0.065994	8.22903	2.19962	0.0309986	0.133585	-4.00351	Up (pval < 0.05)
seq.11424.4	Fumarylacetoacetase	2184	FAH	0.117966	13.0404	1.80424	0.0753166	0.237029	-4.73712	No Change
seq.11425.31	RUN and FYVE domain-containing protein 1	80230	RUFY1	0.00636543	14.686	0.123123	0.902348	0.960284	-6.28903	No Change
seq.11428.31	PDZ and LIM domain protein 1	9124	PDLIM1	-0.38627	10.6889	-2.55895	0.0125696	0.072253	-3.22825	Down (pval < 0.05)
seq.11429.80	Heterogeneous nuclear ribonucleoproteins C1/C2	3183	HNRNPC	-0.00182455	10.6909	-0.0860195	0.931686	0.970772	-6.29283	No Change
seq.11430.49	E3 ubiquitin-protein ligase DTX1	1840	DTX1	0.00979911	11.6667	0.543406	0.588505	0.782784	-6.15207	No Change
seq.11431.235	ATP-dependent DNA helicase Q1	5965	RECQL	-0.296653	11.4221	-4.80018	8.18659e-06	0.000631402	3.46758	Down (qval < 0.05)
seq.11432.11	Polyglutamine-binding protein 1	10084	PQBP1	0.0110759	8.10006	0.354813	0.723752	0.870287	-6.23483	No Change
seq.11433.11	Tectonic-2	79867	TCTN2	0.0323085	10.0199	1.325	0.189302	0.424051	-5.44676	No Change
seq.11436.6	Alpha-internexin	9118	INA	-0.0291771	9.72554	-0.859965	0.392622	0.640824	-5.93598	No Change
seq.11438.6	DnaJ homolog subfamily B member 2	3300	DNAJB2	-0.104251	12.9774	-3.56428	0.000647591	0.0097227	-0.573599	Down (qval < 0.05)
seq.11439.88	Rhophilin-2	85415	RHPN2	0.0319792	10.2361	1.54771	0.126013	0.332361	-5.14222	No Change
seq.11440.58	Suppressor of cytokine signaling 3	9021	SOCS3	-0.0117215	10.835	-0.323044	0.747585	0.88416	-6.24536	No Change
seq.11441.11	Glycogen phosphorylase, liver form	5836	PYGL	-0.113752	13.1021	-1.20062	0.233777	0.48197	-5.59727	No Change
seq.11442.1	Delta and Notch-like epidermal growth factor-related receptor	92737	DNER	-0.111008	11.1176	-2.16541	0.0336222	0.140691	-4.07204	Down (pval < 0.05)
seq.11444.49	DNA-directed RNA polymerase III subunit RPC6	10621	POLR3F	0.00105012	9.70833	0.0493336	0.960788	0.982982	-6.29526	No Change
seq.11448.34	Galactokinase	2584	GALK1	-0.133182	12.5018	-2.02015	0.0470359	0.175452	-4.35252	Down (pval < 0.05)
seq.11449.22	F-actin-capping protein subunit alpha-1	829	CAPZA1	-0.19945	12.0777	-2.58313	0.0117915	0.0689825	-3.17255	Down (pval < 0.05)
seq.11450.110	Protein disulfide-isomerase	5034	P4HB	-0.021766	11.9528	-0.407087	0.685135	0.847254	-6.21535	No Change
seq.11454.87	Eukaryotic translation initiation factor 3 subunit G	8666	EIF3G	-0.327178	13.2969	-2.79527	0.00662081	0.0453795	-2.66559	Down (qval < 0.05)
seq.11456.2	Melanoma-associated antigen B10	139422	MAGEB10	0.0126956	10.291	0.253813	0.800353	0.912178	-6.26491	No Change
seq.11457.53	UDP-glucose 4-epimerase	2582	GALE	-0.0636229	12.3935	-0.954971	0.342742	0.594383	-5.85247	No Change
seq.11458.30	Poly(rC)-binding protein 1	5093	PCBP1	-0.419856	14.3464	-4.84197	6.98448e-06	0.000576798	3.61578	Down (qval < 0.05)
seq.11459.81	RNA polymerase II elongation factor ELL	8178	ELL	0.0168555	10.9616	1.00016	0.320534	0.575065	-5.80976	No Change
seq.11462.8	RNA binding protein fox-1 homolog 2	23543	RBFOX2	0.0080083	8.95402	0.442376	0.659524	0.83269	-6.2007	No Change
seq.11464.9	Transcription factor RelB	5971	RELB	0.0186128	9.98606	0.894315	0.37409	0.625831	-5.90677	No Change
seq.11465.4	Probable G-protein coupled receptor 135	64582	GPR135	0.0434442	9.46732	0.88625	0.378391	0.629538	-5.91373	No Change
seq.11468.15	Probable RNA-binding protein 19	9904	RBM19	-0.617464	10.3727	-5.03512	3.32662e-06	0.000343297	4.3088	Down (qval < 0.05)
seq.11476.43	Vacuolar protein sorting-associated protein 4A	27183	VPS4A	-0.214237	11.8689	-2.72672	0.00800403	0.0525498	-2.83297	Down (pval < 0.05)
seq.11480.1	Aldehyde dehydrogenase, dimeric NADP-preferring	218	ALDH3A1	0.00265531	8.60764	0.0909162	0.927808	0.969626	-6.29241	No Change
seq.11481.25	Hepatitis A virus cellular receptor 2	84868	HAVCR2	-0.250967	11.5523	-0.855386	0.395134	0.643272	-5.93979	No Change
seq.11486.26	Zinc finger protein 174	7727	ZNF174	0.0606179	11.0908	0.927536	0.356703	0.606818	-5.87746	No Change
seq.11487.4	Testican-1	6695	SPOCK1	-0.0227441	11.2727	-0.720237	0.473677	0.704522	-6.04321	No Change
seq.11490.42	Ubiquitin-like protein 4A	8266	UBL4A	-0.247485	11.6682	-2.76629	0.00717644	0.0483289	-2.73677	Down (qval < 0.05)
seq.11493.169	Dynein light chain 2, cytoplasmic	140735	DYNLL2	-0.505716	12.4519	-3.81879	0.00027893	0.00559923	0.197428	Down (qval < 0.05)
seq.11494.4	RNA polymerase II elongation factor ELL2	22936	ELL2	0.06216	10.83	1.51339	0.134497	0.34527	-5.19206	No Change
seq.11510.31	Apolipoprotein L1	8542	APOL1	0.0426682	15.9063	0.680624	0.498261	0.724501	-6.07022	No Change
seq.11510.51	Apolipoprotein L1	8542	APOL1	0.0557779	12.2915	0.625108	0.533848	0.747837	-6.10552	No Change
seq.11513.92	ADP-ribosyl cyclase/cyclic ADP-ribose hydrolase 1	952	CD38	0.029296	9.58149	1.73576	0.0868224	0.259652	-4.85084	No Change
seq.11514.196	CD59 glycoprotein	966	CD59	0.11116	13.2169	2.38866	0.0194945	0.0966415	-3.60806	Up (pval < 0.05)
seq.11516.7	Fatty acid-binding protein, liver	2168	FABP1	0.123953	10.5047	2.50329	0.01454	0.0787394	-3.35482	Up (pval < 0.05)
seq.11530.37	Porphobilinogen deaminase	3145	HMBS	-0.110729	14.9916	-0.818028	0.416002	0.65867	-5.97012	No Change
seq.11531.24	V-type immunoglobulin domain-containing suppressor of T-cell activation	64115	VSIR	-0.0614048	9.89177	-2.9188	0.00466832	0.0356294	-2.35569	Down (qval < 0.05)
seq.11534.6	Leucine-rich repeat, immunoglobulin-like domain and transmembrane domain-containing protein 3	345193	LRIT3	0.00884004	9.50057	0.297857	0.766658	0.895045	-6.25301	No Change
seq.11536.9	Histone H2A deubiquitinase MYSM1	114803	MYSM1	0.0332624	11.4278	1.96925	0.0527171	0.187231	-4.44669	No Change
seq.11537.12	Transferrin receptor protein 2	7036	TFR2	-0.050069	10.2538	-1.19119	0.237433	0.487167	-5.6081	No Change
seq.11538.216	Malonyl-CoA decarboxylase, mitochondrial	23417	MLYCD	0.0213799	10.0265	0.859172	0.393056	0.641123	-5.93664	No Change
seq.11539.4	ATP synthase subunit f, mitochondrial	9551	ATP5MF	-0.0156552	12.262	-0.490897	0.624971	0.80943	-6.17858	No Change
seq.11540.37	Forkhead box protein O3	2309	FOXO3	-0.038353	10.691	-1.33983	0.184453	0.417125	-5.42786	No Change
seq.11542.11	Transmembrane protein 230	29058	TMEM230	0.0626612	11.8955	3.27117	0.00163629	0.0170046	-1.41528	Up (qval < 0.05)
seq.11543.84	LIM domain and actin-binding protein 1	51474	LIMA1	-0.00705924	10.507	-0.241904	0.809533	0.916478	-6.2678	No Change
seq.11544.39	PHD finger protein 3	23469	PHF3	-0.0950414	9.02333	-3.52897	0.000725919	0.0102726	-0.6777	Down (qval < 0.05)
seq.11545.9	Tumor necrosis factor receptor superfamily member 14	8764	TNFRSF14	-0.00557789	12.765	-0.14348	0.886306	0.953873	-6.28637	No Change
seq.11546.7	Cytoglobin	114757	CYGB	-0.0239931	9.42162	-0.478258	0.633895	0.815262	-6.18456	No Change
seq.11547.84	Muscle, skeletal receptor tyrosine-protein kinase	4593	MUSK	0.103296	11.8105	0.950789	0.344847	0.596537	-5.85633	No Change
seq.11548.84	M-phase inducer phosphatase 1	993	CDC25A	0.0537706	8.49895	0.318608	0.750933	0.885505	-6.24675	No Change
seq.11549.6	Insulin gene enhancer protein ISL-1	3670	ISL1	0.072371	10.8264	1.65364	0.102493	0.290397	-4.9819	No Change
seq.11551.16	SWI/SNF-related matrix-associated actin-dependent regulator of chromatin subfamily E member 1-related	10362	HMG20B	0.03507	9.07782	0.835118	0.406375	0.652534	-5.95641	No Change
seq.11556.19	ADP-ribosylation factor GTPase-activating protein 1	55738	ARFGAP1	0.00116804	11.5384	0.0230739	0.981654	0.993039	-6.2962	No Change
seq.11557.3	E3 ubiquitin-protein ligase SMURF1	57154	SMURF1	-0.000861768	10.3289	-0.0563483	0.955218	0.980622	-6.2949	No Change
seq.11560.76	Nuclear factor of activated T-cells, cytoplasmic 4	4776	NFATC4	-0.0116772	9.79179	-0.704542	0.483335	0.711791	-6.05409	No Change
seq.11562.9	DNA polymerase epsilon subunit 2	5427	POLE2	-0.00962804	9.61024	-0.441117	0.660431	0.83292	-6.20125	No Change
seq.11563.51	Synaptotagmin-like protein 4	94121	SYTL4	-0.0350472	13.6007	-0.84887	0.398727	0.645889	-5.94518	No Change
seq.11565.58	Zinc finger protein 23	7571	ZNF23	-0.000108685	8.879	-0.00230494	0.998167	0.999637	-6.29645	No Change
seq.11566.48	Keratin, type II cytoskeletal 72	140807	KRT72	0.044288	8.89878	2.11642	0.0377166	0.151208	-4.16855	Up (pval < 0.05)
seq.11567.23	Zinc finger protein 10	7556	ZNF10	-0.0499215	11.636	-1.42017	0.159811	0.383314	-5.32207	No Change
seq.11568.2	Peptidyl-prolyl cis-trans isomerase FKBP1B	2281	FKBP1B	-0.234546	9.927	-2.38777	0.0195385	0.0967943	-3.61	Down (pval < 0.05)
seq.11570.94	B-cell receptor-associated protein 29	55973	BCAP29	0.00118835	10.1532	0.0495866	0.960587	0.982982	-6.29525	No Change
seq.11571.75	NKG2-E type II integral membrane protein	3823	KLRC3	0.105792	11.0546	3.10064	0.00274317	0.0248445	-1.88054	Up (qval < 0.05)
seq.11572.4	Dynamin-2	1785	DNM2	-0.213907	11.1712	-3.45783	0.000911769	0.0117408	-0.885194	Down (qval < 0.05)
seq.11573.3	Serine/arginine-rich splicing factor 6	6431	SRSF6	0.0397365	8.52342	1.03178	0.30558	0.561571	-5.77873	No Change
seq.11582.63	DnaJ homolog subfamily A member 2	10294	DNAJA2	-0.0330792	9.39734	-1.13889	0.25847	0.511844	-5.66668	No Change
seq.11586.2	Leucine-rich repeat neuronal protein 1	57633	LRRN1	-0.0455115	12.5056	-1.80266	0.075566	0.23744	-4.73978	No Change
seq.11587.5	MAX gene-associated protein	23269	MGA	-0.0493245	12.7652	-1.02529	0.30861	0.56357	-5.78518	No Change
seq.11590.5	Probable RNA-binding protein 23	55147	RBM23	0.0143529	9.74165	0.726678	0.469745	0.702776	-6.03868	No Change
seq.11591.43	Protein regulator of cytokinesis 1	9055	PRC1	-0.000421856	8.80678	-0.015851	0.987397	0.995138	-6.29633	No Change
seq.11592.1	ELAV-like protein 1	1994	ELAVL1	-0.0529602	10.6332	-1.54159	0.127493	0.334459	-5.15118	No Change
seq.11593.21	C-X-C motif chemokine 9	4283	CXCL9	0.0114827	9.82474	0.580402	0.56343	0.765199	-6.13179	No Change
seq.11596.47	Zinc finger protein 75D	7626	ZNF75D	-0.0198648	9.70699	-0.65723	0.513098	0.7343	-6.08545	No Change
seq.11601.26	ATP-dependent RNA helicase DHX8	1659	DHX8	-0.0484762	10.3498	-2.51276	0.014186	0.0778002	-3.33343	Down (pval < 0.05)
seq.11602.12	Copine-1	8904	CPNE1	-0.036132	12.1738	-1.09149	0.278643	0.534676	-5.71759	No Change
seq.11606.22	DnaJ homolog subfamily B member 6	10049	DNAJB6	-0.115168	9.74321	-4.31903	4.8599e-05	0.00186389	1.81048	Down (qval < 0.05)
seq.11607.15	Bromodomain-containing protein 1	23774	BRD1	-0.0183594	9.47519	-0.837302	0.405154	0.651429	-5.95464	No Change
seq.11608.5	Microtubule-associated proteins 1A/1B light chain 3B	81631	MAP1LC3B	-0.194186	13.059	-2.4971	0.0147752	0.0794306	-3.36874	Down (pval < 0.05)
seq.11614.29	Enhancer of rudimentary homolog	2079	ERH	-0.333527	12.6138	-4.44152	3.11512e-05	0.00140027	2.22326	Down (qval < 0.05)
seq.11615.16	Dual adapter for phosphotyrosine and 3-phosphotyrosine and 3-phosphoinositide	27071	DAPP1	-0.555314	13.9178	-3.1483	0.00237839	0.0224279	-1.75237	Down (qval < 0.05)
seq.11616.9	Heat shock factor protein 1	3297	HSF1	-0.0803345	11.0442	-3.57041	0.000634828	0.00967024	-0.555439	Down (qval < 0.05)
seq.11617.1	Integrin alpha-L	3683	ITGAL	-0.0537345	11.2947	-3.01461	0.00353663	0.0297215	-2.10809	Down (qval < 0.05)
seq.11618.83	Transcriptional activator Myb	4602	MYB	-0.0357584	10.072	-1.42525	0.158344	0.381514	-5.31519	No Change
seq.11626.7	Ubiquitin-conjugating enzyme E2 variant 1	387522	UBE2V1	-0.332639	11.161	-4.00624	0.000146908	0.00369895	0.787455	Down (qval < 0.05)
seq.11629.36	TNF receptor-associated factor 4	9618	TRAF4	0.0387727	8.5256	1.11217	0.269713	0.524188	-5.69564	No Change
seq.11633.89	Activator of 90 kDa heat shock protein ATPase homolog 1	10598	AHSA1	-0.0851214	12.0481	-1.82416	0.072217	0.230647	-4.70327	No Change
seq.11634.32	Regulator of G-protein signaling 10	6001	RGS10	-0.495907	13.8516	-3.30504	0.00147372	0.0158328	-1.32069	Down (qval < 0.05)
seq.11636.33	Transgelin-2	8407	TAGLN2	-0.343098	12.9616	-2.73354	0.00785548	0.0518532	-2.81647	Down (pval < 0.05)
seq.11638.42	Beta-1,3-galactosyltransferase 2	8707	B3GALT2	0.0306116	10.7992	1.08352	0.282143	0.536775	-5.72595	No Change
seq.11643.73	E3 ubiquitin-protein ligase DTX3L	151636	DTX3L	-0.177232	10.2058	-3.04211	0.00326236	0.0281215	-2.03588	Down (qval < 0.05)
seq.11645.9	Prolyl 4-hydroxylase subunit alpha-1	5033	P4HA1	-0.0251055	10.9897	-1.33614	0.185652	0.418545	-5.43259	No Change
seq.11646.4	Carbohydrate sulfotransferase 9	83539	CHST9	-0.00743109	9.41389	-0.208462	0.835448	0.928485	-6.27517	No Change
seq.11647.6	Frizzled-10	11211	FZD10	-0.0624494	12.1139	-1.40644	0.163835	0.38861	-5.34057	No Change
seq.11649.3	Stromal membrane-associated protein 1	60682	SMAP1	-0.268582	12.5398	-3.02871	0.00339339	0.028933	-2.07112	Down (qval < 0.05)
seq.11651.24	Protein argonaute-1	26523	AGO1	-0.00169301	9.08357	-0.0779963	0.938044	0.973934	-6.29348	No Change
seq.11653.69	Sodium- and chloride-dependent glycine transporter 1	6536	SLC6A9	0.0774902	7.53667	2.38745	0.0195544	0.0968073	-3.6107	Up (pval < 0.05)
seq.11654.77	Neurensin-1	140767	NRSN1	0.108703	9.88491	1.37102	0.174568	0.403871	-5.3875	No Change
seq.11656.110	Ena/VASP-like protein	51466	EVL	-0.00787655	10.892	-0.267794	0.789613	0.906894	-6.26134	No Change
seq.11657.86	Suppressor of cytokine signaling 7	30837	SOCS7	-0.0182799	9.72282	-1.07517	0.285836	0.541029	-5.73463	No Change
seq.11659.31	Clathrin interactor 1	9685	CLINT1	-0.65873	13.4766	-2.92585	0.00457477	0.0352429	-2.33767	Down (qval < 0.05)
seq.11661.11	NACHT, LRR and PYD domains-containing protein 1	22861	NLRP1	-0.0345294	8.84793	-0.531695	0.59655	0.788126	-6.15822	No Change
seq.11664.32	ADP-ribosylation factor GTPase-activating protein 2	84364	ARFGAP2	-0.34685	11.8079	-2.85738	0.00556086	0.0404542	-2.51111	Down (qval < 0.05)
seq.11666.72	Regulator of G-protein signaling 8	85397	RGS8	0.0112571	12.077	0.296353	0.767801	0.895524	-6.25345	No Change
seq.11667.29	Tensin-2	23371	TNS2	0.020672	9.10803	0.938804	0.350926	0.600398	-5.86729	No Change
seq.11669.39	Solute carrier organic anion transporter family member 5A1	81796	SLCO5A1	0.0299571	9.27205	0.89291	0.374838	0.626468	-5.90799	No Change
seq.11670.18	Probable G-protein coupled receptor 101	83550	GPR101	-0.0213561	10.8422	-0.674862	0.501894	0.726919	-6.07402	No Change
seq.11671.19	Peregrin	7862	BRPF1	-0.0782721	11.976	-2.53538	0.0133726	0.0747947	-3.28214	Down (pval < 0.05)
seq.11672.17	Kinesin-like protein KIF16B	55614	KIF16B	-0.0578034	12.7532	-1.98071	0.0513896	0.184516	-4.42568	No Change
seq.11677.17	Probable palmitoyltransferase ZDHHC14	79683	ZDHHC14	-0.0222092	8.23655	-0.52623	0.600323	0.791173	-6.16104	No Change
seq.11678.105	Gap junction delta-2 protein	57369	GJD2	0.00817432	10.2568	0.296422	0.767749	0.895524	-6.25343	No Change
seq.11681.8	Arf-GAP domain and FG repeat-containing protein 1	3267	AGFG1	-0.411922	14.0313	-2.94201	0.00436693	0.0342575	-2.29627	Down (qval < 0.05)
seq.11682.7	Thioredoxin-interacting protein	10628	TXNIP	-0.00800218	11.8352	-0.19202	0.84826	0.935038	-6.27839	No Change
seq.11683.19	ADP-ribosylation factor-binding protein GGA3	23163	GGA3	-0.349683	11.0527	-4.04031	0.000130513	0.00343982	0.896605	Down (qval < 0.05)
seq.11690.47	Anaphase-promoting complex subunit 7	51434	ANAPC7	-0.0260254	10.3417	-1.5148	0.134139	0.344733	-5.19003	No Change
seq.11692.21	SHC-transforming protein 4	399694	SHC4	-0.0580802	10.7387	-2.60777	0.0110438	0.0658676	-3.11536	Down (pval < 0.05)
seq.11696.7	Cellular retinoic acid-binding protein 2	1382	CRABP2	0.367135	14.3072	5.30232	1.16907e-06	0.000193608	5.28772	Up (qval < 0.05)
seq.11699.16	Protein tyrosine phosphatase type IVA 2	8073	PTP4A2	-0.0992344	9.52345	-1.61153	0.111376	0.306557	-5.04681	No Change
seq.11708.2	Lipocalin-1	3933	LCN1	0.0183535	10.2816	0.829511	0.409518	0.653997	-5.96094	No Change
seq.11709.29	Carnitine O-palmitoyltransferase 1, muscle isoform	1375	CPT1B	-0.0888435	11.503	-2.74808	0.00754701	0.0501787	-2.78117	Down (pval < 0.05)
seq.11712.207	Protein unc-45 homolog A	55898	UNC45A	0.0168045	8.43137	0.758948	0.450326	0.685404	-6.01537	No Change
seq.11715.1	POU domain, class 2, transcription factor 1	5451	POU2F1	0.0543394	7.93742	2.70722	0.008443	0.0544079	-2.87995	Up (pval < 0.05)
seq.11716.28	Leucine-rich repeat, immunoglobulin-like domain and transmembrane domain-containing protein 2	340745	LRIT2	0.0330705	10.0126	0.898864	0.371679	0.623051	-5.90282	No Change
seq.11814.29	Hepatocyte growth factor receptor	4233	MET	-0.0296136	11.1572	-0.651962	0.516472	0.736223	-6.08881	No Change
seq.11816.84	Tyrosine-protein kinase JAK2	3717	JAK2	-0.0704459	11.9471	-1.20739	0.231177	0.479703	-5.58944	No Change
seq.11817.1	Ribosomal protein S6 kinase beta-1	6198	RPS6KB1	-0.0316118	9.89945	-1.26684	0.209236	0.448501	-5.5189	No Change
seq.11825.27	Peroxisome proliferator-activated receptor gamma coactivator 1-alpha	10891	PPARGC1A	1.8072e-05	10.3467	0.000790139	0.999372	0.999703	-6.29646	No Change
seq.11827.7	Nuclear receptor ROR-gamma	6097	RORC	0.061599	8.18079	1.08529	0.281362	0.536441	-5.72409	No Change
seq.11830.48	Tyrosine-protein phosphatase non-receptor type 11	5781	PTPN11	-0.228366	13.3678	-3.0661	0.00303935	0.0267598	-1.97248	Down (qval < 0.05)
seq.11833.83	Frataxin, mitochondrial	2395	FXN	0.0104477	10.2605	0.647861	0.519106	0.73702	-6.09141	No Change
seq.11836.144	Epithelial discoidin domain-containing receptor 1	780	DDR1	0.0158775	9.376	0.377789	0.706683	0.859448	-6.2266	No Change
seq.11837.7	Tumor necrosis factor receptor superfamily member 18	8784	TNFRSF18	0.0818556	8.38984	1.58017	0.11839	0.320089	-5.09415	No Change
seq.11838.130	Piezo-type mechanosensitive ion channel component 1	9780	PIEZO1	0.0208212	8.88001	0.67685	0.500639	0.726071	-6.07271	No Change
seq.11851.21	Triggering receptor expressed on myeloid cells 2	54209	TREM2	0.00132922	12.2117	0.0239554	0.980954	0.992467	-6.29617	No Change
seq.11872.9	Protocadherin gamma-B1	56104	PCDHGB1	0.0296085	7.31851	0.803395	0.424353	0.664793	-5.98164	No Change
seq.11910.27	Homeobox protein DLX-4	1748	DLX4	-0.114288	8.90236	-2.08734	0.0403458	0.158932	-4.22491	Down (pval < 0.05)
seq.11911.13	Leucine-rich repeat-containing protein 4B	94030	LRRC4B	0.0460809	8.38846	1.42588	0.158164	0.381205	-5.31434	No Change
seq.11926.23	Alpha- and gamma-adaptin-binding protein p34	79719	AAGAB	-0.128645	12.1835	-1.0155	0.313222	0.567221	-5.79483	No Change
seq.11934.9	Integrator complex subunit 3	65123	INTS3	-0.0713988	8.36109	-2.34208	0.0219055	0.105006	-3.70811	Down (pval < 0.05)
seq.11949.25	Epidermal growth factor	1950	EGF	0.0441535	10.1523	1.41463	0.161425	0.385516	-5.32956	No Change
seq.11952.1	Immunoglobulin superfamily DCC subclass member 3	9543	IGDCC3	-0.0567077	10.0433	-2.0513	0.0438241	0.167676	-4.29382	Down (pval < 0.05)
seq.11955.1	Rho GTPase-activating protein 1	392	ARHGAP1	0.0517072	9.9465	2.02984	0.0460153	0.172634	-4.33434	Up (pval < 0.05)
seq.11967.23	Cellular retinoic acid-binding protein 1	1381	CRABP1	0.0247451	10.5088	1.10257	0.273833	0.529805	-5.70588	No Change
seq.11969.5	Protein S100-A2	6273	S100A2	0.0144913	9.23517	0.541899	0.589537	0.78323	-6.15287	No Change
seq.11988.24	Receptor-type tyrosine-protein phosphatase H	5794	PTPRH	0.105299	10.8735	2.04597	0.0443595	0.168843	-4.30391	Up (pval < 0.05)
seq.11989.35	ER membrane protein complex subunit 1	23065	EMC1	0.00996432	10.1013	0.583509	0.561348	0.763221	-6.13003	No Change
seq.12001.7	Tight junction protein ZO-1	7082	TJP1	0.0743057	8.77463	2.05105	0.0438495	0.167685	-4.2943	Up (pval < 0.05)
seq.12008.3	T-cell antigen CD7	924	CD7	0.0916771	9.74086	1.6976	0.0938391	0.274914	-4.91246	No Change
seq.12014.19	6-pyruvoyl tetrahydrobiopterin synthase	5805	PTS	-0.0315232	8.68898	-0.930305	0.355277	0.605658	-5.87497	No Change
seq.12016.60	E3 ubiquitin-protein ligase CBL	867	CBL	-0.293872	13.3351	-3.48959	0.000823822	0.0110149	-0.79292	Down (qval < 0.05)
seq.12018.84	Thiamin pyrophosphokinase 1	27010	TPK1	0.00379193	10.9704	0.236466	0.813733	0.918357	-6.26907	No Change
seq.12020.39	Bisphosphoglycerate mutase	669	BPGM	-0.161645	9.18881	-1.66984	0.0992306	0.284676	-4.9565	No Change
seq.12022.12	Mothers against decapentaplegic homolog 4	4089	SMAD4	-0.0161976	8.25295	-0.474044	0.636882	0.817806	-6.18652	No Change
seq.12030.82	Desmin	1674	DES	0.0807694	10.6686	1.71936	0.0897842	0.266156	-4.87749	No Change
seq.12033.3	Mitotic checkpoint serine/threonine-protein kinase BUB1	699	BUB1	-0.0766804	8.82293	-1.6311	0.107173	0.298691	-5.01683	No Change
seq.12034.28	Adenylyl cyclase-associated protein 1	10487	CAP1	-0.231211	11.8692	-0.921053	0.360055	0.610111	-5.88327	No Change
seq.12041.33	Heat shock 70 kDa protein 1-like	3305	HSPA1L	0.019275	9.29303	0.455871	0.649835	0.826192	-6.19478	No Change
seq.12046.51	TAR DNA-binding protein 43	23435	TARDBP	0.0245898	9.27751	1.07196	0.287268	0.542618	-5.73796	No Change
seq.12077.32	Growth/differentiation factor 8	2660	MSTN	-0.0838545	12.6213	-2.51056	0.0142677	0.077878	-3.33841	Down (pval < 0.05)
seq.12329.21	Ribosomal protein S6 kinase alpha-1	6195	RPS6KA1	-0.0298007	9.41061	-0.855332	0.395164	0.643272	-5.93984	No Change
seq.12332.7	Eukaryotic elongation factor 2 kinase	29904	EEF2K	0.233729	11.4848	3.42721	0.00100492	0.0123415	-0.973597	Up (qval < 0.05)
seq.12333.87	Ribose-5-phosphate isomerase	22934	RPIA	-0.0651166	10.1756	-1.69219	0.0948717	0.276731	-4.9211	No Change
seq.12334.25	Serine hydroxymethyltransferase, cytosolic	6470	SHMT1	-0.0324236	9.15319	-0.558951	0.577905	0.775361	-6.14371	No Change
seq.12338.27	Pikachurin	133584	EGFLAM	-0.0491767	12.9023	-0.792761	0.430484	0.6701	-5.98988	No Change
seq.12340.17	Alanine--tRNA ligase, cytoplasmic	16	AARS1	-0.131573	11.0725	-3.54317	0.000693386	0.0100009	-0.635908	Down (qval < 0.05)
seq.12341.8	Dual specificity protein phosphatase 6	1848	DUSP6	-0.00488898	11.5039	-0.194619	0.846231	0.933798	-6.2779	No Change
seq.12343.14	Arf-GAP with coiled-coil, ANK repeat and PH domain-containing protein 2	23527	ACAP2	-0.12776	10.5837	-2.50888	0.0143299	0.0781215	-3.34219	Down (pval < 0.05)
seq.12345.4	Anaphase-promoting complex subunit 10	10393	ANAPC10	-0.0521348	10.6258	-3.63007	0.000522569	0.00848972	-0.377745	Down (qval < 0.05)
seq.12347.29	Cerebral cavernous malformations 2 protein	83605	CCM2	-0.16056	13.0015	-2.49953	0.0146825	0.0792767	-3.36328	Down (pval < 0.05)
seq.12348.46	Serine--tRNA ligase, mitochondrial	54938	SARS2	-0.0873199	10.5964	-3.88566	0.000222336	0.004834	0.405835	Down (qval < 0.05)
seq.12350.86	Protein C-ets-2	2114	ETS2	0.0128467	10.9713	0.840703	0.403258	0.649919	-5.95187	No Change
seq.12351.25	Signal transducer and activator of transcription 1-alpha/beta	6772	STAT1	-0.320294	13.6091	-4.05374	0.000124544	0.00333657	0.939807	Down (qval < 0.05)
seq.12352.70	Arrestin domain-containing protein 3	57561	ARRDC3	0.0922307	9.37678	1.02015	0.311025	0.565339	-5.79026	No Change
seq.12355.223	Ribosome-recycling factor, mitochondrial	92399	MRRF	-0.0165113	11.8144	-0.570581	0.570034	0.770105	-6.1373	No Change
seq.12356.65	Sorcin	6717	SRI	-0.0767254	9.97298	-1.41314	0.161863	0.386057	-5.33157	No Change
seq.12357.41	Synaptosomal-associated protein 29	9342	SNAP29	0.00203503	10.2838	0.100962	0.919857	0.966526	-6.29146	No Change
seq.12358.6	Immunoglobulin-binding protein 1	3476	IGBP1	-0.177213	11.4471	-2.65285	0.00978609	0.0607857	-3.00955	Down (pval < 0.05)
seq.12361.102	Ras-related protein R-Ras2	22800	RRAS2	-0.0143215	9.98139	-0.607214	0.545592	0.754682	-6.11627	No Change
seq.12363.70	Tribbles homolog 2	28951	TRIB2	0.00507995	11.4533	0.224814	0.822752	0.922746	-6.2717	No Change
seq.12365.108	RuvB-like 1	8607	RUVBL1	0.0305495	11.6362	0.770667	0.44339	0.681648	-6.00666	No Change
seq.12366.16	Gamma-crystallin D	1421	CRYGD	0.00547294	9.40077	0.287939	0.774209	0.899187	-6.25586	No Change
seq.12367.52	Macoilin	55219	MACO1	0.0853243	8.14522	2.54715	0.0129658	0.0735243	-3.25527	Up (pval < 0.05)
seq.12368.18	Histone acetyltransferase KAT2B	8850	KAT2B	0.0138447	9.51466	0.543126	0.588696	0.782827	-6.15222	No Change
seq.12370.30	Apolipoprotein F	319	APOF	-0.148993	12.91	-1.1707	0.245524	0.495944	-5.63135	No Change
seq.12372.50	Tropomyosin alpha-3 chain	7170	TPM3	0.0261982	9.02193	0.712217	0.478599	0.707565	-6.0488	No Change
seq.12373.73	Transformer-2 protein homolog beta	6434	TRA2B	0.0580177	11.0067	0.905814	0.368013	0.618731	-5.89675	No Change
seq.12374.8	Platelet-activating factor acetylhydrolase IB subunit gamma	5050	PAFAH1B3	-0.161258	12.4149	-1.45528	0.149875	0.369245	-5.27401	No Change
seq.12376.85	Cyclin-dependent kinase 4 inhibitor D	1032	CDKN2D	-0.210891	11.573	-2.66638	0.00943482	0.0594402	-2.9775	Down (pval < 0.05)
seq.12378.71	Tapasin	6892	TAPBP	-0.151854	11.3284	-2.15217	0.0346883	0.14317	-4.09831	Down (pval < 0.05)
seq.12381.26	Carbonyl reductase [NADPH] 1	873	CBR1	0.00109528	11.2028	0.0183479	0.985411	0.994615	-6.29629	No Change
seq.12382.2	Probable ATP-dependent RNA helicase DDX58	23586	DDX58	-0.03509	9.72404	-1.38696	0.169672	0.396045	-5.36651	No Change
seq.12384.92	COP9 signalosome complex subunit 7b	64708	COPS7B	0.0198557	11.6137	0.173047	0.863093	0.941856	-6.28179	No Change
seq.12385.4	Calpain-3	825	CAPN3	0.0302198	11.9681	0.935437	0.352645	0.602152	-5.87034	No Change
seq.12386.11	Aminopeptidase B	6051	RNPEP	0.0510915	11.907	0.89654	0.37291	0.624537	-5.90484	No Change
seq.12387.7	PDZ and LIM domain protein 4	8572	PDLIM4	0.0380968	10.3372	0.732474	0.466223	0.700003	-6.03457	No Change
seq.12389.4	Origin recognition complex subunit 6	23594	ORC6	-0.0173024	10.937	-0.888027	0.377441	0.629234	-5.91221	No Change
seq.12391.27	PDZ domain-containing protein 7	79955	PDZD7	-0.0417124	10.256	-0.982103	0.329291	0.583157	-5.82706	No Change
seq.12392.30	ADP-ribosylation factor-like protein 1	400	ARL1	-0.0175738	11.6256	-0.618987	0.53785	0.74944	-6.10923	No Change
seq.12394.53	Transmembrane protein C16orf54	283897	C16orf54	0.0559087	9.21372	1.27512	0.206308	0.445311	-5.50882	No Change
seq.12395.86	Aspartate--tRNA ligase, mitochondrial	55157	DARS2	-0.657853	10.8089	-3.66878	0.000460113	0.00776547	-0.261356	Down (qval < 0.05)
seq.12396.19	3-hydroxyisobutyryl-CoA hydrolase, mitochondrial	26275	HIBCH	-0.271565	10.9505	-2.916	0.00470593	0.0358424	-2.36283	Down (qval < 0.05)
seq.12398.15	Paired box protein Pax-4		PAX4	0.0153832	9.80789	0.471844	0.638445	0.818749	-6.18754	No Change
seq.12399.194	Coiled-coil domain-containing protein 50	152137	CCDC50	0.0158063	11.7512	0.211941	0.832743	0.927281	-6.27445	No Change
seq.12400.25	Ubiquitin-conjugating enzyme E2 T	29089	UBE2T	-0.00753435	10.6291	-0.346997	0.729591	0.873568	-6.23751	No Change
seq.12401.3	AMSH-like protease	57559	STAMBPL1	-0.067546	11.4117	-3.28542	0.00156593	0.0165139	-1.37557	Down (qval < 0.05)
seq.12403.30	Ras-related protein Rab-39B	116442	RAB39B	-0.0407755	11.2613	-1.69657	0.0940362	0.275271	-4.91412	No Change
seq.12406.119	GTP-binding protein Di-Ras3	9077	DIRAS3	-0.0498371	11.3898	-1.76977	0.0809393	0.248319	-4.79487	No Change
seq.12408.333	Ras-related protein Rab-22A	57403	RAB22A	-0.0134014	10.8451	-0.482112	0.631168	0.813468	-6.18276	No Change
seq.12409.90	Ras-related protein Rab-7b	338382	RAB7B	0.0578052	9.95331	1.41893	0.160172	0.383577	-5.32375	No Change
seq.12411.60	Protein max	4149	MAX	-0.0295799	10.3268	-0.7047	0.483238	0.711791	-6.05398	No Change
seq.12414.31	14-3-3 protein beta/alpha	7529	YWHAB	-0.199302	12.6072	-3.50643	0.000780518	0.0106496	-0.743761	Down (qval < 0.05)
seq.12415.122	Endothelial differentiation-related factor 1	8721	EDF1	-0.0144498	12.3347	-0.438918	0.662017	0.833875	-6.20219	No Change
seq.12417.46	EKC/KEOPS complex subunit TPRKB	51002	TPRKB	-0.00973695	11.6499	-0.427691	0.670134	0.838758	-6.20695	No Change
seq.12420.10	Glycerol-3-phosphate dehydrogenase 1-like protein	23171	GPD1L	0.0743325	13.4233	1.52196	0.132337	0.342384	-5.17971	No Change
seq.12422.143	Arachidonate 15-lipoxygenase B	247	ALOX15B	0.0503553	9.15663	0.7808	0.437443	0.676334	-5.99902	No Change
seq.12423.38	APOBEC1 complementation factor	29974	A1CF	-0.00825506	10.9033	-0.158642	0.874388	0.947498	-6.28413	No Change
seq.12424.107	Thymocyte nuclear protein 1	29087	THYN1	-0.0225243	9.88631	-0.869398	0.387477	0.637988	-5.92807	No Change
seq.12425.104	ADP-ribosylation factor 6	382	ARF6	-0.0494442	10.75	-2.03941	0.0450273	0.170539	-4.31633	Down (pval < 0.05)
seq.12426.19	MOB kinase activator 1A	55233	MOB1A	-0.00630176	13.6293	-0.212412	0.832377	0.927155	-6.27436	No Change
seq.12427.8	M-phase inducer phosphatase 2	994	CDC25B	0.0427095	13.7304	1.4483	0.151813	0.372021	-5.28366	No Change
seq.12428.2	Lysophospholipase-like protein 1	127018	LYPLAL1	-0.0253214	10.3076	-1.50998	0.135363	0.346463	-5.19695	No Change
seq.12430.78	Polyadenylate-binding protein-interacting protein 1	10605	PAIP1	0.0338666	10.7461	2.03488	0.0454925	0.171639	-4.32486	Up (pval < 0.05)
seq.12431.13	Protein pelota homolog	53918	PELO	0.0316916	12.0661	0.498812	0.61941	0.805256	-6.17476	No Change
seq.12432.23	Calcyclin-binding protein	27101	CACYBP	-0.449779	11.5678	-3.48271	0.000842169	0.0111786	-0.812965	Down (qval < 0.05)
seq.12433.8	ADP-ribosylation factor-like protein 11	115761	ARL11	-0.0427349	12.2675	-1.48451	0.141976	0.357101	-5.23316	No Change
seq.12434.25	IST1 homolog	9798	IST1	-0.201013	12.1055	-3.96571	0.000168994	0.00403329	0.658363	Down (qval < 0.05)
seq.12436.84	Glutathione S-transferase omega-1	9446	GSTO1	-0.0209472	11.1141	-0.620399	0.536926	0.749098	-6.10838	No Change
seq.12437.18	Serine/threonine-protein kinase ULK3	25989	ULK3	0.0193224	10.0915	1.13807	0.258809	0.511958	-5.66758	No Change
seq.12438.127	DNA-3-methyladenine glycosylase	4350	MPG	-0.19526	9.88104	-3.9401	0.000184558	0.00426579	0.577217	Down (qval < 0.05)
seq.12439.67	Interferon regulatory factor 9	10379	IRF9	-0.000609991	9.79167	-0.0193974	0.984577	0.994615	-6.29627	No Change
seq.12442.4	Rho-related GTP-binding protein RhoD	29984	RHOD	0.112485	8.90613	1.78814	0.0779004	0.242574	-4.76422	No Change
seq.12444.39	Nuclear receptor subfamily 5 group A member 2	2494	NR5A2	-0.00837062	9.61483	-0.253777	0.800381	0.912178	-6.26491	No Change
seq.12445.50	Ankyrin repeat domain-containing protein 27	84079	ANKRD27	0.0198231	10.5771	0.965259	0.3376	0.588952	-5.84292	No Change
seq.12446.49	Glutathione S-transferase A1	2938	GSTA1	0.260592	12.3336	2.12777	0.0367313	0.148773	-4.14637	Up (pval < 0.05)
seq.12448.246	Glycylpeptide N-tetradecanoyltransferase 1	4836	NMT1	-0.381665	12.7528	-4.61267	1.65647e-05	0.00095239	2.81066	Down (qval < 0.05)
seq.12449.16	Peptidyl-prolyl cis-trans isomerase H	10465	PPIH	-0.257118	10.7639	-2.64281	0.0100544	0.0618166	-3.03324	Down (pval < 0.05)
seq.12450.42	Phosphomevalonate kinase	10654	PMVK	-0.0499977	10.9108	-1.54625	0.126367	0.332814	-5.14437	No Change
seq.12451.62	Transcription regulator protein BACH1	571	BACH1	-0.00498442	10.8312	-0.162475	0.87138	0.946288	-6.28352	No Change
seq.12452.32	Histone-lysine N-methyltransferase SUV420H2	84787	KMT5C	-0.00517086	10.5918	-0.228381	0.819988	0.921498	-6.27091	No Change
seq.12453.161	Nuclear RNA export factor 1	10482	NXF1	-0.0541909	9.88581	-1.45996	0.148589	0.366939	-5.26753	No Change
seq.12454.105	N-terminal Xaa-Pro-Lys N-methyltransferase 1	28989	NTMT1	0.0150784	9.53904	0.44185	0.659903	0.832704	-6.20093	No Change
seq.12455.48	Myoneurin	55892	MYNN	0.043821	9.87828	2.071	0.0418919	0.163093	-4.25628	Up (pval < 0.05)
seq.12456.5	6-phosphofructo-2-kinase/fructose-2,6-bisphosphatase 3	5209	PFKFB3	0.0248737	11.3444	0.578106	0.56497	0.766074	-6.13309	No Change
seq.12457.10	1,2-dihydroxy-3-keto-5-methylthiopentene dioxygenase	55256	ADI1	0.105633	11.0723	1.56752	0.121314	0.325593	-5.11299	No Change
seq.12458.79	Calcineurin B homologous protein 1	11261	CHP1	-0.0335828	12.5743	-1.02279	0.309782	0.564264	-5.78765	No Change
seq.12459.13	Pleckstrin homology domain-containing family A member 1	59338	PLEKHA1	0.0114125	8.97212	0.447632	0.655744	0.830739	-6.19842	No Change
seq.12460.18	Proteasome subunit alpha type-7	5688	PSMA7	-0.00712389	12.5189	-0.0662001	0.947399	0.977725	-6.29431	No Change
seq.12461.8	NAD-dependent protein deacylase sirtuin-5, mitochondrial	23408	SIRT5	0.0160871	12.5558	0.396505	0.692888	0.851668	-6.21951	No Change
seq.12462.20	Histone-lysine N-methyltransferase SETMAR	6419	SETMAR	-0.00528585	9.96268	-0.213469	0.831556	0.92698	-6.27414	No Change
seq.12463.7	Kelch-like protein 13	90293	KLHL13	0.0525349	11.9567	2.37978	0.0199351	0.0981614	-3.62726	Up (pval < 0.05)
seq.12466.7	Heterogeneous nuclear ribonucleoprotein A1	3178	HNRNPA1	-0.348915	11.2247	-4.92074	5.1693e-06	0.000498361	3.89682	Down (qval < 0.05)
seq.12469.19	Microtubule-associated protein RP/EB family member 1	22919	MAPRE1	-0.559845	13.4731	-3.37773	0.00117468	0.0136185	-1.11527	Down (qval < 0.05)
seq.12471.47	Double-stranded RNA-binding protein Staufen homolog 1	6780	STAU1	-0.0222539	11.0399	-0.743411	0.459618	0.694641	-6.02672	No Change
seq.12473.48	BTB/POZ domain-containing protein KCTD5	54442	KCTD5	-0.0195124	10.475	-0.746822	0.457568	0.692543	-6.02425	No Change
seq.12475.48	Chloride intracellular channel protein 5	53405	CLIC5	0.20001	12.8414	3.46877	0.000880534	0.0114798	-0.853493	Up (qval < 0.05)
seq.12476.50	Fructose-2,6-bisphosphatase TIGAR	57103	TIGAR	0.0902001	12.142	1.31389	0.192996	0.428597	-5.46078	No Change
seq.12477.42	Translin	7247	TSN	-0.0984986	10.141	-2.2886	0.0249966	0.115241	-3.82087	Down (pval < 0.05)
seq.12478.15	60S ribosomal protein L30	6156	RPL30	-0.150698	12.9893	-1.61513	0.110594	0.305667	-5.04132	No Change
seq.12479.50	cAMP-dependent protein kinase type I-beta regulatory subunit	5575	PRKAR1B	-0.200785	10.5824	-1.71622	0.0903593	0.267092	-4.88255	No Change
seq.12480.9	OTU domain-containing protein 5	55593	OTUD5	0.00719859	12.2282	0.115361	0.908475	0.961491	-6.28994	No Change
seq.12482.5	Nucleosome-remodeling factor subunit BPTF	2186	BPTF	0.00765373	11.19	0.583321	0.561474	0.76325	-6.13014	No Change
seq.12483.62	Nuclear receptor ROR-beta	6096	RORB	0.0234637	9.46456	0.72067	0.473413	0.704419	-6.04291	No Change
seq.12484.67	Phosphatidylinositol transfer protein beta isoform	23760	PITPNB	-0.0308981	12.0156	-0.865454	0.389623	0.639502	-5.93139	No Change
seq.12486.8	Glutaredoxin-2, mitochondrial	51022	GLRX2	-0.00576112	10.339	-0.387669	0.699389	0.854825	-6.2229	No Change
seq.12488.9	Malignant T-cell-amplified sequence 1	28985	MCTS1	0.523555	10.3849	6.03427	6.0439e-08	2.76773e-05	8.06853	Up (qval < 0.05)
seq.12490.92	Ragulator complex protein LAMTOR3	8649	LAMTOR3	0.0992012	11.359	3.9948	0.000152844	0.00379965	0.750931	Up (qval < 0.05)
seq.12491.23	Chloride intracellular channel protein 4	25932	CLIC4	-0.245725	10.2475	-3.32218	0.00139735	0.0151905	-1.27254	Down (qval < 0.05)
seq.12493.42	Ubiquitin thioesterase OTUB2	78990	OTUB2	0.00791859	10.9406	0.277075	0.782505	0.903327	-6.25886	No Change
seq.12494.99	Gamma-aminobutyric acid receptor-associated protein-like 2	11345	GABARAPL2	-0.297134	11.4863	-3.33825	0.00132916	0.0148456	-1.22724	Down (qval < 0.05)
seq.12497.29	Tudor-interacting repair regulator protein	84309	NUDT16L1	0.0731793	12.4441	0.877214	0.383246	0.63387	-5.92146	No Change
seq.12498.12	Tax1-binding protein 3	30851	TAX1BP3	-0.0308374	12.2842	-0.693169	0.490402	0.718709	-6.06183	No Change
seq.12499.108	Endophilin-A1	6456	SH3GL2	-0.448019	12.4389	-3.91612	0.000200371	0.00454527	0.501536	Down (qval < 0.05)
seq.12500.88	SUMO-activating enzyme subunit 2	10054	UBA2	0.0992888	12.3088	1.46329	0.147679	0.365555	-5.2629	No Change
seq.12501.10	Tubulin-specific chaperone A	6902	TBCA	-0.0332039	12.0149	-0.363266	0.717455	0.865786	-6.23186	No Change
seq.12503.5	Ovarian cancer G-protein coupled receptor 1	8111	GPR68	-0.0582047	12.1526	-0.840531	0.403354	0.649919	-5.95201	No Change
seq.12504.26	Leiomodin-1	25802	LMOD1	-0.0147327	11.3636	-0.689189	0.492888	0.720234	-6.06451	No Change
seq.12507.16	Inositol-trisphosphate 3-kinase C	80271	ITPKC	0.0136408	10.0402	0.752543	0.454143	0.689067	-6.02008	No Change
seq.12508.9	Charged multivesicular body protein 3	100526767	CHMP3	-0.168223	12.0583	-3.5019	0.000791952	0.0107377	-0.757004	Down (qval < 0.05)
seq.12509.115	COMM domain-containing protein 1	150684	COMMD1	0.13315	10.7432	0.898846	0.371688	0.623051	-5.90284	No Change
seq.12510.3	Signal-transducing adaptor protein 1	26228	STAP1	0.0150167	11.6595	0.706185	0.48232	0.711478	-6.05297	No Change
seq.12511.83	Solute carrier family 41 member 2	84102	SLC41A2	-0.00152769	11.7173	-0.0502352	0.960072	0.982779	-6.29522	No Change
seq.12513.8	Glycolipid transfer protein	51228	GLTP	-0.00247413	10.7608	-0.109831	0.912844	0.963653	-6.29055	No Change
seq.12514.16	tRNA (guanine-N(7)-)-methyltransferase	4234	METTL1	-0.0158973	10.9101	-0.786334	0.434215	0.673461	-5.99481	No Change
seq.12515.45	Uridine-cytidine kinase 2	7371	UCK2	0.0670833	11.0216	1.09174	0.278537	0.534671	-5.71733	No Change
seq.12516.13	Transcriptional enhancer factor TEF-3	7004	TEAD4	0.019533	9.98899	1.19471	0.236066	0.485041	-5.60407	No Change
seq.12517.52	Programmed cell death protein 5	9141	PDCD5	-0.037372	13.6348	-0.57772	0.56523	0.766082	-6.13331	No Change
seq.12518.289	Protein polybromo-1	55193	PBRM1	-0.0964219	10.4262	-3.58278	0.000609823	0.00938693	-0.51877	Down (qval < 0.05)
seq.12521.3	Cyclin-dependent kinase 4 inhibitor C	1031	CDKN2C	0.0485817	9.54823	1.47656	0.144091	0.360123	-5.24435	No Change
seq.12522.6	UV excision repair protein RAD23 homolog B	5887	RAD23B	-0.18313	12.0943	-2.08037	0.0409993	0.160633	-4.23832	Down (pval < 0.05)
seq.12524.18	Diamine acetyltransferase 2	112483	SAT2	-0.0587054	11.1014	-2.47193	0.0157682	0.0835991	-3.42508	Down (pval < 0.05)
seq.12527.50	Thyroid hormone receptor alpha	7067	THRA	-0.000355132	11.5663	-0.0132848	0.989437	0.995278	-6.29637	No Change
seq.12528.40	ATPase WRNIP1	56897	WRNIP1	-0.0198462	10.5121	-0.684016	0.496129	0.722404	-6.06796	No Change
seq.12529.32	Inactive peptidyl-prolyl cis-trans isomerase FKBP6	8468	FKBP6	0.16982	14.2079	0.734609	0.46493	0.699121	-6.03305	No Change
seq.12530.14	Cyclin-dependent kinases regulatory subunit 1	1163	CKS1B	0.0289841	13.3717	1.21119	0.229725	0.478044	-5.58503	No Change
seq.12531.5	Endogenous retrovirus group V member 1 Env polyprotein		ERVV-1	-0.0368618	11.0637	-0.904968	0.368458	0.619053	-5.89749	No Change
seq.12532.28	Ubiquitin-conjugating enzyme E2 R1	997	CDC34	0.0792809	12.6426	3.00919	0.00359311	0.0300191	-2.12225	Up (qval < 0.05)
seq.12533.135	Cytohesin-2	9266	CYTH2	-0.0304438	10.2588	-1.6323	0.106921	0.298432	-5.01499	No Change
seq.12534.10	Calcium-binding and coiled-coil domain-containing protein 2	10241	CALCOCO2	0.0085747	12.3266	0.343029	0.732562	0.874895	-6.23885	No Change
seq.12535.2	DNA repair protein XRCC1	7515	XRCC1	-0.00734927	9.92176	-0.27689	0.782647	0.903348	-6.25891	No Change
seq.12536.46	Myotubularin-related protein 6	9107	MTMR6	-0.0406082	8.68432	-1.02531	0.308601	0.56357	-5.78516	No Change
seq.12537.88	Transcriptional activator protein Pur-alpha	5813	PURA	-0.0514123	11.447	-2.32955	0.0225976	0.107236	-3.73473	Down (pval < 0.05)
seq.12538.19	Regulator of G-protein signaling 7	6000	RGS7	-0.0485756	10.6534	-0.468665	0.640705	0.820233	-6.189	No Change
seq.12540.25	Rho-related GTP-binding protein RhoG	391	RHOG	-0.0491144	11.5359	-2.37837	0.0200061	0.0983788	-3.63032	Down (pval < 0.05)
seq.12543.76	Zinc finger protein 560	147741	ZNF560	-0.0680809	9.87227	-1.04421	0.299831	0.555043	-5.76628	No Change
seq.12546.1	Smoothelin	6525	SMTN	-0.385642	11.0583	-2.16459	0.0336875	0.140803	-4.07367	Down (pval < 0.05)
seq.12548.75	Ras-related GTP-binding protein C	64121	RRAGC	0.0155349	8.53057	0.446932	0.656246	0.830739	-6.19872	No Change
seq.12549.33	Hematopoietic prostaglandin D synthase	27306	HPGDS	-0.048911	11.5625	-0.876866	0.383434	0.634038	-5.92175	No Change
seq.12551.3	E3 ubiquitin-protein ligase Itchy homolog	83737	ITCH	0.220974	11.2678	1.19915	0.234344	0.482857	-5.59896	No Change
seq.12553.5	Serine/threonine-protein kinase VRK1	7443	VRK1	-0.0296146	10.8974	-1.52322	0.13202	0.341931	-5.17788	No Change
seq.12554.10	DNA repair protein RAD51 homolog 4	5892	RAD51D	-0.0056197	11.1934	-0.132039	0.895317	0.956554	-6.28791	No Change
seq.12556.7	Ubiquitin-conjugating enzyme E2 C	11065	UBE2C	-0.0272205	9.44311	-0.684639	0.495739	0.722404	-6.06755	No Change
seq.12557.18	RNA-binding protein Nova-1	4857	NOVA1	0.0991791	9.67634	1.76167	0.0823088	0.250759	-4.80828	No Change
seq.12558.3	Ubiquitin-associated and SH3 domain-containing protein B	84959	UBASH3B	-0.71477	14.0167	-3.90772	0.000206212	0.00461126	0.475095	Down (qval < 0.05)
seq.12560.9	5'(3')-deoxyribonucleotidase, cytosolic type	30833	NT5C	-0.0343684	10.6806	-0.590421	0.556731	0.761749	-6.12607	No Change
seq.12562.1	Serine/threonine-protein kinase N1	5585	PKN1	0.0144616	10.353	0.587758	0.558508	0.761769	-6.1276	No Change
seq.12563.2	Tumor necrosis factor alpha-induced protein 8	25816	TNFAIP8	-0.180604	10.8118	-3.73122	0.000374097	0.00679087	-0.0718629	Down (qval < 0.05)
seq.12564.9	60S ribosome subunit biogenesis protein NIP7 homolog	51388	NIP7	-0.0943532	10.8295	-2.06184	0.0427816	0.164892	-4.27379	Down (pval < 0.05)
seq.12568.14	Kelch-like ECH-associated protein 1	9817	KEAP1	0.0794624	7.48616	1.95163	0.0548166	0.191524	-4.4788	No Change
seq.12569.25	T-complex protein 1 subunit epsilon	22948	CCT5	-0.213815	13.6423	-1.61478	0.110669	0.305668	-5.04185	No Change
seq.12571.14	ADP-ribosylation factor-like protein 3	403	ARL3	-0.194283	9.56205	-2.12971	0.0365651	0.148428	-4.14256	Down (pval < 0.05)
seq.12572.236	Embryonal Fyn-associated substrate	10278	EFS	0.0306035	10.8371	0.824964	0.412078	0.656083	-5.96459	No Change
seq.12573.80	Tripartite motif-containing protein 3	10612	TRIM3	-0.221238	10.2391	-5.26679	1.34511e-06	0.000210152	5.1563	Down (qval < 0.05)
seq.12574.36	Endothelin-2	1907	EDN2	0.0300657	10.8972	0.385836	0.700739	0.855434	-6.22359	No Change
seq.12575.30	C-1-tetrahydrofolate synthase, cytoplasmic	4522	MTHFD1	-0.115219	12.4998	-1.20963	0.230322	0.478471	-5.58685	No Change
seq.12576.21	Melanoma-associated antigen 3	4102	MAGEA3	0.0703116	9.38767	2.61238	0.0109087	0.0654456	-3.10459	Up (pval < 0.05)
seq.12577.100	Flap endonuclease 1	2237	FEN1	-0.0116021	10.0206	-0.553934	0.581316	0.77736	-6.14644	No Change
seq.12578.13	ADP-ribosylation factor 3	377	ARF3	-0.22386	10.7821	-3.14297	0.00241683	0.0227027	-1.76679	Down (qval < 0.05)
seq.12580.7	Proteasome subunit beta type-5	5693	PSMB5	-0.0207035	10.6713	-0.685951	0.494915	0.721497	-6.06667	No Change
seq.12581.39	Inositol monophosphatase 2	3613	IMPA2	-0.0166766	10.16	-0.400768	0.68976	0.850326	-6.21785	No Change
seq.12583.77	Serine/threonine-protein kinase A-Raf	369	ARAF	0.00470585	10.055	0.131619	0.895647	0.956619	-6.28797	No Change
seq.12585.39	DNA excision repair protein ERCC-1	2067	ERCC1	0.0350682	9.21377	1.3007	0.197449	0.434328	-5.47727	No Change
seq.12587.65	ADP-ribosylation factor-like protein 2	402	ARL2	-0.00784257	10.4889	-0.16554	0.868976	0.945218	-6.28303	No Change
seq.12591.27	Oligophrenin-1	4983	OPHN1	-0.49682	11.0013	-3.76423	0.000335065	0.00629492	0.029152	Down (qval < 0.05)
seq.12593.33	p53 and DNA damage-regulated protein 1	81572	PDRG1	-0.0261678	11.2507	-0.886247	0.378393	0.629538	-5.91374	No Change
seq.12594.5	Grancalcin	25801	GCA	-0.183259	9.43761	-2.34308	0.0218509	0.105006	-3.70597	Down (pval < 0.05)
seq.12595.11	Tropomodulin-1	7111	TMOD1	-0.0208769	10.8633	-0.323183	0.74748	0.88416	-6.24532	No Change
seq.12597.68	Autophagy protein 5	9474	ATG5	-0.0139118	10.7793	-0.321086	0.749062	0.884224	-6.24598	No Change
seq.12599.10	Fermitin family homolog 3	83706	FERMT3	-0.217034	13.8395	-2.33123	0.0225033	0.106927	-3.73115	Down (pval < 0.05)
seq.12603.87	Polyadenylate-binding protein 4	8761	PABPC4	-0.173743	11.9549	-3.94187	0.000183442	0.00425341	0.582802	Down (qval < 0.05)
seq.12604.16	Polycomb protein SCMH1	22955	SCMH1	0.0110511	10.2831	0.447712	0.655686	0.830739	-6.19838	No Change
seq.12605.1	Exosome complex component RRP40	51010	EXOSC3	-0.0563185	10.5746	-0.418864	0.676544	0.842604	-6.2106	No Change
seq.12612.37	Proteasome subunit beta type-1	5689	PSMB1	0.188812	10.8273	3.06968	0.00300731	0.0266762	-1.96298	Up (qval < 0.05)
seq.12616.45	Nuclear receptor-binding protein	29959	NRBP1	-0.0317169	11.2107	-0.765361	0.446523	0.683	-6.01062	No Change
seq.12617.2	Serine/threonine-protein kinase 24	8428	STK24	-0.367479	13.5406	-3.85569	0.000246183	0.00518465	0.312161	Down (qval < 0.05)
seq.12618.50	Aldo-keto reductase family 1 member C1	1645	AKR1C1	-0.0199836	9.8074	-0.705175	0.482944	0.711691	-6.05366	No Change
seq.12619.14	Protein phosphatase 1A	5494	PPM1A	0.0698615	11.5133	1.5186	0.133179	0.343592	-5.18455	No Change
seq.12620.3	Septin-11	55752	SEPTIN11	0.0474079	11.5889	1.48701	0.141317	0.356407	-5.22964	No Change
seq.12621.55	Serine/threonine-protein phosphatase 2A 65 kDa regulatory subunit A alpha isoform	5518	PPP2R1A	-0.122637	11.4071	-1.52004	0.132817	0.342901	-5.18247	No Change
seq.12622.96	Histone-lysine N-methyltransferase ASH1L	55870	ASH1L	0.0232911	8.39229	0.609971	0.543774	0.753733	-6.11463	No Change
seq.12623.84	Protein Jumonji	3720	JARID2	-0.000389494	9.8131	-0.0116818	0.990711	0.99615	-6.29639	No Change
seq.12625.138	Kelch-like protein 7	55975	KLHL7	-0.0400331	10.551	-1.04967	0.29733	0.552507	-5.76076	No Change
seq.12626.6	Sentrin-specific protease 7	57337	SENP7	0.0382586	8.79447	2.47492	0.0156473	0.0830177	-3.41841	Up (pval < 0.05)
seq.12627.97	Ubiquitin-like modifier-activating enzyme ATG7	10533	ATG7	0.102466	15.9158	2.26162	0.0266977	0.12075	-3.87691	Up (pval < 0.05)
seq.12628.31	LanC-like protein 2	55915	LANCL2	-0.155389	12.3483	-1.30069	0.197454	0.434328	-5.47729	No Change
seq.12630.8	Arfaptin-2	23647	ARFIP2	0.0299702	10.6512	0.473894	0.636989	0.817806	-6.18659	No Change
seq.12632.14	Arylamine N-acetyltransferase 1	9	NAT1	0.0229172	13.4415	0.436996	0.663403	0.834464	-6.20301	No Change
seq.12633.3	Tyrosine-protein phosphatase non-receptor type 9	5780	PTPN9	-0.0128185	9.51204	-0.505814	0.61451	0.802301	-6.17132	No Change
seq.12634.79	Breast cancer anti-estrogen resistance protein 3	8412	BCAR3	-0.0654607	10.9678	-2.3464	0.0216713	0.104485	-3.6989	Down (pval < 0.05)
seq.12635.9	tRNA (cytosine(38)-C(5))-methyltransferase	1787	TRDMT1	-0.0702935	9.18272	-2.53472	0.0133955	0.0748655	-3.28362	Down (pval < 0.05)
seq.12636.113	N-lysine methyltransferase SMYD2	56950	SMYD2	-0.0145068	8.46125	-0.352778	0.725271	0.870872	-6.23553	No Change
seq.12637.7	Carnitine O-acetyltransferase	1384	CRAT	-0.129587	9.37743	-3.18928	0.00210155	0.0205307	-1.64102	Down (qval < 0.05)
seq.12641.3	Type II inositol 1,4,5-trisphosphate 5-phosphatase	3633	INPP5B	-0.465011	10.2501	-3.78478	0.000312757	0.00596763	0.0923543	Down (qval < 0.05)
seq.12643.4	Beta-arrestin-1	408	ARRB1	-0.490019	11.7323	-5.09171	2.67059e-06	0.000301037	4.51425	Down (qval < 0.05)
seq.12644.63	Adenylosuccinate synthetase isozyme 2	159	ADSS2	-0.00397447	9.21635	-0.0992746	0.921192	0.966988	-6.29163	No Change
seq.12646.2	Ribulose-phosphate 3-epimerase	6120	RPE	-0.171947	9.19713	-2.45343	0.0165362	0.0864201	-3.4662	Down (pval < 0.05)
seq.12647.52	Histone-lysine N-methyltransferase SETD2	29072	SETD2	0.0454192	8.50057	1.40126	0.165372	0.389367	-5.34751	No Change
seq.12649.80	Malate dehydrogenase, mitochondrial	4191	MDH2	-0.469999	14.5252	-3.50916	0.000773695	0.0106158	-0.735765	Down (qval < 0.05)
seq.12650.43	Guanine nucleotide-binding protein G(k) subunit alpha	2773	GNAI3	0.080909	10.6717	3.40202	0.00108823	0.012965	-1.04592	Up (qval < 0.05)
seq.12651.21	[Pyruvate dehydrogenase (acetyl-transferring)] kinase isozyme 2, mitochondrial	5164	PDK2	0.032407	9.97534	1.22223	0.225549	0.471631	-5.57213	No Change
seq.12652.37	Adenosylhomocysteinase 2	10768	AHCYL1	-0.0662345	10.7683	-2.38225	0.0198116	0.0978164	-3.62193	Down (pval < 0.05)
seq.12653.13	Casein kinase I isoform gamma-2	1455	CSNK1G2	-0.0198518	10.0522	-0.646584	0.519928	0.737335	-6.09222	No Change
seq.12655.30	Beta-soluble NSF attachment protein	63908	NAPB	0.0514159	11.8298	1.95026	0.0549821	0.191669	-4.48128	No Change
seq.12656.1	Kinesin light chain 1	3831	KLC1	-0.180813	9.99437	-3.72361	0.000383691	0.00688803	-0.0950648	Down (qval < 0.05)
seq.12657.2	GDP-L-fucose synthase	7264	TSTA3	0.0104738	10.6391	0.216949	0.828853	0.925914	-6.2734	No Change
seq.12658.72	Pantothenate kinase 3	79646	PANK3	-0.0773227	11.7588	-2.03453	0.0455291	0.171689	-4.32553	Down (pval < 0.05)
seq.12659.13	Obg-like ATPase 1	29789	OLA1	-0.21964	10.6278	-3.54817	0.000682264	0.00994415	-0.621166	Down (qval < 0.05)
seq.12661.44	Gamma-aminobutyric acid receptor-associated protein-like 1	23710	GABARAPL1	-0.021388	9.8657	-0.540561	0.590455	0.783566	-6.15358	No Change
seq.12662.82	Delta(3,5)-Delta(2,4)-dienoyl-CoA isomerase, mitochondrial	1891	ECH1	-0.0223703	10.1969	-0.994392	0.323314	0.578492	-5.81532	No Change
seq.12663.1	Thiosulfate sulfurtransferase	7263	TST	0.0990073	10.4362	1.06163	0.291903	0.548261	-5.74859	No Change
seq.12664.19	Tyrosine-protein phosphatase non-receptor type 13	5783	PTPN13	-0.068979	9.04919	-1.76119	0.0823916	0.250907	-4.80909	No Change
seq.12665.16	Interleukin enhancer-binding factor 2	3608	ILF2	0.0629488	10.4525	2.48617	0.0151993	0.0812739	-3.39326	Up (pval < 0.05)
seq.12667.2	Guanine deaminase	9615	GDA	-0.158114	11.8405	-3.89877	0.000212612	0.00470636	0.446975	Down (qval < 0.05)
seq.12668.7	Vacuolar protein sorting-associated protein 4B	9525	VPS4B	-0.0287248	13.0521	-0.821882	0.413819	0.657854	-5.96705	No Change
seq.12669.30	E3 ubiquitin-protein ligase HECW1	23072	HECW1	0.00305921	9.28523	0.251971	0.801771	0.912482	-6.26536	No Change
seq.12670.15	Cell cycle checkpoint protein RAD1	5810	RAD1	-0.022994	9.44283	-0.587823	0.558464	0.761769	-6.12756	No Change
seq.12671.35	Sulfotransferase family cytosolic 1B member 1	27284	SULT1B1	-0.069275	9.64541	-1.95508	0.0544004	0.190471	-4.47254	No Change
seq.12675.14	Aspartate--tRNA ligase, cytoplasmic	1615	DARS1	-0.537582	14.2295	-3.91439	0.00020156	0.00455813	0.496091	Down (qval < 0.05)
seq.12676.1	Protein kinase C and casein kinase substrate in neurons protein 1	29993	PACSIN1	0.0348798	10.5401	0.680192	0.498533	0.724598	-6.0705	No Change
seq.12677.164	Protein flightless-1 homolog	2314	FLII	-0.214621	11.022	-3.38815	0.00113681	0.0132634	-1.08555	Down (qval < 0.05)
seq.12678.66	U1 small nuclear ribonucleoprotein A	6626	SNRPA	-0.224318	10.2572	-3.18018	0.0021603	0.0208819	-1.66584	Down (qval < 0.05)
seq.12681.63	Ubiquitin carboxyl-terminal hydrolase 21	27005	USP21	0.0282513	12.4111	0.665347	0.507924	0.730721	-6.08023	No Change
seq.12682.5	Kynurenine--oxoglutarate transaminase 3	56267	KYAT3	0.0158155	9.49385	0.312208	0.755772	0.887766	-6.24873	No Change
seq.12683.156	Dihydropyrimidinase-related protein 5	56896	DPYSL5	-0.0290362	10.2119	-1.0543	0.295221	0.550914	-5.75606	No Change
seq.12684.5	Adseverin	85477	SCIN	0.187897	12.0151	3.35636	0.00125604	0.0142683	-1.17598	Up (qval < 0.05)
seq.12685.57	Homer protein homolog 2	9455	HOMER2	-0.142999	8.81578	-1.18307	0.240618	0.490814	-5.61736	No Change
seq.12686.15	3-mercaptopyruvate sulfurtransferase	4357	MPST	-0.0285095	10.9248	-1.18053	0.24162	0.49155	-5.62025	No Change
seq.12687.2	2,4-dienoyl-CoA reductase, mitochondrial	1666	DECR1	-0.277665	11.7808	-2.93557	0.00444869	0.0345725	-2.31279	Down (qval < 0.05)
seq.12688.115	Ribosomal protein S6 kinase alpha-6	27330	RPS6KA6	-0.084767	10.0903	-3.00284	0.00366043	0.0304081	-2.13883	Down (qval < 0.05)
seq.12689.56	Actin-related protein 2/3 complex subunit 1B	10095	ARPC1B	-0.0675036	13.5842	-0.495022	0.622071	0.807324	-6.1766	No Change
seq.12690.33	Septin-10	151011	SEPTIN10	0.060495	11.8792	1.909	0.0601906	0.203515	-4.5554	No Change
seq.12691.44	Serine hydroxymethyltransferase, mitochondrial	6472	SHMT2	-0.374928	12.4026	-2.37375	0.0202392	0.0991921	-3.64027	Down (pval < 0.05)
seq.12692.56	Histone-lysine N-methyltransferase, H3 lysine-79 specific	84444	DOT1L	0.0104245	9.15072	0.348386	0.728553	0.873095	-6.23704	No Change
seq.12693.2	SH3 domain-binding glutamic acid-rich-like protein	6451	SH3BGRL	-0.118644	11.02	-1.98349	0.051072	0.184042	-4.42057	No Change
seq.12694.28	Probable dimethyladenosine transferase	27292	DIMT1	0.0118226	7.95066	0.261429	0.794497	0.90844	-6.26298	No Change
seq.12695.62	Kelch-like protein 12	59349	KLHL12	0.0244392	8.89896	1.0033	0.319029	0.574048	-5.80672	No Change
seq.12696.166	Protein arginine N-methyltransferase 3	10196	PRMT3	0.0178443	9.13051	0.435542	0.664454	0.835201	-6.20363	No Change
seq.12697.30	Phosphatidylinositol 5-phosphate 4-kinase type-2 alpha	5305	PIP4K2A	-0.345227	10.3285	-2.94776	0.00429509	0.033985	-2.28149	Down (qval < 0.05)
seq.12698.72	Importin subunit alpha-3	3840	KPNA4	-0.043815	10.805	-2.09718	0.0394387	0.156283	-4.20592	Down (pval < 0.05)
seq.12699.28	T-complex protein 1 subunit theta	10694	CCT8	-0.11665	13.6139	-0.886697	0.378152	0.629538	-5.91335	No Change
seq.12700.9	ATP-citrate synthase	47	ACLY	-0.0211143	10.7292	-1.02877	0.30698	0.562736	-5.78172	No Change
seq.12701.1	Eukaryotic translation initiation factor 1b	10289	EIF1B	-0.394826	12.6062	-4.02131	0.000139426	0.00355948	0.835665	Down (qval < 0.05)
seq.12702.13	E3 ubiquitin-protein ligase pellino homolog 2	57161	PELI2	0.1493	10.4903	0.777843	0.439174	0.677863	-6.00126	No Change
seq.12703.6	Serine/threonine-protein kinase Nek7	140609	NEK7	-0.332637	12.8848	-3.20029	0.00203251	0.0199895	-1.61093	Down (qval < 0.05)
seq.12704.26	SH2 domain-containing protein 3C	10044	SH2D3C	-0.037578	10.8899	-1.13964	0.258159	0.51178	-5.66586	No Change
seq.12705.9	Probable E3 ubiquitin-protein ligase HERC1	8925	HERC1	0.0214016	9.3222	0.988004	0.326412	0.581291	-5.82144	No Change
seq.12706.2	Serine/threonine-protein kinase MRCK alpha	8476	CDC42BPA	0.00554417	10.4978	0.105858	0.915985	0.965054	-6.29097	No Change
seq.12707.26	Dihydropyrimidinase-related protein 3	1809	DPYSL3	-0.205013	10.6041	-7.05909	8.07067e-10	1.18268e-06	12.1278	Down (qval < 0.05)
seq.12708.91	Lethal(3)malignant brain tumor-like protein 2	83746	L3MBTL2	-0.0369723	10.1452	-1.13889	0.258472	0.511844	-5.66669	No Change
seq.12709.63	Histone H1x	8971	H1-10	-1.68396	12.2407	-7.51923	1.11901e-10	2.90125e-07	13.9852	Down (qval < 0.05)
seq.12711.19	Gap junction alpha-8 protein	2703	GJA8	-0.00300349	9.15235	-0.108947	0.913543	0.963653	-6.29064	No Change
seq.12712.9	High mobility group protein 20A	10363	HMG20A	0.0117092	9.68491	0.737588	0.463128	0.698218	-6.03091	No Change
seq.12713.365	Regulator of G-protein signaling 19	10287	RGS19	0.0088074	12.1505	0.328312	0.743615	0.881961	-6.24368	No Change
seq.12714.38	AP-1 complex subunit gamma-like 2	8906	AP1G2	-0.298752	11.6108	-3.66963	0.000458817	0.00776387	-0.258776	Down (qval < 0.05)
seq.12715.30	mRNA-decapping enzyme 1B	196513	DCP1B	0.0963439	9.45113	2.05647	0.04331	0.165969	-4.284	Up (pval < 0.05)
seq.12716.3	Zinc finger protein 175	7728	ZNF175	-0.0479086	12.3691	-1.87475	0.0648244	0.213086	-4.61582	No Change
seq.12717.65	TOX high mobility group box family member 3	27324	TOX3	0.0129614	10.3912	0.642819	0.522354	0.738574	-6.09458	No Change
seq.12718.43	Peptidyl-prolyl cis-trans isomerase NIMA-interacting 4	5303	PIN4	-0.328445	12.2388	-3.17268	0.00220988	0.0211657	-1.68627	Down (qval < 0.05)
seq.12720.71	Ubiquilin-4	56893	UBQLN4	-0.186796	11.4983	-2.84819	0.00570713	0.0409962	-2.53413	Down (qval < 0.05)
seq.12721.4	Tax1-binding protein 1	8887	TAX1BP1	-0.0244081	10.8873	-1.01041	0.315635	0.570323	-5.79981	No Change
seq.12724.81	Cold-inducible RNA-binding protein	1153	CIRBP	0.0389195	12.1732	0.624054	0.534536	0.748146	-6.10616	No Change
seq.12726.3	Regulatory factor X-associated protein	5994	RFXAP	-0.00891344	10.2164	-0.434765	0.665014	0.835201	-6.20396	No Change
seq.12727.7	Prostaglandin F2 receptor negative regulator	5738	PTGFRN	-0.0948111	12.9259	-1.7525	0.0838836	0.253137	-4.82341	No Change
seq.12729.12	Proteasome assembly chaperone 3	84262	PSMG3	0.000647341	10.2665	0.0114735	0.990877	0.996179	-6.29639	No Change
seq.12730.3	Kinetochore protein NDC80 homolog	10403	NDC80	-0.0298403	13.6726	-0.721928	0.472643	0.703873	-6.04203	No Change
seq.12731.12	Pleckstrin homology domain-containing family A member 7	144100	PLEKHA7	-0.0291769	8.01887	-0.650311	0.517531	0.736622	-6.08986	No Change
seq.12732.13	MAGUK p55 subfamily member 7	143098	MPP7	0.0864095	12.7937	3.02729	0.00340765	0.028933	-2.07487	Up (qval < 0.05)
seq.12734.112	Kinesin-like protein KIF22	3835	KIF22	0.00350555	9.28192	0.133707	0.894002	0.956134	-6.2877	No Change
seq.12735.39	Cold shock domain-containing protein E1	7812	CSDE1	-0.000124829	10.7177	-0.00313253	0.997509	0.999359	-6.29645	No Change
seq.12737.12	Plastin-1	5357	PLS1	-0.0126654	11.3934	-0.136273	0.89198	0.955718	-6.28736	No Change
seq.12738.43	Nischarin	11188	NISCH	-0.0204921	12.6227	-0.680047	0.498625	0.724598	-6.0706	No Change
seq.12740.55	Protein FEV	54738	FEV	-0.194186	9.50219	-3.77389	0.000324395	0.00614172	0.0588337	Down (qval < 0.05)
seq.12742.160	Transmembrane protein 8B	51754	TMEM8B	0.115103	11.7533	1.97086	0.0525294	0.187036	-4.44376	No Change
seq.12743.18	BAG family molecular chaperone regulator 5	9529	BAG5	-0.0159849	9.71466	-1.02876	0.306988	0.562736	-5.78174	No Change
seq.12746.4	Cytohesin-4	27128	CYTH4	-0.00607475	11.6657	-0.238417	0.812225	0.917825	-6.26862	No Change
seq.12747.89	RNA-binding protein 3	5935	RBM3	0.215258	13.2861	3.84237	0.000257557	0.00530089	0.270657	Up (qval < 0.05)
seq.12748.6	Bromodomain testis-specific protein	676	BRDT	-0.0281639	11.0919	-1.16272	0.248726	0.499154	-5.6403	No Change
seq.12750.9	Integrin beta-2	3689	ITGB2	-0.0398085	11.8739	-1.42706	0.157825	0.380514	-5.31274	No Change
seq.12751.26	Zinc fingers and homeoboxes protein 1	11244	ZHX1	0.0222913	9.41733	0.986423	0.327182	0.581718	-5.82295	No Change
seq.12753.6	Amyloid beta A4 precursor protein-binding family B member 2	323	APBB2	0.0156524	10.5367	0.972229	0.334145	0.586404	-5.83639	No Change
seq.12754.14	Cold shock domain-containing protein C2	27254	CSDC2	0.0257483	11.4557	0.817169	0.416489	0.65867	-5.9708	No Change
seq.12756.3	Transcription regulator protein BACH2	60468	BACH2	0.0310145	11.8482	0.823927	0.412663	0.65673	-5.96542	No Change
seq.12758.47	Glutamate receptor ionotropic, delta-2	2895	GRID2	-0.0856563	11.949	-0.839796	0.403763	0.650334	-5.95261	No Change
seq.12759.47	Interleukin enhancer-binding factor 3	3609	ILF3	-0.0260127	9.85372	-1.03811	0.302644	0.557994	-5.77241	No Change
seq.12760.34	Zinc finger protein 774	342132	ZNF774	0.01886	10.0604	1.34027	0.184312	0.417001	-5.42731	No Change
seq.12761.12	Amyloid beta A4 precursor protein-binding family B member 2	323	APBB2	0.0505553	10.6793	1.55912	0.123289	0.328966	-5.12542	No Change
seq.12763.69	Zinc finger protein 334	55713	ZNF334	0.0526617	11.0967	2.67686	0.00917075	0.0581563	-2.95259	Up (pval < 0.05)
seq.12764.3	Engulfment and cell motility protein 1	9844	ELMO1	-0.0535103	9.92982	-1.10907	0.271038	0.525723	-5.69895	No Change
seq.12766.33	Probable G-protein coupled receptor 142	350383	GPR142	0.102324	8.83687	1.21036	0.230042	0.478162	-5.58599	No Change
seq.12768.3	Protein phosphatase 1 regulatory subunit 3B	79660	PPP1R3B	-0.0766784	10.7408	-0.689369	0.492775	0.720234	-6.06438	No Change
seq.12771.19	Zinc finger protein 180	7733	ZNF180	-0.00859087	9.05003	-0.276156	0.783208	0.903711	-6.25911	No Change
seq.12772.8	Nuclear pore complex protein Nup98-Nup96	4928	NUP98	-0.0454601	9.30835	-1.00027	0.320483	0.575065	-5.80966	No Change
seq.12774.12	Potassium/sodium hyperpolarization-activated cyclic nucleotide-gated channel 1	348980	HCN1	0.061636	9.56868	1.29824	0.198289	0.43512	-5.48034	No Change
seq.12775.6	High mobility group protein B3	3149	HMGB3	-0.0853804	12.3014	-2.45616	0.0164207	0.0861236	-3.46015	Down (pval < 0.05)
seq.12777.11	Splicing factor 1	7536	SF1	-0.0562089	10.8304	-1.98041	0.0514237	0.184516	-4.42623	No Change
seq.12779.30	PR domain zinc finger protein 4	11108	PRDM4	-0.0392451	12.5846	-1.46872	0.146202	0.363127	-5.25533	No Change
seq.12781.2	RISC-loading complex subunit TARBP2	6895	TARBP2	-0.0198107	10.2192	-0.806877	0.422357	0.663083	-5.97892	No Change
seq.12783.29	Heterogeneous nuclear ribonucleoprotein M	4670	HNRNPM	-0.336439	12.2796	-3.86696	0.000236945	0.00501762	0.347319	Down (qval < 0.05)
seq.12784.10	Amyloid beta A4 precursor protein-binding family B member 3	10307	APBB3	0.0243723	12.4791	0.468555	0.640783	0.820233	-6.18905	No Change
seq.12785.49	Transcriptional regulator Kaiso	10009	ZBTB33	-0.00310699	8.39085	-0.100836	0.919957	0.966526	-6.29147	No Change
seq.12786.61	Glycerophosphocholine phosphodiesterase GPCPD1	56261	GPCPD1	-0.0156632	9.40362	-0.504741	0.61526	0.802852	-6.17185	No Change
seq.12787.47	Zinc finger protein 134	7693	ZNF134	0.025334	9.33245	0.984073	0.328328	0.582625	-5.82519	No Change
seq.12788.6	SAGA-associated factor 29 homolog	112869	SGF29	-0.0112122	9.21312	-0.389825	0.6978	0.853977	-6.22208	No Change
seq.12790.10	Coiled-coil domain-containing protein 51	79714	CCDC51	0.00624255	10.2985	0.251181	0.802379	0.91261	-6.26556	No Change
seq.12793.4	Piwi-like protein 1	9271	PIWIL1	0.0299221	10.3572	1.42202	0.159276	0.382856	-5.31957	No Change
seq.12794.6	NACHT, LRR and PYD domains-containing protein 4	147945	NLRP4	-0.0273667	10.8421	-1.73824	0.0863827	0.258971	-4.8468	No Change
seq.12795.2	Zinc finger protein 566	84924	ZNF566	-0.0298312	10.9333	-1.38188	0.17122	0.398769	-5.37322	No Change
seq.12796.44	Diphosphoinositol polyphosphate phosphohydrolase 1	11165	NUDT3	-0.0523485	8.73527	-1.45862	0.148957	0.3676	-5.26939	No Change
seq.12798.46	Electroneutral sodium bicarbonate exchanger 1	9498	SLC4A8	0.0230865	9.84788	1.00537	0.318035	0.572964	-5.80471	No Change
seq.12799.65	DnaJ homolog subfamily C member 27	51277	DNAJC27	-0.00851559	9.9033	-0.386331	0.700375	0.855227	-6.2234	No Change
seq.12800.5	Tubulin polymerization-promoting protein family member 2	122664	TPPP2	0.0406937	12.0768	0.627216	0.532473	0.747258	-6.10423	No Change
seq.12801.33	Interferon regulatory factor 2	3660	IRF2	-0.0439174	9.47191	-0.907768	0.366986	0.617288	-5.89503	No Change
seq.12803.9	Zinc finger protein 329	79673	ZNF329	-0.0185062	9.80106	-1.07859	0.28432	0.539906	-5.73108	No Change
seq.12804.5	Glucocorticoid modulatory element-binding protein 2	26205	GMEB2	-0.318154	10.1555	-5.15857	2.05749e-06	0.000274096	4.75832	Down (qval < 0.05)
seq.12807.89	Rho GTPase-activating protein 30	257106	ARHGAP30	0.0441623	10.5561	1.61434	0.110766	0.305779	-5.04253	No Change
seq.12808.103	Calcium-regulated heat-stable protein 1	23589	CARHSP1	0.0159625	11.0416	0.589326	0.557461	0.761758	-6.1267	No Change
seq.12811.55	Zinc finger protein 415	55786	ZNF415	0.0130655	10.4401	0.749737	0.455821	0.690941	-6.02213	No Change
seq.12812.25	Acylphosphatase-2	98	ACYP2	-0.147027	12.8941	-1.87139	0.0652952	0.214441	-4.6217	No Change
seq.12813.18	EH domain-binding protein 1	23301	EHBP1	0.0157849	10.5729	0.724431	0.471115	0.703298	-6.04027	No Change
seq.12814.17	RNA-binding protein 40	55599	RNPC3	-0.0180173	9.64899	-0.757106	0.451421	0.685932	-6.01673	No Change
seq.12815.9	Isoleucine--tRNA ligase, cytoplasmic	3376	IARS1	0.0408246	8.88087	1.5444	0.126812	0.333628	-5.14707	No Change
seq.12817.1	GTP-binding protein GEM	2669	GEM	0.181836	14.3808	1.16352	0.248405	0.498922	-5.63941	No Change
seq.12818.159	Urea transporter 2	8170	SLC14A2	0.00361046	10.5575	0.242894	0.808768	0.916478	-6.26756	No Change
seq.12820.1	GRB2-related adapter protein	10750	GRAP	-0.0152613	11.7697	-0.524078	0.601811	0.792036	-6.16214	No Change
seq.12821.6	NACHT, LRR and PYD domains-containing protein 10	338322	NLRP10	-0.0630671	10.7964	-0.958425	0.34101	0.592675	-5.84928	No Change
seq.12822.34	Amyloid beta A4 precursor protein-binding family B member 1	322	APBB1	0.0610012	12.2537	2.13566	0.0360596	0.147273	-4.13088	Up (pval < 0.05)
seq.12825.18	DCC-interacting protein 13-alpha	26060	APPL1	0.000647266	9.48276	0.0107743	0.991433	0.996238	-6.2964	No Change
seq.12826.5	Sodium/iodide cotransporter	6528	SLC5A5	0.0870765	11.6614	0.343144	0.732476	0.874895	-6.23881	No Change
seq.12827.37	Regulator of G-protein signaling 3	5998	RGS3	-0.00326002	10.7369	-0.109306	0.91326	0.963653	-6.2906	No Change
seq.12830.4	Histone deacetylase complex subunit SAP18	10284	SAP18	-0.0339592	11.2557	-1.68297	0.0966502	0.279793	-4.93576	No Change
seq.12831.21	Calcineurin B homologous protein 3	54997	TESC	0.0128499	11.4499	0.561623	0.576092	0.774358	-6.14225	No Change
seq.12832.10	Set1/Ash2 histone methyltransferase complex subunit ASH2	9070	ASH2L	0.00122051	10.7404	0.0826145	0.934384	0.972147	-6.29311	No Change
seq.12834.3	Potassium voltage-gated channel subfamily F member 1	3754	KCNF1	0.00849899	11.497	0.443338	0.658832	0.832499	-6.20029	No Change
seq.12835.101	Pyrin domain-containing protein 1	260434	PYDC1	0.0209896	9.38834	0.919913	0.360646	0.610548	-5.88428	No Change
seq.12838.28	Dual specificity protein phosphatase 15	128853	DUSP15	0.0599422	8.53351	0.796101	0.428553	0.66894	-5.9873	No Change
seq.12842.43	Syntaxin-10	8677	STX10	0.042535	11.8685	0.737675	0.463075	0.698218	-6.03085	No Change
seq.12843.6	Zinc finger protein 410	57862	ZNF410	0.0121822	9.49363	0.436459	0.663791	0.834666	-6.20324	No Change
seq.12844.10	BAG family molecular chaperone regulator 4	9530	BAG4	-0.00508808	10.1095	-0.148831	0.882097	0.951299	-6.2856	No Change
seq.12845.18	Sorting nexin-17	9784	SNX17	-0.0194133	12.8658	-0.531626	0.596598	0.788126	-6.15825	No Change
seq.12846.3	F-box/LRR-repeat protein 5	26234	FBXL5	0.0366034	9.74862	1.04014	0.301705	0.556898	-5.77037	No Change
seq.12847.27	mRNA-capping enzyme	8732	RNGTT	-0.0203645	11.38	-0.862905	0.391014	0.640644	-5.93353	No Change
seq.12848.9	Rho guanine nucleotide exchange factor 2	9181	ARHGEF2	0.0508795	11.954	0.86515	0.389789	0.639502	-5.93165	No Change
seq.12849.25	GSK3-beta interaction protein	51527	GSKIP	0.0510015	9.49892	2.2857	0.0251749	0.115792	-3.82693	Up (pval < 0.05)
seq.12851.5	DNA-directed DNA/RNA polymerase mu	27434	POLM	-0.00169921	10.2711	-0.0351041	0.972093	0.988141	-6.29585	No Change
seq.12853.112	Tropomodulin-2	29767	TMOD2	-0.347298	9.8058	-3.08786	0.00284946	0.0256172	-1.91465	Down (qval < 0.05)
seq.12854.3	Transcriptional enhancer factor TEF-5	7005	TEAD3	0.0486693	9.99734	1.19425	0.236242	0.485267	-5.60459	No Change
seq.12855.16	Cas scaffolding protein family member 4	57091	CASS4	-0.0581385	10.5137	-1.75513	0.0834304	0.252497	-4.81909	No Change
seq.12856.14	Transmembrane protein 237	65062	TMEM237	-0.000351666	10.2357	-0.0186368	0.985182	0.994615	-6.29629	No Change
seq.12859.33	Enoyl-CoA delta isomerase 2, mitochondrial	10455	ECI2	-0.0249392	10.9282	-1.44103	0.153849	0.374502	-5.29365	No Change
seq.12860.7	cAMP-regulated phosphoprotein 21	10777	ARPP21	-0.00986379	10.147	-0.717316	0.475467	0.705355	-6.04526	No Change
seq.12861.13	Tropomodulin-3	29766	TMOD3	-0.37873	14.9417	-3.00463	0.00364135	0.0303675	-2.13417	Down (qval < 0.05)
seq.12862.14	Enhancer of filamentation 1	4739	NEDD9	-0.00902764	10.6937	-0.587484	0.55869	0.761869	-6.12776	No Change
seq.12864.9	Magnesium transporter NIPA4	348938	NIPAL4	0.00401228	11.424	0.11844	0.906044	0.960284	-6.28958	No Change
seq.12867.40	Dynein light chain Tctex-type 3	6990	DYNLT3	0.0261914	11.6283	1.51676	0.133644	0.343874	-5.18721	No Change
seq.12869.68	Probable ATP-dependent RNA helicase DDX6	1656	DDX6	-0.426998	13.6153	-4.84224	6.97728e-06	0.000576798	3.61675	Down (qval < 0.05)
seq.12871.10	Twinfilin-1	5756	TWF1	-0.0558685	11.1892	-0.922167	0.359477	0.609697	-5.88227	No Change
seq.12872.35	Cyclic nucleotide-gated olfactory channel	1260	CNGA2	0.056803	10.4676	2.76365	0.00722904	0.0485048	-2.74321	Up (qval < 0.05)
seq.12873.11	Leukosialin	6693	SPN	-0.00689085	10.1282	-0.342391	0.73304	0.874895	-6.23906	No Change
seq.12875.28	Ubiquitin domain-containing protein 2	92181	UBTD2	-0.140588	10.7783	-5.14679	2.1545e-06	0.000281893	4.7152	Down (qval < 0.05)
seq.12876.39	Sperm flagellar protein 1	25876	SPEF1	0.0524894	8.14429	2.04627	0.0443293	0.168815	-4.30335	Up (pval < 0.05)
seq.12878.60	Oxysterol-binding protein-related protein 11	114885	OSBPL11	-0.166992	11.3296	-1.80156	0.0757405	0.237596	-4.74163	No Change
seq.12879.5	Retinoblastoma-like protein 1	5933	RBL1	0.0164309	9.64268	0.705242	0.482903	0.711691	-6.05361	No Change
seq.12880.1	Synaptic vesicle glycoprotein 2A	9900	SV2A	0.00105178	10.4673	0.0791837	0.937103	0.973563	-6.29338	No Change
seq.12881.17	Retinol dehydrogenase 16	8608	RDH16	0.0337157	12.7908	0.871791	0.386179	0.636337	-5.92605	No Change
seq.12882.7	Poly [ADP-ribose] polymerase 11	57097	PARP11	-0.0746835	11.2965	-4.66385	1.36839e-05	0.000840661	2.9886	Down (qval < 0.05)
seq.12885.42	Nuclear receptor subfamily 1 group D member 2	9975	NR1D2	0.00596715	9.02316	0.217211	0.82865	0.925914	-6.27335	No Change
seq.12888.18	Histone deacetylase complex subunit SAP30	8819	SAP30	-0.189216	9.53463	-2.03505	0.0454755	0.171639	-4.32455	Down (pval < 0.05)
seq.12891.1	MICAL-like protein 2	79778	MICALL2	0.0275372	12.368	0.850554	0.397797	0.645264	-5.94379	No Change
seq.12892.10	Synaptotagmin-like protein 1	84958	SYTL1	0.00571357	10.2162	0.242005	0.809454	0.916478	-6.26777	No Change
seq.12893.159	Gamma-interferon-inducible protein 16	3428	IFI16	-0.461581	12.2992	-5.73176	2.08801e-07	5.97173e-05	6.90371	Down (qval < 0.05)
seq.12894.3	PAX-interacting protein 1	22976	PAXIP1	0.0168904	11.4972	0.715008	0.476883	0.706151	-6.04686	No Change
seq.12895.28	Diacylglycerol kinase beta	1607	DGKB	0.0486542	10.4971	2.13971	0.0357191	0.146209	-4.12292	Up (pval < 0.05)
seq.12904.180	cubilin	8029	CUBN	0.012394	8.0979	0.390917	0.696996	0.853852	-6.22166	No Change
seq.12916.3	Protein p13 MTCP-1	4515	MTCP1	0.0444931	10.3721	1.465	0.147212	0.364769	-5.26052	No Change
seq.12923.51	Keratin, type I cytoskeletal 17	3872	KRT17	0.183593	11.9261	3.35153	0.00127516	0.0144407	-1.18967	Up (qval < 0.05)
seq.12925.105	Axin-2	8313	AXIN2	0.0522617	8.54275	0.66625	0.50735	0.730559	-6.07964	No Change
seq.12931.16	Mineralocorticoid receptor	4306	NR3C2	-0.013692	9.45767	-0.121331	0.903762	0.960284	-6.28924	No Change
seq.12933.17	Ecto-NOX disulfide-thiol exchanger 1	55068	ENOX1	0.0781708	8.9615	1.42146	0.159438	0.382892	-5.32033	No Change
seq.12934.1	E3 ISG15--protein ligase HERC5	51191	HERC5	-0.0192882	12.4218	-0.433673	0.665804	0.835762	-6.20443	No Change
seq.12936.38	Retinaldehyde-binding protein 1	6017	RLBP1	0.133178	11.4861	2.09857	0.0393124	0.155867	-4.20323	Up (pval < 0.05)
seq.12939.1	DNA-directed RNA polymerases I and III subunit RPAC1	9533	POLR1C	0.142652	9.93463	2.6226	0.0106147	0.0640114	-3.08071	Up (pval < 0.05)
seq.12940.35	Aldehyde dehydrogenase family 3 member B1	221	ALDH3B1	-0.0923551	10.1056	-3.40933	0.0010634	0.0128101	-1.02496	Down (qval < 0.05)
seq.12945.33	Ras-related protein Rab-18	22931	RAB18	-0.0787605	13.1882	-1.10963	0.270799	0.525528	-5.69836	No Change
seq.12954.71	Peroxisome proliferator-activated receptor alpha	5465	PPARA	0.09296	12.779	1.10542	0.272603	0.527867	-5.70284	No Change
seq.12956.40	KIF1-binding protein	26128	KIFBP	-0.300269	9.83439	-3.09396	0.00279824	0.025269	-1.89837	Down (qval < 0.05)
seq.12957.62	Cytochrome b-c1 complex subunit 7	7381	UQCRB	0.0196592	8.75917	1.2752	0.20628	0.445311	-5.50872	No Change
seq.12960.9	Glucokinase	2645	GCK	-0.0040846	15.3845	-0.0964318	0.923442	0.96814	-6.2919	No Change
seq.12963.1	Protein GPR107	57720	GPR107	0.0608288	7.51631	2.87129	0.00534587	0.0392082	-2.47613	Up (qval < 0.05)
seq.12968.2	Cysteine and glycine-rich protein 2	1466	CSRP2	0.0128649	10.563	0.405729	0.686128	0.847624	-6.21589	No Change
seq.12970.35	Double-stranded RNA-binding protein Staufen homolog 2	27067	STAU2	0.0188321	9.23008	0.574298	0.567531	0.767922	-6.13523	No Change
seq.12975.11	Keratin, type I cytoskeletal 20	54474	KRT20	0.146204	10.1986	3.58359	0.000608216	0.00938693	-0.516361	Up (qval < 0.05)
seq.12976.49	Vinexin b	10174	SORBS3	0.047376	8.4279	2.24544	0.0277659	0.123774	-3.91024	Up (pval < 0.05)
seq.12980.31	Pre-mRNA-splicing factor RBM22	55696	RBM22	0.0494183	10.5224	0.281345	0.779241	0.902409	-6.25769	No Change
seq.12986.12	Protein lin-7 homolog C	55327	LIN7C	0.0723748	9.30444	1.3358	0.185763	0.418666	-5.43302	No Change
seq.12987.12	Serine/arginine-rich splicing factor 7	6432	SRSF7	0.00287395	11.7016	0.111559	0.911479	0.963139	-6.29036	No Change
seq.12988.49	RNA-binding protein EWS	2130	EWSR1	0.024694	10.7218	0.630195	0.530533	0.745964	-6.10241	No Change
seq.12990.39	Mitogen-activated protein kinase kinase kinase 3	4215	MAP3K3	0.00162439	8.32446	0.0448298	0.964365	0.984633	-6.29547	No Change
seq.12991.49	Cullin-9	23113	CUL9	0.0206544	8.83839	1.00461	0.318403	0.573448	-5.80545	No Change
seq.12993.21	Nuclear protein localization protein 4 homolog	55666	NPLOC4	-0.415508	11.8596	-2.70924	0.00839655	0.054204	-2.8751	Down (pval < 0.05)
seq.13007.66	Epididymal-specific lipocalin-10	414332	LCN10	0.0625661	11.0395	1.48182	0.14269	0.357739	-5.23696	No Change
seq.13011.20	40S ribosomal protein S10	6204	RPS10	0.127369	9.56356	1.55556	0.124135	0.329964	-5.13069	No Change
seq.13013.41	E3 ubiquitin-protein ligase parkin	5071	PRKN	0.0134402	12.1142	0.397689	0.692019	0.85104	-6.21905	No Change
seq.13022.20	Tumor protein p53-inducible protein 11	9537	TP53I11	0.113421	12.8679	0.818915	0.415498	0.658586	-5.96942	No Change
seq.13025.4	Fibroblast growth factor receptor substrate 2	10818	FRS2	-0.00212483	9.6151	-0.139302	0.889595	0.955448	-6.28695	No Change
seq.13027.20	Chromobox protein homolog 7	23492	CBX7	-0.0619519	10.083	-2.51634	0.0140545	0.0775431	-3.32535	Down (pval < 0.05)
seq.13032.1	Beclin-1	8678	BECN1	0.0140273	8.59619	0.540132	0.590749	0.783566	-6.1538	No Change
seq.13039.1	Nuclear inhibitor of protein phosphatase 1	5511	PPP1R8	0.0137936	10.5958	0.20203	0.840455	0.931159	-6.27646	No Change
seq.13041.47	TNF receptor-associated factor 4	9618	TRAF4	-0.00146114	9.75919	-0.10265	0.918522	0.966144	-6.29129	No Change
seq.13042.7	Potassium voltage-gated channel subfamily A member 10	3744	KCNA10	-0.0268362	12.8493	-0.86084	0.392143	0.640824	-5.93525	No Change
seq.13043.157	ATPase family AAA domain-containing protein 2	29028	ATAD2	0.0234032	8.74022	0.893014	0.374782	0.626468	-5.9079	No Change
seq.13044.5	Tumor susceptibility gene 101 protein	7251	TSG101	-0.497403	12.5256	-3.14491	0.00240278	0.0226287	-1.76155	Down (qval < 0.05)
seq.13053.6	Sodium- and chloride-dependent neutral and basic amino acid transporter B(0+)	11254	SLC6A14	-0.0733015	12.6757	-1.49891	0.138205	0.351608	-5.21275	No Change
seq.13054.87	Profilin-2	5217	PFN2	-0.0399272	13.2302	-1.08103	0.283239	0.538338	-5.72854	No Change
seq.13055.53	PH and SEC7 domain-containing protein 1	5662	PSD	0.0188493	10.2772	0.402707	0.68834	0.849212	-6.21709	No Change
seq.13056.18	Orphan sodium- and chloride-dependent neurotransmitter transporter NTT5	28968	SLC6A16	-0.016426	8.95514	-0.290176	0.772503	0.898576	-6.25522	No Change
seq.13059.33	Riboflavin kinase	55312	RFK	-0.105339	10.9725	-2.55878	0.0125753	0.072253	-3.22865	Down (pval < 0.05)
seq.13062.4	Glia maturation factor gamma	9535	GMFG	-0.158017	11.2966	-1.58213	0.117939	0.319461	-5.0912	No Change
seq.13066.42	Enhancer of mRNA-decapping protein 4	23644	EDC4	0.0135841	13.5223	0.569463	0.570789	0.770623	-6.13793	No Change
seq.13067.5	cGMP-dependent protein kinase 1, beta isozyme	5592	PRKG1	0.0409005	11.4853	1.394	0.167545	0.392707	-5.35718	No Change
seq.13068.139	Copper chaperone for superoxide dismutase	9973	CCS	-0.00918491	8.92111	-0.154677	0.877503	0.949278	-6.28474	No Change
seq.13073.14	Acidic leucine-rich nuclear phosphoprotein 32 family member A	8125	ANP32A	-0.000157799	10.7772	-0.00569012	0.995475	0.998218	-6.29644	No Change
seq.13076.4	Fragile X mental retardation syndrome-related protein 1	8087	FXR1	-0.220882	10.793	-2.25683	0.0270103	0.121657	-3.8868	Down (pval < 0.05)
seq.13078.3	Centrin-2	1069	CETN2	0.047967	13.3355	0.710903	0.479408	0.708333	-6.04971	No Change
seq.13082.9	Protein unc-45 homolog A	55898	UNC45A	-0.176549	10.4507	-2.69848	0.00864692	0.0554781	-2.90093	Down (pval < 0.05)
seq.13083.18	Valine--tRNA ligase	7407	VARS1	0.0710238	11.1721	1.0632	0.291195	0.547775	-5.74698	No Change
seq.13085.18	Glucagon-like peptide 1 receptor	2740	GLP1R	-0.00901601	10.4467	-0.414452	0.679758	0.844308	-6.2124	No Change
seq.13088.397	Betacellulin	685	BTC	-0.05391	9.70779	-2.3141	0.0234776	0.110269	-3.76738	Down (pval < 0.05)
seq.13089.6	Hypoxia-inducible factor 1-alpha	3091	HIF1A	0.0128957	10.2215	0.375457	0.708409	0.859926	-6.22745	No Change
seq.13090.17	Protein S100-A6	6277	S100A6	-0.298463	10.9846	-4.75258	9.80269e-06	0.000725498	3.29952	Down (qval < 0.05)
seq.13093.6	Secreted and transmembrane protein 1	6398	SECTM1	-0.081763	10.5863	-2.8401	0.00583888	0.0417553	-2.55436	Down (qval < 0.05)
seq.13094.75	R-spondin-3	84870	RSPO3	-0.0611	10.6719	-1.37561	0.173145	0.401974	-5.38147	No Change
seq.13095.51	Lithostathine-1-alpha	5967	REG1A	0.0989781	12.6052	0.816262	0.417004	0.659085	-5.97152	No Change
seq.13097.11	Bcl-2-like protein 2	599	BCL2L2	0.0463318	9.29303	2.43381	0.0173868	0.0894762	-3.50952	Up (pval < 0.05)
seq.13098.93	Vascular endothelial growth factor D	2277	VEGFD	0.0409239	13.5064	0.425844	0.671473	0.839443	-6.20772	No Change
seq.13101.60	Sclerostin	50964	SOST	-0.0144629	11.4244	-0.781011	0.43732	0.676286	-5.99886	No Change
seq.13102.1	Protein FAM3D	131177	FAM3D	0.323005	12.5488	1.92385	0.0582699	0.199356	-4.52889	No Change
seq.13103.125	Chorionic somatomammotropin hormone	1442|1442	CSH1|CSH2	-0.00862725	12.6122	-0.247233	0.805422	0.914225	-6.26652	No Change
seq.13104.32	Ephrin-B1	1947	EFNB1	-0.0149407	11.4005	-0.3821	0.703497	0.857087	-6.22499	No Change
seq.13105.7	Synaptosomal-associated protein 25	6616	SNAP25	0.0120557	10.8075	0.336686	0.737319	0.877858	-6.24096	No Change
seq.13107.9	Ly6/PLAUR domain-containing protein 3	27076	LYPD3	0.0354039	11.2793	1.18986	0.237956	0.48742	-5.60963	No Change
seq.13109.82	Neuronal growth regulator 1	257194	NEGR1	-0.0439649	11.7959	-1.33054	0.18748	0.421113	-5.43973	No Change
seq.13111.79	B-cell lymphoma 6 protein	604	BCL6	-0.112155	11.7049	-1.27535	0.206227	0.445311	-5.50854	No Change
seq.13112.179	Follistatin-related protein 1	11167	FSTL1	-0.0276345	14.6991	-0.611054	0.54306	0.753382	-6.11399	No Change
seq.13113.7	Osteopontin	6696	SPP1	0.100711	10.334	2.7494	0.00751951	0.0500413	-2.77795	Up (pval < 0.05)
seq.13114.50	Lumican	4060	LUM	-0.177094	12.4287	-3.44604	0.000946623	0.0120012	-0.919298	Down (qval < 0.05)
seq.13116.25	CD177 antigen	57126	CD177	-0.0168565	9.42896	-0.0941818	0.925223	0.968468	-6.29211	No Change
seq.13117.232	Choline/ethanolamine kinase	1120	CHKB	0.063925	16.0635	1.19001	0.237897	0.48742	-5.60945	No Change
seq.13118.5	SPARC-related modular calcium-binding protein 1	64093	SMOC1	0.0314676	11.3418	1.16485	0.247869	0.498116	-5.63792	No Change
seq.13119.26	Protein Z-dependent protease inhibitor	51156	SERPINA10	0.126517	13.0492	1.47299	0.145051	0.361246	-5.24936	No Change
seq.13122.19	Leucine-rich repeat transmembrane protein FLRT2	23768	FLRT2	0.014474	13.3563	0.284543	0.7768	0.900714	-6.25681	No Change
seq.13123.3	Leucine-rich repeat transmembrane protein FLRT3	23767	FLRT3	0.188365	11.7774	2.50676	0.0144094	0.0783215	-3.34699	Up (pval < 0.05)
seq.13124.20	Immunoglobulin superfamily containing leucine-rich repeat protein 2	57611	ISLR2	-0.0289719	12.1249	-0.625121	0.533839	0.747837	-6.10551	No Change
seq.13125.45	Vitronectin	7448	VTN	0.0864481	12.4418	0.407835	0.684588	0.846864	-6.21505	No Change
seq.13126.52	Desmocollin-2	1824	DSC2	0.107701	10.4004	2.42003	0.0180076	0.0918027	-3.53977	Up (pval < 0.05)
seq.13129.40	Low-density lipoprotein receptor	3949	LDLR	0.0304836	8.26543	1.53511	0.129077	0.337164	-5.16064	No Change
seq.13130.150	Hexokinase-2	3099	HK2	-0.297399	10.3878	-2.54169	0.0131532	0.0741334	-3.26775	Down (pval < 0.05)
seq.13131.5	Hexokinase-1	3098	HK1	-0.0184203	12.4339	-0.536994	0.592904	0.785287	-6.15545	No Change
seq.13132.14	Semaphorin-5A	9037	SEMA5A	0.257986	13.0319	1.29346	0.199926	0.43727	-5.48626	No Change
seq.13133.73	Latent-transforming growth factor beta-binding protein 4	8425	LTBP4	0.0490862	14.1885	0.97669	0.331946	0.584235	-5.83218	No Change
seq.13228.75	E3 ubiquitin-protein ligase Mdm2	4193	MDM2	0.0280968	10.6101	0.722212	0.47247	0.703873	-6.04183	No Change
seq.13229.20	Protein Mdm4	4194	MDM4	0.0452998	10.937	1.98734	0.0506345	0.183381	-4.41347	No Change
seq.13230.174	Ig gamma-2, Kappa	3501	IGHG2	-0.0358273	8.16584	-1.24909	0.21562	0.456845	-5.5403	No Change
seq.13231.90	Ig gamma-4, Kappa	3503	IGHG4	0.0398102	11.3607	0.894108	0.3742	0.625831	-5.90695	No Change
seq.13236.25	Protein Wnt-3a	89780	WNT3A	0.0448672	13.8328	1.10064	0.274669	0.530483	-5.70793	No Change
seq.13240.170	SH3 and multiple ankyrin repeat domains protein 1	50944	SHANK1	-0.00930893	7.69141	-0.162611	0.871274	0.946288	-6.2835	No Change
seq.13242.134	SH3 and multiple ankyrin repeat domains protein 3		SHANK3	-0.0969945	10.0049	-1.06365	0.290991	0.547533	-5.74651	No Change
seq.13256.21	SH3 and multiple ankyrin repeat domains protein 1	50944	SHANK1	0.0538404	10.1558	1.48347	0.142253	0.357101	-5.23464	No Change
seq.13268.45	Protein Wnt-5a	7474	WNT5A	0.112718	10.4771	0.909873	0.365882	0.615919	-5.89318	No Change
seq.13374.4	Beta-defensin 113	245927	DEFB113	0.0476198	12.2846	0.421899	0.674338	0.841143	-6.20935	No Change
seq.13375.48	Synaptogyrin-3	9143	SYNGR3	-0.036662	10.0022	-1.3025	0.196838	0.433709	-5.47503	No Change
seq.13377.3	Cytochrome b561 domain-containing protein 1	284613	CYB561D1	0.0314253	11.3315	1.13964	0.25816	0.51178	-5.66586	No Change
seq.13378.80	Glutaredoxin-like protein C5orf63	401207	C5orf63	-0.0177652	11.3699	-0.601037	0.549676	0.756704	-6.11991	No Change
seq.13381.49	Beta-1,4-galactosyltransferase 1	2683	B4GALT1	0.0924474	14.7001	2.24772	0.0276135	0.123534	-3.90556	Up (pval < 0.05)
seq.13384.110	Fumarate hydratase, mitochondrial	2271	FH	0.1469	9.99348	1.40056	0.165579	0.389719	-5.34843	No Change
seq.13386.248	E3 ubiquitin-protein ligase RNF34	80196	RNF34	-0.0123752	10.6862	-0.488138	0.626914	0.810838	-6.1799	No Change
seq.13387.55	ETS homologous factor	26298	EHF	-0.0299172	9.23478	-1.23149	0.222089	0.46641	-5.56124	No Change
seq.13388.57	Neuroendocrine convertase 1	5122	PCSK1	0.0817619	11.5193	2.34565	0.0217119	0.104591	-3.7005	Up (pval < 0.05)
seq.13392.13	Sodium/potassium-transporting ATPase subunit beta-1	481	ATP1B1	-0.10607	11.7006	-1.98518	0.0508794	0.183552	-4.41745	No Change
seq.13393.46	Derlin-1	79139	DERL1	-0.0587941	10.8776	-1.88602	0.0632675	0.209756	-4.59605	No Change
seq.13397.88	Beta-defensin 4A	100289462	DEFB4A	0.331	13.3683	1.3896	0.168871	0.394678	-5.36302	No Change
seq.13399.33	RELT-like protein 1	768211	RELL1	0.0419735	8.66656	1.02517	0.308667	0.56357	-5.7853	No Change
seq.13403.5	ETS translocation variant 5	2119	ETV5	-0.0545001	9.27563	-1.37364	0.173756	0.402882	-5.38406	No Change
seq.13405.61	Serine protease inhibitor Kazal-type 2	6691	SPINK2	0.0739625	9.16838	1.94942	0.0550843	0.191826	-4.4828	No Change
seq.13406.161	CMRF35-like molecule 6	10871	CD300C	0.0111155	10.6983	0.115139	0.908651	0.961538	-6.28996	No Change
seq.13408.23	WAP, Kazal, immunoglobulin, Kunitz and NTR domain-containing protein 2	124857	WFIKKN2	-0.0214247	12.2053	-0.603273	0.548196	0.755859	-6.11859	No Change
seq.13411.21	E3 ubiquitin-protein ligase NRDP1	10193	RNF41	-0.00931936	10.1778	-0.399926	0.690378	0.850368	-6.21818	No Change
seq.13412.5	WAP four-disulfide core domain protein 6	140870	WFDC6	0.0493318	8.7611	1.08718	0.280533	0.535976	-5.72212	No Change
seq.13416.8	Transmembrane protein 132D	121256	TMEM132D	0.0499056	12.5271	0.725504	0.470461	0.703052	-6.03951	No Change
seq.13421.17	Protein kish-B	56900	TMEM167B	0.0124615	9.69048	0.621277	0.536351	0.748542	-6.10785	No Change
seq.13422.66	Ecto-NOX disulfide-thiol exchanger 2	10495	ENOX2	0.0204629	11.1907	0.890089	0.37634	0.628119	-5.91043	No Change
seq.13423.94	Redox-regulatory protein FAM213A	84293	PRXL2A	-0.018186	11.2049	-0.485055	0.629089	0.812152	-6.18137	No Change
seq.13427.66	Mannosyl-oligosaccharide 1,2-alpha-mannosidase IC	57134	MAN1C1	0.040955	9.76168	0.891203	0.375747	0.627415	-5.90947	No Change
seq.13429.3	WAP four-disulfide core domain protein 10A	140832	WFDC10A	0.0905299	10.3385	2.1798	0.0324962	0.138109	-4.04334	Up (pval < 0.05)
seq.13430.50	Urea transporter 1	6563	SLC14A1	-0.0416547	12.2912	-1.09682	0.276322	0.532653	-5.71197	No Change
seq.13431.74	Membrane protein FAM159A	348378	SHISAL2A	0.00537531	8.18735	0.0977172	0.922424	0.967805	-6.29178	No Change
seq.13432.9	Protrudin	118813	ZFYVE27	0.0363145	9.46204	0.657769	0.512754	0.73421	-6.08511	No Change
seq.13434.172	Alpha-parvin	55742	PARVA	0.0369542	10.7322	0.931701	0.35456	0.604857	-5.87372	No Change
seq.13435.31	Interleukin-20 receptor subunit beta	53833	IL20RB	0.045288	10.3184	0.155025	0.877229	0.949278	-6.28468	No Change
seq.13436.54	Myc-associated zinc finger protein	4150	MAZ	0.0171689	9.53457	0.785711	0.434578	0.673467	-5.99529	No Change
seq.13438.115	Chordin	8646	CHRD	0.0332352	11.8114	0.2186	0.827571	0.925813	-6.27305	No Change
seq.13439.6	IQ domain-containing protein F3	401067	IQCF3	-0.0152646	12.1825	-0.476751	0.634963	0.816349	-6.18527	No Change
seq.13441.30	Dixin	85458	DIXDC1	-0.0302762	8.52072	-1.55496	0.124277	0.330041	-5.13156	No Change
seq.13447.42	Shadow of prion protein	503542	SPRN	0.0953022	15.3751	2.18775	0.0318881	0.136236	-4.0274	Up (pval < 0.05)
seq.13449.25	Splicing factor 3B subunit 4	10262	SF3B4	0.0378408	9.10374	1.5685	0.121086	0.325148	-5.11154	No Change
seq.13450.49	Ubiquitin carboxyl-terminal hydrolase 8	9101	USP8	-0.351176	11.9311	-2.97317	0.00399059	0.0323333	-2.21593	Down (qval < 0.05)
seq.13451.2	Fibronectin type III domain-containing protein 4	64838	FNDC4	-0.0530383	10.579	-1.17065	0.245543	0.495944	-5.63141	No Change
seq.13452.113	Small integral membrane protein 13	221710	SMIM13	-0.0157166	10.2231	-0.939414	0.350614	0.600398	-5.86673	No Change
seq.13453.2	39S ribosomal protein L33, mitochondrial	9553	MRPL33	0.0338258	10.5394	1.18109	0.2414	0.49155	-5.61962	No Change
seq.13457.33	ETS-related transcription factor Elf-5	2001	ELF5	0.0358757	8.31616	1.67899	0.0974266	0.281374	-4.94206	No Change
seq.13459.30	Torsin-4A	54863	TOR4A	-0.0114028	10.3137	-0.664548	0.508432	0.731164	-6.08074	No Change
seq.13460.4	Chondroadherin	1101	CHAD	0.110599	13.5434	1.13293	0.260948	0.51397	-5.6732	No Change
seq.13463.1	Peroxidasin homolog	7837	PXDN	0.157172	10.2312	3.40661	0.00107256	0.0128593	-1.03275	Up (qval < 0.05)
seq.13464.8	Nutritionally-regulated adipose and cardiac enriched protein homolog	400258	NRAC	-0.0149343	11.8792	-0.463578	0.644329	0.822187	-6.19132	No Change
seq.13465.5	Calcipressin-1	1827	RCAN1	0.076303	15.2233	2.3546	0.0212327	0.102755	-3.68138	Up (pval < 0.05)
seq.13468.5	Neuralized-like protein 4	84461	NEURL4	0.0757312	14.3186	1.43406	0.155823	0.377818	-5.3032	No Change
seq.13470.43	Parathyroid hormone/parathyroid hormone-related peptide receptor	5745	PTH1R	-0.0628815	10.7176	-2.63251	0.0103364	0.0627462	-3.05746	Down (pval < 0.05)
seq.13472.35	Haloacid dehalogenase-like hydrolase domain-containing protein 2	84064	HDHD2	-0.256417	10.639	-3.40382	0.00108205	0.0129123	-1.04075	Down (qval < 0.05)
seq.13473.55	Inositol-trisphosphate 3-kinase A	3706	ITPKA	-0.0448288	10.9542	-2.15645	0.0343408	0.142254	-4.08984	Down (pval < 0.05)
seq.13474.40	Glutathione S-transferase kappa 1	373156	GSTK1	-0.0847744	10.9643	-2.15007	0.0348605	0.143335	-4.10247	Down (pval < 0.05)
seq.13475.10	Ubiquitin-conjugating enzyme E2 D4	51619	UBE2D4	-0.348466	13.7708	-3.2365	0.00182001	0.0183176	-1.51136	Down (qval < 0.05)
seq.13476.16	DNA/RNA-binding protein KIN17	22944	KIN	0.0314338	8.92	1.04188	0.300902	0.556184	-5.76862	No Change
seq.13477.65	Leukotriene B4 receptor 1	1241	LTB4R	-0.335449	10.1152	-2.78523	0.00680873	0.0464071	-2.69032	Down (qval < 0.05)
seq.13479.8	Protein FAM171A2	284069	FAM171A2	-0.0707153	12.1997	-1.10898	0.271077	0.525723	-5.69905	No Change
seq.13481.24	Transcription elongation factor A protein 2	6919	TCEA2	-0.0330935	11.6936	-1.27451	0.206523	0.44545	-5.50957	No Change
seq.13482.14	CCR4-NOT transcription complex subunit 1	23019	CNOT1	-0.127285	11.8238	-2.44025	0.0171034	0.0887229	-3.49533	Down (pval < 0.05)
seq.13484.69	Collagen alpha-1(I) chain	1277	COL1A1	0.0273032	8.85055	1.01996	0.311113	0.565358	-5.79044	No Change
seq.13485.20	Transmembrane protein 87B	84910	TMEM87B	0.0175403	11.2671	0.63878	0.524964	0.741548	-6.0971	No Change
seq.13486.9	Polycystin-2	5311	PKD2	0.0058305	13.6188	0.135824	0.892334	0.955718	-6.28742	No Change
seq.13487.24	Protein unc-93 homolog B1	81622	UNC93B1	0.085726	9.12925	1.77756	0.0796383	0.245584	-4.7819	No Change
seq.13488.3	Arfaptin-1	27236	ARFIP1	-0.0936237	13.1064	-2.85116	0.00565944	0.0408539	-2.52669	Down (qval < 0.05)
seq.13490.1	MAGUK p55 subfamily member 6	51678	MPP6	-0.0137599	10.8828	-0.724152	0.471285	0.703298	-6.04046	No Change
seq.13491.40	Retinal rod rhodopsin-sensitive cGMP 3',5'-cyclic phosphodiesterase subunit delta	5147	PDE6D	0.135379	11.8448	1.40459	0.164381	0.389085	-5.34305	No Change
seq.13492.44	Stress-70 protein, mitochondrial	3313	HSPA9	0.140186	11.5519	2.16677	0.0335143	0.140574	-4.06933	Up (pval < 0.05)
seq.13493.5	Glutamate receptor ionotropic, delta-1	2894	GRID1	0.00659128	9.68633	0.265934	0.79104	0.907176	-6.26182	No Change
seq.13494.6	Ceramide synthase 5	91012	CERS5	-0.0369141	10.2027	-1.92179	0.0585335	0.199942	-4.53258	No Change
seq.13495.48	Hydroxycarboxylic acid receptor 2	338442	HCAR2	0.0147899	11.3906	0.299069	0.765737	0.894431	-6.25266	No Change
seq.13496.19	Hydroxymethylglutaryl-CoA synthase, cytoplasmic	3157	HMGCS1	-0.150656	13.1021	-0.958476	0.340984	0.592675	-5.84923	No Change
seq.13497.34	Eukaryotic translation initiation factor 3 subunit J	8669	EIF3J	-0.131239	12.2335	-2.69399	0.00875333	0.0558187	-2.91168	Down (pval < 0.05)
seq.13498.1	Inositol oxygenase	55586	MIOX	0.0346678	10.3617	0.712673	0.478319	0.707436	-6.04849	No Change
seq.13499.30	Coagulation Factor VIII	2157	F8	0.150122	13.9495	1.75746	0.083029	0.251906	-4.81524	No Change
seq.13501.10	Solute carrier family 35 member G2	80723	SLC35G2	0.0824168	14.3967	1.0274	0.30762	0.563061	-5.78308	No Change
seq.13502.2	Sodium-independent sulfate anion transporter	284129	SLC26A11	0.0137468	10.7418	0.207331	0.836328	0.928904	-6.2754	No Change
seq.13503.19	PRA1 family protein 3	10550	ARL6IP5	-0.14294	10.5688	-2.80413	0.00645911	0.0446241	-2.64373	Down (qval < 0.05)
seq.13504.147	Heterogeneous nuclear ribonucleoprotein R	10236	HNRNPR	-0.0386388	10.6182	-1.29603	0.199046	0.436389	-5.48308	No Change
seq.13506.10	tRNA-dihydrouridine(20) synthase [NAD(P)+]-like	54920	DUS2	0.0219041	11.442	0.412452	0.681216	0.845135	-6.2132	No Change
seq.13507.51	Tumor necrosis factor receptor type 1-associated DEATH domain protein	8717	TRADD	0.091017	10.6363	1.30373	0.196418	0.43322	-5.4735	No Change
seq.13509.5	Secretory carrier-associated membrane protein 5	192683	SCAMP5	-0.0286376	10.4783	-1.22811	0.223347	0.468383	-5.56522	No Change
seq.13510.7	Sarcoplasmic/endoplasmic reticulum calcium ATPase 3	489	ATP2A3	-0.014595	11.1276	-0.660702	0.510882	0.732674	-6.08323	No Change
seq.13511.29	DNA-binding protein SATB1	6304	SATB1	-0.0272911	10.8157	-1.29216	0.200374	0.437859	-5.48787	No Change
seq.13512.28	Heterogeneous nuclear ribonucleoprotein R	10236	HNRNPR	0.00110751	10.2648	0.0536286	0.957377	0.981804	-6.29505	No Change
seq.13513.174	E3 SUMO-protein ligase PIAS3	10401	PIAS3	-0.0171446	9.79978	-0.650073	0.517685	0.736622	-6.09001	No Change
seq.13514.121	Ras-related protein Rab-35	11021	RAB35	-0.00580255	9.73378	-0.222212	0.824769	0.924056	-6.27227	No Change
seq.13515.8	Regulation of nuclear pre-mRNA domain-containing protein 1A	55197	RPRD1A	-0.0114656	10.5391	-0.579473	0.564053	0.765586	-6.13232	No Change
seq.13516.46	ER membrane protein complex subunit 4	51234	EMC4	-0.137655	12.4946	-2.268	0.0262865	0.119406	-3.86371	Down (pval < 0.05)
seq.13517.3	Patched domain-containing protein 3	374308	PTCHD3	0.0333291	8.97272	1.23917	0.219249	0.462018	-5.55214	No Change
seq.13518.5	Arf-GAP with SH3 domain, ANK repeat and PH domain-containing protein 2	8853	ASAP2	0.1892	13.8763	0.631853	0.529456	0.74539	-6.10139	No Change
seq.13519.112	Rho guanine nucleotide exchange factor 25	115557	ARHGEF25	-0.00413877	9.85074	-0.218356	0.827761	0.925813	-6.2731	No Change
seq.13522.20	Visinin-like protein 1	7447	VSNL1	0.0634692	10.5557	1.52947	0.130467	0.339584	-5.16883	No Change
seq.13524.25	Heparan-sulfate 6-O-sulfotransferase 2	90161	HS6ST2	0.00129193	9.02317	0.0512041	0.959303	0.982363	-6.29517	No Change
seq.13525.17	Potassium voltage-gated channel subfamily G member 4	93107	KCNG4	-0.0332467	12.4524	-1.08943	0.279544	0.5355	-5.71975	No Change
seq.13526.5	Lupus La protein	6741	SSB	-0.0516295	9.28592	-1.40487	0.164299	0.389081	-5.34267	No Change
seq.13529.39	Nucleosome assembly protein 1-like 2	4674	NAP1L2	-0.032395	11.0529	-1.4045	0.164407	0.389085	-5.34316	No Change
seq.13530.5	Urotensin-2 receptor	2837	UTS2R	-0.0633398	10.3133	-1.13708	0.259221	0.512294	-5.66867	No Change
seq.13532.25	Nuclear envelope phosphatase-regulatory subunit 1	255919	CNEP1R1	0.00888938	9.83283	0.532685	0.595868	0.787799	-6.1577	No Change
seq.13534.20	Myomesin-2	9172	MYOM2	-0.531722	11.1533	-3.01455	0.00353721	0.0297215	-2.10823	Down (qval < 0.05)
seq.13535.2	Collagen type IV alpha-3-binding protein	10087	CERT1	-0.0552943	9.93567	-0.985835	0.327468	0.581942	-5.82351	No Change
seq.13536.56	DNA polymerase iota	11201	POLI	0.02261	8.66967	0.773559	0.441688	0.679883	-6.00449	No Change
seq.13539.131	Small conductance calcium-activated potassium channel protein 1	3780	KCNN1	-0.0335979	10.9365	-1.66635	0.0999268	0.286113	-4.96199	No Change
seq.13540.1	G-protein coupled receptor 26	2849	GPR26	-0.02144	11.8485	-0.617056	0.539116	0.750354	-6.11039	No Change
seq.13541.1	Myc target protein 1	80177	MYCT1	-0.0935345	11.1974	-2.92947	0.00452736	0.0350655	-2.3284	Down (qval < 0.05)
seq.13543.7	Prostaglandin reductase 1	22949	PTGR1	0.126286	10.0303	1.41885	0.160195	0.383577	-5.32386	No Change
seq.13544.9	Rho GTPase-activating protein 45	23526	ARHGAP45	-0.487498	13.5579	-4.19879	7.47382e-05	0.00251196	1.41178	Down (qval < 0.05)
seq.13545.97	Probable RNA-binding protein EIF1AD	84285	EIF1AD	0.0517364	9.2075	0.723819	0.471489	0.703298	-6.0407	No Change
seq.13547.5	5-hydroxytryptamine receptor 7	3363	HTR7	0.162343	11.5241	3.70468	0.000408591	0.00712798	-0.152659	Up (qval < 0.05)
seq.13548.53	Phosphatidate phosphatase PPAPDC1A	196051	PLPP4	0.0340325	10.0985	1.12039	0.266217	0.520291	-5.6868	No Change
seq.13549.15	Disintegrin and metalloproteinase domain-containing protein 29	11086	ADAM29	-0.0520015	10.723	-1.51304	0.134583	0.34527	-5.19255	No Change
seq.13552.7	Switch-associated protein 70	23075	SWAP70	-0.0718943	10.3206	-1.98594	0.0507926	0.183449	-4.41605	No Change
seq.13553.4	DCN1-like protein 3	123879	DCUN1D3	-0.030517	9.87867	-1.25397	0.21385	0.454486	-5.53444	No Change
seq.13554.78	Replication initiator 1	29803	REPIN1	-0.000912395	10.2529	-0.0471339	0.962535	0.983384	-6.29537	No Change
seq.13556.28	5-hydroxytryptamine receptor 2A	3356	HTR2A	-0.00490803	11.4004	-0.316268	0.752701	0.886662	-6.24748	No Change
seq.13557.3	Nectin-3	25945	NECTIN3	-0.00835832	10.7333	-0.315333	0.753408	0.88721	-6.24777	No Change
seq.13561.5	5-hydroxytryptamine receptor 6	3362	HTR6	0.0178172	11.7749	0.321466	0.748775	0.88417	-6.24586	No Change
seq.13563.259	Acyl-CoA-binding domain-containing protein 7	414149	ACBD7	-0.0129133	10.4968	-0.42056	0.675311	0.841773	-6.2099	No Change
seq.13565.2	Retinoblastoma-like protein 2	5934	RBL2	0.107901	10.5704	2.00621	0.0485363	0.178983	-4.37851	Up (pval < 0.05)
seq.13566.2	RNA polymerase II subunit A C-terminal domain phosphatase SSU72	29101	SSU72	-0.113742	8.66264	-1.84345	0.0693201	0.223945	-4.6702	No Change
seq.13567.1	Dihydropyrimidinase-related protein 2	1808	DPYSL2	0.0508466	11.0024	0.216106	0.829507	0.925914	-6.27358	No Change
seq.13568.30	26S proteasome non-ATPase regulatory subunit 4	5710	PSMD4	0.0161648	9.78434	0.366378	0.715142	0.864233	-6.23075	No Change
seq.13570.43	Vigilin	3069	HDLBP	-0.0300676	9.05806	-0.853231	0.396321	0.644113	-5.94158	No Change
seq.13572.43	26S proteasome non-ATPase regulatory subunit 11	5717	PSMD11	-0.0741654	11.7863	-0.886285	0.378373	0.629538	-5.9137	No Change
seq.13573.5	Actin-related protein 2/3 complex subunit 3	10094	ARPC3	-0.078623	11.7977	-2.11896	0.0374943	0.150862	-4.1636	Down (pval < 0.05)
seq.13574.50	Rho-related GTP-binding protein Rho6	27289	RND1	0.0125156	9.42765	0.421958	0.674295	0.841143	-6.20933	No Change
seq.13575.40	Segment polarity protein dishevelled homolog DVL-2	1856	DVL2	0.0554807	12.5373	1.11816	0.267163	0.521407	-5.68921	No Change
seq.13576.15	Glutathione S-transferase P	2950	GSTP1	-0.0481362	15.1114	-0.830151	0.409158	0.653707	-5.96042	No Change
seq.13577.25	Splicing factor U2AF 65 kDa subunit	11338	U2AF2	0.094784	9.99057	1.21642	0.227741	0.474725	-5.57894	No Change
seq.13578.98	Actin-binding LIM protein 3	22885	ABLIM3	-0.326185	9.51768	-3.25366	0.00172681	0.0176216	-1.46391	Down (qval < 0.05)
seq.13580.2	UDP-N-acetylhexosamine pyrophosphorylase	6675	UAP1	-0.00308971	9.21605	-0.103042	0.918212	0.966144	-6.29125	No Change
seq.13583.19	Apoptotic protease-activating factor 1	317	APAF1	0.0020115	11.2855	0.084436	0.932941	0.971526	-6.29296	No Change
seq.13587.10	Rac GTPase-activating protein 1	29127	RACGAP1	0.256484	9.83764	1.66525	0.100147	0.28652	-4.96372	No Change
seq.13588.11	Annexin A9	8416	ANXA9	0.0399145	7.90357	0.469569	0.640061	0.820011	-6.18859	No Change
seq.13589.10	Amyloid beta A4 precursor protein-binding family B member 3	10307	APBB3	0.0804997	11.9326	0.847913	0.399256	0.646389	-5.94597	No Change
seq.13590.1	Oligoribonuclease, mitochondrial	25996	REXO2	-0.194107	10.4247	-2.879	0.00523015	0.0387084	-2.4567	Down (qval < 0.05)
seq.13591.31	DNA primase small subunit	5557	PRIM1	0.0112095	9.07769	0.340865	0.734184	0.875405	-6.23957	No Change
seq.13594.158	ADP-ribosylation factor-binding protein GGA1	26088	GGA1	-0.402648	13.1711	-3.79055	0.00030675	0.00588365	0.110152	Down (qval < 0.05)
seq.13595.20	Thiamine-triphosphatase	79178	THTPA	0.0270534	10.0707	0.637788	0.525606	0.741942	-6.09772	No Change
seq.13596.3	Ras-related protein Rab-27B	5874	RAB27B	-0.190058	12.9138	-2.31177	0.0236126	0.11062	-3.77228	Down (pval < 0.05)
seq.13597.20	Ras-related protein Rab-31	11031	RAB31	-0.321648	10.7197	-3.29403	0.00152483	0.0162626	-1.35152	Down (qval < 0.05)
seq.13599.15	Rab9 effector protein with kelch motifs	10244	RABEPK	0.0165761	10.1346	0.876162	0.383814	0.63438	-5.92235	No Change
seq.13602.6	NHP2-like protein 1	4809	SNU13	-0.16187	10.2218	-3.28532	0.00156642	0.0165139	-1.37585	Down (qval < 0.05)
seq.13603.7	Rieske domain-containing protein	317671	RFESD	-0.0174459	11.1177	-0.426506	0.670994	0.8393	-6.20744	No Change
seq.13604.27	E3 ubiquitin-protein ligase NEURL1	9148	NEURL1	0.0338877	10.3827	1.71463	0.0906525	0.267611	-4.88512	No Change
seq.13605.16	Annexin A10	11199	ANXA10	0.0778002	11.7213	2.67943	0.00910703	0.0578727	-2.94647	Up (pval < 0.05)
seq.13609.11	General transcription factor II-I	2969	GTF2I	-0.0189157	8.52504	-1.13919	0.258344	0.511844	-5.66635	No Change
seq.13610.9	Melanoma-associated antigen 10	4109	MAGEA10	0.0641043	12.5734	1.6195	0.109649	0.304087	-5.03464	No Change
seq.13612.7	Cytohesin-interacting protein	9595	CYTIP	0.00602699	8.50812	0.139438	0.889488	0.955448	-6.28693	No Change
seq.13613.23	Adenylate kinase isoenzyme 5	26289	AK5	-0.0432754	9.26637	-0.863851	0.390498	0.640371	-5.93273	No Change
seq.13614.6	CREB-binding protein	1387	CREBBP	0.0587386	12.7213	1.16977	0.245895	0.496192	-5.6324	No Change
seq.13615.60	Cytoplasmic protein NCK2	8440	NCK2	-0.502265	12.85	-3.44547	0.000948365	0.0120012	-0.920969	Down (qval < 0.05)
seq.13618.15	Mitotic spindle assembly checkpoint protein MAD1	8379	MAD1L1	0.0371643	10.5922	2.4367	0.0172592	0.0892923	-3.50316	Up (pval < 0.05)
seq.13620.10	ATPase ASNA1	439	GET3	-0.0899447	9.32263	-3.56177	0.000652869	0.0097227	-0.581002	Down (qval < 0.05)
seq.13621.31	AP-2 complex subunit alpha-2	161	AP2A2	-0.299641	13.4521	-3.95526	0.000175188	0.00416754	0.625202	Down (qval < 0.05)
seq.13622.16	Serine/threonine-protein phosphatase 2A 56 kDa regulatory subunit alpha isoform	5525	PPP2R5A	-0.297619	13.1829	-4.15268	8.80036e-05	0.0027584	1.26064	Down (qval < 0.05)
seq.13623.4	Histone-lysine N-methyltransferase 2D	8085	KMT2D	-0.0266389	11.015	-1.29438	0.19961	0.437149	-5.48512	No Change
seq.13624.17	NAD kinase	65220	NADK	0.0924393	9.35122	1.65531	0.102153	0.289825	-4.97929	No Change
seq.13625.19	Lupus La protein	6741	SSB	-0.0232087	9.6613	-0.765732	0.446303	0.68297	-6.01035	No Change
seq.13628.58	Growth factor receptor-bound protein 14	2888	GRB14	0.016347	11.5209	0.80319	0.424471	0.664835	-5.9818	No Change
seq.13629.25	Cysteine protease ATG4B	23192	ATG4B	0.214126	11.6792	1.26109	0.211289	0.451082	-5.52586	No Change
seq.13631.1	Retinoblastoma-binding protein 5	5929	RBBP5	-0.0522885	10.8061	-2.60892	0.0110099	0.0658528	-3.11267	Down (pval < 0.05)
seq.13632.10	Zyxin	7791	ZYX	-0.0806038	12.0112	-1.27117	0.207703	0.446811	-5.51364	No Change
seq.13634.209	Pirin	8544	PIR	0.0280956	9.95867	0.631344	0.529786	0.74539	-6.1017	No Change
seq.13636.20	Nucleosome assembly protein 1-like 1	4673	NAP1L1	-0.417471	13.1694	-3.55894	0.000658883	0.00975943	-0.589366	Down (qval < 0.05)
seq.13639.101	General vesicular transport factor p115	8615	USO1	-0.169677	9.42014	-3.54737	0.000684046	0.00994415	-0.623544	Down (qval < 0.05)
seq.13640.5	B-cell lymphoma 6 protein	604	BCL6	0.0014031	9.1605	0.0337259	0.973188	0.988706	-6.2959	No Change
seq.13642.90	Interferon-induced protein with tetratricopeptide repeats 3	3437	IFIT3	0.117921	9.43204	1.51234	0.134763	0.34561	-5.19356	No Change
seq.13644.30	Hepatocyte growth factor-regulated tyrosine kinase substrate	9146	HGS	-0.236922	12.9021	-1.56668	0.121511	0.32594	-5.11424	No Change
seq.13645.14	Pre-mRNA-splicing factor ATP-dependent RNA helicase PRP16	9785	DHX38	-0.0196202	10.658	-0.861586	0.391735	0.640824	-5.93463	No Change
seq.13650.11	Kv channel-interacting protein 1	30820	KCNIP1	0.0595357	11.0406	1.76956	0.0809733	0.248319	-4.79521	No Change
seq.13651.54	E3 ubiquitin-protein ligase ZFP91	80829	ZFP91	0.00789282	8.83899	0.0970401	0.92296	0.96799	-6.29184	No Change
seq.13652.2	TOM1-like protein 1	10040	TOM1L1	-0.0388633	11.1416	-1.75358	0.0836973	0.252887	-4.82164	No Change
seq.13653.335	O-acetyl-ADP-ribose deacetylase MACROD1	28992	MACROD1	0.0543916	10.343	1.6748	0.0982495	0.282858	-4.94868	No Change
seq.13654.1	Rho-associated protein kinase 2	9475	ROCK2	-0.173833	9.66863	-2.9861	0.00384345	0.0315	-2.18241	Down (qval < 0.05)
seq.13655.34	Nucleolin	4691	NCL	-0.0210513	9.27896	-0.951405	0.344536	0.596225	-5.85576	No Change
seq.13657.2	Bifunctional polynucleotide phosphatase/kinase	11284	PNKP	-0.245453	10.0682	-3.98613	0.000157496	0.00384961	0.723298	Down (qval < 0.05)
seq.13658.31	Platelet-derived growth factor C	56034	PDGFC	0.103474	9.69946	1.43063	0.1568	0.379292	-5.30787	No Change
seq.13659.36	Manganese-transporting ATPase 13A1	57130	ATP13A1	0.0291731	15.3893	0.524814	0.601302	0.791716	-6.16176	No Change
seq.13660.76	Angiopoietin-2	285	ANGPT2	-0.106991	13.4488	-1.21231	0.2293	0.477299	-5.58373	No Change
seq.13661.193	Cystatin-D	1473	CST5	-0.0871065	9.24847	-0.557356	0.578988	0.775831	-6.14458	No Change
seq.13663.2	Interleukin-4	3565	IL4	-0.0247334	8.4005	-0.721454	0.472933	0.704162	-6.04236	No Change
seq.13665.35	Serine/threonine-protein phosphatase 2A regulatory subunit B'' subunit alpha	5523	PPP2R3A	0.0236945	9.58063	0.977963	0.331321	0.583617	-5.83098	No Change
seq.13666.222	Carbonic anhydrase-related protein 10	56934	CA10	-0.0334118	11.0756	-0.71303	0.478099	0.707397	-6.04824	No Change
seq.13668.44	Tyrosine-protein kinase receptor TYRO3	7301	TYRO3	-0.00485655	9.20721	-0.122632	0.902735	0.960284	-6.28909	No Change
seq.13669.6	Fibroblast growth factor receptor 3	2261	FGFR3	0.206931	13.0147	2.88258	0.00517714	0.0383827	-2.44765	Up (qval < 0.05)
seq.13670.81	Group IIE secretory phospholipase A2	30814	PLA2G2E	-0.0274787	9.65619	-0.671889	0.503774	0.728038	-6.07597	No Change
seq.13671.40	Neutrophil elastase	1991	ELANE	-0.466614	16.9783	-3.80117	0.000295994	0.00581434	0.142911	Down (qval < 0.05)
seq.13672.3	Heat shock 70 kDa protein 6	3310	HSPA6	0.0106483	11.9476	0.295385	0.768538	0.89624	-6.25373	No Change
seq.13673.21	T-complex protein 1 subunit eta	10574	CCT7	-0.325982	11.0861	-2.21826	0.0296456	0.129757	-3.96576	Down (pval < 0.05)
seq.13676.46	Inhibin beta B chain	3625	INHBB	0.279484	13.1831	2.88708	0.00511124	0.0379818	-2.43627	Up (qval < 0.05)
seq.13678.169	Complement factor D	1675	CFD	0.325558	14.9848	5.16967	1.97007e-06	0.000269911	4.79897	Up (qval < 0.05)
seq.13680.3	NGFI-A-binding protein 2	4665	NAB2	0.0917707	10.3746	1.50293	0.137168	0.349575	-5.20702	No Change
seq.13681.173	Casein kinase II subunit alpha'	1459	CSNK2A2	-0.0173547	10.2342	-1.35586	0.179321	0.410847	-5.40723	No Change
seq.13682.47	Macrophage colony-stimulating factor 1 receptor	1436	CSF1R	-0.100382	12.2828	-1.32251	0.190125	0.425097	-5.44991	No Change
seq.13683.18	Chloride channel protein ClC-Kb	1188	CLCNKB	0.120811	14.2149	2.27052	0.0261258	0.118897	-3.8585	Up (pval < 0.05)
seq.13686.2	Interleukin-5 receptor subunit alpha	3568	IL5RA	0.228423	11.2378	3.71424	0.000395832	0.00702242	-0.123602	Up (qval < 0.05)
seq.13687.5	C-C motif chemokine 1	6346	CCL1	0.0342291	11.2163	1.40175	0.165226	0.389367	-5.34685	No Change
seq.13688.2	Calcyphosin-like protein	133690	CAPSL	0.110171	9.19513	2.33885	0.0220817	0.10554	-3.71496	Up (pval < 0.05)
seq.13689.2	Ornithine decarboxylase	4953	ODC1	0.075035	10.5025	3.27526	0.00161581	0.0169129	-1.4039	Up (qval < 0.05)
seq.13690.26	Biglycan	633	BGN	-0.386333	12.1809	-3.43056	0.000994299	0.0122854	-0.963949	Down (qval < 0.05)
seq.13691.10	Sodium-coupled monocarboxylate transporter 1	160728	SLC5A8	0.190961	11.8113	2.38644	0.0196041	0.0969878	-3.61288	Up (pval < 0.05)
seq.13692.154	WNT1-inducible-signaling pathway protein 1	8840	CCN4	0.203359	11.5266	1.15344	0.252489	0.504593	-5.65064	No Change
seq.13693.5	Cerebral dopamine neurotrophic factor	441549	CDNF	0.0201327	10.3655	1.15087	0.253541	0.505908	-5.65349	No Change
seq.13694.24	Cytokine receptor-like factor 2	64109	CRLF2	0.0555929	8.70484	0.831931	0.408159	0.653417	-5.95899	No Change
seq.13697.51	Glycerol-3-phosphate dehydrogenase [NAD(+)], cytoplasmic	2819	GPD1	0.00327886	10.5978	0.0142412	0.988676	0.995246	-6.29636	No Change
seq.13698.28	Dyslexia-associated protein KIAA0319-like protein	79932	KIAA0319L	-0.026248	10.5596	-1.32482	0.18936	0.424051	-5.44698	No Change
seq.13699.6	Prostate-specific antigen	354	KLK3	0.0480217	9.43866	0.84606	0.400282	0.647004	-5.94749	No Change
seq.13700.10	Annexin A2	302	ANXA2	0.0625954	12.5321	0.990512	0.325194	0.580026	-5.81904	No Change
seq.13701.2	C-X-C motif chemokine 13	10563	CXCL13	0.0906846	10.7057	0.61108	0.543043	0.753382	-6.11397	No Change
seq.13704.5	Hydroxymethylglutaryl-CoA synthase, mitochondrial	3158	HMGCS2	0.0693756	9.1957	1.9577	0.0540856	0.190038	-4.46777	No Change
seq.13706.12	Interleukin-12 receptor subunit beta-1	3594	IL12RB1	0.0184559	9.55142	0.728696	0.468518	0.702153	-6.03725	No Change
seq.13707.27	SPARC-like protein 1	8404	SPARCL1	0.0378681	13.0203	0.985513	0.327625	0.581942	-5.82381	No Change
seq.13708.56	Kallikrein-8	11202	KLK8	0.117684	11.5061	2.07209	0.0417878	0.162948	-4.25421	Up (pval < 0.05)
seq.13710.6	Plasma protease C1 inhibitor	710	SERPING1	0.0302897	14.3628	0.553412	0.581671	0.77736	-6.14672	No Change
seq.13711.10	Clathrin heavy chain 1	1213	CLTC	0.0322663	10.4857	0.719484	0.474139	0.704757	-6.04374	No Change
seq.13712.104	Granzyme A	3001	GZMA	0.0898878	10.8413	2.48948	0.01507	0.08067	-3.38586	Up (pval < 0.05)
seq.13713.164	Vesicle-trafficking protein SEC22a	26984	SEC22A	-0.0988362	10.1431	-1.35389	0.179945	0.411503	-5.40977	No Change
seq.13717.15	Ficolin-2	2220	FCN2	0.140939	14.6279	1.56335	0.122292	0.327378	-5.11917	No Change
seq.13719.19	Serine/threonine-protein kinase PAK 4	10298	PAK4	-0.0991339	10.8954	-1.89422	0.0621542	0.207379	-4.58159	No Change
seq.13720.95	Myeloblastin	5657	PRTN3	-0.147892	11.7582	-1.79557	0.076698	0.239588	-4.75173	No Change
seq.13722.105	Complement component C9	735	C9	0.116837	15.9856	1.86421	0.0663108	0.216805	-4.63423	No Change
seq.13723.6	Interleukin-10	3586	IL10	-0.0559463	10.0239	-1.1805	0.241632	0.49155	-5.62028	No Change
seq.13724.27	Fibroblast growth factor 19	9965	FGF19	0.123207	11.8827	1.01237	0.314703	0.56934	-5.79789	No Change
seq.13725.3	Fibroblast growth factor 16	8823	FGF16	-0.0181837	11.859	-0.94079	0.349913	0.600398	-5.86548	No Change
seq.13726.4	T-lymphocyte activation antigen CD80	941	CD80	0.0164149	9.14353	0.442263	0.659606	0.83269	-6.20075	No Change
seq.13727.44	Speckle-type POZ protein	8405	SPOP	-0.0233299	10.2043	-0.699753	0.486304	0.714775	-6.05737	No Change
seq.13728.19	Endoplasmic reticulum resident protein 29	10961	ERP29	-0.244245	10.5133	-4.79472	8.35782e-06	0.000634101	3.44826	Down (qval < 0.05)
seq.13729.26	Sideroflexin-5	94097	SFXN5	0.0593021	9.8141	1.68804	0.0956695	0.277832	-4.92771	No Change
seq.13730.18	Dipeptidyl peptidase 1	1075	CTSC	-0.0545838	14.4756	-0.908205	0.366757	0.617183	-5.89465	No Change
seq.13731.14	Complement component C7	730	C7	-0.0951333	14.7739	-1.49398	0.139487	0.353764	-5.21976	No Change
seq.13732.79	Cardiotrophin-1	1489	CTF1	0.0164334	12.4611	0.368187	0.713799	0.863179	-6.2301	No Change
seq.13733.5	Interleukin-12 subunit beta	3593	IL12B	-0.0144469	8.41445	-0.232656	0.816679	0.920033	-6.26994	No Change
seq.13734.22	Interferon lambda-1	282618	IFNL1	-0.0275482	10.1325	-1.32753	0.188469	0.422685	-5.44355	No Change
seq.13735.1	Rap1 GTPase-activating protein 1	5909	RAP1GAP	0.0181473	9.54712	0.831897	0.408179	0.653417	-5.95902	No Change
seq.13738.8	Inhibin beta A chain	3624	INHBA	0.251969	10.1294	3.35462	0.00126292	0.0143242	-1.18093	Up (qval < 0.05)
seq.13739.3	Leucine-rich repeat transmembrane protein FLRT1	23769	FLRT1	-0.0871306	9.66043	-1.20105	0.233612	0.48197	-5.59678	No Change
seq.13740.51	Secreted frizzled-related protein 3	2487	FRZB	0.0883035	11.5525	1.264	0.210247	0.449514	-5.52234	No Change
seq.13741.36	Insulin-like growth factor-binding protein 1	3484	IGFBP1	0.100433	13.523	0.360063	0.719839	0.867905	-6.23299	No Change
seq.13742.66	Interleukin-22	50616	IL22	0.154074	10.8309	3.98115	0.00016023	0.00388742	0.707437	Up (qval < 0.05)
seq.13743.56	Cullin-4B	8450	CUL4B	0.0170155	10.1181	0.927942	0.356494	0.606602	-5.8771	No Change
seq.13744.37	Interleukin-3 receptor subunit alpha	3563	IL3RA	0.0105741	12.3667	0.132704	0.894792	0.956489	-6.28783	No Change
seq.13745.10	Polycystin-2	5311	PKD2	0.0265871	9.09378	1.49554	0.139081	0.353099	-5.21754	No Change
seq.13747.9	Carbonic anhydrase 6	765	CA6	-0.410865	12.2552	-3.64218	0.000502199	0.00830612	-0.341401	Down (qval < 0.05)
seq.13748.4	C-C motif chemokine 8	6355	CCL8	0.0936466	8.88107	1.39677	0.166713	0.391758	-5.35349	No Change
seq.13924.13	Myocardial zonula adherens protein	100820829	MYZAP	-0.0118792	11.027	-0.592558	0.555307	0.760511	-6.12484	No Change
seq.13926.1	RecQ-mediated genome instability protein 1	80010	RMI1	-0.0368586	11.5363	-2.24634	0.0277058	0.123774	-3.9084	Down (pval < 0.05)
seq.13929.27	Peroxisomal carnitine O-octanoyltransferase	54677	CROT	-0.0544703	9.4657	-2.48941	0.0150726	0.08067	-3.38601	Down (pval < 0.05)
seq.13930.3	DNA dC->dU-editing enzyme APOBEC-3G	60489	APOBEC3G	-0.15922	10.2653	-3.52652	0.000731668	0.0102726	-0.684887	Down (qval < 0.05)
seq.13931.22	26S proteasome non-ATPase regulatory subunit 9	5715	PSMD9	-0.104168	11.5074	-1.41942	0.160029	0.383556	-5.32308	No Change
seq.13932.45	Rho guanine nucleotide exchange factor 7	8874	ARHGEF7	0.0202398	12.1748	0.475126	0.636115	0.817118	-6.18602	No Change
seq.13933.276	NGFI-A-binding protein 1	4664	NAB1	-0.173454	15.1457	-3.02743	0.00340618	0.028933	-2.07448	Down (qval < 0.05)
seq.13934.3	Guanine nucleotide exchange factor DBS	23263	MCF2L	-0.00487583	10.8435	-0.175715	0.861004	0.940845	-6.28133	No Change
seq.13936.24	Phosphoglycerate kinase 2	5232	PGK2	0.0122344	9.82056	0.601358	0.549463	0.756704	-6.11972	No Change
seq.13937.75	Cullin-associated NEDD8-dissociated protein 1	55832	CAND1	-0.0357309	10.953	-0.789568	0.432336	0.672268	-5.99234	No Change
seq.13939.14	UTP--glucose-1-phosphate uridylyltransferase	7360	UGP2	0.0215946	9.82067	0.542621	0.589043	0.783004	-6.15249	No Change
seq.13940.19	Gamma-interferon-inducible protein 16	3428	IFI16	-0.544771	11.5659	-5.16735	1.98804e-06	0.000269911	4.79046	Down (qval < 0.05)
seq.13941.82	Phenylalanine--tRNA ligase, mitochondrial	10667	FARS2	0.0546234	11.3235	2.04888	0.0440663	0.168339	-4.2984	Up (pval < 0.05)
seq.13942.140	SPRY domain-containing SOCS box protein 1	80176	SPSB1	-0.039716	11.416	-1.19781	0.234864	0.483461	-5.60051	No Change
seq.13943.38	Protein dpy-30 homolog	84661	DPY30	0.0279203	12.1516	0.648745	0.518538	0.736732	-6.09085	No Change
seq.13944.3	Sulfotransferase 1A3	445329	SULT1A3	-0.177678	9.21203	-4.34618	4.40615e-05	0.00172641	1.90138	Down (qval < 0.05)
seq.13946.8	Probable ATP-dependent RNA helicase DDX23	9416	DDX23	-0.0192377	11.8159	-0.697358	0.487792	0.716674	-6.05899	No Change
seq.13947.371	Peroxisomal NADH pyrophosphatase NUDT12	83594	NUDT12	-0.0240815	11.2101	-1.1339	0.260546	0.513591	-5.67215	No Change
seq.13948.50	Gamma-aminobutyric acid type B receptor subunit 2	9568	GABBR2	-0.0376435	10.3829	-0.530773	0.597186	0.788393	-6.15869	No Change
seq.13950.9	Collagen type IV alpha-3-binding protein	10087	CERT1	-0.398937	10.5104	-3.75615	0.000344243	0.00637659	0.00437191	Down (qval < 0.05)
seq.13954.9	Glucosamine 6-phosphate N-acetyltransferase	64841	GNPNAT1	-0.142106	10.4107	-1.73374	0.0871839	0.260414	-4.85415	No Change
seq.13955.33	Death-associated protein kinase 1	1612	DAPK1	-0.0307819	9.43648	-0.644934	0.52099	0.737642	-6.09325	No Change
seq.13958.5	Probable RNA-binding protein 46	166863	RBM46	0.0442379	8.68599	1.23326	0.221433	0.465836	-5.55915	No Change
seq.13959.7	Cytosol aminopeptidase	51056	LAP3	-0.152735	12.9916	-1.91632	0.0592374	0.20122	-4.54236	No Change
seq.13960.15	Arf-GAP with GTPase, ANK repeat and PH domain-containing protein 3	116988	AGAP3	0.0268102	10.9419	0.77586	0.440337	0.678659	-6.00276	No Change
seq.13961.18	Kinesin-like protein KIF3A	11127	KIF3A	0.0232257	14.3339	0.594127	0.554263	0.759628	-6.12393	No Change
seq.13963.7	Toll-interacting protein	54472	TOLLIP	-0.464106	13.1701	-3.33162	0.00135691	0.0150182	-1.24595	Down (qval < 0.05)
seq.13966.30	Myomesin-3	127294	MYOM3	-0.0867636	11.2319	-2.17409	0.032939	0.139264	-4.05475	Down (pval < 0.05)
seq.13967.14	Thioredoxin reductase 1, cytoplasmic	7296	TXNRD1	-0.0891784	11.2033	-1.66565	0.100067	0.286402	-4.96309	No Change
seq.13969.24	Importin subunit alpha-7	23633	KPNA6	-0.0525003	11.666	-1.07899	0.28414	0.539771	-5.73066	No Change
seq.13972.4	17-beta-hydroxysteroid dehydrogenase 14	51171	HSD17B14	0.00740119	10.0492	0.322476	0.748013	0.88416	-6.24554	No Change
seq.13973.62	Tubulin--tyrosine ligase	150465	TTL	0.0148895	9.26241	0.449642	0.6543	0.829709	-6.19754	No Change
seq.13975.56	Liprin-alpha-1	8500	PPFIA1	-0.298783	11.0097	-3.61213	0.000554166	0.00886544	-0.431383	Down (qval < 0.05)
seq.13976.9	Rho guanine nucleotide exchange factor 1	9138	ARHGEF1	-0.111395	10.2572	-2.759	0.00732271	0.0489986	-2.75457	Down (qval < 0.05)
seq.13977.28	BRCA1-associated RING domain protein 1	580	BARD1	-0.000169824	10.0279	-0.00826845	0.993425	0.997236	-6.29642	No Change
seq.13978.122	T-box transcription factor TBX3	6926	TBX3	0.0811435	8.59403	2.16819	0.0334021	0.140325	-4.06651	Up (pval < 0.05)
seq.13979.3	Anion exchange transporter	115111	SLC26A7	-0.0787259	11.0964	-4.92304	5.12375e-06	0.000498361	3.90509	Down (qval < 0.05)
seq.13982.33	Regulator of G-protein signaling 18	64407	RGS18	-0.0504107	8.63259	-1.19086	0.237563	0.487185	-5.60848	No Change
seq.13983.27	Quinone oxidoreductase	1429	CRYZ	0.203949	11.825	1.75303	0.0837914	0.253067	-4.82254	No Change
seq.13984.23	ATP-dependent RNA helicase DDX25	29118	DDX25	0.0393351	9.80845	2.56907	0.0122384	0.0710546	-3.20499	Up (pval < 0.05)
seq.13985.12	E3 ubiquitin-protein ligase SMURF2	64750	SMURF2	-0.0037431	10.2384	-0.178715	0.858657	0.940394	-6.28081	No Change
seq.13986.6	LanC-like protein 1	10314	LANCL1	-0.107185	10.0633	-1.83711	0.0702616	0.22609	-4.68111	No Change
seq.13988.67	NmrA-like family domain-containing protein 1	57407	NMRAL1	0.0185197	12.738	0.238496	0.812164	0.917825	-6.2686	No Change
seq.13990.1	Pyruvate carboxylase, mitochondrial	5091	PC	0.0274506	10.0194	0.975228	0.332666	0.584939	-5.83356	No Change
seq.13991.47	Eukaryotic translation initiation factor 4 gamma 3	8672	EIF4G3	-0.0190298	11.8049	-0.428614	0.669465	0.838618	-6.20656	No Change
seq.13992.12	Vesicle-fusing ATPase	4905	NSF	-0.0350363	11.0537	-0.937236	0.351726	0.601141	-5.86871	No Change
seq.13993.20	Band 4.1-like protein 1	2036	EPB41L1	-0.064864	11.5591	-0.711331	0.479145	0.708086	-6.04942	No Change
seq.13994.1	rRNA 2'-O-methyltransferase fibrillarin	2091	FBL	-0.049805	12.4989	-1.81448	0.07371	0.233495	-4.71977	No Change
seq.13996.16	Phosphopantothenoylcysteine decarboxylase	60490	PPCDC	-0.0207497	10.7091	-1.05987	0.292695	0.548766	-5.75038	No Change
seq.13998.26	Adenylosuccinate synthetase isozyme 1	122622	ADSS1	-0.0413089	9.35114	-0.48615	0.628316	0.811933	-6.18085	No Change
seq.14002.18	Dedicator of cytokinesis protein 9	23348	DOCK9	-0.020199	10.3195	-0.971672	0.33442	0.586617	-5.83691	No Change
seq.14005.2	Chromodomain-helicase-DNA-binding protein 7	55636	CHD7	0.0565211	9.44719	2.94217	0.00436496	0.0342575	-2.29587	Up (qval < 0.05)
seq.14006.36	Glycine N-methyltransferase	27232	GNMT	-0.00669664	11.314	-0.333662	0.73959	0.879704	-6.24195	No Change
seq.14007.22	Bifunctional 3'-phosphoadenosine 5'-phosphosulfate synthase 1	9061	PAPSS1	-0.0635765	11.0484	-2.91106	0.00477301	0.0361279	-2.37542	Down (qval < 0.05)
seq.14008.22	mRNA-decapping enzyme 1A	55802	DCP1A	0.0576357	10.0493	2.32436	0.0228898	0.108029	-3.74571	Up (pval < 0.05)
seq.14009.65	Tumor necrosis factor alpha-induced protein 3	7128	TNFAIP3	0.0399871	10.5503	0.847666	0.399393	0.646422	-5.94617	No Change
seq.14011.17	Protein S100-A11	6282	S100A11	0.0343569	12.0791	1.0015	0.319893	0.574616	-5.80847	No Change
seq.14012.17	Probable ATP-dependent RNA helicase DHX58	79132	DHX58	-0.0330156	11.1502	-0.347169	0.729463	0.873568	-6.23745	No Change
seq.14013.11	TRAF family member-associated NF-kappa-B activator	10010	TANK	-0.233241	10.6068	-2.95337	0.00422604	0.0335837	-2.26705	Down (qval < 0.05)
seq.14019.73	Envoplakin	2125	EVPL	0.00982961	11.113	0.236348	0.813824	0.918357	-6.2691	No Change
seq.14021.81	Mediator of RNA polymerase II transcription subunit 4	29079	MED4	0.019481	10.7768	0.650087	0.517675	0.736622	-6.09	No Change
seq.14022.17	Interleukin-17B	27190	IL17B	0.0232517	9.39445	0.385654	0.700874	0.855456	-6.22366	No Change
seq.14023.84	Bone sialoprotein 2	3381	IBSP	0.0460093	17.1136	1.36987	0.174925	0.40444	-5.389	No Change
seq.14024.196	Ectodysplasin-A, secreted form	1896	EDA	0.00857448	11.2596	0.33154	0.741186	0.880601	-6.24264	No Change
seq.14025.18	Tumor necrosis factor receptor superfamily member 9	3604	TNFRSF9	0.0363377	9.78253	2.33338	0.0223837	0.106635	-3.72659	Up (pval < 0.05)
seq.14026.24	Interleukin-17F	112744	IL17F	-0.0465589	11.1785	-1.69019	0.0952558	0.27718	-4.92429	No Change
seq.14028.22	Phosphatidylinositol 4-phosphate 3-kinase C2 domain-containing subunit alpha	5286	PIK3C2A	0.0596417	11.8727	2.13188	0.0363798	0.14784	-4.1383	Up (pval < 0.05)
seq.14029.42	COP9 signalosome complex subunit 2	9318	COPS2	-0.0298904	14.2786	-0.454667	0.650697	0.827	-6.19532	No Change
seq.14030.21	Tumor necrosis factor ligand superfamily member 4	7292	TNFSF4	0.0228703	10.937	0.568133	0.571687	0.771267	-6.13866	No Change
seq.14031.18	Fibroblast growth factor 7	2252	FGF7	0.0389306	8.70503	1.25622	0.213039	0.453311	-5.53174	No Change
seq.14032.2	Vascular endothelial growth factor A, isoform 121	7422	VEGFA	-0.137771	11.1733	-1.12667	0.263568	0.517044	-5.68	No Change
seq.14034.22	Tumor-associated calcium signal transducer 2	4070	TACSTD2	-0.00108254	9.63925	-0.062368	0.95044	0.9791	-6.29455	No Change
seq.14035.13	T-lymphoma invasion and metastasis-inducing protein 1	7074	TIAM1	0.0277338	9.03056	0.835116	0.406376	0.652534	-5.95641	No Change
seq.14036.116	Multiple PDZ domain protein	8777	MPDZ	0.0941149	8.64357	2.32627	0.022782	0.107832	-3.74168	Up (pval < 0.05)
seq.14037.18	Ran-binding protein 3	8498	RANBP3	-0.062449	10.6234	-1.39607	0.166921	0.391871	-5.35442	No Change
seq.14038.130	Cystatin-F	8530	CST7	-0.168485	14.9267	-0.879776	0.381866	0.632586	-5.91927	No Change
seq.14039.33	Kallikrein-5	25818	KLK5	0.0639298	9.44359	1.65385	0.102449	0.290384	-4.98156	No Change
seq.14041.13	Granzyme B	3002	GZMB	-0.00930729	10.562	-0.520578	0.604235	0.794122	-6.16393	No Change
seq.14042.11	Secreted frizzled-related protein 1	6422	SFRP1	0.139975	12.8566	1.9578	0.0540738	0.190038	-4.46759	No Change
seq.14043.12	Early endosome antigen 1	8411	EEA1	-0.0293032	11.5178	-0.942686	0.348949	0.599941	-5.86375	No Change
seq.14045.12	Nuclear receptor coactivator 2	10499	NCOA2	0.00342433	10.4495	0.0747259	0.940637	0.974778	-6.29372	No Change
seq.14047.78	Brain-derived neurotrophic factor	627	BDNF	0.0547667	14.9285	0.966998	0.336736	0.588705	-5.84129	No Change
seq.14048.7	Interleukin-1 Receptor accessory protein	3556	IL1RAP	0.0088686	11.775	0.0841258	0.933187	0.971644	-6.29299	No Change
seq.14049.17	Interleukin-7	3574	IL7	0.0833724	10.1202	1.21096	0.229813	0.478092	-5.5853	No Change
seq.14050.61	Ephrin-A4	1945	EFNA4	0.00148497	11.5242	0.0999437	0.920663	0.966709	-6.29156	No Change
seq.14051.54	Forkhead box protein C2	2303	FOXC2	0.00909702	9.08851	0.432994	0.666295	0.836093	-6.20472	No Change
seq.14052.26	Protein unc-13 homolog A	23025	UNC13A	0.028748	9.72831	1.28235	0.203776	0.441752	-5.49997	No Change
seq.14054.17	Interleukin-15 receptor subunit alpha	3601	IL15RA	0.11133	13.0561	1.40878	0.163144	0.387846	-5.33743	No Change
seq.14056.4	Glycoprotein hormones alpha chain	1081	CGA	-0.00678955	10.789	-0.350306	0.727117	0.872231	-6.23638	No Change
seq.14057.68	Tumor necrosis factor ligand superfamily member 15	9966	TNFSF15	0.0389517	12.8463	1.37139	0.174452	0.403857	-5.38701	No Change
seq.14060.67	Neutrophil cytosol factor 4	4689	NCF4	0.00317573	11.3639	0.0521794	0.958528	0.9822	-6.29512	No Change
seq.14061.48	Tumor necrosis factor ligand superfamily member 11	8600	TNFSF11	-0.00898624	11.1514	-0.387621	0.699424	0.854825	-6.22292	No Change
seq.14063.17	Oncostatin-M	5008	OSM	-0.053112	10.6491	-1.9791	0.0515742	0.184875	-4.42864	No Change
seq.14064.21	Peptidoglycan recognition protein 1	8993	PGLYRP1	0.0115438	9.17337	0.585163	0.560241	0.762565	-6.12909	No Change
seq.14065.11	T-cell surface glycoprotein CD5	921	CD5	0.0893692	8.5518	3.56791	0.000639995	0.00970857	-0.562834	Up (qval < 0.05)
seq.14066.49	Membrane-associated guanylate kinase, WW and PDZ domain-containing protein 2	9863	MAGI2	0.0223613	8.90355	0.68964	0.492606	0.720234	-6.0642	No Change
seq.14067.6	Plakophilin-2	5318	PKP2	-0.320189	10.7177	-3.25749	0.00170661	0.0174886	-1.45329	Down (qval < 0.05)
seq.14068.29	C-C motif chemokine 25	6370	CCL25	0.0807603	12.2768	1.90069	0.0612889	0.20573	-4.57016	No Change
seq.14069.61	Carbonic anhydrase 4	762	CA4	-0.00851845	10.6402	-0.278565	0.781365	0.902722	-6.25846	No Change
seq.14070.56	Intersectin-1	6453	ITSN1	-0.0440979	11.1474	-1.72432	0.0888797	0.264402	-4.86945	No Change
seq.14072.9	Translationally-controlled tumor protein	7178	TPT1	-0.0379843	13.5407	-0.724489	0.47108	0.703298	-6.04023	No Change
seq.14073.31	Hemopexin	3263	HPX	0.0243628	17.9826	1.02957	0.30661	0.562617	-5.78093	No Change
seq.14074.2	SHC-transforming protein 2	25759	SHC2	-0.0161412	9.12875	-1.05459	0.295087	0.550914	-5.75577	No Change
seq.14076.74	Cystatin-S	1472	CST4	-0.0147621	9.55761	-0.212645	0.832196	0.927155	-6.27431	No Change
seq.14077.6	Ficolin-3	8547	FCN3	0.0598083	11.5457	1.29702	0.198705	0.435771	-5.48185	No Change
seq.14078.69	Lymphotactin	6375	XCL1	-0.10293	12.4582	-1.25417	0.21378	0.454486	-5.53421	No Change
seq.14079.14	Interleukin-18 receptor 1	8809	IL18R1	0.0530907	12.0387	0.882646	0.380323	0.631158	-5.91682	No Change
seq.14081.5	NKG2D ligand 1	80329	ULBP1	0.00359851	10.178	0.100458	0.920256	0.966526	-6.29151	No Change
seq.14082.56	Talin-2	83660	TLN2	-0.0371807	11.2164	-1.35486	0.179639	0.411317	-5.40853	No Change
seq.14083.25	Selenide, water dikinase 1	22929	SEPHS1	-0.216164	13.4314	-3.67052	0.000457473	0.00776387	-0.256093	Down (qval < 0.05)
seq.14085.28	Interleukin-13	3596	IL13	0.145788	11.2886	1.93744	0.0565574	0.195562	-4.50446	No Change
seq.14086.11	Acid sphingomyelinase-like phosphodiesterase 3a	10924	SMPDL3A	-0.0239984	8.77937	-0.20397	0.838944	0.929843	-6.27608	No Change
seq.14088.38	Insulin-like growth factor-binding protein 6	3489	IGFBP6	0.186366	16.6051	4.24077	6.43587e-05	0.00228911	1.5502	Up (qval < 0.05)
seq.14090.23	Differentially expressed in FDCP 6 homolog	50619	DEF6	-0.144155	11.2545	-1.85047	0.068289	0.221297	-4.65806	No Change
seq.14091.42	Carbonyl reductase [NADPH] 3	874	CBR3	0.109064	10.8849	2.34275	0.0218686	0.105006	-3.70666	Up (pval < 0.05)
seq.14093.10	Fms-related tyrosine kinase 3 ligand	2323	FLT3LG	0.0383038	10.7147	2.16667	0.0335219	0.140574	-4.06953	Up (pval < 0.05)
seq.14094.29	Heparin-binding EGF-like growth factor	1839	HBEGF	0.0435998	13.2513	0.524625	0.601432	0.791716	-6.16186	No Change
seq.14095.1	NKG2-D type II integral membrane protein	100528032	KLRK1	0.00484214	9.44807	0.237834	0.812675	0.91794	-6.26875	No Change
seq.14097.86	Carbohydrate sulfotransferase 15	51363	CHST15	0.0297148	10.8752	0.594118	0.554269	0.759628	-6.12394	No Change
seq.14098.28	Cysteine--tRNA ligase, cytoplasmic	833	CARS1	-0.0453256	11.5359	-1.41886	0.160191	0.383577	-5.32384	No Change
seq.14099.20	Proteasome subunit alpha type-4	5685	PSMA4	0.0271844	9.60678	0.861273	0.391906	0.640824	-5.93489	No Change
seq.14100.63	Complement C1q subcomponent subunit C	714	C1QC	0.0841994	10.4985	1.1435	0.256564	0.509879	-5.66162	No Change
seq.14101.2	Ciliary neurotrophic factor receptor subunit alpha	1271	CNTFR	0.0882236	9.53445	2.08418	0.0406411	0.159837	-4.231	Up (pval < 0.05)
seq.14102.6	Granulysin	10578	GNLY	0.0784788	10.6287	0.842761	0.402113	0.648961	-5.95019	No Change
seq.14103.12	Tryptase gamma	25823	TPSG1	-0.0156592	11.9876	-0.778555	0.438757	0.677364	-6.00072	No Change
seq.14104.1	TLR4 interactor with leucine rich repeats	9865	TRIL	-0.0289749	10.7771	-1.71915	0.0898229	0.266156	-4.87783	No Change
seq.14105.5	Kallistatin	5267	SERPINA4	0.0114667	15.7463	0.387237	0.699706	0.854983	-6.22306	No Change
seq.14106.46	Rap1 GTPase-GDP dissociation stimulator 1	5910	RAP1GDS1	0.0290245	9.91044	1.66841	0.0995164	0.285161	-4.95876	No Change
seq.14107.1	5-formyltetrahydrofolate cyclo-ligase	10588	MTHFS	-0.426457	12.7715	-3.40564	0.00107585	0.0128593	-1.03553	Down (qval < 0.05)
seq.14108.15	Transforming growth factor beta-1	7040	TGFB1	0.0723666	12.4872	2.13437	0.0361689	0.147414	-4.13342	Up (pval < 0.05)
seq.14109.15	C-C motif chemokine 15	6359	CCL15	0.0649308	11.2776	0.99804	0.321555	0.576469	-5.81181	No Change
seq.14110.200	SPARC	6678	SPARC	0.0736381	13.0997	1.84192	0.0695455	0.22446	-4.67282	No Change
seq.14111.15	Thrombospondin-2	7058	THBS2	0.039992	9.4422	1.04908	0.2976	0.552728	-5.76136	No Change
seq.14112.40	Tumor necrosis factor receptor superfamily member 19L	84957	RELT	-0.0196253	11.3381	-0.588751	0.557845	0.761769	-6.12703	No Change
seq.14114.18	PILR alpha-associated neural protein	196500	PIANP	0.0160036	11.139	0.312748	0.755363	0.887766	-6.24856	No Change
seq.14115.34	Adrenomedullin	133	ADM	-0.00127096	11.637	-0.064496	0.948751	0.977821	-6.29442	No Change
seq.14116.129	Protein S100-A4	6275	S100A4	-0.154014	10.388	-2.33699	0.0221839	0.105959	-3.71892	Down (pval < 0.05)
seq.14120.2	E3 ubiquitin-protein ligase RNF43	54894	RNF43	-0.0185941	11.3135	-0.596631	0.552599	0.758503	-6.12248	No Change
seq.14121.24	Tumor necrosis factor receptor superfamily member 10D	8793	TNFRSF10D	0.0051621	11.0821	0.164792	0.869563	0.945646	-6.28315	No Change
seq.14122.132	E3 ubiquitin-protein ligase ZNRF3	84133	ZNRF3	-0.0179874	9.82987	-0.654668	0.514738	0.735182	-6.08709	No Change
seq.14123.34	V-type immunoglobulin domain-containing suppressor of T-cell activation	64115	VSIR	-0.111882	12.6557	-1.77821	0.0795314	0.245565	-4.78083	No Change
seq.14124.6	Ephrin-A2	1943	EFNA2	0.150127	11.2711	4.31477	4.93511e-05	0.00186389	1.79624	Up (qval < 0.05)
seq.14125.5	Apolipoprotein M	55937	APOM	-0.0317231	10.0617	-0.812583	0.419098	0.659804	-5.97443	No Change
seq.14127.240	Interferon beta	3456	IFNB1	-0.0520279	9.75652	-1.09309	0.277944	0.533912	-5.7159	No Change
seq.14128.121	Interferon alpha-10	3446	IFNA10	0.0599395	8.5782	2.09016	0.0400847	0.158244	-4.21949	Up (pval < 0.05)
seq.14129.1	Interferon alpha-7	3444	IFNA7	-0.0331884	9.22065	-1.00884	0.316383	0.571111	-5.80134	No Change
seq.14131.37	Ephrin-B2	1948	EFNB2	0.150422	12.801	2.83678	0.00589364	0.0419657	-2.56263	Up (qval < 0.05)
seq.14132.21	HERV-H LTR-associating protein 2	11148	HHLA2	-0.0308895	13.4697	-0.926906	0.357028	0.607229	-5.87803	No Change
seq.14133.93	Interleukin-1 receptor type 2	7850	IL1R2	-0.101535	13.1583	-1.90052	0.0613103	0.20573	-4.57044	No Change
seq.14134.49	Amphoterin-induced protein 2	347902	AMIGO2	-0.0048752	10.8077	-0.122909	0.902517	0.960284	-6.28905	No Change
seq.14135.3	Relaxin receptor 1	59350	RXFP1	0.00844828	10.0665	0.342936	0.732631	0.874895	-6.23888	No Change
seq.14136.234	Complement component C1q receptor	22918	CD93	-0.123689	12.532	-2.54301	0.0131077	0.0740477	-3.26473	Down (pval < 0.05)
seq.14139.16	Neuregulin-4	145957	NRG4	-0.0117329	10.0573	-0.720067	0.473782	0.704522	-6.04333	No Change
seq.14143.8	Histone H2B type 2-E	8349	H2BC21	-0.957182	15.06	-6.08567	4.88691e-08	2.38709e-05	8.26828	Down (qval < 0.05)
seq.14144.3	Histone H2A type 3	92815	H2AW	-1.01901	13.7103	-4.56589	1.97088e-05	0.00103147	2.6489	Down (qval < 0.05)
seq.14146.92	Histone H3.1	8350	H3C1	-0.0956175	10.7167	-1.03097	0.305958	0.561675	-5.77954	No Change
seq.14148.2	Ubiquitin-like protein ISG15	9636	ISG15	-0.0483201	10.9077	-1.01117	0.315273	0.569949	-5.79906	No Change
seq.14149.9	Interleukin-36 beta	27177	IL36B	0.00700716	10.487	0.256142	0.798562	0.911238	-6.26432	No Change
seq.14150.7	Interleukin-36 alpha	27179	IL36A	0.498081	11.7079	3.54597	0.000687139	0.00994993	-0.627657	Up (qval < 0.05)
seq.14151.4	Ubiquitin-like protein ISG15	9636	ISG15	-0.131913	10.3775	-1.8793	0.0641926	0.211865	-4.60786	No Change
seq.14153.8	Ephrin-A3	1944	EFNA3	0.0354696	10.2753	1.28154	0.204057	0.442037	-5.50096	No Change
seq.14156.33	14-3-3 protein beta/alpha	7529	YWHAB	-0.339354	12.5845	-4.88464	5.93534e-06	0.000536891	3.76775	Down (qval < 0.05)
seq.14157.21	14-3-3 protein epsilon	7531	YWHAE	0.0281916	11.9701	0.635353	0.527184	0.743537	-6.09923	No Change
seq.14158.17	Annexin A5	308	ANXA5	0.049002	9.92751	0.961307	0.339569	0.591401	-5.8466	No Change
seq.14175.78	SCP2 sterol-binding domain-containing protein 1	140856	SCP2D1	0.178501	9.2291	2.16824	0.033398	0.140325	-4.06641	Up (pval < 0.05)
seq.14178.18	Cyclin-dependent kinase inhibitor 3	1033	CDKN3	-0.00857225	10.1441	-0.124276	0.901438	0.960284	-6.28889	No Change
seq.14186.13	E3 ubiquitin-protein ligase rififylin	117584	RFFL	0.100004	12.3394	0.83023	0.409114	0.653707	-5.96036	No Change
seq.14192.31	Phosducin-like protein 2	132954	PDCL2	-0.00410122	13.2486	-0.161631	0.872042	0.946391	-6.28366	No Change
seq.14197.2	PR domain zinc finger protein 1	639	PRDM1	0.0360476	10.2921	1.05207	0.296237	0.551343	-5.75833	No Change
seq.14203.3	Annexin A7	310	ANXA7	-0.231399	13.5519	-2.04835	0.0441201	0.168456	-4.29942	Down (pval < 0.05)
seq.14204.55	Forkhead box protein J2	55810	FOXJ2	0.066845	9.35646	1.21791	0.227177	0.47401	-5.57719	No Change
seq.14205.6	Protein HEXIM2	124790	HEXIM2	0.000957058	9.25873	0.0265471	0.978893	0.991482	-6.29611	No Change
seq.14206.28	Amyloid beta A4 precursor protein-binding family B member 1	322	APBB1	0.00979122	7.64494	0.559367	0.577622	0.775221	-6.14349	No Change
seq.14208.3	Retinoid-binding protein 7	116362	RBP7	-0.0909688	11.6218	-1.98587	0.050801	0.183449	-4.41618	No Change
seq.14216.35	Probable ATP-dependent RNA helicase DDX46	9879	DDX46	0.0849116	9.16042	2.9359	0.00444452	0.0345725	-2.31196	Up (qval < 0.05)
seq.14226.120	S-methylmethionine--homocysteine S-methyltransferase BHMT2	23743	BHMT2	0.127164	12.9045	4.16293	8.48723e-05	0.00271554	1.29414	Up (qval < 0.05)
seq.14227.21	Myosin light chain 6B	140465	MYL6B	-0.1251	9.58586	-3.04643	0.00322107	0.0278639	-2.02448	Down (qval < 0.05)
seq.14229.5	Adenylyltransferase and sulfurtransferase MOCS3	27304	MOCS3	0.0548655	11.4045	1.55048	0.125347	0.33132	-5.13815	No Change
seq.14237.1	Heat shock 70 kDa protein 1A	3303	HSPA1A	-0.00373123	11.6629	-0.0954096	0.924251	0.968394	-6.292	No Change
seq.14245.195	Sorting nexin-7	51375	SNX7	0.0182688	8.67899	0.513478	0.609166	0.797884	-6.16751	No Change
seq.14246.50	Docking protein 2	9046	DOK2	-0.475501	10.3489	-3.52657	0.000731542	0.0102726	-0.68473	Down (qval < 0.05)
seq.14249.68	Probable E3 ubiquitin-protein ligase MID2	11043	MID2	0.0493562	9.11335	2.1987	0.0310664	0.13366	-4.00535	Up (pval < 0.05)
seq.14250.115	Bleomycin hydrolase	642	BLMH	-0.0722265	8.76654	-1.75172	0.0840183	0.253438	-4.82469	No Change
seq.14254.27	Tyrosine-protein phosphatase non-receptor type 4	5775	PTPN4	0.0616901	11.0846	1.95732	0.0541313	0.190038	-4.46847	No Change
seq.14260.112	Neuroepithelial cell-transforming gene 1 protein	10276	NET1	-0.0196286	9.06993	-0.728439	0.468674	0.702244	-6.03743	No Change
seq.14268.4	Sulfiredoxin-1	140809	SRXN1	-0.00411495	12.2493	-0.106596	0.915402	0.965054	-6.29089	No Change
seq.14271.23	Ras-related protein Rab-6B	51560	RAB6B	-0.504818	12.7582	-2.87657	0.00526626	0.0389363	-2.46281	Down (qval < 0.05)
seq.14273.19	Prolyl endopeptidase	5550	PREP	0.0541965	10.2957	1.0401	0.301722	0.556898	-5.77041	No Change
seq.14283.12	Ras-related protein Rab-14	51552	RAB14	-0.0605663	13.2593	-1.4809	0.142935	0.357801	-5.23826	No Change
seq.14284.23	eIF-2-alpha kinase GCN2	440275	EIF2AK4	0.153205	7.96399	0.884225	0.379476	0.63048	-5.91547	No Change
seq.14286.2	Nuclear factor of activated T-cells, cytoplasmic 1	4772	NFATC1	0.0256752	9.9053	0.753306	0.453687	0.688518	-6.01952	No Change
seq.14287.6	Ras-related protein Rab-5C	5878	RAB5C	-0.19811	12.9571	-2.91253	0.00475288	0.0360698	-2.37166	Down (qval < 0.05)
seq.14291.53	Arf-GAP with GTPase, ANK repeat and PH domain-containing protein 2	116986	AGAP2	-0.0525619	8.49041	-0.757667	0.451088	0.68584	-6.01632	No Change
seq.14294.61	Methyl-CpG-binding domain protein 1	4152	MBD1	-0.0391341	15.0288	-0.42824	0.669737	0.838618	-6.20672	No Change
seq.14309.8	Heterogeneous nuclear ribonucleoprotein H	3187	HNRNPH1	0.0411968	11.8658	1.22799	0.223391	0.468383	-5.56536	No Change
seq.14314.6	Peptidyl-prolyl cis-trans isomerase-like 2	23759	PPIL2	0.0405661	10.0939	0.960488	0.339978	0.591832	-5.84736	No Change
seq.14318.1	Vacuolar protein sorting-associated protein 29	51699	VPS29	-0.010601	13.2648	-0.178386	0.858913	0.940394	-6.28087	No Change
seq.14324.52	Structural maintenance of chromosomes protein 3	9126	SMC3	-0.527332	13.0665	-4.61149	1.66379e-05	0.00095239	2.80655	Down (qval < 0.05)
seq.14326.4	Ubiquitin-conjugating enzyme E2 E1	7324	UBE2E1	-0.114843	12.0827	-2.02853	0.0461519	0.173058	-4.3368	Down (pval < 0.05)
seq.14329.4	Death-inducer obliterator 1	11083	DIDO1	-0.00557432	10.2776	-0.248073	0.804774	0.914056	-6.26632	No Change
seq.14331.262	Dynein light chain Tctex-type 1	6993	DYNLT1	0.0307589	10.1731	1.01828	0.311904	0.566094	-5.79209	No Change
seq.14332.3	Ras-related protein Ral-A	5898	RALA	-0.184195	10.4947	-2.67637	0.00918283	0.0581563	-2.95374	Down (pval < 0.05)
seq.14334.3	Recoverin	5957	RCVRN	-0.00216466	8.95902	-0.065524	0.947936	0.977725	-6.29435	No Change
seq.14337.1	Trafficking protein particle complex subunit 3	27095	TRAPPC3	0.16371	11.2815	5.07128	2.89139e-06	0.000320988	4.43994	Up (qval < 0.05)
seq.14341.8	Protein FAM69C	125704	DIPK1C	-0.0264016	12.6486	-0.849328	0.398474	0.645889	-5.9448	No Change
seq.14583.49	Growth/differentiation factor 8	2660	MSTN	-0.0650824	9.21368	-2.84991	0.00567939	0.0409173	-2.52981	Down (qval < 0.05)
seq.14587.16	Growth/differentiation factor 11	10220	GDF11	-0.0473916	7.3724	-0.554691	0.580801	0.776954	-6.14603	No Change
seq.14593.152	Protein FAM210A	125228	FAM210A	0.00527407	14.9587	0.080044	0.936421	0.97349	-6.29332	No Change
seq.14597.5	Semaphorin-6C, cytoplasmic	10500	SEMA6C	0.00736461	8.83468	0.308488	0.758589	0.889539	-6.24986	No Change
seq.14599.18	Stabilin-1	23166	STAB1	0.0160384	10.5527	0.96246	0.338994	0.59082	-5.84553	No Change
seq.14603.51	Uncharacterized protein KIAA0040	9674	KIAA0040	0.120431	10.6508	3.2675	0.00165488	0.017102	-1.42549	Up (qval < 0.05)
seq.14614.41	Noncompact myelin-associated protein	400746	NCMAP	0.0684913	12.8165	1.221	0.226012	0.472464	-5.57358	No Change
seq.14615.46	Keratin-associated protein 2-4	730755	KRTAP2-4	0.0379308	9.67064	0.830211	0.409125	0.653707	-5.96038	No Change
seq.14616.16	Zinc finger protein 382	84911	ZNF382	0.058154	6.65802	2.15892	0.0341412	0.141971	-4.08494	Up (pval < 0.05)
seq.14618.26	Vesicular, overexpressed in cancer, prosurvival protein 1	81552	VOPP1	-0.0737057	11.5982	-1.30095	0.197363	0.434328	-5.47696	No Change
seq.14619.8	Zinc finger protein 526	116115	ZNF526	-0.0790672	8.39623	-2.6948	0.00873426	0.0558187	-2.90976	Down (pval < 0.05)
seq.14623.26	Small ubiquitin-related modifier 3	6612	SUMO3	-0.363286	13.1689	-3.22741	0.00187131	0.0186536	-1.53643	Down (qval < 0.05)
seq.14624.51	Transcriptional repressor CTCF	10664	CTCF	0.0225018	9.77493	1.06896	0.288606	0.544303	-5.74105	No Change
seq.14628.72	F-box only protein 3	26273	FBXO3	0.106181	9.73182	1.13638	0.259511	0.512655	-5.66943	No Change
seq.14631.22	Dual specificity protein phosphatase 16	80824	DUSP16	0.00605414	9.69392	0.206314	0.83712	0.929048	-6.27561	No Change
seq.14633.26	Transmembrane protein 185A	84548	TMEM185A	0.0241634	11.1575	0.895173	0.373635	0.625457	-5.90603	No Change
seq.14634.13	Lutropin-choriogonadotropic hormone receptor	3973	LHCGR	-0.0170041	8.2738	-0.169509	0.865865	0.943655	-6.28238	No Change
seq.14636.25	Ribonuclease UK114	10247	RIDA	0.391424	12.2696	3.3066	0.00146658	0.0158058	-1.31629	Up (qval < 0.05)
seq.14645.253	Glutathione S-transferase A4	2941	GSTA4	0.00130285	10.2629	0.0412206	0.967232	0.985618	-6.29562	No Change
seq.14655.1	DnaJ homolog subfamily C member 17	55192	DNAJC17	-0.0914812	8.83521	-2.87221	0.00533191	0.0391949	-2.47381	Down (qval < 0.05)
seq.14662.6	Myeloid zinc finger 1	7593	MZF1	0.0901843	11.1833	2.43389	0.017383	0.0894762	-3.50933	Up (pval < 0.05)
seq.14663.44	E3 ubiquitin-protein ligase RNF8	9025	RNF8	-0.0354761	14.3975	-0.597277	0.55217	0.758198	-6.1221	No Change
seq.14670.1	Ski-like protein	6498	SKIL	-0.0810006	11.2656	-2.93745	0.00442468	0.0345145	-2.30797	Down (qval < 0.05)
seq.14674.63	Protein kinase C and casein kinase substrate in neurons protein 3	29763	PACSIN3	0.0444111	8.67385	0.815913	0.417202	0.659085	-5.9718	No Change
seq.14675.20	Eukaryotic translation initiation factor 4B	1975	EIF4B	-0.355346	12.924	-3.39287	0.00112004	0.0132149	-1.07206	Down (qval < 0.05)
seq.14684.17	Calpain-2 catalytic subunit	824	CAPN2	-0.0382934	11.4312	-0.887403	0.377774	0.629234	-5.91274	No Change
seq.14685.17	RAC-beta serine/threonine-protein kinase	208	AKT2	-0.053991	11.1652	-1.40229	0.165065	0.389338	-5.34613	No Change
seq.14687.6	Perilipin-3	10226	PLIN3	0.0785379	9.21313	2.89628	0.00497896	0.0373397	-2.41298	Up (qval < 0.05)
seq.14688.6	Tyrosine-protein phosphatase non-receptor type 7	5778	PTPN7	-0.00515889	9.01723	-0.146809	0.883687	0.952173	-6.2859	No Change
seq.14689.3	Protein SEC13 homolog	6396	SEC13	-0.0773324	11.7921	-2.55862	0.0125806	0.072253	-3.22901	Down (pval < 0.05)
seq.14692.3	Zinc finger protein 276	92822	ZNF276	0.0813863	12.7051	1.13308	0.260884	0.51397	-5.67303	No Change
seq.14696.45	Tryptase beta-2	64499	TPSB2	0.0079444	9.96796	0.207434	0.836248	0.928904	-6.27538	No Change
seq.14703.6	Prokineticin-1	84432	PROK1	0.0302767	8.72815	1.23248	0.221723	0.466217	-5.56007	No Change
seq.14705.1	Vascular endothelial growth factor D	2277	VEGFD	-0.0089504	10.6285	-0.147815	0.882896	0.95174	-6.28575	No Change
seq.14708.59	Complement component C8 gamma chain	733	C8G	0.123244	16.5755	2.41588	0.0181979	0.0923382	-3.54883	Up (pval < 0.05)
seq.14711.27	Cystatin-M	1474	CST6	0.228743	15.2352	2.59369	0.0114655	0.0675304	-3.14808	Up (pval < 0.05)
seq.14713.46	Azurocidin	566	AZU1	0.00717517	9.04105	0.3811	0.704236	0.857702	-6.22537	No Change
seq.14747.9	Cytokine receptor-like factor 1	9244	CRLF1	-0.0543301	10.7493	-1.18019	0.241753	0.49155	-5.62063	No Change
seq.14748.31	Rho GTPase-activating protein 5	394	ARHGAP5	-0.0878882	10.0452	-2.24143	0.0280369	0.124569	-3.91848	Down (pval < 0.05)
seq.14755.4	Lactotransferrin	4057	LTF	0.0199184	9.73532	0.521142	0.603844	0.793893	-6.16364	No Change
seq.14756.29	Intercellular adhesion molecule 2	3384	ICAM2	-0.00290202	13.5414	-0.0531046	0.957794	0.981804	-6.29507	No Change
seq.14757.144	Fibroblast growth factor 8 isoform B	2253	FGF8	0.108794	8.16765	0.714312	0.477311	0.706373	-6.04735	No Change
seq.14759.149	Cadherin-1	999	CDH1	-0.00269112	11.1566	-0.0825136	0.934464	0.972147	-6.29312	No Change
seq.15295.81	Insulin-like growth factor II	3481	IGF2	0.143324	15.1052	1.20376	0.23257	0.481414	-5.59365	No Change
seq.15297.3	Protein S100-A3	6274	S100A3	0.00939714	10.6683	0.248719	0.804276	0.913632	-6.26616	No Change
seq.15298.199	Neuropilin and tolloid-like protein 1	81832	NETO1	0.0428862	9.05047	1.78244	0.0788331	0.244028	-4.77376	No Change
seq.15299.102	LDLR chaperone MESD	23184	MESD	-0.173281	12.5657	-1.99561	0.0497055	0.181621	-4.39819	Down (pval < 0.05)
seq.15300.66	Coiled-coil domain-containing protein 134	79879	CCDC134	-0.00232779	11.467	-0.0569291	0.954757	0.980587	-6.29487	No Change
seq.15301.24	Acrosomal protein SP-10	56	ACRV1	-0.0165418	9.29718	-0.624104	0.534504	0.748146	-6.10613	No Change
seq.15303.63	Protein S100-A5	6276	S100A5	0.0796607	11.7015	2.29855	0.0243935	0.113394	-3.80005	Up (pval < 0.05)
seq.15304.1	Regenerating islet-derived protein 3-alpha	5068	REG3A	-0.0467119	13.2338	-0.377732	0.706725	0.859448	-6.22662	No Change
seq.15305.7	Secretagogin	10590	SCGN	0.145496	10.4239	1.53498	0.129108	0.337164	-5.16082	No Change
seq.15306.20	Immunoglobulin J chain	3512	JCHAIN	0.0338683	9.70337	1.65116	0.102999	0.291379	-4.98575	No Change
seq.15308.108	Brorin	375567	VWC2	0.171376	12.4447	3.52611	0.000732637	0.0102726	-0.686094	Up (qval < 0.05)
seq.15310.61	Protein regulator of cytokinesis 1	9055	PRC1	-0.0575469	11.3718	-2.774	0.0070246	0.0476126	-2.71789	Down (qval < 0.05)
seq.15312.14	Protein argonaute-1	26523	AGO1	-0.140768	10.3828	-2.98634	0.00384081	0.0315	-2.18179	Down (qval < 0.05)
seq.15313.28	Mitotic spindle assembly checkpoint protein MAD2A	4085	MAD2L1	-0.0291852	11.3759	-1.11696	0.267673	0.521884	-5.6905	No Change
seq.15314.49	Chloride intracellular channel protein 4	25932	CLIC4	-0.226233	12.9061	-3.08214	0.00289825	0.0259752	-1.92987	Down (qval < 0.05)
seq.15315.64	Copper homeostasis protein cutC homolog	51076	CUTC	-0.0228745	11.2692	-0.828203	0.410254	0.654595	-5.96199	No Change
seq.15316.262	Thioredoxin-like protein 4B	54957	TXNL4B	-0.493872	11.4994	-3.23226	0.00184379	0.0184555	-1.52307	Down (qval < 0.05)
seq.15318.75	Protein S100-A10	6281	S100A10	-0.0109886	11.4962	-0.369705	0.712672	0.862567	-6.22955	No Change
seq.15319.226	Cyclin-A1	8900	CCNA1	-0.00107949	10.3326	-0.0365564	0.970938	0.987653	-6.2958	No Change
seq.15321.8	Complexin-2	10814	CPLX2	0.181333	10.0256	2.48189	0.0153686	0.0820144	-3.40286	Up (pval < 0.05)
seq.15322.35	Death domain-containing protein CRADD	8738	CRADD	-0.114951	11.1308	-2.39394	0.0192368	0.0959483	-3.59662	Down (pval < 0.05)
seq.15323.112	Protein argonaute-3	192669	AGO3	-0.0667924	10.2577	-1.68939	0.0954084	0.277514	-4.92556	No Change
seq.15324.58	Ferritin light chain	2512	FTL	-0.28209	12.5376	-1.29307	0.200062	0.437398	-5.48675	No Change
seq.15325.14	Neuromodulin	2596	GAP43	-0.0856192	10.5201	-2.39515	0.0191781	0.0958513	-3.59399	Down (pval < 0.05)
seq.15326.64	Guanylate-binding protein 1	2633	GBP1	-0.00675601	14.0011	-0.0728377	0.942134	0.975242	-6.29386	No Change
seq.15329.167	Ragulator complex protein LAMTOR2	28956	LAMTOR2	-0.0321386	11.3096	-0.672969	0.50309	0.727624	-6.07526	No Change
seq.15331.47	Histone-binding protein RBBP4	5928	RBBP4	-0.0784238	12.2429	-1.98319	0.0511061	0.184042	-4.42112	No Change
seq.15333.11	Stromal cell-derived factor 2	6388	SDF2	-0.0215713	10.4167	-0.43922	0.661798	0.833875	-6.20206	No Change
seq.15336.7	Selenoprotein M	140606	SELENOM	0.117438	14.192	2.6001	0.0112719	0.0669077	-3.13321	Up (pval < 0.05)
seq.15339.32	Cofilin-2	1073	CFL2	0.0898555	9.53746	1.1394	0.25826	0.51184	-5.66613	No Change
seq.15343.337	Kininogen, HMW, Two Chain	3827	KNG1	-0.0157884	11.0648	-0.0903015	0.928295	0.969901	-6.29246	No Change
seq.15346.31	Interferon gamma	3458	IFNG	-0.0201076	10.5642	-0.509238	0.61212	0.799961	-6.16963	No Change
seq.15347.12	Hemopexin	3263	HPX	0.062664	18.1638	2.11229	0.0380805	0.152301	-4.1766	Up (pval < 0.05)
seq.15358.28	Neuroendocrine protein 7B2	6447	SCG5	0.0137758	13.2629	0.223464	0.823798	0.923496	-6.272	No Change
seq.15361.37	Ankyrin repeat domain-containing protein 1	27063	ANKRD1	-0.000150301	10.7159	-0.00772253	0.993859	0.997288	-6.29643	No Change
seq.15363.32	Apolipoprotein A-V	116519	APOA5	0.319094	13.9574	2.62313	0.0105996	0.0639733	-3.07947	Up (pval < 0.05)
seq.15364.101	Apolipoprotein C-I	341	APOC1	0.000744769	17.8338	0.0263723	0.979032	0.991482	-6.29612	No Change
seq.15365.41	Adhesion G protein-coupled receptor B3	577	ADGRB3	-0.00409255	9.5483	-0.198528	0.843183	0.93294	-6.27715	No Change
seq.15367.38	BPI fold-containing family B member 1	92747	BPIFB1	-0.247138	12.8945	-1.54642	0.126326	0.332814	-5.14412	No Change
seq.15368.3	BMP-binding endothelial regulator protein	168667	BMPER	-0.00302923	11.0727	-0.0777966	0.938203	0.97396	-6.29349	No Change
seq.15370.5	BolA-like protein 1	51027	BOLA1	0.00740451	9.87702	0.187504	0.851785	0.937232	-6.27923	No Change
seq.15372.43	Bromodomain-containing protein 2	6046	BRD2	-0.0539983	9.86717	-2.41445	0.0182643	0.0926107	-3.55196	Down (pval < 0.05)
seq.15374.15	Gastrokine-1	56287	GKN1	0.100425	11.1766	2.52453	0.0137574	0.0763136	-3.30679	Up (pval < 0.05)
seq.15375.49	Carboxypeptidase B	1360	CPB1	0.0384807	11.6077	0.358374	0.721097	0.8687	-6.23358	No Change
seq.15376.134	Cathepsin E	1510	CTSE	0.0106156	10.4645	0.21409	0.831073	0.926689	-6.27401	No Change
seq.15381.45	Discoidin domain-containing receptor 2	4921	DDR2	0.0724238	9.34536	3.70123	0.000413303	0.007176	-0.163158	Up (qval < 0.05)
seq.15383.200	Endothelin-3	1908	EDN3	-0.0109596	11.66	-0.393615	0.695012	0.852991	-6.22063	No Change
seq.15384.15	Klotho	9365	KL	-0.000119485	11.8435	-0.00103313	0.999179	0.999703	-6.29646	No Change
seq.15385.116	Fatty acid-binding protein, intestinal	2169	FABP2	0.0399197	11.6342	0.72622	0.470024	0.702776	-6.039	No Change
seq.15386.7	Fatty acid-binding protein, adipocyte	2167	FABP4	0.451229	14.2904	4.02587	0.000137232	0.00354049	0.850292	Up (qval < 0.05)
seq.15387.44	Neuropilin-2	8828	NRP2	0.0493788	14.7591	1.09517	0.27704	0.533237	-5.71371	No Change
seq.15388.24	Low affinity immunoglobulin gamma Fc region receptor III-A	2214	FCGR3A	0.209578	10.6728	0.353908	0.724427	0.870287	-6.23514	No Change
seq.15389.1	Frataxin, mitochondrial	2395	FXN	-0.0474238	9.78402	-2.06491	0.042481	0.164079	-4.26792	Down (pval < 0.05)
seq.15390.3	Galanin	51083	GAL	-0.0228283	11.9999	-0.727097	0.46949	0.702749	-6.03838	No Change
seq.15391.114	Growth arrest-specific protein 6	2621	GAS6	-0.0252062	10.9391	-0.62215	0.53578	0.748397	-6.10732	No Change
seq.15394.79	Netrin receptor UNC5B	219699	UNC5B	0.143021	13.2632	2.49758	0.0147568	0.0794306	-3.36765	Up (pval < 0.05)
seq.15395.15	Glutathione S-transferase Mu 1	2944	GSTM1	0.117228	10.1346	2.03993	0.0449742	0.170539	-4.31535	Up (pval < 0.05)
seq.15398.2	FAD-linked sulfhydryl oxidase ALR	2671	GFER	-0.000558566	10.5774	-0.0141784	0.988726	0.995246	-6.29636	No Change
seq.15402.2	DNA-binding protein inhibitor ID-1	3397	ID1	0.0379833	10.0194	0.507663	0.613219	0.801045	-6.17041	No Change
seq.15403.53	DNA-binding protein inhibitor ID-2	3398	ID2	-0.33336	10.6165	-5.61785	3.31248e-07	8.09018e-05	6.47044	Down (qval < 0.05)
seq.15404.3	Interferon alpha-21	3452	IFNA21	-0.117355	8.87634	-1.64325	0.104629	0.294686	-4.99805	No Change
seq.15405.23	Interferon alpha-4	3441	IFNA4	0.0373488	8.98554	1.26288	0.210648	0.449923	-5.5237	No Change
seq.15412.40	Baculoviral IAP repeat-containing protein 7	79444	BIRC7	0.000169189	9.48356	0.00768992	0.993885	0.997288	-6.29643	No Change
seq.15413.3	Phosphatidylcholine-sterol acyltransferase	3931	LCAT	0.0648552	14.1365	2.28312	0.0253344	0.116234	-3.83231	Up (pval < 0.05)
seq.15414.316	L-lactate dehydrogenase A chain	3939	LDHA	-0.140189	14.6663	-2.3785	0.0199996	0.0983788	-3.63004	Down (pval < 0.05)
seq.15416.54	Lysozyme g-like protein 2	254773	LYG2	0.0851842	12.0452	2.31068	0.0236761	0.110776	-3.77457	Up (pval < 0.05)
seq.15417.3	Serpin B5	5268	SERPINB5	0.0372901	9.35782	1.29143	0.200624	0.437949	-5.48877	No Change
seq.15418.25	Mitogen-activated protein kinase 10	5602	MAPK10	-0.299972	9.85462	-4.36233	4.15592e-05	0.00165492	1.95563	Down (qval < 0.05)
seq.15419.15	Matrix metalloproteinase-20	9313	MMP20	0.0490014	10.577	1.57875	0.118714	0.320611	-5.09627	No Change
seq.15422.12	Myelin P2 protein	5375	PMP2	0.0656953	8.07827	1.52825	0.13077	0.34001	-5.17061	No Change
seq.15426.5	Sialidase-1	4758	NEU1	0.126223	12.4591	2.16543	0.0336207	0.140691	-4.072	Up (pval < 0.05)
seq.15427.35	Lysyl oxidase homolog 3	84695	LOXL3	-0.067596	14.0399	-0.704997	0.483054	0.711711	-6.05378	No Change
seq.15430.165	Opticin	26254	OPTC	-0.024986	13.358	-0.868025	0.388224	0.638642	-5.92923	No Change
seq.15431.31	Ornithine carbamoyltransferase, mitochondrial	5009	OTC	0.213545	10.6926	1.26355	0.210409	0.449728	-5.52289	No Change
seq.15432.1	Otoraplin	56914	OTOR	-0.0414176	10.8878	-0.786642	0.434036	0.673461	-5.99458	No Change
seq.15433.4	Proto-oncogene tyrosine-protein kinase Src	6714	SRC	-0.386253	9.588	-3.83103	0.000267628	0.00544697	0.235418	Down (qval < 0.05)
seq.15434.5	Prepronociceptin	5368	PNOC	0.0444376	10.1003	1.08311	0.282323	0.536875	-5.72637	No Change
seq.15435.4	Purine nucleoside phosphorylase	4860	PNP	-0.332201	10.854	-3.42827	0.00100155	0.0123415	-0.970548	Down (qval < 0.05)
seq.15436.40	Receptor activity-modifying protein 1	10267	RAMP1	0.0646973	9.77408	1.49846	0.138323	0.351785	-5.2134	No Change
seq.15437.11	Receptor activity-modifying protein 3	10268	RAMP3	0.0822638	10.7029	1.74687	0.0848639	0.255498	-4.83268	No Change
seq.15439.21	Rho-related GTP-binding protein RhoE	390	RND3	-0.0469256	10.3811	-1.79729	0.0764221	0.239191	-4.74884	No Change
seq.15440.57	Neuroendocrine convertase 2	5126	PCSK2	0.0136806	10.9244	0.736418	0.463835	0.698442	-6.03175	No Change
seq.15441.6	Ganglioside GM2 activator	2760	GM2A	0.148622	10.4015	3.38555	0.00114617	0.0133513	-1.09299	Up (qval < 0.05)
seq.15444.45	Serpin B4	6318	SERPINB4	0.110501	10.7406	1.32228	0.190201	0.425113	-5.4502	No Change
seq.15446.25	Neuregulin-1, sensory and motor neuron-derived factor isoform	3084	NRG1	-0.00887684	11.8822	-0.152497	0.879215	0.950149	-6.28506	No Change
seq.15447.45	Sorbitol dehydrogenase	6652	SORD	0.172857	12.782	1.25766	0.212522	0.453051	-5.53001	No Change
seq.15448.47	Sequestosome-1	8878	SQSTM1	0.116643	13.1545	1.52873	0.130651	0.339823	-5.16992	No Change
seq.15449.33	T-cell immunoglobulin and mucin domain-containing protein 4	91937	TIMD4	-0.0794058	9.22237	-1.14989	0.25394	0.506266	-5.65457	No Change
seq.15452.5	5'-Nucleotidase	4907	NT5E	0.15267	13.5508	2.89545	0.00499067	0.037351	-2.41506	Up (qval < 0.05)
seq.15453.3	Alpha-1-microglobulin	259	AMBP	0.180637	16.7821	4.45595	2.95496e-05	0.00135531	2.2723	Up (qval < 0.05)
seq.15455.40	Disintegrin and metalloproteinase domain-containing protein 15	8751	ADAM15	-0.0133568	12.3582	-0.262163	0.793934	0.90822	-6.2628	No Change
seq.15457.14	Aminopeptidase N	290	ANPEP	0.106677	16.6794	2.82749	0.00604972	0.0429483	-2.58578	Up (qval < 0.05)
seq.15460.9	Dipeptidyl peptidase 4	1803	DPP4	0.0126006	11.4653	0.422301	0.674046	0.841065	-6.20918	No Change
seq.15462.28	T-cell surface glycoprotein CD8 alpha chain	925	CD8A	0.132342	14.1024	1.36587	0.176171	0.406168	-5.39422	No Change
seq.15465.79	Protein canopy homolog 4	245812	CNPY4	-0.115507	11.9979	-2.31796	0.0232548	0.109504	-3.75924	Down (pval < 0.05)
seq.15466.30	Collagen alpha-1(IX) chain	1297	COL9A1	0.0498207	8.14075	1.0316	0.305663	0.561583	-5.77891	No Change
seq.15467.10	Collagen triple helix repeat-containing protein 1	115908	CTHRC1	-0.00220039	15.1865	-0.0331703	0.973629	0.989017	-6.29592	No Change
seq.15468.14	Complement factor H-related protein 1	3078	CFHR1	0.0961546	15.4723	1.52731	0.131003	0.340256	-5.17197	No Change
seq.15470.11	Beta-hexosaminidase subunit beta	3074	HEXB	0.128502	10.0924	2.0879	0.0402943	0.1589	-4.22385	Up (pval < 0.05)
seq.15471.29	Pancreatic lipase-related protein 2	5408	PNLIPRP2	-0.0238545	10.4476	-0.226224	0.821659	0.922226	-6.27139	No Change
seq.15472.16	Low-density lipoprotein receptor-related protein 11	84918	LRP11	0.127283	11.5808	2.1789	0.032565	0.138241	-4.04512	Up (pval < 0.05)
seq.15474.7	Peptidyl-prolyl cis-trans isomerase NIMA-interacting 1	5300	PIN1	-0.195948	11.8394	-2.66862	0.00937773	0.0591328	-2.97217	Down (pval < 0.05)
seq.15475.4	Phospholipid transfer protein	5360	PLTP	-0.122464	13.7694	-2.5493	0.012893	0.0732873	-3.25037	Down (pval < 0.05)
seq.15476.6	Regenerating islet-derived protein 3-gamma	130120	REG3G	0.0892051	11.3934	0.619396	0.537583	0.74944	-6.10899	No Change
seq.15480.2	Vascular non-inflammatory molecule 2	8875	VNN2	-0.159018	10.8911	-1.68907	0.0954696	0.277582	-4.92606	No Change
seq.15481.45	Antibacterial protein LL-37	820	CAMP	-0.119016	15.4201	-1.32397	0.189641	0.424274	-5.44806	No Change
seq.15482.12	Alpha-2-macroglobulin-like protein 1	144568	A2ML1	-0.135949	10.2235	-1.39033	0.16865	0.394415	-5.36205	No Change
seq.15483.377	Agrin	375790	AGRN	0.0819995	11.6585	1.27224	0.207325	0.44639	-5.51234	No Change
seq.15486.126	Amiloride-sensitive amine oxidase [copper-containing]	26	AOC1	-0.196261	12.0902	-1.10085	0.274578	0.530483	-5.70771	No Change
seq.15487.164	Liver carboxylesterase 1	1066	CES1	0.0433447	12.342	0.893652	0.374443	0.626094	-5.90735	No Change
seq.15491.20	Endosialin	57124	CD248	-0.192277	13.5062	-3.10895	0.00267603	0.024448	-1.8583	Down (qval < 0.05)
seq.15492.1	Cysteine-rich motor neuron 1 protein	51232	CRIM1	0.028179	8.71726	0.97116	0.334674	0.586643	-5.83739	No Change
seq.15494.11	Fibroblast growth factor-binding protein 1	9982	FGFBP1	-0.00699524	10.1923	-0.10194	0.919084	0.966436	-6.29136	No Change
seq.15495.9	Folate receptor gamma	2352	FOLR3	0.338602	9.283	1.98104	0.0513519	0.184516	-4.42508	No Change
seq.15497.9	Heparan sulfate glucosamine 3-O-sulfotransferase 1	9957	HS3ST1	0.00749882	10.642	0.402122	0.688768	0.849597	-6.21732	No Change
seq.15499.11	Attractin	8455	ATRN	0.0325704	10.4466	0.887594	0.377672	0.629234	-5.91258	No Change
seq.15503.15	Left-right determination factor 2	7044	LEFTY2	0.19423	13.7539	3.60555	0.000566199	0.0089749	-0.451004	Up (qval < 0.05)
seq.15503.20	Left-right determination factor 2	7044	LEFTY2	-0.0520353	9.9196	-0.622411	0.53561	0.748397	-6.10716	No Change
seq.15504.39	Baculoviral IAP repeat-containing protein 7 Isoform beta	79444	BIRC7	-0.0113778	10.7442	-0.684058	0.496103	0.722404	-6.06793	No Change
seq.15506.34	Low-density lipoprotein receptor-related protein 12	29967	LRP12	0.0700218	9.94801	1.8306	0.0712387	0.228595	-4.69226	No Change
seq.15509.2	Alpha-N-acetylglucosaminidase	4669	NAGLU	0.290347	13.2386	2.82304	0.00612589	0.0433247	-2.59686	Up (qval < 0.05)
seq.15511.37	Neuronal pentraxin receptor	23467	NPTXR	0.153647	10.6614	1.56442	0.122041	0.326825	-5.11759	No Change
seq.15513.108	Prostasin	5652	PRSS8	0.109367	11.4463	3.97528	0.000163506	0.00394082	0.688783	Up (qval < 0.05)
seq.15514.26	Cholinesterase	590	BCHE	0.137823	13.6074	1.93285	0.0571317	0.196712	-4.51274	No Change
seq.15515.2	Serum amyloid A-1 protein	6288	SAA1	0.0867384	13.1129	0.443386	0.658797	0.832499	-6.20026	No Change
seq.15516.12	Serum amyloid A-4 protein	6291	SAA4	0.0575928	15.8606	0.958025	0.34121	0.592704	-5.84965	No Change
seq.15521.4	Calsyntenin-1	22883	CLSTN1	0.125313	12.1479	2.16649	0.0335367	0.140574	-4.0699	Up (pval < 0.05)
seq.15522.2	Golgi-associated plant pathogenesis-related protein 1	152007	GLIPR2	-0.0182209	14.9908	-0.341727	0.733538	0.875204	-6.23929	No Change
seq.15523.9	Delta-aminolevulinic acid dehydratase	210	ALAD	0.0151335	12.5828	0.161158	0.872414	0.946428	-6.28373	No Change
seq.15524.30	Phosphoglycerate mutase 2	5224	PGAM2	-0.518494	12.0386	-3.70751	0.000404779	0.00711208	-0.144074	Down (qval < 0.05)
seq.15525.294	Alcohol dehydrogenase 1C	126	ADH1C	0.311235	10.994	1.55065	0.125307	0.33132	-5.1379	No Change
seq.15526.33	Glutathione synthetase	2937	GSS	-0.0261056	10.7346	-0.643088	0.52218	0.73847	-6.09441	No Change
seq.15527.90	Dihydrolipoyl dehydrogenase, mitochondrial	1738	DLD	-0.210504	12.3487	-3.39485	0.00111309	0.0131735	-1.06642	Down (qval < 0.05)
seq.15529.33	Cysteine and glycine-rich protein 1	1465	CSRP1	-0.400521	15.9095	-2.36069	0.020912	0.101674	-3.66833	Down (pval < 0.05)
seq.15530.33	Ephrin type-B receptor 4	2050	EPHB4	0.0919651	12.1691	1.70382	0.0926661	0.272239	-4.90251	No Change
seq.15533.97	Macrophage scavenger receptor types I and II	4481	MSR1	0.0162444	12.5942	0.158472	0.874522	0.947498	-6.28415	No Change
seq.15534.26	Malate dehydrogenase, mitochondrial	4191	MDH2	-0.53555	13.3429	-3.76346	0.00033593	0.00629504	0.0267872	Down (qval < 0.05)
seq.15535.3	Serine protease 27	83886	PRSS27	0.106306	11.7659	1.5495	0.125584	0.331707	-5.1396	No Change
seq.15539.15	SLIT and NTRK-like protein 1	114798	SLITRK1	0.151672	10.7671	2.12905	0.0366213	0.148574	-4.14385	Up (pval < 0.05)
seq.15540.6	Vimentin	7431	VIM	-0.478829	11.95	-6.46858	9.88594e-09	6.58493e-06	9.77108	Down (qval < 0.05)
seq.15542.19	Creatine kinase U-type, mitochondrial	1159	CKMT1A	0.0621483	12.4402	0.447201	0.656053	0.830739	-6.1986	No Change
seq.15544.25	Kallikrein-14	43847	KLK14	0.109065	11.8112	1.3943	0.167453	0.392617	-5.35678	No Change
seq.15545.13	Calcineurin subunit B type 1	5534	PPP3R1	0.00441917	13.2298	0.0968988	0.923072	0.96799	-6.29186	No Change
seq.15548.35	D-3-phosphoglycerate dehydrogenase	26227	PHGDH	-0.0338971	10.6539	-0.726122	0.470084	0.702776	-6.03907	No Change
seq.15553.22	Acetylcholinesterase	43	ACHE	0.00316759	9.72389	0.167193	0.86768	0.944369	-6.28276	No Change
seq.15556.49	Alpha-amylase 2B	280	AMY2B	-0.0470765	10.9752	-0.467837	0.641294	0.820457	-6.18938	No Change
seq.15558.63	Glutamyl aminopeptidase	2028	ENPEP	0.00898981	12.0957	0.120303	0.904574	0.960284	-6.28937	No Change
seq.15559.5	Anthrax toxin receptor 2	118429	ANTXR2	-0.4471	12.761	-5.7354	2.05733e-07	5.97173e-05	6.91761	Down (qval < 0.05)
seq.15560.52	Transcobalamin-2	6948	TCN2	-0.227757	14.2979	-0.266738	0.790422	0.906894	-6.26161	No Change
seq.15562.24	Beta-glucuronidase	2990	GUSB	-0.1692	12.1039	-1.39904	0.166032	0.39041	-5.35046	No Change
seq.15565.102	Mucin-16	94025	MUC16	-0.018932	7.0573	-0.382733	0.703029	0.85666	-6.22476	No Change
seq.15566.10	Calponin-1	1264	CNN1	-0.0252768	11.7203	-1.05347	0.295597	0.551071	-5.75691	No Change
seq.15567.2	T-cell surface glycoprotein CD3 zeta chain	919	CD247	-0.00934681	9.38576	-0.293597	0.769898	0.897255	-6.25425	No Change
seq.15569.15	Collagen Type II	1280	COL2A1	-0.00557246	9.93073	-0.103195	0.918091	0.966144	-6.29124	No Change
seq.15570.99	Complement receptor type 2	1380	CR2	-0.0282971	13.0118	-0.20828	0.83559	0.928485	-6.27521	No Change
seq.15573.110	Neurocan core protein	1463	NCAN	0.197124	11.3263	2.11464	0.037873	0.151554	-4.17202	Up (pval < 0.05)
seq.15574.37	Cyclin-A2	890	CCNA2	-0.00647075	10.182	-0.302147	0.763399	0.893518	-6.25175	No Change
seq.15576.158	Eosinophil cationic protein	6037	RNASE3	-0.577871	15.7324	-3.66984	0.000458499	0.00776387	-0.258141	Down (qval < 0.05)
seq.15579.26	Ectonucleotide pyrophosphatase/phosphodiesterase family member 6	133121	ENPP6	-0.0695403	10.3715	-1.71875	0.089896	0.266236	-4.87847	No Change
seq.15580.2	Ephrin type-A receptor 7	2045	EPHA7	0.00675812	10.0733	0.199374	0.842524	0.932645	-6.27699	No Change
seq.15581.16	Fibronectin type 3 and ankyrin repeat domains protein 1	92565	FANK1	-0.0209126	8.89813	-0.434296	0.665353	0.83534	-6.20416	No Change
seq.15582.25	Ficolin-1	2219	FCN1	-0.0182262	12.0051	-0.380414	0.704742	0.858033	-6.22562	No Change
seq.15583.18	Fc receptor-like B	127943	FCRLB	-0.121623	9.69661	-1.1054	0.272615	0.527867	-5.70287	No Change
seq.15584.9	Complement factor H-related protein 2	3080	CFHR2	0.0862735	13.2929	0.983482	0.328617	0.582828	-5.82575	No Change
seq.15585.304	Fibulin-5	10516	FBLN5	-0.232615	11.1066	-3.01702	0.00351178	0.0296438	-2.10178	Down (qval < 0.05)
seq.15587.20	Folate receptor beta	2350	FOLR2	0.0733328	9.97493	1.2157	0.228012	0.475155	-5.57977	No Change
seq.15588.17	Alpha-galactosidase A	2717	GLA	-0.120311	11.5348	-2.63795	0.0101866	0.0621812	-3.04469	Down (pval < 0.05)
seq.15589.1	Vitamin D-binding protein	2638	GC	-0.00186737	14.5176	-0.0557634	0.955683	0.980712	-6.29493	No Change
seq.15591.28	Glutathione peroxidase 1	2876	GPX1	-0.124895	11.2967	-1.354	0.179911	0.411503	-5.40963	No Change
seq.15594.47	Serine protease HTRA1	5654	HTRA1	0.193132	14.095	3.39012	0.00112978	0.0132547	-1.07992	Up (qval < 0.05)
seq.15596.7	Protein HEXIM1	10614	HEXIM1	-0.1247	10.2632	-3.8463	0.000254146	0.00526024	0.282908	Down (qval < 0.05)
seq.15602.43	Interleukin-6 receptor subunit alpha	3570	IL6R	0.219206	12.1127	2.80594	0.00642647	0.0445717	-2.63925	Up (qval < 0.05)
seq.15603.20	Integrin alpha-2	3673	ITGA2	0.0540741	8.84343	0.987404	0.326704	0.581433	-5.82201	No Change
seq.15604.18	Mitogen-activated protein kinase 9	5601	MAPK9	-0.0189947	12.3647	-0.667323	0.506669	0.730559	-6.07894	No Change
seq.15606.19	Keratin, type I cytoskeletal 19	3880	KRT19	0.11113	11.9102	2.18924	0.0317749	0.13599	-4.0244	Up (pval < 0.05)
seq.15607.56	Pyruvate kinase PKLR	5313	PKLR	-0.206963	12.1957	-1.85925	0.0670184	0.218533	-4.64284	No Change
seq.15608.5	Ribosomal protein S6 kinase beta-1	6198	RPS6KB1	-0.0742001	9.64436	-2.4472	0.0168023	0.0874717	-3.47999	Down (pval < 0.05)
seq.15610.72	Cytosol aminopeptidase	51056	LAP3	-0.0748872	9.87188	-1.81565	0.0735279	0.233422	-4.71777	No Change
seq.15612.5	Protein lin-7 homolog B	64130	LIN7B	-0.0491662	8.99818	-1.60418	0.112989	0.309484	-5.05798	No Change
seq.15613.16	Pancreatic triacylglycerol lipase	5406	PNLIP	-0.047056	10.5312	-0.494487	0.622446	0.807324	-6.17686	No Change
seq.15614.168	Leukocyte immunoglobulin-like receptor subfamily A member 2	11027	LILRA2	0.15136	13.1333	1.53303	0.129589	0.337899	-5.16367	No Change
seq.15615.8	Leukocyte immunoglobulin-like receptor subfamily B member 3	102725035	LILRB3	-0.162884	10.9427	-0.88723	0.377867	0.629234	-5.91289	No Change
seq.15617.8	Cytokine SCM-1 beta	6846	XCL2	-0.0414033	12.2696	-1.50475	0.136701	0.348749	-5.20443	No Change
seq.15619.49	Myelin-oligodendrocyte glycoprotein	4340	MOG	0.0303892	8.32855	1.05419	0.295269	0.550914	-5.75617	No Change
seq.15620.4	Neuroligin-1	22871	NLGN1	-0.0089321	11.0098	-0.262908	0.793362	0.908206	-6.26261	No Change
seq.15622.13	Opioid-binding protein/cell adhesion molecule	4978	OPCML	-0.0105123	11.436	-0.198057	0.84355	0.93294	-6.27724	No Change
seq.15623.1	Programmed cell death protein 1	5133	PDCD1	0.0756483	9.62183	1.0174	0.312323	0.566256	-5.79296	No Change
seq.15626.223	Basement membrane-specific heparan sulfate proteoglycan core protein	3339	HSPG2	-0.103667	10.9533	-2.58087	0.0118624	0.0692006	-3.17778	Down (pval < 0.05)
seq.15627.83	RAC-alpha serine/threonine-protein kinase	207	AKT1	-0.201217	11.6865	-4.23831	6.49258e-05	0.00229812	1.54207	Down (qval < 0.05)
seq.15631.18	Pregnancy-specific beta-1-glycoprotein 1	5669	PSG1	0.107311	10.2725	2.80896	0.00637249	0.0444255	-2.63179	Up (qval < 0.05)
seq.15633.6	Retinol-binding protein 4	5950	RBP4	-0.0252232	12.2377	-0.445511	0.657268	0.83127	-6.19934	No Change
seq.15634.139	Slit homolog 1 protein	6585	SLIT1	-0.0277616	9.27277	-0.979046	0.330788	0.583595	-5.82996	No Change
seq.15635.4	SPARC-related modular calcium-binding protein 2	64094	SMOC2	-0.0332743	10.2975	-0.5807	0.56323	0.76507	-6.13162	No Change
seq.15636.49	VPS10 domain-containing receptor SorCS1	114815	SORCS1	0.00222849	9.63652	0.0592242	0.952935	0.980046	-6.29474	No Change
seq.15637.38	VPS10 domain-containing receptor SorCS3	22986	SORCS3	-0.00171847	8.93705	-0.0655164	0.947942	0.977725	-6.29435	No Change
seq.15640.54	Transgelin	6876	TAGLN	0.0785339	11.2141	1.06192	0.291772	0.548261	-5.74829	No Change
seq.15641.20	Tomoregulin-1	100526694	TMEFF1	-0.0736387	11.5359	-1.23129	0.222164	0.466417	-5.56147	No Change
seq.15644.1	Biotinidase	686	BTD	0.0319832	11.5294	0.610067	0.543711	0.753733	-6.11457	No Change
seq.15653.9	Collagen alpha-1(X) chain	1300	COL10A1	-0.0664884	9.83277	-0.940347	0.350139	0.600398	-5.86588	No Change
seq.15666.21	Bone morphogenetic protein 2	650	BMP2	-0.00964769	8.96509	-0.355878	0.722957	0.869519	-6.23446	No Change
seq.15667.39	Bone morphogenetic protein 4	652	BMP4	-0.195896	10.5838	-2.95638	0.00418949	0.0333657	-2.25931	Down (qval < 0.05)
seq.15668.19	Bone morphogenetic protein 8B	656	BMP8B	0.0232617	11.1673	0.819528	0.415151	0.658544	-5.96893	No Change
seq.15669.7	Serine/threonine-protein kinase B-raf	673	BRAF	-0.040787	10.6457	-1.34791	0.181854	0.414059	-5.4175	No Change
seq.15670.15	Complement C1q-like protein 2	165257	C1QL2	0.0513368	10.4213	1.0615	0.291959	0.548261	-5.74871	No Change
seq.15674.3	B-cell antigen receptor complex-associated protein alpha chain	973	CD79A	0.0561008	12.4491	0.83518	0.40634	0.652534	-5.95636	No Change
seq.15675.3	CCAAT/enhancer-binding protein beta	1051	CEBPB	0.035982	10.152	0.709305	0.480393	0.709359	-6.05082	No Change
seq.15678.71	Dickkopf-related protein 2	27123	DKK2	0.113306	15.823	2.17289	0.0330322	0.139416	-4.05713	Up (pval < 0.05)
seq.15686.49	Inhibin beta C chain	3626	INHBC	-0.042176	10.3308	-0.288835	0.773526	0.899128	-6.2556	No Change
seq.15688.30	Protein ERGIC-53	3998	LMAN1	0.0406374	8.96306	2.16494	0.0336599	0.140768	-4.07298	Up (pval < 0.05)
seq.15692.300	Nodal homolog	4838	NODAL	0.011923	9.04308	0.766028	0.446128	0.682949	-6.01013	No Change
seq.15693.9	Progesterone receptor	5241	PGR	-0.277738	12.8501	-3.73194	0.00037321	0.00679087	-0.0696876	Down (qval < 0.05)
seq.15698.6	Alpha-taxilin	200081	TXLNA	0.0540595	7.92516	1.41694	0.160752	0.384284	-5.32644	No Change
seq.16015.19	Alanine aminotransferase 1	2875	GPT	0.0709817	13.8835	1.899	0.0615139	0.206052	-4.57315	No Change
seq.16021.30	Cadherin-8	1006	CDH8	0.153348	9.25851	2.05935	0.043026	0.165607	-4.27853	Up (pval < 0.05)
seq.16035.8	Vascular endothelial growth factor receptor 3	2324	FLT4	0.0247381	12.1266	0.500875	0.617965	0.804351	-6.17375	No Change
seq.16043.30	SHC-transforming protein 1	6464	SHC1	-0.257089	11.8941	-3.72299	0.000384483	0.00688803	-0.096954	Down (qval < 0.05)
seq.16049.43	Oxidized low-density lipoprotein receptor 1	4973	OLR1	-0.242236	11.4461	-1.52327	0.132008	0.341931	-5.17781	No Change
seq.16055.3	Complement factor H-related protein 5	81494	CFHR5	0.0911707	16.1908	1.41147	0.162352	0.386848	-5.33382	No Change
seq.16057.6	Cation-independent mannose-6-phosphate receptor	3482	IGF2R	-0.00757319	13.0264	-0.150822	0.880532	0.950871	-6.28531	No Change
seq.16060.99	Nidogen-2	22795	NID2	0.0789894	12.3918	0.840418	0.403416	0.649919	-5.9521	No Change
seq.16070.7	Wnt inhibitory factor 1	11197	WIF1	0.0127376	10.3895	0.383703	0.702313	0.856214	-6.22439	No Change
seq.16074.12	GRB2-related adapter protein 2	9402	GRAP2	-0.181354	11.8956	-2.01164	0.0479468	0.177967	-4.3684	Down (pval < 0.05)
seq.16079.2	Tyrosine-protein kinase Tec	7006	TEC	-0.172195	12.2734	-2.64475	0.0100021	0.0615843	-3.02868	Down (pval < 0.05)
seq.16081.38	Aldo-keto reductase family 1 member B10	57016	AKR1B10	0.169836	10.6307	2.15019	0.0348508	0.143335	-4.10224	Up (pval < 0.05)
seq.16288.17	Ephrin type-A receptor 4	2043	EPHA4	0.0697122	14.4285	1.45063	0.151163	0.371092	-5.28044	No Change
seq.16292.288	Gastric inhibitory polypeptide	2695	GIP	-0.0262824	11.975	-0.434979	0.66486	0.835201	-6.20387	No Change
seq.16293.1	Somatoliberin	2691	GHRH	0.0143919	10.3822	0.607986	0.545082	0.754405	-6.11581	No Change
seq.16296.43	Leucine-rich repeat-containing G-protein coupled receptor 5	8549	LGR5	0.0539633	11.1054	1.35108	0.180839	0.412647	-5.4134	No Change
seq.16297.14	Roundabout homolog 4	54538	ROBO4	-0.00532576	9.00212	-0.053263	0.957668	0.981804	-6.29507	No Change
seq.16298.84	Group IID secretory phospholipase A2	26279	PLA2G2D	0.0507207	8.02402	2.00815	0.048325	0.178737	-4.37491	Up (pval < 0.05)
seq.16299.13	T-cell immunoreceptor with Ig and ITIM domains	201633	TIGIT	-0.0116508	10.9513	-0.216649	0.829086	0.925914	-6.27347	No Change
seq.16300.4	Triggering receptor expressed on myeloid cells 2	54209	TREM2	0.146167	13.4687	1.64673	0.103909	0.293163	-4.99265	No Change
seq.16302.11	BPI fold-containing family A member 2	140683	BPIFA2	0.0129403	12.2551	0.262339	0.793798	0.908207	-6.26275	No Change
seq.16304.6	Leucine-rich repeat-containing G-protein coupled receptor 4	55366	LGR4	0.0601111	10.821	0.854285	0.39574	0.643725	-5.9407	No Change
seq.16305.10	Cadherin-11	1009	CDH11	0.00884774	10.5028	0.0961026	0.923702	0.96814	-6.29193	No Change
seq.16307.22	Netrin receptor UNC5D	137970	UNC5D	0.228071	10.785	3.08528	0.00287137	0.0257825	-1.92151	Up (qval < 0.05)
seq.16308.14	B- and T-lymphocyte attenuator	151888	BTLA	0.0482364	11.944	1.03941	0.302045	0.557311	-5.77111	No Change
seq.16309.30	Dickkopf-like protein 1	27120	DKKL1	0.0741623	10.8995	2.0659	0.0423851	0.163795	-4.26603	Up (pval < 0.05)
seq.16312.45	Cadherin-6	1004	CDH6	-0.0241206	11.4186	-0.638203	0.525337	0.741867	-6.09746	No Change
seq.16315.105	Vascular endothelial growth factor receptor 1	2321	FLT1	-0.0382797	10.6405	-1.27584	0.206055	0.445227	-5.50794	No Change
seq.16317.20	Desmoglein-3	1830	DSG3	-0.210587	13.4363	-3.08154	0.00290346	0.0259752	-1.93148	Down (qval < 0.05)
seq.16318.12	Serine/threonine-protein kinase receptor R3	94	ACVRL1	0.0453894	9.25435	2.00688	0.0484634	0.178887	-4.37727	Up (pval < 0.05)
seq.16320.139	CD320 antigen	51293	CD320	0.124227	9.98561	1.61417	0.110802	0.305779	-5.04278	No Change
seq.16322.10	Marginal zone B- and B1-cell-specific protein	51237	MZB1	-0.105979	12.9705	-1.33537	0.185902	0.418846	-5.43357	No Change
seq.16323.8	Neurexin-3	9369	NRXN3	0.138663	12.1701	2.56054	0.012517	0.0722143	-3.2246	Up (pval < 0.05)
seq.16324.38	Toll-like receptor 1	7096	TLR1	-0.0239905	10.6837	-0.796679	0.428219	0.668847	-5.98686	No Change
seq.16535.61	Green fluorescent protein_AEQVI		GFP	0.0404478	8.43777	1.49669	0.138783	0.352588	-5.21592	No Change
seq.16536.3	High mobility group protein HMG-I/HMG-Y	3159	HMGA1	0.0629881	8.72904	3.08174	0.00290175	0.0259752	-1.93095	Up (qval < 0.05)
seq.16551.14	Signal transducer and activator of transcription 5B	6777	STAT5B	0.0467202	10.1662	1.96614	0.0530834	0.188076	-4.45239	No Change
seq.16558.2	Myocilin	4653	MYOC	0.0538386	11.6055	0.809265	0.420991	0.661669	-5.97704	No Change
seq.16561.9	Alpha-1B-glycoprotein	1	A1BG	0.0763196	10.7436	1.87778	0.0644026	0.212271	-4.61052	No Change
seq.16583.8	Bis(5'-nucleosyl)-tetraphosphatase [asymmetrical]	318	NUDT2	-0.466616	12.1025	-3.24598	0.00176796	0.0179406	-1.48517	Down (qval < 0.05)
seq.16585.16	N-acetyllactosaminide beta-1,3-N-acetylglucosaminyltransferase 4	79369	B3GNT4	0.0281564	10.0969	0.643127	0.522156	0.73847	-6.09439	No Change
seq.16587.1	Beta-casein	1447	CSN2	0.0262374	9.9748	0.275239	0.78391	0.904378	-6.25936	No Change
seq.16588.10	78 kDa glucose-regulated protein	3309	HSPA5	0.129765	12.5767	1.97024	0.0526011	0.187036	-4.44488	No Change
seq.16591.71	Acidic mammalian chitinase	27159	CHIA	0.0171527	11.015	0.805139	0.423352	0.664077	-5.98028	No Change
seq.16593.3	FAS-associated death domain protein	8772	FADD	0.0528099	11.7341	1.87578	0.0646814	0.212807	-4.61403	No Change
seq.16594.44	Fas apoptotic inhibitory molecule 1	55179	FAIM	0.0729749	9.08337	1.82245	0.0724796	0.230895	-4.7062	No Change
seq.16596.25	Glutaredoxin-3	10539	GLRX3	-0.35995	12.3958	-3.50449	0.000785381	0.0106961	-0.749417	Down (qval < 0.05)
seq.16597.11	Glutaredoxin-related protein 5, mitochondrial	51218	GLRX5	0.00190091	8.95209	0.0654834	0.947968	0.977725	-6.29436	No Change
seq.16599.38	GPN-loop GTPase 1	11321	GPN1	-0.0163251	9.42023	-0.266759	0.790407	0.906894	-6.26161	No Change
seq.16605.2	Complement C1q and tumor necrosis factor-related protein 9A	338872	C1QTNF9	0.0113817	10.4452	0.210905	0.833549	0.927281	-6.27467	No Change
seq.16606.85	Aldose reductase	231	AKR1B1	0.0469069	12.3496	1.05663	0.294161	0.549965	-5.75369	No Change
seq.16607.78	Gelsolin	2934	GSN	-0.0186399	17.1281	-0.493837	0.622903	0.807646	-6.17717	No Change
seq.16609.106	Kin of IRRE-like protein 2	84063	KIRREL2	0.065619	9.10515	0.87453	0.384696	0.635279	-5.92373	No Change
seq.16610.13	Low-density lipoprotein receptor-related protein 10	26020	LRP10	0.0830973	12.7619	2.70617	0.00846737	0.0545171	-2.88248	Up (pval < 0.05)
seq.16612.28	Syndecan-3	9672	SDC3	0.0935853	10.9965	1.44134	0.153763	0.374417	-5.29324	No Change
seq.16613.3	Cadherin-17	1015	CDH17	-0.184712	12.4188	-1.3517	0.180642	0.412454	-5.41261	No Change
seq.16614.27	R-spondin-1	284654	RSPO1	0.0212437	11.5121	0.394713	0.694205	0.852285	-6.2202	No Change
seq.16616.137	Beta-enolase	2027	ENO3	-0.00943695	9.8799	-0.322117	0.748284	0.88416	-6.24565	No Change
seq.16617.14	Caspase-14	23581	CASP14	-0.074082	10.4518	-1.51418	0.134296	0.345016	-5.19092	No Change
seq.16618.7	Early activation antigen CD69	969	CD69	0.0436586	7.71563	0.626525	0.532924	0.747603	-6.10466	No Change
seq.16620.26	Lymphocyte antigen 75	100526664	LY75	-0.0240159	12.1714	-0.303283	0.762536	0.893079	-6.25142	No Change
seq.16621.77	NAD(P)H-hydrate epimerase	128240	NAXE	-0.00303375	11.8633	-0.0746854	0.940669	0.974778	-6.29372	No Change
seq.16746.12	Activin B	3625	INHBB	-0.0329303	11.5756	-1.5009	0.137691	0.350524	-5.20992	No Change
seq.16748.1	Bone morphogenetic protein 3	651	BMP3	-0.0288731	12.12	-0.882184	0.380571	0.631158	-5.91722	No Change
seq.16749.79	Growth/differentiation factor 10	2662	GDF10	-0.0542844	11.9402	-1.99551	0.0497165	0.181621	-4.39837	Down (pval < 0.05)
seq.16751.15	Natriuretic peptides B	4879	NPPB	0.0415413	8.93768	1.92037	0.0587148	0.200374	-4.53511	No Change
seq.16753.46	Collagen alpha-2(VI) chain	1292	COL6A2	0.017487	10.008	0.962102	0.339172	0.59099	-5.84586	No Change
seq.16754.40	Peripheral plasma membrane protein CASK	8573	CASK	0.0106799	11.0544	0.254536	0.799797	0.911884	-6.26473	No Change
seq.16755.195	Growth/differentiation factor 3	9573	GDF3	0.00375256	11.2529	0.206108	0.83728	0.929058	-6.27565	No Change
seq.16756.30	Growth/differentiation factor 7	151449	GDF7	-0.00341933	9.8266	-0.131751	0.895543	0.956619	-6.28795	No Change
seq.16758.96	Hepatoma-derived growth factor	3068	HDGF	-0.337191	11.9367	-5.05776	3.04713e-06	0.000328329	4.39087	Down (qval < 0.05)
seq.16760.2	Interleukin-26	55801	IL26	0.177269	16.8876	5.12278	2.36623e-06	0.000288956	4.62747	Up (qval < 0.05)
seq.16763.11	Leukocyte cell-derived chemotaxin-2	3950	LECT2	0.120223	13.5397	1.4379	0.154732	0.375901	-5.29794	No Change
seq.16765.52	Platelet basic protein	5473	PPBP	0.0605246	14.6998	1.87879	0.0642627	0.211905	-4.60875	No Change
seq.16768.3	Junction plakoglobin	3728	JUP	-0.123968	10.0062	-1.07164	0.287409	0.542743	-5.73828	No Change
seq.16769.20	Ras-related C3 botulinum toxin substrate 3	5881	RAC3	-0.0586215	10.3268	-2.81794	0.00621409	0.0437374	-2.60952	Down (qval < 0.05)
seq.16770.3	Lithostathine-1-beta	5968	REG1B	0.0983908	14.534	0.94959	0.345452	0.596823	-5.85743	No Change
seq.16773.29	Signal peptide, CUB and EGF-like domain-containing protein 3	222663	SCUBE3	-0.0430746	8.60392	-0.801989	0.425161	0.665185	-5.98274	No Change
seq.16780.6	Heat shock 70 kDa protein 1A	3303	HSPA1A	-0.132754	13.6559	-2.48016	0.0154373	0.0822414	-3.40672	Down (pval < 0.05)
seq.16781.2	Cytosolic endo-beta-N-acetylglucosaminidase	64772	ENGASE	-0.00631163	9.87834	-0.164138	0.870076	0.945853	-6.28326	No Change
seq.16785.45	Defensin-5	1670	DEFA5	-0.163999	11.5907	-1.55555	0.124137	0.329964	-5.1307	No Change
seq.16792.4	Sialic acid-binding Ig-like lectin 5	8778	SIGLEC5	0.00413074	13.1827	0.0313401	0.975084	0.989736	-6.29597	No Change
seq.16802.31	OCIA domain-containing protein 1	54940	OCIAD1	0.0162198	10.8052	0.585396	0.560086	0.762495	-6.12895	No Change
seq.16803.4	Calretinin	794	CALB2	0.0381949	9.31079	0.691242	0.491605	0.719822	-6.06313	No Change
seq.16805.5	cGMP-specific 3',5'-cyclic phosphodiesterase	8654	PDE5A	-0.289391	13.1081	-3.48374	0.000839388	0.0111786	-0.809955	Down (qval < 0.05)
seq.16807.35	Troponin T, fast skeletal muscle	7140	TNNT3	-0.0596851	12.381	-1.66266	0.100666	0.287331	-4.96778	No Change
seq.16809.1	Nucleoside diphosphate kinase, mitochondrial	4833	NME4	0.0961032	11.2637	2.38069	0.0198897	0.0980039	-3.62531	Up (pval < 0.05)
seq.16810.3	Rab GDP dissociation inhibitor alpha	2664	GDI1	-0.0153126	11.872	-0.248899	0.804137	0.913617	-6.26611	No Change
seq.16814.13	Four and a half LIM domains protein 1	2273	FHL1	0.0184083	10.0464	0.901728	0.370165	0.620925	-5.90033	No Change
seq.16818.200	CUB domain-containing protein 1	64866	CDCP1	0.0336883	10.7137	0.391038	0.696907	0.853852	-6.22161	No Change
seq.16823.75	Apolipoprotein L3	80833	APOL3	-0.0306345	11.1682	-0.534444	0.594657	0.786614	-6.15679	No Change
seq.16825.20	Ataxin-3	4287	ATXN3	-0.362734	11.2921	-4.58432	1.8406e-05	0.00103147	2.71254	Down (qval < 0.05)
seq.16828.8	Collagen alpha-1(VI) chain	1291	COL6A1	0.0322605	13.9482	0.26444	0.792185	0.907628	-6.26221	No Change
seq.16831.7	Docking protein 1	1796	DOK1	-0.0899679	10.7421	-3.55354	0.000670518	0.00986523	-0.60533	Down (qval < 0.05)
seq.16836.1	Complement factor H-related protein 3	10878	CFHR3	-0.0198839	9.44105	-0.610632	0.543339	0.753525	-6.11424	No Change
seq.16837.20	CASP8 and FADD-like apoptosis regulator	8837	CFLAR	0.0851998	8.74264	0.681002	0.498023	0.724442	-6.06997	No Change
seq.16845.15	Myelin protein zero-like protein 1	9019	MPZL1	0.0261749	9.99362	0.604849	0.547154	0.755295	-6.11766	No Change
seq.16847.39	Ras-related protein Rab-3B	5865	RAB3B	-0.0185319	9.40788	-0.691728	0.491301	0.719521	-6.0628	No Change
seq.16850.5	Regulator of G-protein signaling 5	8490	RGS5	-0.0488826	11.4146	-3.11901	0.00259682	0.0239032	-1.83133	Down (qval < 0.05)
seq.16851.50	Protein SCO2 homolog, mitochondrial	9997	SCO2	-0.00617884	8.38045	-0.215349	0.830095	0.926021	-6.27374	No Change
seq.16852.10	Na(+)/H(+) exchange regulatory cofactor NHE-RF3	5174	PDZK1	-0.0136769	12.1838	-0.722149	0.472508	0.703873	-6.04187	No Change
seq.16853.5	Nicotinamide riboside kinase 1	54981	NMRK1	0.0542352	9.91482	1.28304	0.203535	0.441736	-5.49912	No Change
seq.16854.17	U6 snRNA-associated Sm-like protein LSm4	25804	LSM4	0.0127798	11.6045	0.379306	0.705561	0.858745	-6.22603	No Change
seq.16856.79	Microtubule-associated protein RP/EB family member 2	10982	MAPRE2	-0.0029121	8.94308	-0.147859	0.882861	0.95174	-6.28575	No Change
seq.16857.2	Ras-related protein Rab-2A	5862	RAB2A	-0.042703	10.9572	-0.588136	0.558255	0.761769	-6.12739	No Change
seq.16858.384	Reticulocalbin-3	57333	RCN3	0.0459155	10.0043	1.26849	0.20865	0.447965	-5.51689	No Change
seq.16859.100	Endophilin-B1	51100	SH3GLB1	0.048546	11.1105	2.02586	0.0464318	0.173625	-4.34181	Up (pval < 0.05)
seq.16863.47	N-acylneuraminate-9-phosphatase	140838	NANP	-0.00974614	10.9421	-0.228242	0.820096	0.921498	-6.27094	No Change
seq.16865.62	TATA-binding protein-associated factor 2N	8148	TAF15	-0.0991449	11.0349	-3.0357	0.00332447	0.0285562	-2.05276	Down (qval < 0.05)
seq.16867.76	Cyclin-dependent kinase 16	5127	CDK16	-0.0409435	10.9115	-2.08329	0.0407251	0.159894	-4.23272	Down (pval < 0.05)
seq.16872.248	Maleylacetoacetate isomerase	2954	GSTZ1	-0.125988	10.105	-0.866569	0.389016	0.639228	-5.93045	No Change
seq.16875.13	Protein mago nashi homolog 2	55110	MAGOHB	-0.0641271	10.055	-1.44365	0.153113	0.37358	-5.29006	No Change
seq.16877.19	Methionine-R-sulfoxide reductase B2, mitochondrial	22921	MSRB2	-0.00924185	10.4384	-0.373686	0.709721	0.860805	-6.2281	No Change
seq.16882.27	14 kDa phosphohistidine phosphatase	29085	PHPT1	-0.166986	13.0644	-2.14401	0.0353607	0.144985	-4.11445	Down (pval < 0.05)
seq.16883.57	Ras-related protein Rab-4A	5867	RAB4A	-0.105074	11.7268	-2.71576	0.00824814	0.0535763	-2.85941	Down (pval < 0.05)
seq.16885.49	Microtubule-associated protein RP/EB family member 3	22924	MAPRE3	-0.332375	15.6675	-2.92741	0.00455425	0.0351994	-2.33367	Down (qval < 0.05)
seq.16887.29	Peptidyl-tRNA hydrolase 2, mitochondrial	51651	PTRH2	0.0157486	10.7789	0.990697	0.325104	0.580026	-5.81886	No Change
seq.16890.37	ADAMTS-like protein 1	92949	ADAMTSL1	0.0663357	12.5012	1.00754	0.317	0.571933	-5.8026	No Change
seq.16892.23	Ectonucleotide pyrophosphatase/phosphodiesterase family member 2	5168	ENPP2	-0.0586944	11.5015	-0.73501	0.464686	0.698985	-6.03276	No Change
seq.16899.59	Oxysterol-binding protein-related protein 9	114883	OSBPL9	0.115846	12.0239	4.30828	5.05184e-05	0.00187382	1.77456	Up (qval < 0.05)
seq.16900.29	MAM domain-containing glycosylphosphatidylinositol anchor protein 1	266727	MDGA1	0.0186753	10.065	0.141401	0.887942	0.954778	-6.28666	No Change
seq.16902.17	Lysosome-associated membrane glycoprotein 1	3916	LAMP1	-0.039601	10.8431	-0.313832	0.754543	0.887596	-6.24823	No Change
seq.16907.3	Cell adhesion molecule 2	253559	CADM2	0.125478	10.7887	2.39797	0.0190421	0.0954974	-3.58787	Up (pval < 0.05)
seq.16908.5	Oligodendrocyte-myelin glycoprotein	4974	OMG	-0.0269659	12.3613	-0.197624	0.843888	0.933027	-6.27733	No Change
seq.16913.8	Ribonuclease T2	8635	RNASET2	0.0752381	11.021	1.1715	0.245205	0.495944	-5.63046	No Change
seq.16914.104	Monocyte differentiation antigen CD14, soluble	929	CD14	0.0534358	14.593	1.20284	0.232924	0.481526	-5.59471	No Change
seq.16915.153	Semaphorin-4A	64218	SEMA4A	0.0483707	14.1119	0.810598	0.420229	0.661018	-5.976	No Change
seq.16916.19	SLIT and NTRK-like protein 6	84189	SLITRK6	0.0654041	9.35624	1.43987	0.154176	0.374924	-5.29524	No Change
seq.16918.198	Toll-like receptor 3	7098	TLR3	-0.0255719	8.86994	-0.602405	0.54877	0.756365	-6.1191	No Change
seq.16919.1	Acyl-CoA-binding protein	1622	DBI	-0.0481805	12.5786	-0.649788	0.517867	0.736636	-6.09019	No Change
seq.16922.53	Plexin-B3	5365	PLXNB3	-0.0116181	9.40503	-0.483571	0.630137	0.812755	-6.18207	No Change
seq.16923.20	Profilin-2	5217	PFN2	-0.0587185	9.88602	-2.08318	0.0407347	0.159894	-4.23292	Down (pval < 0.05)
seq.16926.44	Alkaline phosphatase, tissue-nonspecific isozyme	249	ALPL	-0.0156702	11.5314	-0.399421	0.690749	0.850406	-6.21837	No Change
seq.16927.9	Coagulation factor XIII	2162|2165	F13A1|F13B	-0.0375219	14.5614	-1.01186	0.314943	0.569634	-5.79839	No Change
seq.16932.5	Estrogen sulfotransferase	6783	SULT1E1	-0.0489056	10.611	-1.02104	0.310607	0.565267	-5.78938	No Change
seq.17137.160	Hemoglobin subunit beta	3043	HBB	0.0353239	13.5922	0.463914	0.644089	0.822024	-6.19117	No Change
seq.17138.8	Glutathione S-transferase A1	2938	GSTA1	0.0553905	10.878	0.975471	0.332546	0.584869	-5.83333	No Change
seq.17140.57	Platelet-derived growth factor D	80310	PDGFD	0.0376793	16.7303	0.623091	0.535165	0.748397	-6.10675	No Change
seq.17145.1	Protein S100-A8/A9 heterodimer	6279|6280	S100A8|S100A9	0.0039737	9.75526	0.0713546	0.943311	0.975944	-6.29396	No Change
seq.17148.7	Flavin reductase (NADPH)	645	BLVRB	-0.198994	15.6794	-1.61898	0.109762	0.304286	-5.03544	No Change
seq.17150.8	10 kDa heat shock protein, mitochondrial	3336	HSPE1	-0.174197	11.3144	-1.54233	0.127315	0.33423	-5.15011	No Change
seq.17151.84	Interferon regulatory factor 3	3661	IRF3	-0.367986	12.1594	-4.05547	0.000123798	0.0033352	0.945357	Down (qval < 0.05)
seq.17152.10	Killer cell immunoglobulin-like receptor 2DS4	3809	KIR2DS4	0.0398009	9.93804	2.24535	0.0277719	0.123774	-3.91042	Up (pval < 0.05)
seq.17153.46	Killer cell immunoglobulin-like receptor 2DL3	3804	KIR2DL3	-0.0513894	10.0047	-0.360831	0.719267	0.867502	-6.23272	No Change
seq.17154.2	Prostaglandin E synthase 3	10728	PTGES3	0.115695	12.3883	3.01284	0.00355496	0.0298023	-2.11271	Up (qval < 0.05)
seq.17155.1	Vacuolar protein sorting-associated protein 28 homolog	51160	VPS28	0.0762481	12.042	1.54895	0.125715	0.331933	-5.1404	No Change
seq.17156.72	Serine/threonine-protein kinase DCLK1	9201	DCLK1	0.152248	12.4328	2.97905	0.00392303	0.0319734	-2.2007	Up (qval < 0.05)
seq.17158.17	Ubiquitin-conjugating enzyme E2 G1	7326	UBE2G1	-0.215755	12.6253	-3.12205	0.00257329	0.0237762	-1.82315	Down (qval < 0.05)
seq.17161.1	Dolichyl-diphosphooligosaccharide--protein glycosyltransferase 48 kDa subunit	1650	DDOST	0.122769	10.563	3.33377	0.00134783	0.0149629	-1.23987	Up (qval < 0.05)
seq.17163.117	Annexin A3	306	ANXA3	0.056123	8.70836	1.33075	0.18741	0.421083	-5.43945	No Change
seq.17164.15	Annexin A4	307	ANXA4	-0.0777733	10.0288	-2.11749	0.037623	0.151183	-4.16647	Down (pval < 0.05)
seq.17165.1	Beta-thromboglobulin	5473	PPBP	0.00746146	15.6213	0.151172	0.880256	0.950745	-6.28526	No Change
seq.17166.4	Fibroblast growth factor 8 isoform F	2253	FGF8	0.0444408	10.694	1.43302	0.156117	0.378015	-5.30461	No Change
seq.17170.15	Calcitonin gene-related peptide 2	797	CALCB	0.0554597	8.50169	1.3636	0.17688	0.407418	-5.39717	No Change
seq.17172.19	Statherin	6779	STATH	0.33326	11.8383	1.2531	0.214165	0.454969	-5.53549	No Change
seq.17175.5	Dual specificity mitogen-activated protein kinase kinase 6	5608	MAP2K6	-0.0279755	10.1124	-0.757759	0.451033	0.68584	-6.01625	No Change
seq.17176.13	PC4 and SFRS1-interacting protein	11168	PSIP1	-0.49534	13.8908	-5.36094	9.26785e-07	0.00016168	5.50537	Down (qval < 0.05)
seq.17195.43	BAG family molecular chaperone regulator 1	573	BAG1	-0.0387466	9.77363	-1.33315	0.186626	0.419742	-5.4364	No Change
seq.17196.5	ATP-dependent Clp protease proteolytic subunit, mitochondrial	8192	CLPP	-0.0307063	10.8003	-1.93175	0.0572697	0.19691	-4.51471	No Change
seq.17199.43	Hypoxia-inducible factor 1-alpha inhibitor	55662	HIF1AN	-0.00112169	10.8889	-0.0416031	0.966929	0.985618	-6.29561	No Change
seq.17200.50	Killer cell immunoglobulin-like receptor 2DL1	3802	KIR2DL1	-0.0269604	10.9631	-1.09373	0.277669	0.533844	-5.71524	No Change
seq.17202.37	Programmed cell death protein 4	27250	PDCD4	-0.00205821	8.77279	-0.0880265	0.930096	0.970455	-6.29266	No Change
seq.17204.17	Phenylethanolamine N-methyltransferase	5409	PNMT	-0.00757942	11.8348	-0.233197	0.816261	0.920033	-6.26982	No Change
seq.17205.21	Ras-related protein Rab-5A	5868	RAB5A	-0.260067	12.6942	-3.75501	0.000345556	0.00637755	0.000880994	Down (qval < 0.05)
seq.17209.27	Sulfotransferase family cytosolic 2B member 1	6820	SULT2B1	-0.0138648	11.9334	-0.452588	0.652187	0.82764	-6.19624	No Change
seq.17210.2	T-cell leukemia/lymphoma protein 1A	8115	TCL1A	0.00351582	9.68522	0.0878208	0.930259	0.970455	-6.29268	No Change
seq.17224.12	Mimecan	4969	OGN	-0.396999	12.2317	-4.04095	0.000130224	0.00343982	0.898655	Down (qval < 0.05)
seq.17231.1	Plastin-2	3936	LCP1	0.021117	14.9937	0.567756	0.571941	0.771468	-6.13887	No Change
seq.17319.1	Selenoprotein H	280636	SELENOH	-0.0273876	9.57607	-1.45132	0.150973	0.371092	-5.2795	No Change
seq.17320.19	L-aminoadipate-semialdehyde dehydrogenase-phosphopantetheinyl transferase	60496	AASDHPPT	-0.177356	12.3604	-3.59121	0.000593313	0.00924937	-0.493715	Down (qval < 0.05)
seq.17325.10	Guanylate kinase	2987	GUK1	-0.269545	13.2294	-3.02727	0.00340783	0.028933	-2.07492	Down (qval < 0.05)
seq.17326.44	Dual specificity protein phosphatase 23	54935	DUSP23	-0.0181189	9.40031	-0.818307	0.415844	0.65867	-5.9699	No Change
seq.17327.3	Protein canopy homolog 3	10695	CNPY3	-0.0460978	10.5106	-1.02289	0.309736	0.564264	-5.78755	No Change
seq.17329.2	3-hydroxybutyrate dehydrogenase type 2	56898	BDH2	-0.0592362	9.3115	-1.56504	0.121895	0.326673	-5.11667	No Change
seq.17331.138	Kremen protein 1	83999	KREMEN1	-0.00100215	10.9221	-0.0272873	0.978305	0.991165	-6.29609	No Change
seq.17332.3	Poly(ADP-ribose) glycohydrolase ARH3	54936	ADPRS	-0.164919	12.5441	-2.26808	0.0262811	0.119406	-3.86354	Down (pval < 0.05)
[truncated: 5,327 more rows]

## Sheet: 3_Germain
AptName	TargetFullName	EntrezGeneID	EntrezGeneSymbol	logFC	AveExpr	t	P.Value	adj.P.Val	B	Significant
seq.10000.28	Beta-crystallin B2	1415	CRYBB2	0.125454	9.20116	0.740395	0.46334	0.859589	-5.53634	No Change
seq.10001.7	RAF proto-oncogene serine/threonine-protein kinase	5894	RAF1	-0.0169196	7.8948	-0.303491	0.763073	0.970937	-5.74677	No Change
seq.10003.15	Zinc finger protein 41	7592	ZNF41	-0.249627	7.13409	-1.0966	0.27931	0.769387	-5.23887	No Change
seq.10006.25	ETS domain-containing protein Elk-1	2002	ELK1	0.203461	9.30675	1.75774	0.0863652	0.635062	-4.40883	No Change
seq.10008.43	Guanylyl cyclase-activating protein 1	2978	GUCA1A	0.0561238	8.93975	0.799091	0.428909	0.842367	-5.49495	No Change
seq.10011.65	Inositol polyphosphate 5-phosphatase OCRL-1	4952	OCRL	0.177914	11.2912	2.17905	0.0352151	0.570437	-3.71131	Up (pval < 0.05)
seq.10012.5	SAM pointed domain-containing Ets transcription factor	25803	SPDEF	-0.012218	10.7023	-0.182937	0.855762	0.981835	-5.77401	No Change
seq.10014.31	Zinc finger protein SNAI2	6591	SNAI2	0.0985925	9.72566	2.13903	0.0385256	0.581094	-3.78265	Up (pval < 0.05)
seq.10015.119	Voltage-gated potassium channel subunit beta-2	8514	KCNAB2	0.0151327	8.89764	0.337893	0.737193	0.969162	-5.73653	No Change
seq.10022.207	DNA polymerase eta	5429	POLH	0.180595	7.40103	1.97355	0.0552971	0.619198	-4.06659	No Change
seq.10023.32	Vitamin D3 receptor	7421	VDR	-0.0598365	9.02066	-0.834977	0.40864	0.83891	-5.46815	No Change
seq.10024.44	4-hydroxy-2-oxoglutarate aldolase, mitochondrial	112817	HOGA1	-0.0478575	9.76665	-0.916274	0.364959	0.822567	-5.40324	No Change
seq.10030.8	Adenine DNA glycosylase	4595	MUTYH	-0.00293374	7.33747	-0.0329794	0.973853	0.993769	-5.78907	No Change
seq.10035.6	Dual specificity protein phosphatase 4	1846	DUSP4	-0.0509278	9.20778	-0.387953	0.700087	0.956201	-5.71968	No Change
seq.10036.201	Zinc fingers and homeoboxes protein 3	23051	ZHX3	-0.0816783	11.731	-0.805573	0.425204	0.842367	-5.49019	No Change
seq.10037.98	Sialic acid-binding Ig-like lectin 12	89858	SIGLEC12	0.095469	7.56407	0.896588	0.375249	0.826884	-5.41949	No Change
seq.10040.63	Tumor protein 63	8626	TP63	0.158502	8.42223	0.708776	0.482532	0.868337	-5.55737	No Change
seq.10041.3	Hepatocyte nuclear factor 4-alpha	3172	HNF4A	0.0698043	14.8938	0.963806	0.340876	0.808273	-5.36263	No Change
seq.10042.8	Serine/threonine-protein kinase Sgk3	100533105	SGK3	-0.0180211	9.54165	-0.505254	0.616125	0.925013	-5.67119	No Change
seq.10043.31	Bromodomain-containing protein 4	23476	BRD4	0.0434809	8.83065	1.20926	0.233591	0.740897	-5.12218	No Change
seq.10044.12	Protein Wnt-10a	80326	WNT10A	-0.0639552	9.95307	-0.545022	0.588734	0.914528	-5.65189	No Change
seq.10045.47	Cullin-3	8452	CUL3	-0.0644357	9.63108	-1.03147	0.308456	0.782378	-5.30145	No Change
seq.10046.55	Baculoviral IAP repeat-containing protein 2	329	BIRC2	-0.0720879	9.93719	-1.05441	0.297957	0.778253	-5.27981	No Change
seq.10047.12	Neutrophil cytosol factor 2	4688	NCF2	-0.146449	8.67934	-2.04371	0.0475383	0.601309	-3.94843	Down (pval < 0.05)
seq.10048.7	Core-binding factor subunit beta	865	CBFB	0.0172643	10.4194	0.377565	0.70773	0.960185	-5.72336	No Change
seq.10049.112	Telomeric repeat-binding factor 1	7013	TERF1	0.00710328	8.83116	0.0919354	0.927204	0.989488	-5.78565	No Change
seq.10053.5	Integrin-linked protein kinase	3611	ILK	-0.379623	12.8554	-1.44367	0.156539	0.70691	-4.84605	No Change
seq.10054.3	Gigaxonin	8139	GAN	0.0182123	8.32252	0.0902824	0.928509	0.989488	-5.78579	No Change
seq.10056.5	Forkhead box protein M1	2305	FOXM1	-0.0776248	10.4669	-0.543081	0.590057	0.914898	-5.65287	No Change
seq.10058.1	UV excision repair protein RAD23 homolog A	5886	RAD23A	0.054219	14.0035	0.519804	0.606036	0.92128	-5.66429	No Change
seq.10063.10	E3 ubiquitin-protein ligase FANCL	55120	FANCL	0.00852294	8.84199	0.121595	0.903822	0.989488	-5.7827	No Change
seq.10064.12	Putative hydrolase RBBP9	10741	RBBP9	-0.202394	10.5853	-2.02544	0.0494608	0.604778	-3.97951	Down (pval < 0.05)
seq.10070.22	1-phosphatidylinositol 4,5-bisphosphate phosphodiesterase gamma-2	5336	PLCG2	-0.0911459	9.71015	-0.707912	0.483063	0.868337	-5.55793	No Change
seq.10073.22	Tyrosyl-DNA phosphodiesterase 1	55775	TDP1	0.0421838	9.07444	0.919447	0.363318	0.821913	-5.40059	No Change
seq.10074.128	Bromodomain-containing protein 2	6046	BRD2	0.145474	9.5358	1.4053	0.167572	0.713995	-4.89426	No Change
seq.10075.75	Acyl-CoA-binding domain-containing protein 6	84320	ACBD6	-0.0129516	8.00385	-0.0644742	0.948911	0.989488	-5.78764	No Change
seq.10076.1	AP-4 complex subunit mu-1	9179	AP4M1	-0.00640143	9.91109	-0.119711	0.905305	0.989488	-5.78291	No Change
seq.10078.5	BAG family molecular chaperone regulator 3	9531	BAG3	-0.00502546	9.17968	-0.11357	0.910141	0.989488	-5.78358	No Change
seq.10080.9	Translation initiation factor eIF-2B subunit alpha	1967	EIF2B1	-0.094597	10.3684	-0.605424	0.548282	0.903513	-5.61984	No Change
seq.10081.17	DNA-binding protein SATB2	23314	SATB2	0.0260992	9.05693	0.332532	0.741206	0.969162	-5.7382	No Change
seq.10082.251	Neurofilament light polypeptide	4747	NEFL	-0.0453898	9.93684	-0.256981	0.798498	0.976277	-5.75887	No Change
seq.10085.25	Steroidogenic acute regulatory protein, mitochondrial	6770	STAR	-0.0345654	10.6426	-0.377067	0.708097	0.960185	-5.72354	No Change
seq.10086.39	Cystathionine beta-synthase	102724560	CBS	0.00335584	10.7641	0.0483902	0.961644	0.99272	-5.78849	No Change
seq.10087.10	Alpha-crystallin A chain	102724652	CRYAA	0.0730257	8.48659	1.46896	0.149584	0.703353	-4.81363	No Change
seq.10088.37	Adenine phosphoribosyltransferase	353	APRT	-0.290678	11.5787	-1.21922	0.229829	0.737466	-5.11136	No Change
seq.10089.7	N-acetylserotonin O-methyltransferase-like protein	8623	ASMTL	-0.185029	8.9907	-1.09687	0.279191	0.769387	-5.2386	No Change
seq.10336.3	E3 ubiquitin-protein ligase CHIP	10273	STUB1	0.00831888	9.47423	0.041841	0.966832	0.993066	-5.78876	No Change
seq.10339.48	Gamma-enolase	2026	ENO2	0.140363	13.1464	1.90914	0.0633622	0.620852	-4.17215	No Change
seq.10342.55	E3 SUMO-protein ligase PIAS4	51588	PIAS4	-0.0186224	8.51301	-0.224727	0.823324	0.976821	-5.76609	No Change
seq.10344.334	Interleukin-10 receptor subunit alpha	3587	IL10RA	0.0737441	11.8754	0.820702	0.416631	0.841264	-5.47895	No Change
seq.10346.5	Signal transducer and activator of transcription 3	6774	STAT3	-0.105051	13.1902	-0.533574	0.596559	0.917665	-5.65759	No Change
seq.10356.21	Transcription factor AP-1	3725	JUN	0.0197044	10.7721	0.207633	0.836558	0.976821	-5.76953	No Change
seq.10361.25	2'-5'-oligoadenylate synthase 1	4938	OAS1	0.0066243	8.56022	0.112465	0.911011	0.989488	-5.78369	No Change
seq.10362.35	Myc proto-oncogene protein	4609	MYC	-0.111309	8.77784	-0.880534	0.383777	0.826884	-5.43249	No Change
seq.10363.13	Mothers against decapentaplegic homolog 3	4088	SMAD3	-0.225058	12.4858	-1.83168	0.0743774	0.620852	-4.29527	No Change
seq.10364.6	Mothers against decapentaplegic homolog 2	4087	SMAD2	-0.219995	11.6755	-1.36575	0.17957	0.71598	-4.94274	No Change
seq.10365.132	Interleukin-23	3593|51561	IL12B|IL23A	0.108096	9.65008	1.31323	0.196512	0.721057	-5.00518	No Change
seq.10366.11	Platelet-derived growth factor receptor alpha	5156	PDGFRA	0.361966	10.4444	2.41198	0.0204964	0.538955	-3.27638	Up (pval < 0.05)
seq.10367.62	Interleukin-12	3592|3593	IL12A|IL12B	-0.187063	7.7118	-1.55005	0.128925	0.691028	-4.70634	No Change
seq.10370.21	Signal transducer and activator of transcription 1-alpha/beta	6772	STAT1	-0.110081	9.73218	-0.606798	0.547379	0.903513	-5.61907	No Change
seq.10372.18	Signal transducer and activator of transcription 6	6778	STAT6	-0.0830825	11.9848	-0.663621	0.510701	0.88152	-5.58584	No Change
seq.10390.21	E3 ubiquitin-protein ligase ZNRF3	84133	ZNRF3	0.0378999	8.86651	0.466263	0.643531	0.938461	-5.6887	No Change
seq.10391.1	Angiopoietin-related protein 3	27329	ANGPTL3	0.192761	10.1725	1.77968	0.08265	0.631842	-4.37555	No Change
seq.10396.6	Induced myeloid leukemia cell differentiation protein Mcl-1	4170	MCL1	-0.0485269	7.53686	-0.390063	0.698538	0.956201	-5.71892	No Change
seq.10418.36	Syntaxin-12	23673	STX12	-0.141231	10.9732	-1.26212	0.214142	0.727232	-5.06381	No Change
seq.10419.1	Scavenger receptor class A member 5	286133	SCARA5	0.0930919	12.2157	0.800851	0.427901	0.842367	-5.49366	No Change
seq.10424.31	Neural proliferation differentiation and control protein 1	56654	NPDC1	0.0402922	8.98616	0.799136	0.428884	0.842367	-5.49492	No Change
seq.10425.3	Beta-1,4-galactosyltransferase 5	9334	B4GALT5	-0.000920176	9.19889	-0.0243907	0.980661	0.994284	-5.7893	No Change
seq.10426.21	Golgi SNAP receptor complex member 2	9570	GOSR2	-0.114913	7.32303	-0.683203	0.498377	0.878302	-5.57372	No Change
seq.10428.1	Killer cell immunoglobulin-like receptor 2DS2	100132285	KIR2DS2	0.0290831	10.7395	0.171998	0.864298	0.983886	-5.77582	No Change
seq.10430.31	4F2 cell-surface antigen heavy chain	6520	SLC3A2	0.038293	7.2794	0.350305	0.727929	0.96623	-5.73257	No Change
seq.10432.3	Uncharacterized protein KIAA1644	85352	SHISAL1	-0.00987835	6.92172	-0.0800434	0.936598	0.989488	-5.7866	No Change
seq.10435.2	N(4)-(beta-N-acetylglucosaminyl)-L-asparaginase	175	AGA	0.0143551	9.18631	0.325914	0.746171	0.969162	-5.74022	No Change
seq.10438.19	Granulocyte-macrophage colony-stimulating factor receptor subunit alpha	1438	CSF2RA	-0.0537712	10.1788	-0.594977	0.555176	0.904927	-5.62562	No Change
seq.10440.26	CXADR-like membrane protein	79827	CLMP	0.226277	10.1232	3.83252	0.000434243	0.118667	-0.0492376	Up (pval < 0.05)
seq.10442.1	Transmembrane protein 190	147744	TMEM190	0.317829	7.63604	1.74548	0.0885008	0.635062	-4.42727	No Change
seq.10445.20	Apolipoprotein M	55937	APOM	-0.0545198	10.0825	-0.616921	0.540747	0.898268	-5.61337	No Change
seq.10447.18	Polyadenylate-binding protein 3	5042	PABPC3	0.0269882	11.5233	0.347989	0.729655	0.967103	-5.73332	No Change
seq.10449.31	Protein shisa-2 homolog	387914	SHISA2	-0.0587341	11.3025	-0.658304	0.514076	0.881751	-5.58907	No Change
seq.10451.11	Nucleobindin-1	4924	NUCB1	-0.114089	11.1471	-1.17982	0.244972	0.751922	-5.1537	No Change
seq.10453.7	Carcinoembryonic antigen-related cell adhesion molecule 20	125931	CEACAM20	0.0165886	6.69305	0.273763	0.785661	0.973737	-5.75474	No Change
seq.10454.99	DnaJ homolog subfamily C member 16	23341	DNAJC16	-0.215096	8.26897	-1.15051	0.256695	0.754251	-5.18435	No Change
seq.10455.196	Interleukin-31	386653	IL31	0.0362773	8.69991	0.277808	0.782576	0.972652	-5.7537	No Change
seq.10462.14	Insulin-like peptide INSL5	10022	INSL5	0.0892747	8.08255	0.990229	0.327954	0.794855	-5.3392	No Change
seq.10464.6	Anthrax toxin receptor 1	84168	ANTXR1	0.0868326	10.7482	0.932355	0.35669	0.816959	-5.38972	No Change
seq.10485.56	Melanoma-associated antigen 4	4103	MAGEA4	0.539054	4.23526	1.27061	0.211132	0.72652	-5.05421	No Change
seq.10490.3	Dolichyl-diphosphooligosaccharide--protein glycosyltransferase subunit 1	6184	RPN1	0.285846	11.4612	1.95702	0.0572777	0.619198	-4.09395	No Change
seq.10496.11	Calcium-activated chloride channel regulator 1	1179	CLCA1	0.150374	10.8	1.66359	0.103932	0.66092	-4.54768	No Change
seq.10499.1	Transmembrane protein 106A	113277	TMEM106A	-0.0644256	7.85494	-0.666335	0.508983	0.88152	-5.58418	No Change
seq.10506.53	Membrane-associated progesterone receptor component 2	10424	PGRMC2	0.000210924	10.1449	0.00165846	0.998685	0.999252	-5.78958	No Change
seq.10507.166	Acrosomal protein SP-10	56	ACRV1	0.190762	7.76916	0.865455	0.391898	0.830558	-5.44449	No Change
seq.10510.62	SLP adapter and CSK-interacting membrane protein	388325	SCIMP	0.0136323	7.26919	0.118499	0.90626	0.989488	-5.78305	No Change
seq.10511.10	Collagen alpha-3(VI) chain	1293	COL6A3	0.315306	7.55934	0.482614	0.631974	0.932706	-5.68153	No Change
seq.10512.13	Cytokine receptor common subunit beta	1439	CSF2RB	-0.0484458	7.73234	-0.750642	0.457217	0.856993	-5.52934	No Change
seq.10513.13	Calsenilin	30818	KCNIP3	-0.0639611	9.21158	-0.643066	0.523813	0.884779	-5.5982	No Change
seq.10514.5	Prostaglandin-H2 D-isomerase	5730	PTGDS	0.146416	13.8512	2.07235	0.0446541	0.599826	-3.89924	Up (pval < 0.05)
seq.10521.10	Matrix-remodeling-associated protein 8	54587	MXRA8	-0.0300483	9.00442	-0.401724	0.690004	0.956201	-5.71464	No Change
seq.10527.22	ATP-dependent RNA helicase A	1660	DHX9	-0.0854258	8.30962	-0.800032	0.42837	0.842367	-5.49426	No Change
seq.10530.8	Proteasome subunit beta type-6	5694	PSMB6	0.0258439	8.35455	0.606353	0.547672	0.903513	-5.61932	No Change
seq.10531.18	GTPase NRas	4893	NRAS	0.0918775	11.1881	0.824895	0.414274	0.839494	-5.47579	No Change
seq.10534.40	Poly [ADP-ribose] polymerase 1	142	PARP1	-0.0143785	7.81516	-0.20176	0.841117	0.976823	-5.77065	No Change
seq.10535.25	Cytochrome c oxidase subunit 6A2, mitochondrial	1339	COX6A2	0.293251	7.14738	1.30817	0.198209	0.721057	-5.01109	No Change
seq.10539.30	CD99 antigen-like protein 2	83692	CD99L2	-0.0810372	8.86386	-1.65733	0.105197	0.660946	-4.55668	No Change
seq.10546.2	Thrombospondin-type laminin G domain and EAR repeat-containing protein	54084	TSPEAR	-0.125188	9.39316	-1.05078	0.299603	0.778253	-5.28327	No Change
seq.10550.37	Bone morphogenetic protein receptor type-1B	658	BMPR1B	-0.0474817	8.67509	-0.58131	0.56426	0.905381	-5.63303	No Change
seq.10551.7	Linker for activation of T-cells family member 1	27040	LAT	-0.248051	10.6935	-0.667825	0.508041	0.88152	-5.58327	No Change
seq.10552.88	NKG2-F type II integral membrane protein	8302	KLRC4	-0.139306	8.56083	-1.26277	0.213909	0.727225	-5.06307	No Change
seq.10553.8	Torsin-1A-interacting protein 2	163590	TOR1AIP2	0.146823	10.8895	2.17377	0.0356366	0.570437	-3.72077	Up (pval < 0.05)
seq.10554.23	Beta-galactosidase	2720	GLB1	0.10137	3.80622	0.3024	0.763898	0.970966	-5.74707	No Change
seq.10557.6	Testis-expressed sequence 29 protein	121793	TEX29	-0.136038	10.4736	-1.13033	0.265	0.760865	-5.20504	No Change
seq.10558.26	Protocadherin-9	5101	PCDH9	0.197214	11.83	1.83988	0.0731391	0.620852	-4.28244	No Change
seq.10560.1	Integral membrane protein 2C	81618	ITM2C	-0.0925277	7.61657	-0.857464	0.396245	0.83357	-5.45077	No Change
seq.10561.5	Peptidoglycan recognition protein 3	114771	PGLYRP3	-0.0545316	9.28783	-0.601419	0.55092	0.903731	-5.62207	No Change
seq.10562.42	Neuropilin and tolloid-like protein 2	81831	NETO2	0.131117	9.18254	1.50219	0.140823	0.697943	-4.77029	No Change
seq.10563.13	LysM and putative peptidoglycan-binding domain-containing protein 3	116068	LYSMD3	-0.0567445	7.00167	-0.837699	0.407127	0.83891	-5.46607	No Change
seq.10565.19	SLIT and NTRK-like protein 3	22865	SLITRK3	0.0524183	12.0241	0.449612	0.655392	0.945544	-5.69576	No Change
seq.10569.28	Microfibrillar-associated protein 2	4237	MFAP2	-0.202365	9.89851	-2.62521	0.0121684	0.471712	-2.85056	Down (pval < 0.05)
seq.10571.14	Alpha-1,3-mannosyl-glycoprotein 2-beta-N-acetylglucosaminyltransferase	4245	MGAT1	-0.0901433	8.56643	-0.875568	0.38644	0.828728	-5.43646	No Change
seq.10572.65	Cystatin-8	10047	CST8	0.162881	13.0067	1.49971	0.141461	0.69838	-4.77355	No Change
seq.10574.10	Beta-2-microglobulin	567	B2M	-0.263564	11.5774	-0.669277	0.507125	0.88152	-5.58238	No Change
seq.10575.31	Poly(U)-binding-splicing factor PUF60	22827	PUF60	0.229543	12.0017	3.24777	0.00234319	0.243515	-1.47745	Up (pval < 0.05)
seq.10580.14	Surfactant-associated protein 2	389376	SFTA2	0.14562	8.56418	1.4728	0.148551	0.703353	-4.80867	No Change
seq.10582.36	Protein O-mannose kinase	84197	POMK	0.0179063	8.47351	0.124799	0.901302	0.989392	-5.78233	No Change
seq.10583.1	Transmembrane protein 108	66000	TMEM108	0.0397713	7.62209	0.589651	0.558707	0.904927	-5.62853	No Change
seq.10584.7	NADH dehydrogenase [ubiquinone] iron-sulfur protein 4, mitochondrial	4724	NDUFS4	0.0585432	11.4953	0.285624	0.776625	0.972652	-5.75165	No Change
seq.10588.39	Lactosylceramide alpha-2,3-sialyltransferase	8869	ST3GAL5	-0.120171	8.24988	-1.17065	0.248598	0.751922	-5.16337	No Change
seq.10589.7	Retinoic acid early transcript 1L protein	154064	RAET1L	-0.294772	8.95821	-1.60363	0.116585	0.675452	-4.63269	No Change
seq.10600.24	Calmegin	1047	CLGN	-0.0294812	12.205	-0.27794	0.782475	0.972652	-5.75367	No Change
seq.10603.1	Histatin-3	3347	HTN3	0.314133	10.2937	2.55601	0.0144495	0.473798	-2.99151	Up (pval < 0.05)
seq.10605.22	Adipocyte plasma membrane-associated protein	57136	APMAP	-0.0818805	7.30108	-1.05744	0.29659	0.778253	-5.27692	No Change
seq.10606.34	Torsin-1A-interacting protein 1	26092	TOR1AIP1	0.107034	11.7092	0.727656	0.471019	0.865606	-5.54492	No Change
seq.10608.9	Histatin-1	3346	HTN1	0.14232	8.78256	1.45554	0.153243	0.7044	-4.83089	No Change
seq.10612.18	Procollagen-lysine,2-oxoglutarate 5-dioxygenase 3	8985	PLOD3	-0.12867	11.0304	-1.49487	0.142718	0.699762	-4.77991	No Change
seq.10613.33	Protein CASC4	113201	GOLM2	0.174213	10.4746	1.85744	0.0705455	0.620852	-4.25478	No Change
seq.10615.18	Myelin protein P0	4359	MPZ	0.184979	10.9457	1.31469	0.196025	0.721057	-5.00347	No Change
seq.10616.67	Podocalyxin-like protein 2	50512	PODXL2	-0.123283	8.61584	-0.743162	0.461682	0.859363	-5.53446	No Change
seq.10618.190	Low-density lipoprotein receptor-related protein 2	4036	LRP2	-0.0988036	8.70711	-1.42468	0.161926	0.711184	-4.87005	No Change
seq.10620.21	Beta-microseminoprotein	4477	MSMB	0.29003	11.8351	0.950047	0.347736	0.812325	-5.37458	No Change
seq.10621.26	Protein Largen	51334	PRR16	0.0980542	8.69344	1.35359	0.183389	0.718992	-4.9574	No Change
seq.10623.19	Mucin-1	4582	MUC1	-0.00918057	8.67277	-0.15194	0.87999	0.985145	-5.77884	No Change
seq.10624.45	Serine protease inhibitor Kazal-type 13	153218	SPINK13	-0.0840634	8.08869	-1.28106	0.207477	0.724295	-5.04233	No Change
seq.10627.87	Amyloid-like protein 2	334	APLP2	-0.0920195	10.7882	-0.605945	0.54794	0.903513	-5.61955	No Change
seq.10630.5	Oxidoreductase HTATIP2	10553	HTATIP2	0.24533	9.77524	2.37686	0.0222822	0.550968	-3.34403	Up (pval < 0.05)
seq.10637.50	UPF0577 protein KIAA1324	57535	ELAPOR1	0.253846	8.95405	1.85704	0.0706042	0.620852	-4.25542	No Change
seq.10638.1	TERF1-interacting nuclear factor 2	26277	TINF2	-0.0885623	7.37521	-1.75617	0.0866353	0.635062	-4.41119	No Change
seq.10643.16	Noelin-3	118427	OLFM3	-0.0222332	11.0023	-0.155176	0.877455	0.984429	-5.77838	No Change
seq.10647.18	Activating signal cointegrator 1 complex subunit 1	51008	ASCC1	-0.11056	10.3563	-1.4321	0.159804	0.710285	-4.86071	No Change
seq.10663.42	Insulin-induced gene 1 protein	3638	INSIG1	-0.0998786	8.22299	-1.39372	0.17102	0.714861	-4.90859	No Change
seq.10666.7	N-acetylglucosamine-1-phosphotransferase subunit gamma	84572	GNPTG	-0.0172806	9.35846	-0.388632	0.699588	0.956201	-5.71943	No Change
seq.10667.78	Uncharacterized protein C1orf185	284546	C1orf185	0.0480991	7.09778	1.39559	0.170459	0.714861	-4.90628	No Change
seq.10668.5	Syntaxin-4	6810	STX4	-0.255917	10.164	-1.61024	0.115131	0.675452	-4.62345	No Change
seq.10672.75	Pulmonary surfactant-associated protein B	6439	SFTPB	0.36375	8.04592	2.41879	0.0201653	0.53859	-3.26316	Up (pval < 0.05)
seq.10675.223	Thioredoxin-related transmembrane protein 2	51075	TMX2	-0.0363863	7.36873	-0.276601	0.783496	0.972797	-5.75401	No Change
seq.10677.9	NADH dehydrogenase [ubiquinone] 1 beta subcomplex subunit 4	4710	NDUFB4	0.00759069	11.9095	0.0463173	0.963285	0.99272	-5.78858	No Change
seq.10693.43	Killer cell lectin-like receptor subfamily G member 2	346689	KLRG2	-0.285712	8.73808	-1.56748	0.124799	0.68119	-4.68262	No Change
seq.10695.12	Protein WFDC10B	280664	WFDC10B	0.0847531	8.48304	0.898733	0.374119	0.825899	-5.41773	No Change
seq.10699.52	Prolow-density lipoprotein receptor-related protein 1	4035	LRP1	-0.011748	8.21012	-0.232713	0.817159	0.976821	-5.76439	No Change
seq.10700.10	Immunoglobulin superfamily member 11	152404	IGSF11	0.309168	9.10293	0.68389	0.497948	0.878302	-5.57329	No Change
seq.10702.1	Collagen alpha-1(XXVIII) chain	340267	COL28A1	0.096099	11.7642	1.4089	0.166514	0.712722	-4.8898	No Change
seq.10703.203	Sin3 histone deacetylase corepressor complex component SDS3	64426	SUDS3	-0.0868229	9.33616	-1.47141	0.148924	0.703353	-4.81047	No Change
seq.10704.91	Lymphoid-restricted membrane protein	4033	IRAG2	-0.204509	7.95133	-1.20591	0.234866	0.742156	-5.12581	No Change
seq.10705.14	Alpha-N-acetylgalactosaminide alpha-2,6-sialyltransferase 3	256435	ST6GALNAC3	0.111542	7.8086	0.97716	0.334303	0.801655	-5.35086	No Change
seq.10708.3	Progonadoliberin-2	2797	GNRH2	0.0906495	7.77824	1.09457	0.280187	0.770727	-5.24087	No Change
seq.10710.23	Zona pellucida-binding protein 2	124626	ZPBP2	-0.0117193	6.02165	-0.222751	0.824851	0.976821	-5.7665	No Change
seq.10713.151	CMRF35-like molecule 7	124599	CD300LB	0.00827746	6.88271	0.114549	0.90937	0.989488	-5.78347	No Change
seq.10714.7	Angiotensin-converting enzyme	1636	ACE	0.0416104	9.8606	0.361624	0.719517	0.962624	-5.72883	No Change
seq.10716.35	26S proteasome non-ATPase regulatory subunit 5	5711	PSMD5	0.104307	9.22393	1.81143	0.0775113	0.629361	-4.32676	No Change
seq.10721.76	Heat shock 70 kDa protein 1A	3303	HSPA1A	0.256731	12.6829	2.43095	0.0195862	0.53859	-3.23952	Up (pval < 0.05)
seq.10722.13	Tyrosine-protein kinase SYK	6850	SYK	-0.0684807	10.8697	-0.881367	0.383331	0.826884	-5.43182	No Change
seq.10731.10	Heparan sulfate glucosamine 3-O-sulfotransferase 5	222537	HS3ST5	-0.272406	10.6717	-1.74551	0.0884965	0.635062	-4.42724	No Change
seq.10734.339	Galactose-3-O-sulfotransferase 2	64090	GAL3ST2	-0.0317633	9.70837	-0.146467	0.884281	0.986045	-5.7796	No Change
seq.10737.96	Leukocyte elastase inhibitor	1992	SERPINB1	-0.067738	12.2166	-0.59983	0.551968	0.904292	-5.62295	No Change
seq.10748.216	Protocadherin beta-2	56133	PCDHB2	0.0429865	9.21632	0.729232	0.470065	0.865258	-5.54386	No Change
seq.10749.18	Heat shock 70 kDa protein 1A	3303	HSPA1A	0.255619	11.3118	2.63603	0.0118434	0.471712	-2.8283	Up (pval < 0.05)
seq.10752.8	Chromodomain Y-like protein 2	124359	CDYL2	0.073292	8.8848	1.29661	0.202122	0.72299	-5.02449	No Change
seq.10753.31	Disintegrin and metalloproteinase domain-containing protein 7	8756	ADAM7	0.106296	9.75069	0.276114	0.783868	0.972797	-5.75414	No Change
seq.10754.113	Prokineticin-2	60675	PROK2	-0.0166393	11.493	-0.0738006	0.941533	0.989488	-5.78704	No Change
seq.10756.34	Urocortin-3	114131	UCN3	-0.00707677	9.55387	-0.0558381	0.955746	0.991466	-5.78813	No Change
seq.10758.2	Keratocan	11081	KERA	0.120134	11.4263	1.56789	0.124705	0.68119	-4.68206	No Change
seq.10760.107	Glutamate receptor 4	2893	GRIA4	0.0417725	11.1544	0.440877	0.661652	0.946861	-5.69936	No Change
seq.10761.5	Transmembrane emp24 domain-containing protein 2	10959	TMED2	0.0293877	9.18343	1.05636	0.297076	0.778253	-5.27795	No Change
seq.10762.2	Killer cell lectin-like receptor subfamily G member 2	346689	KLRG2	0.245878	9.52499	2.16705	0.0361802	0.570437	-3.7328	Up (pval < 0.05)
seq.10767.52	G-protein coupled receptor 64	10149	ADGRG2	-0.0145291	9.26611	-0.231208	0.81832	0.976821	-5.76472	No Change
seq.10772.21	Chondroitin sulfate N-acetylgalactosaminyltransferase 2	55454	CSGALNACT2	0.0522373	8.27332	0.69487	0.491113	0.875574	-5.56633	No Change
seq.10781.19	C-type lectin domain family 4 member G	339390	CLEC4G	-0.242487	12.5091	-2.06178	0.0456998	0.599826	-3.91745	Down (pval < 0.05)
seq.10785.8	Leucine-rich repeat-containing protein 52	440699	LRRC52	0.324025	9.43365	1.11284	0.272355	0.768086	-5.22271	No Change
seq.10798.4	CMRF35-like molecule 2	342510	CD300E	-0.446162	9.93846	-1.72045	0.0929996	0.643065	-4.4646	No Change
seq.10800.15	Serpin H1	871	SERPINH1	-0.102773	10.3758	-0.531317	0.598107	0.917665	-5.6587	No Change
seq.10803.22	Heat shock 70 kDa protein 1A	3303	HSPA1A	0.233747	11.2348	3.04636	0.00406811	0.32295	-1.94081	Up (pval < 0.05)
seq.10809.14	Killer cell lectin-like receptor subfamily B member 1	3820	KLRB1	0.0187219	8.59453	0.229554	0.819596	0.976821	-5.76507	No Change
seq.10814.7	T-cell surface glycoprotein CD1a	909	CD1A	0.0638884	9.72461	0.57444	0.568854	0.90668	-5.63669	No Change
seq.10815.2	Intracellular hyaluronan-binding protein 4	22927	HABP4	0.0215588	8.17877	0.343393	0.733083	0.969162	-5.73479	No Change
seq.10816.150	Paired immunoglobulin-like type 2 receptor alpha isoform FDF03-M14	29992	PILRA	-0.0299424	10.8763	-0.0790586	0.937376	0.989488	-5.78667	No Change
seq.10817.26	TOMM20-like protein 1	387990	TOMM20L	-0.0080192	11.059	-0.0640036	0.949283	0.989488	-5.78767	No Change
seq.10818.36	Sphingomyelin phosphodiesterase	6609	SMPD1	-0.149885	10.2106	-1.23989	0.222169	0.73327	-5.08864	No Change
seq.10825.12	V-set and immunoglobulin domain-containing protein 10	54621	VSIG10	0.0479946	9.23416	0.747231	0.45925	0.856993	-5.53168	No Change
seq.10827.67	Leucine-rich repeat and immunoglobulin-like domain-containing nogo receptor-interacting protein 3	645191	LINGO3	0.0499228	7.48913	0.574989	0.568486	0.906533	-5.6364	No Change
seq.10830.5	EF-hand calcium-binding domain-containing protein 14	9813	EFCAB14	0.015169	8.40993	0.205652	0.838095	0.976823	-5.76991	No Change
seq.10832.24	Beta-1,4-galactosyltransferase 6	9331	B4GALT6	0.082422	10.2491	0.758131	0.452771	0.855593	-5.52416	No Change
seq.10833.64	Hedgehog-interacting protein	64399	HHIP	-0.0664152	9.6532	-1.13228	0.264192	0.760865	-5.20307	No Change
seq.10835.25	Alpha-1,4-N-acetylglucosaminyltransferase	51146	A4GNT	0.554458	9.6768	1.76706	0.0847701	0.635062	-4.39473	No Change
seq.10842.7	Beta-1,3-galactosyl-O-glycosyl-glycoprotein beta-1,6-N-acetylglucosaminyltransferase 4	51301	GCNT4	-0.0507219	9.13609	-0.594759	0.55532	0.904927	-5.62574	No Change
seq.10847.1	Sialic acid-binding Ig-like lectin 15	284266	SIGLEC15	0.0806265	10.05	1.06598	0.292761	0.778253	-5.26874	No Change
seq.10848.137	Butyrophilin-like protein 3	10917	BTNL3	-0.000990625	8.49413	-0.028715	0.977233	0.993769	-5.78919	No Change
seq.10851.77	Interleukin-27 subunit beta	10148	EBI3	0.119318	13.9223	0.812651	0.42118	0.842367	-5.48496	No Change
seq.10852.114	Heterogeneous nuclear ribonucleoprotein D-like	9987	HNRNPDL	-0.176312	13.1496	-1.08126	0.285992	0.77611	-5.25393	No Change
seq.10866.60	Serine/threonine-protein phosphatase 4 regulatory subunit 3A	55671	PPP4R3A	0.0409017	13.5129	0.369419	0.713744	0.961051	-5.72619	No Change
seq.10876.300	BRCA1-associated ATM activator 1	221927	BRAT1	0.0561537	9.90637	0.574877	0.568562	0.906533	-5.63646	No Change
seq.10880.38	Protein FAM163B	642968	FAM163B	0.0411683	11.3441	0.591682	0.557359	0.904927	-5.62742	No Change
seq.10882.12	Desmocollin-1	1823	DSC1	-0.0594432	9.87276	-0.843017	0.404181	0.837418	-5.46199	No Change
seq.10885.36	Bombesin receptor-activated protein C6orf89	221477	C6orf89	0.0770975	10.1388	1.87106	0.068589	0.620852	-4.2332	No Change
seq.10889.2	Melanocortin-2 receptor accessory protein 2	112609	MRAP2	0.00872266	9.73208	0.113819	0.909945	0.989488	-5.78355	No Change
seq.10890.135	Lactase-like protein	197021	LCTL	-0.0165077	9.81167	-0.206172	0.837692	0.976823	-5.76981	No Change
seq.10892.8	Oncostatin-M-specific receptor subunit beta	9180	OSMR	-0.128526	10.7234	-1.78841	0.0812079	0.631842	-4.36219	No Change
seq.10895.28	Transmembrane protease serine 11B	132724	TMPRSS11B	0.00628906	9.83193	0.0602064	0.952288	0.990826	-5.78789	No Change
seq.10900.272	Stathmin-2	11075	STMN2	-0.00549016	9.97322	-0.0555544	0.955971	0.991466	-5.78814	No Change
seq.10902.53	Retroviral-like aspartic protease 1	151516	ASPRV1	-0.12524	10.0634	-0.878542	0.384844	0.826884	-5.43408	No Change
seq.10903.50	Syntaxin-8	9482	STX8	-0.207142	11.0757	-1.33741	0.188567	0.718992	-4.97671	No Change
seq.10907.116	Neurotrimin	50863	NTM	0.215065	13.6139	2.49067	0.0169558	0.529137	-3.12218	Up (pval < 0.05)
seq.10908.2	Polypeptide N-acetylgalactosaminyltransferase 13	114805	GALNT13	-0.00154076	10.0951	-0.0164737	0.986938	0.995714	-5.78945	No Change
seq.10910.6	Carcinoembryonic antigen-related cell adhesion molecule 4	1089	CEACAM4	0.131166	9.22524	1.19552	0.238851	0.74604	-5.13698	No Change
seq.10916.44	Secretory phospholipase A2 receptor	22925	PLA2R1	0.132922	11.8338	1.0201	0.31375	0.785939	-5.312	No Change
seq.10917.40	Guanine nucleotide-binding protein G(I)/G(S)/G(O) subunit gamma-T2	2793	GNGT2	-0.023983	8.16829	-0.484547	0.630614	0.932614	-5.68066	No Change
seq.10924.258	Neuferricin	124936	CYB5D2	0.173296	6.329	2.58904	0.0133158	0.471712	-2.92455	Up (pval < 0.05)
seq.10933.107	Calcium-binding protein 8	83698	CALN1	-0.0959638	9.92513	-1.44599	0.155892	0.70691	-4.8431	No Change
seq.10938.13	Lymphocyte function-associated antigen 3	965	CD58	-0.0116687	10.3663	-0.299265	0.766272	0.971139	-5.74795	No Change
seq.10939.16	Pleckstrin homology domain-containing family A member 4	57664	PLEKHA4	0.0212472	8.34434	0.410049	0.683935	0.95587	-5.71151	No Change
seq.10940.25	Sarcalumenin	6345	SRL	0.158669	9.81026	2.61353	0.0125285	0.471712	-2.87452	Up (pval < 0.05)
seq.10945.11	Syntaxin-6	10228	STX6	0.0151863	11.2532	0.208687	0.835741	0.976821	-5.76932	No Change
seq.10948.14	Phospholipase D3	23646	PLD3	0.0874685	8.60334	0.757461	0.453168	0.855593	-5.52462	No Change
seq.10949.59	60S acidic ribosomal protein P2	6181	RPLP2	0.223374	14.8404	1.23913	0.222445	0.733647	-5.08947	No Change
seq.10953.14	C-type lectin domain family 2 member A	387836	CLEC2A	0.0632908	9.44061	0.966673	0.339457	0.807594	-5.36011	No Change
seq.10955.4	C-type lectin domain family 10 member A	10462	CLEC10A	0.0252436	8.63823	0.437078	0.664382	0.947432	-5.7009	No Change
seq.10956.82	Glycine cleavage system H protein, mitochondrial	2653	GCSH	-0.267514	10.5306	-1.15521	0.254787	0.753046	-5.17948	No Change
seq.10959.125	BET1-like protein	51272	BET1L	-0.0130073	8.25239	-0.211727	0.833385	0.976821	-5.76873	No Change
seq.10961.15	Retinoic acid receptor responder protein 3	5920	PLAAT4	-0.0168715	10.3005	-0.115282	0.908792	0.989488	-5.7834	No Change
seq.10974.20	Serine protease inhibitor Kazal-type 7	84651	SPINK7	0.130225	10.2327	1.27122	0.210917	0.726332	-5.05352	No Change
seq.10975.59	Mucin-like protein 1	118430	MUCL1	0.077138	9.10568	0.814066	0.420378	0.842367	-5.4839	No Change
seq.10977.55	Unique cartilage matrix-associated protein	221044	UCMA	0.336702	10.3108	1.96657	0.0561261	0.619198	-4.07817	No Change
seq.10978.39	Growth hormone variant	2689	GH2	-0.113956	9.68259	-0.357945	0.722247	0.963619	-5.73006	No Change
seq.10981.56	Pro-neuregulin-3, membrane-bound isoform	10718	NRG3	-0.128198	9.05002	-1.73777	0.0898672	0.635062	-4.43882	No Change
seq.10990.21	Leucine-rich repeat serine/threonine-protein kinase 2	120892	LRRK2	-0.328008	11.6415	-1.90263	0.064231	0.620852	-4.18266	No Change
seq.11067.13	Osteocalcin	632	BGLAP	-0.190717	10.0727	-1.14396	0.259371	0.759059	-5.19111	No Change
seq.11071.1	Interleukin-5	3567	IL5	-0.0540176	8.03925	-1.00997	0.31852	0.788535	-5.32131	No Change
seq.11089.7	Immunoglobulin A	3493 3494	IGHA1|IGHA2	-0.152779	11.9426	-0.887946	0.379824	0.826884	-5.42651	No Change
seq.11094.104	Galectin-10	1178	CLC	-0.121642	9.79068	-1.63794	0.109199	0.672281	-4.58438	No Change
seq.11096.57	HemK methyltransferase family member 2	29104	N6AMT1	-0.0752863	11.1659	-1.05954	0.295648	0.778253	-5.27492	No Change
seq.11098.1	Pyridoxal kinase	8566	PDXK	0.0119994	9.38491	0.0910201	0.927926	0.989488	-5.78572	No Change
seq.11101.18	Toll-like receptor 4	7099	TLR4	-0.0889252	8.20344	-0.915076	0.36558	0.822567	-5.40424	No Change
seq.11102.22	Regenerating islet-derived protein 4	83998	REG4	0.141321	14.5609	1.10872	0.274105	0.768086	-5.22682	No Change
seq.11103.24	Heat shock protein beta-1	3315	HSPB1	-0.191845	10.7018	-0.918732	0.363687	0.82202	-5.40119	No Change
seq.11104.13	Chitinase-3-like protein 1	1116	CHI3L1	-0.125912	12.5712	-0.366247	0.716091	0.961051	-5.72727	No Change
seq.11105.171	Alpha-enolase	2023	ENO1	-0.307623	14.3658	-2.21944	0.0321318	0.56866	-3.63828	Down (pval < 0.05)
seq.11107.25	Teneurin-3	55714	TENM3	0.154594	10.1911	1.6302	0.110831	0.674554	-4.59536	No Change
seq.11109.56	Sushi, von Willebrand factor type A, EGF and pentraxin domain-containing protein 1	79987	SVEP1	0.011804	10.7881	0.136417	0.892169	0.986692	-5.78092	No Change
seq.11110.4	Transmembrane protein 119	338773	TMEM119	-0.0382881	8.43257	-1.00441	0.321158	0.789499	-5.32639	No Change
seq.11112.18	Protein kish-A	153339	TMEM167A	0.0691121	7.73217	0.849708	0.400493	0.836414	-5.45682	No Change
seq.11116.16	Uncharacterized protein C11orf87	399947	C11orf87	0.1569	11.9961	2.23783	0.0308087	0.56866	-3.60467	Up (pval < 0.05)
seq.11117.2	Spermatogenesis-associated protein 20	64847	SPATA20	0.029759	10.0803	0.409285	0.684492	0.95587	-5.7118	No Change
seq.11118.107	Ras-related protein Rab-17	64284	RAB17	-0.0247403	12.8663	-0.234602	0.815702	0.976821	-5.76398	No Change
seq.11120.49	N-acetyltransferase 14	57106	NAT14	0.10964	10.7919	1.57686	0.122624	0.68119	-4.66976	No Change
seq.11122.97	Maspardin	51324	SPG21	-0.137042	9.53741	-1.58257	0.121315	0.679395	-4.6619	No Change
seq.11126.102	Triple functional domain protein	7204	TRIO	-0.176996	8.42435	-1.77197	0.0839393	0.634099	-4.38728	No Change
seq.11128.29	Transmembrane protein 132C	92293	TMEM132C	-0.0110631	8.71242	-0.0702728	0.944323	0.989488	-5.78728	No Change
seq.11129.66	Bone morphogenetic protein 15	9210	BMP15	-0.0754404	10.0224	-0.910474	0.367971	0.822567	-5.40806	No Change
seq.11130.158	Voltage-dependent L-type calcium channel subunit beta-4	785	CACNB4	-0.0245641	8.72243	-0.24534	0.807435	0.976821	-5.76159	No Change
seq.11134.30	Peptide chain release factor 1-like, mitochondrial	54516	MTRF1L	-0.0967385	9.36148	-1.38165	0.17467	0.714861	-4.9234	No Change
seq.11135.5	39S ribosomal protein L55, mitochondrial	128308	MRPL55	0.0665163	9.09662	0.296059	0.768701	0.971139	-5.74884	No Change
seq.11137.43	Cytokine receptor common subunit beta	1439	CSF2RB	0.00697434	9.07393	0.0497619	0.960557	0.992693	-5.78843	No Change
seq.11138.16	Runt-related transcription factor 3	864	RUNX3	-0.0303469	9.50139	-0.471364	0.639916	0.93786	-5.68649	No Change
seq.11140.56	Collagen alpha-1(I) chain	1277	COL1A1	-0.0361644	10.5231	-0.292671	0.771271	0.972182	-5.74976	No Change
seq.11142.11	Angiopoietin-related protein 1	9068	ANGPTL1	0.0715666	9.68042	1.17891	0.245329	0.751922	-5.15466	No Change
seq.11143.32	Noelin-3	118427	OLFM3	-0.0971541	10.632	-1.13544	0.262882	0.760756	-5.19984	No Change
seq.11144.10	Beta-defensin 116	245930	DEFB116	0.0264748	8.48868	0.314323	0.754893	0.969426	-5.74366	No Change
seq.11145.72	UPF0606 protein KIAA1549L	25758	KIAA1549L	-0.0676617	9.21372	-1.29369	0.203119	0.72303	-5.02785	No Change
seq.11146.4	T-box transcription factor TBX22	50945	TBX22	0.0559291	9.10819	1.10995	0.27358	0.768086	-5.22559	No Change
seq.11147.17	Trem-like transcript 1 protein	340205	TREML1	-0.0541482	8.54258	-0.607061	0.547206	0.903513	-5.61893	No Change
seq.11149.3	Toll-like receptor 1	7096	TLR1	-0.0148309	9.99492	-0.238438	0.812746	0.976821	-5.76314	No Change
seq.11152.46	Kallikrein-13	26085	KLK13	-0.0809166	12.3812	-0.553631	0.582882	0.911606	-5.64753	No Change
seq.11154.3	Nuclear factor erythroid 2-related factor 1	4779	NFE2L1	-0.10783	8.65368	-0.737777	0.464913	0.860845	-5.53811	No Change
seq.11155.16	Collagen alpha-5(VI) chain	256076	COL6A5	-0.00385943	8.37704	-0.0287619	0.977196	0.993769	-5.78919	No Change
seq.11157.35	Heat shock 70 kDa protein 1A	3303	HSPA1A	-0.105524	11.8541	-1.37179	0.177696	0.715218	-4.93542	No Change
seq.11158.40	Bicaudal D-related protein 1	92558	BICDL1	0.111225	9.23458	1.51398	0.137813	0.692159	-4.7547	No Change
seq.11160.56	RING finger protein 122	79845	RNF122	-0.207995	10.5811	-2.14662	0.0378775	0.581002	-3.7692	Down (pval < 0.05)
seq.11161.5	Spartin	23111	SPART	-0.0711613	8.8066	-0.722146	0.474363	0.86573	-5.54858	No Change
seq.11162.37	Equatorin	54586	EQTN	-0.230239	8.28946	-1.28846	0.204916	0.724295	-5.03387	No Change
seq.11163.7	Protein FAM162B	221303	FAM162B	0.00947812	10.3739	0.176352	0.860899	0.982934	-5.77511	No Change
seq.11164.7	Teneurin-2	57451	TENM2	-0.0625952	11.489	-0.865876	0.39167	0.830558	-5.44416	No Change
seq.11167.6	Myotubularin-related protein 1	8776	MTMR1	-0.0522652	9.34504	-0.714529	0.479008	0.868102	-5.55361	No Change
seq.11168.3	Multiple epidermal growth factor-like domains protein 10	84466	MEGF10	-0.121406	9.26883	-1.33842	0.188242	0.718992	-4.97552	No Change
seq.11171.25	Filamin-A	2316	FLNA	-0.0953673	9.80021	-0.535122	0.595498	0.917665	-5.65683	No Change
seq.11173.29	Allergin-1	284021	MILR1	0.0801409	9.03241	2.24412	0.0303677	0.56866	-3.59314	Up (pval < 0.05)
seq.11174.8	Thrombospondin type-1 domain-containing protein 7A	221981	THSD7A	0.0141539	10.7494	0.115842	0.908352	0.989488	-5.78333	No Change
seq.11175.45	Lysophosphatidylcholine acyltransferase 2	54947	LPCAT2	-0.0104142	9.64858	-0.239627	0.811831	0.976821	-5.76288	No Change
seq.11177.16	Keratin, type II cytoskeletal 5	3852	KRT5	-0.0200739	10.9417	-0.201764	0.841113	0.976823	-5.77064	No Change
seq.11178.21	Sushi, von Willebrand factor type A, EGF and pentraxin domain-containing protein 1	79987	SVEP1	0.0608464	10.6785	0.651112	0.518659	0.882391	-5.59341	No Change
seq.11179.7	Testis-specific serine/threonine-protein kinase 1	83942	TSSK1B	0.0522403	9.63515	0.194458	0.846792	0.977732	-5.77199	No Change
seq.11180.17	SWI/SNF complex subunit SMARCC1	6599	SMARCC1	0.0390686	10.544	0.399759	0.691439	0.956201	-5.71537	No Change
seq.11185.145	GTP cyclohydrolase 1	2643	GCH1	-0.073466	9.4112	-0.883367	0.382263	0.826884	-5.43021	No Change
seq.11186.12	Transmembrane protein 52	339456	TMEM52	0.0161084	8.58329	0.124423	0.901598	0.989392	-5.78238	No Change
seq.11187.11	C-type lectin domain family 12 member A	160364	CLEC12A	-0.399322	10.5411	-1.41162	0.165715	0.712722	-4.8864	No Change
seq.11190.129	ATP-dependent zinc metalloprotease YME1L1	10730	YME1L1	-0.0907003	9.63936	-1.50461	0.140201	0.697896	-4.7671	No Change
seq.11192.168	Tubulointerstitial nephritis antigen-like	64129	TINAGL1	0.196032	11.5977	1.61349	0.114421	0.675452	-4.6189	No Change
seq.11193.27	Hepatocyte nuclear factor 1-alpha	6927	HNF1A	0.0285058	8.25914	0.326846	0.745472	0.969162	-5.73994	No Change
seq.11194.6	Signaling threshold-regulating transmembrane adapter 1	27240	SIT1	-0.201677	8.58244	-0.954617	0.345447	0.811183	-5.37063	No Change
seq.11196.31	Collagen alpha-3(VI) chain	1293	COL6A3	0.0693854	10.8822	1.03906	0.304953	0.77954	-5.29434	No Change
seq.11198.37	Cyclic AMP-responsive element-binding protein 3-like protein 1	90993	CREB3L1	0.00500659	9.74953	0.076696	0.939244	0.989488	-5.78684	No Change
seq.11201.19	tRNA pseudouridine synthase A, mitochondrial	80324	PUS1	-0.0667831	7.81704	-1.00629	0.320262	0.789357	-5.32467	No Change
seq.11202.70	T-box transcription factor TBX5	6910	TBX5	-0.0192062	9.20468	-0.547145	0.587288	0.914165	-5.65082	No Change
seq.11204.80	Coxsackievirus and adenovirus receptor	1525	CXADR	0.0554161	11.4536	0.793335	0.432216	0.845022	-5.49915	No Change
seq.11205.10	Integrin beta-7	3695	ITGB7	-0.0693795	11.4967	-0.707057	0.483588	0.868348	-5.55848	No Change
seq.11207.3	Macrophage scavenger receptor types I and II	4481	MSR1	0.0387769	9.04942	0.753051	0.455784	0.856705	-5.52767	No Change
seq.11208.15	N-acetylglucosamine-1-phosphodiester alpha-N-acetylglucosaminidase	51172	NAGPA	0.112244	12.8902	1.0014	0.32259	0.789499	-5.32912	No Change
seq.11211.7	Tubulin-specific chaperone E	6905	TBCE	-0.347498	12.4045	-1.55775	0.12709	0.686164	-4.69589	No Change
seq.11212.7	Thioredoxin domain-containing protein 5	81567	TXNDC5	0.0164067	12.2393	0.207599	0.836584	0.976821	-5.76953	No Change
seq.11214.40	DnaJ homolog subfamily B member 9	4189	DNAJB9	0.287903	13.4058	2.18189	0.0349903	0.570437	-3.70621	Up (pval < 0.05)
seq.11215.6	Cadherin-15	1013	CDH15	-0.0983979	11.9672	-1.04875	0.300525	0.778253	-5.28519	No Change
seq.11217.16	C-terminal-binding protein 1	1487	CTBP1	-0.16786	9.04533	-1.29813	0.201603	0.72299	-5.02273	No Change
seq.11218.84	Thiopurine S-methyltransferase	7172	TPMT	-0.115362	12.5049	-0.979949	0.332942	0.799661	-5.34839	No Change
seq.11219.95	Fibroblast growth factor-binding protein 3	143282	FGFBP3	0.157188	10.1346	2.19331	0.0340977	0.56866	-3.68564	Up (pval < 0.05)
seq.11220.53	Uncharacterized protein C10orf105	414152	C10orf105	-0.0342407	8.22842	-0.558462	0.57961	0.910813	-5.64505	No Change
seq.11223.1	Transmembrane protein 154	201799	TMEM154	0.168205	9.04002	1.93433	0.0600959	0.619198	-4.13121	No Change
seq.11226.16	Ubiquitin-protein ligase E3A	7337	UBE3A	-0.172843	11.4503	-1.98022	0.0545152	0.619198	-4.0555	No Change
seq.11227.31	Transducin beta-like protein 2	26608	TBL2	-0.224616	10.218	-0.94296	0.351305	0.812935	-5.38068	No Change
seq.11228.37	Protein RIC-3	79608	RIC3	-0.0141032	10.4635	-0.281599	0.779688	0.972652	-5.75271	No Change
seq.11229.16	Serine/threonine-protein kinase/endoribonuclease IRE1	2081	ERN1	-0.00820983	10.2402	-0.134617	0.893583	0.986692	-5.78115	No Change
seq.11231.12	Adrenodoxin-like protein, mitochondrial	112812	FDX2	0.0692408	7.31722	1.22846	0.226382	0.737466	-5.10125	No Change
seq.11237.49	Procollagen C-endopeptidase enhancer 1	5118	PCOLCE	0.0715177	11.0335	0.759011	0.452251	0.855593	-5.52354	No Change
seq.11239.49	Transmembrane protease serine 6	164656	TMPRSS6	0.0354483	10.2516	0.128397	0.898472	0.988953	-5.78191	No Change
seq.11241.8	Argininosuccinate lyase	435	ASL	-0.134997	12.0968	-0.913447	0.366425	0.822567	-5.40559	No Change
seq.11242.33	Protein-glutamine gamma-glutamyltransferase K	7051	TGM1	0.050668	7.96717	0.699955	0.487965	0.871565	-5.56307	No Change
seq.11243.90	Adhesion G-protein coupled receptor F1	266977	ADGRF1	-0.300357	11.9443	-1.94652	0.0585666	0.619198	-4.11123	No Change
seq.11247.20	N-acetylglutamate synthase, mitochondrial	162417	NAGS	0.0191106	9.56703	0.515341	0.609123	0.92128	-5.66643	No Change
seq.11248.43	Uroporphyrinogen-III synthase	7390	UROS	0.0493661	10.301	0.590956	0.557841	0.904927	-5.62782	No Change
seq.11252.30	Leucine-rich repeat and calponin homology domain-containing protein 4	4034	LRCH4	-0.0385886	10.6836	-0.536164	0.594785	0.917627	-5.65631	No Change
seq.11254.13	Papilin	89932	PAPLN	-0.0581482	9.59034	-1.20792	0.234098	0.741283	-5.12363	No Change
seq.11257.1	Dihydropteridine reductase	5860	QDPR	-0.108746	12.0825	-0.980771	0.332541	0.799123	-5.34766	No Change
seq.11258.41	Mucosal addressin cell adhesion molecule 1	8174	MADCAM1	-0.166208	10.5351	-1.46239	0.151369	0.703636	-4.82211	No Change
seq.11260.47	SUN domain-containing protein 5	140732	SUN5	0.0225126	8.44566	0.396796	0.693606	0.956201	-5.71646	No Change
seq.11262.39	TraB domain-containing protein	80305	TRABD	-0.188258	7.6578	-2.46791	0.0179181	0.532463	-3.16715	Down (pval < 0.05)
seq.11263.57	Calsequestrin-1	844	CASQ1	-0.070289	12.823	-1.39568	0.170433	0.714861	-4.90618	No Change
seq.11264.33	Xanthine dehydrogenase/oxidase	7498	XDH	-0.0421741	7.82177	-0.391327	0.697611	0.956201	-5.71846	No Change
seq.11265.8	Retinal dehydrogenase 1	216	ALDH1A1	-0.146672	10.9629	-0.939278	0.353168	0.812935	-5.38383	No Change
seq.11266.8	P-selectin glycoprotein ligand 1	6404	SELPLG	0.145536	11.4265	1.08349	0.285015	0.77546	-5.25175	No Change
seq.11270.17	Coiled-coil-helix-coiled-coil-helix domain-containing protein 10, mitochondrial	400916	CHCHD10	0.0305232	10.1356	0.494177	0.623857	0.928664	-5.6763	No Change
seq.11273.176	Glutathione S-transferase theta-2B	653689	GSTT2B	-0.00272983	8.36268	-0.0797823	0.936804	0.989488	-5.78662	No Change
seq.11275.94	Low-density lipoprotein receptor-related protein 1B	53353	LRP1B	-0.0918843	9.91492	-1.26837	0.211925	0.726927	-5.05675	No Change
seq.11277.23	Cyclic AMP-dependent transcription factor ATF-6 alpha	22926	ATF6	-0.15778	13.2584	-1.94347	0.0589458	0.619198	-4.11624	No Change
seq.11278.4	Collagen alpha-2(XI) chain	1302	COL11A2	0.201592	12.6237	1.21789	0.230328	0.737466	-5.11281	No Change
seq.11279.42	Gamma-aminobutyric acid type B receptor subunit 1	2550	GABBR1	-0.0235589	8.65396	-0.220776	0.826378	0.976821	-5.76691	No Change
seq.11280.6	Glutamate decarboxylase 1	2571	GAD1	-0.170886	9.10337	-2.60252	0.0128772	0.471712	-2.89706	Down (pval < 0.05)
seq.11281.6	Growth factor receptor-bound protein 7	2886	GRB7	-0.060124	10.9183	-0.684021	0.497866	0.878302	-5.5732	No Change
seq.11283.13	DDB1- and CUL4-associated factor 5	8816	DCAF5	-0.0852689	9.31229	-1.30919	0.197865	0.721057	-5.00989	No Change
seq.11284.24	Leukocyte-associated immunoglobulin-like receptor 1	3903	LAIR1	-0.00615106	8.88391	-0.135819	0.892639	0.986692	-5.781	No Change
seq.11286.78	Selenoprotein S	55829	SELENOS	-0.294391	9.33551	-1.93441	0.0600849	0.619198	-4.13107	No Change
seq.11287.14	Cytochrome b5	1528	CYB5A	0.215739	10.1321	1.40106	0.168829	0.714861	-4.89952	No Change
seq.11288.26	Cytosolic purine 5'-nucleotidase	22978	NT5C2	-0.0620335	11.0008	-0.649003	0.520008	0.883346	-5.59467	No Change
seq.11289.31	Casein kinase I isoform delta	1453	CSNK1D	-0.0182819	9.49289	-0.106962	0.915348	0.989488	-5.78426	No Change
seq.11292.13	Scavenger receptor class A member 3	51435	SCARA3	-0.213401	10.0596	-1.52242	0.135691	0.692159	-4.74347	No Change
seq.11293.14	Leucine-rich repeat neuronal protein 1	57633	LRRN1	-0.354223	9.72353	-2.30184	0.026575	0.565515	-3.48612	Down (pval < 0.05)
seq.11297.54	Neurogenic locus notch homolog protein 2	4853	NOTCH2	0.0161009	7.29411	0.133501	0.894459	0.987178	-5.78129	No Change
seq.11300.32	Sortilin	6272	SORT1	0.134343	9.67341	0.97629	0.334729	0.801825	-5.35163	No Change
seq.11302.237	Tenascin-R	7143	TNR	-0.00761704	10.636	-0.125632	0.900646	0.989392	-5.78224	No Change
seq.11303.7	Deoxynucleoside triphosphate triphosphohydrolase SAMHD1	25939	SAMHD1	-0.0414558	10.0563	-0.642932	0.5239	0.884779	-5.59828	No Change
seq.11307.33	NEDD4-like E3 ubiquitin-protein ligase WWP1	11059	WWP1	-0.181703	11.5533	-1.35928	0.181594	0.717509	-4.95055	No Change
seq.11308.8	Cyclic AMP-responsive element-binding protein 3-like protein 4	148327	CREB3L4	0.0414923	9.68935	0.766966	0.447559	0.851595	-5.51798	No Change
seq.11311.79	V(D)J recombination-activating protein 1	5896	RAG1	-0.0769094	9.36073	-1.83353	0.0740957	0.620852	-4.29237	No Change
seq.11312.40	Mismatch repair endonuclease PMS2	5395	PMS2	-0.0518076	9.18857	-0.75736	0.453228	0.855593	-5.52469	No Change
seq.11313.100	Pterin-4-alpha-carbinolamine dehydratase	5092	PCBD1	0.128757	10.3574	1.5989	0.117634	0.675452	-4.63928	No Change
seq.11315.148	Protein phosphatase 1D	8493	PPM1D	-0.0753528	9.62529	-0.909083	0.368696	0.822567	-5.40921	No Change
seq.11319.106	Double-strand break repair protein MRE11	4361	MRE11	-0.0562155	9.81378	-0.899684	0.373618	0.825886	-5.41695	No Change
seq.11320.29	E3 ubiquitin-protein ligase CHFR	55743	CHFR	-0.292081	10.2293	-1.59065	0.119482	0.678136	-4.65073	No Change
seq.11324.3	Peroxidasin-like protein	137902	PXDNL	-0.21298	9.02964	-1.59031	0.119558	0.678136	-4.6512	No Change
seq.11325.8	Protein BTG2	7832	BTG2	-0.0779538	8.49632	-0.878943	0.384629	0.826884	-5.43376	No Change
seq.11327.56	Dual specificity protein kinase CLK2	1196	CLK2	-0.0466842	11.1886	-0.330287	0.742889	0.969162	-5.73889	No Change
seq.11328.9	U6 snRNA phosphodiesterase	79650	USB1	0.0200185	7.62764	0.47314	0.638659	0.937377	-5.68571	No Change
seq.11330.15	Casein kinase II subunit beta	1460	CSNK2B	-0.0902369	10.5236	-1.26312	0.213786	0.727225	-5.06268	No Change
seq.11333.82	Rho GTPase-activating protein 25	9938	ARHGAP25	-0.188802	13.4896	-1.17394	0.247292	0.751922	-5.15991	No Change
seq.11334.7	Leukocyte immunoglobulin-like receptor subfamily B member 3	102725035	LILRB3	-0.0580789	9.06932	-0.592183	0.557027	0.904927	-5.62715	No Change
seq.11336.9	Fanconi anemia group F protein	2188	FANCF	0.0430774	8.69397	0.452054	0.653647	0.94472	-5.69474	No Change
seq.11338.49	Tyrosine-protein kinase BLK	640	BLK	-0.0816674	7.75602	-1.38951	0.172287	0.714861	-4.91378	No Change
seq.11342.59	Plexin domain-containing protein 2	84898	PLXDC2	-0.0332193	8.00595	-0.211959	0.833205	0.976821	-5.76868	No Change
seq.11347.9	Transaldolase	6888	TALDO1	0.112291	13.1474	1.01379	0.316714	0.78769	-5.31781	No Change
seq.11348.132	Prolyl 4-hydroxylase subunit alpha-2	8974	P4HA2	-0.0834663	10.1382	-1.07796	0.287443	0.777126	-5.25714	No Change
seq.11350.30	E3 ubiquitin-protein ligase CHIP	10273	STUB1	0.0439544	9.79458	0.45585	0.650938	0.943082	-5.69314	No Change
seq.11351.233	Non-homologous end-joining factor 1	79840	NHEJ1	0.0373444	7.98599	0.320068	0.750566	0.969426	-5.74197	No Change
seq.11352.42	Titin	7273	TTN	0.0174026	8.16917	0.311296	0.757176	0.969426	-5.74454	No Change
seq.11354.21	1-phosphatidylinositol 4,5-bisphosphate phosphodiesterase beta-1	23236	PLCB1	0.0282693	12.2349	0.199235	0.843078	0.976823	-5.77112	No Change
seq.11355.10	Eukaryotic translation initiation factor 5A-2	56648	EIF5A2	-0.437301	10.8793	-2.60058	0.0129395	0.471712	-2.90103	Down (pval < 0.05)
seq.11356.19	Protein DGCR14	8220	ESS2	-0.0791527	8.16707	-1.60426	0.116444	0.675452	-4.6318	No Change
seq.11358.15	Growth factor receptor-bound protein 10	2887	GRB10	-0.33405	10.0369	-1.33207	0.190302	0.718992	-4.98305	No Change
seq.11360.39	Ribonucleoside-diphosphate reductase large subunit	6240	RRM1	0.321406	12.9699	1.41667	0.164242	0.711184	-4.8801	No Change
seq.11361.73	Thymidine phosphorylase	1890	TYMP	-0.212918	11.7685	-1.51466	0.137642	0.692159	-4.7538	No Change
seq.11363.58	Aquaporin-4	361	AQP4	-0.0227852	9.33768	-0.39793	0.692776	0.956201	-5.71604	No Change
seq.11364.18	Mitofusin-1	55669	MFN1	-0.000213638	10.4224	-0.00384072	0.996954	0.998443	-5.78957	No Change
seq.11365.17	Teneurin-4	26011	TENM4	0.0520616	8.4055	0.997249	0.324577	0.792122	-5.33288	No Change
seq.11368.32	Adenylate kinase 2, mitochondrial	204	AK2	-0.313223	15.0507	-1.46527	0.150585	0.703353	-4.8184	No Change
seq.11369.23	Alcohol dehydrogenase class-3	128	ADH5	-0.0987251	12.262	-0.798029	0.429518	0.842467	-5.49573	No Change
seq.11370.20	72 kDa inositol polyphosphate 5-phosphatase	56623	INPP5E	-0.0846889	8.92366	-0.920219	0.362919	0.821913	-5.39994	No Change
seq.11371.1	Probable G-protein coupled receptor 101	83550	GPR101	0.0241584	8.99688	0.358093	0.722138	0.963619	-5.73001	No Change
seq.11372.2	Zinc finger protein 18	7566	ZNF18	0.000212065	10.9201	0.00363331	0.997119	0.998443	-5.78957	No Change
seq.11375.49	Forkhead box protein L2	668	FOXL2	0.0869503	8.65403	0.661092	0.512305	0.881738	-5.58738	No Change
seq.11377.19	Alcohol dehydrogenase class 4 mu/sigma chain	131	ADH7	0.103582	11.5104	0.889348	0.37908	0.826884	-5.42538	No Change
seq.11378.37	Tyrosine-protein kinase SYK	6850	SYK	-0.220958	9.72122	-0.967208	0.339193	0.807594	-5.35964	No Change
seq.11380.84	RNA-binding protein 24	221662	RBM24	-0.0414803	9.91368	-0.348373	0.729368	0.967006	-5.73319	No Change
seq.11381.56	Ribose-phosphate pyrophosphokinase 1	5631	PRPS1	-0.0587892	7.95868	-0.977834	0.333974	0.80155	-5.35026	No Change
seq.11382.5	Biliverdin reductase A	644	BLVRA	-0.201107	12.3497	-1.57452	0.123163	0.68119	-4.67297	No Change
seq.11383.41	Keratin, type II cytoskeletal 7	3855	KRT7	-0.0795792	9.87786	-0.871373	0.388698	0.830558	-5.4398	No Change
seq.11387.3	Cyclic AMP-dependent transcription factor ATF-6 beta	1388	ATF6B	-0.0106293	11.2474	-0.13058	0.896756	0.988025	-5.78165	No Change
seq.11388.75	WAP four-disulfide core domain protein 2	10406	WFDC2	0.304775	11.6445	3.56078	0.000964096	0.169875	-0.726752	Up (pval < 0.05)
seq.11390.24	Carbonic anhydrase-related protein	767	CA8	0.0361478	7.74859	0.367646	0.715056	0.961051	-5.72679	No Change
seq.11391.69	Mevalonate kinase	4598	MVK	-0.23761	11.9587	-1.57436	0.123202	0.68119	-4.6732	No Change
seq.11395.5	Protein-tyrosine kinase 2-beta	2185	PTK2B	-0.0398763	10.6562	-0.280459	0.780556	0.972652	-5.75301	No Change
seq.11396.39	Dynein intermediate chain 1, axonemal	27019	DNAI1	-0.034611	9.18977	-0.570619	0.571417	0.908312	-5.63871	No Change
seq.11401.181	E3 ubiquitin-protein ligase RNF146	81847	RNF146	-0.0550237	10.5464	-1.33273	0.190086	0.718992	-4.98226	No Change
seq.11402.17	Histone-lysine N-methyltransferase 2C	58508	KMT2C	-0.0101771	7.85584	-0.136514	0.892093	0.986692	-5.78091	No Change
seq.11405.150	Caspase recruitment domain-containing protein 9	64170	CARD9	0.00194535	10.0318	0.024736	0.980387	0.994284	-5.78929	No Change
seq.11406.82	Isobutyryl-CoA dehydrogenase, mitochondrial	27034	ACAD8	0.0747856	9.77832	1.24545	0.220139	0.731908	-5.08246	No Change
seq.11407.57	Phospholipid scramblase 3	57048	PLSCR3	-0.0634526	9.41383	-1.05894	0.295918	0.778253	-5.27549	No Change
seq.11416.23	F-box/LRR-repeat protein 4	26235	FBXL4	-0.13177	10.8654	-2.14037	0.038411	0.581094	-3.78029	Down (pval < 0.05)
seq.11421.10	EH domain-containing protein 4	30844	EHD4	-0.382867	11.7908	-2.39367	0.0214104	0.546799	-3.31173	Down (pval < 0.05)
seq.11422.2	Homeobox protein DLX-3	1747	DLX3	0.127428	7.4858	0.910472	0.367973	0.822567	-5.40806	No Change
seq.11424.4	Fumarylacetoacetase	2184	FAH	-0.00914485	12.2492	-0.0920788	0.92709	0.989488	-5.78563	No Change
seq.11425.31	RUN and FYVE domain-containing protein 1	80230	RUFY1	-0.209525	11.7154	-1.61182	0.114785	0.675452	-4.62124	No Change
seq.11428.31	PDZ and LIM domain protein 1	9124	PDLIM1	-0.337277	10.7185	-1.43141	0.160001	0.710285	-4.86158	No Change
seq.11429.80	Heterogeneous nuclear ribonucleoproteins C1/C2	3183	HNRNPC	0.029939	10.2669	0.461449	0.646951	0.939795	-5.69077	No Change
seq.11430.49	E3 ubiquitin-protein ligase DTX1	1840	DTX1	0.00918456	11.6489	0.126587	0.899895	0.989392	-5.78212	No Change
seq.11431.235	ATP-dependent DNA helicase Q1	5965	RECQL	0.00735135	11.143	0.0728451	0.942289	0.989488	-5.78711	No Change
seq.11432.11	Polyglutamine-binding protein 1	10084	PQBP1	0.0206115	6.56004	0.382302	0.70424	0.957535	-5.7217	No Change
seq.11433.11	Tectonic-2	79867	TCTN2	-0.106855	9.71011	-1.60293	0.116739	0.675452	-4.63367	No Change
seq.11436.6	Alpha-internexin	9118	INA	0.10092	8.99919	2.04966	0.0469256	0.599826	-3.93825	Up (pval < 0.05)
seq.11438.6	DnaJ homolog subfamily B member 2	3300	DNAJB2	-0.132593	12.5854	-1.61096	0.114972	0.675452	-4.62244	No Change
seq.11439.88	Rhophilin-2	85415	RHPN2	-0.0060737	9.76782	-0.0755791	0.940127	0.989488	-5.78692	No Change
seq.11440.58	Suppressor of cytokine signaling 3	9021	SOCS3	-0.101562	9.94306	-1.21981	0.229609	0.737466	-5.11072	No Change
seq.11441.11	Glycogen phosphorylase, liver form	5836	PYGL	-0.150399	12.4314	-1.07442	0.289007	0.777126	-5.26058	No Change
seq.11442.1	Delta and Notch-like epidermal growth factor-related receptor	92737	DNER	-0.0961888	9.91344	-1.35268	0.18368	0.718992	-4.9585	No Change
seq.11444.49	DNA-directed RNA polymerase III subunit RPC6	10621	POLR3F	-0.0153337	8.37426	-0.346265	0.73094	0.968522	-5.73387	No Change
seq.11448.34	Galactokinase	2584	GALK1	-0.0540156	12.3683	-0.409645	0.68423	0.95587	-5.71166	No Change
seq.11449.22	F-actin-capping protein subunit alpha-1	829	CAPZA1	-0.0929734	11.6514	-0.529799	0.59915	0.917665	-5.65945	No Change
seq.11454.87	Eukaryotic translation initiation factor 3 subunit G	8666	EIF3G	-0.235595	13.4094	-1.56786	0.124711	0.68119	-4.6821	No Change
seq.11456.2	Melanoma-associated antigen B10	139422	MAGEB10	-0.0239708	8.87957	-0.250077	0.803795	0.976821	-5.7605	No Change
seq.11457.53	UDP-glucose 4-epimerase	2582	GALE	-0.302287	9.98047	-1.84332	0.0726244	0.620852	-4.27703	No Change
seq.11458.30	Poly(rC)-binding protein 1	5093	PCBP1	-0.188048	15.6154	-1.21988	0.229581	0.737466	-5.11064	No Change
seq.11459.81	RNA polymerase II elongation factor ELL	8178	ELL	-0.00495274	10.3876	-0.0689518	0.945368	0.989488	-5.78737	No Change
seq.11462.8	RNA binding protein fox-1 homolog 2	23543	RBFOX2	-0.00910159	8.47108	-0.105998	0.916109	0.989488	-5.78435	No Change
seq.11464.9	Transcription factor RelB	5971	RELB	-0.0269808	9.9301	-0.335911	0.738676	0.969162	-5.73715	No Change
seq.11465.4	Probable G-protein coupled receptor 135	64582	GPR135	0.160928	9.2267	1.36423	0.180044	0.71639	-4.94458	No Change
seq.11468.15	Probable RNA-binding protein 19	9904	RBM19	-0.0899444	10.1499	-0.786565	0.436125	0.846613	-5.50404	No Change
seq.11476.43	Vacuolar protein sorting-associated protein 4A	27183	VPS4A	-0.267211	11.6505	-2.07388	0.0445038	0.599826	-3.89659	Down (pval < 0.05)
seq.11480.1	Aldehyde dehydrogenase, dimeric NADP-preferring	218	ALDH3A1	-0.00674896	7.5845	-0.135843	0.89262	0.986692	-5.78099	No Change
seq.11481.25	Hepatitis A virus cellular receptor 2	84868	HAVCR2	0.0200109	10.3756	0.0642146	0.949116	0.989488	-5.78766	No Change
seq.11486.26	Zinc finger protein 174	7727	ZNF174	-0.0747351	9.91671	-1.306	0.198936	0.721057	-5.0136	No Change
seq.11490.42	Ubiquitin-like protein 4A	8266	UBL4A	-0.264776	10.6404	-1.91067	0.0631599	0.620852	-4.16968	No Change
seq.11493.169	Dynein light chain 2, cytoplasmic	140735	DYNLL2	-0.359196	12.9844	-2.10539	0.0415185	0.587304	-3.84184	Down (pval < 0.05)
seq.11494.4	RNA polymerase II elongation factor ELL2	22936	ELL2	-0.0251578	10.348	-0.137875	0.891024	0.986692	-5.78073	No Change
seq.11510.31	Apolipoprotein L1	8542	APOL1	0.114201	14.0075	1.66435	0.103779	0.66092	-4.54659	No Change
seq.11513.92	ADP-ribosyl cyclase/cyclic ADP-ribose hydrolase 1	952	CD38	-0.0323921	8.92843	-0.718336	0.476683	0.866609	-5.5511	No Change
seq.11514.196	CD59 glycoprotein	966	CD59	0.257305	12.2744	3.33414	0.00184049	0.232304	-1.27383	Up (pval < 0.05)
seq.11516.7	Fatty acid-binding protein, liver	2168	FABP1	0.0262976	10.3516	0.31115	0.757286	0.969426	-5.74458	No Change
seq.11530.37	Porphobilinogen deaminase	3145	HMBS	0.164229	15.5269	1.20617	0.234765	0.742156	-5.12552	No Change
seq.11531.24	V-type immunoglobulin domain-containing suppressor of T-cell activation	64115	VSIR	-0.238611	9.91263	-1.29331	0.203247	0.72303	-5.02828	No Change
seq.11534.6	Leucine-rich repeat, immunoglobulin-like domain and transmembrane domain-containing protein 3	345193	LRIT3	0.0476374	8.46064	0.949273	0.348124	0.812325	-5.37525	No Change
seq.11536.9	Histone H2A deubiquitinase MYSM1	114803	MYSM1	-0.138691	10.3929	-1.89381	0.0654244	0.620852	-4.19685	No Change
seq.11537.12	Transferrin receptor protein 2	7036	TFR2	-0.025635	9.20382	-0.635809	0.528485	0.886426	-5.60247	No Change
seq.11538.216	Malonyl-CoA decarboxylase, mitochondrial	23417	MLYCD	-0.0944076	9.17196	-1.60373	0.116563	0.675452	-4.63255	No Change
seq.11539.4	ATP synthase subunit f, mitochondrial	9551	ATP5MF	-0.0694449	11.1143	-0.751921	0.456456	0.856993	-5.52845	No Change
seq.11540.37	Forkhead box protein O3	2309	FOXO3	-0.0607782	9.90703	-0.783591	0.437848	0.84676	-5.50618	No Change
seq.11542.11	Transmembrane protein 230	29058	TMEM230	-0.00117022	11.0126	-0.0283071	0.977557	0.993769	-5.78921	No Change
seq.11543.84	LIM domain and actin-binding protein 1	51474	LIMA1	0.0881383	9.93987	1.06098	0.294999	0.778253	-5.27354	No Change
seq.11544.39	PHD finger protein 3	23469	PHF3	-0.0112699	7.6229	-0.188712	0.851263	0.979895	-5.77301	No Change
seq.11546.7	Cytoglobin	114757	CYGB	0.182879	8.77261	1.63867	0.109045	0.672244	-4.58333	No Change
seq.11547.84	Muscle, skeletal receptor tyrosine-protein kinase	4593	MUSK	0.062946	12.1015	0.366568	0.715853	0.961051	-5.72716	No Change
seq.11548.84	M-phase inducer phosphatase 1	993	CDC25A	-0.20702	8.13111	-1.85813	0.0704465	0.620852	-4.25371	No Change
seq.11549.6	Insulin gene enhancer protein ISL-1	3670	ISL1	-0.011713	10.4967	-0.237141	0.813745	0.976821	-5.76343	No Change
seq.11551.16	SWI/SNF-related matrix-associated actin-dependent regulator of chromatin subfamily E member 1-related	10362	HMG20B	-0.114842	8.15731	-1.32434	0.192831	0.718992	-4.99216	No Change
seq.11556.19	ADP-ribosylation factor GTPase-activating protein 1	55738	ARFGAP1	-0.161104	10.5838	-1.6276	0.111383	0.674554	-4.59903	No Change
seq.11557.3	E3 ubiquitin-protein ligase SMURF1	57154	SMURF1	-0.00789132	9.37894	-0.22388	0.823979	0.976821	-5.76627	No Change
seq.11560.76	Nuclear factor of activated T-cells, cytoplasmic 4	4776	NFATC4	-0.10234	8.79158	-2.06095	0.0457833	0.599826	-3.91889	Down (pval < 0.05)
seq.11562.9	DNA polymerase epsilon subunit 2	5427	POLE2	-0.0138559	8.28616	-0.419088	0.677371	0.953147	-5.70804	No Change
seq.11563.51	Synaptotagmin-like protein 4	94121	SYTL4	-0.117687	11.8201	-1.46061	0.151854	0.704034	-4.82439	No Change
seq.11565.58	Zinc finger protein 23	7571	ZNF23	-0.0905992	8.27204	-0.746645	0.4596	0.856993	-5.53208	No Change
seq.11566.48	Keratin, type II cytoskeletal 72	140807	KRT72	-0.011899	7.72288	-0.275168	0.78459	0.973209	-5.75438	No Change
seq.11567.23	Zinc finger protein 10	7556	ZNF10	-0.0572355	9.9053	-1.21174	0.232649	0.739719	-5.11949	No Change
seq.11568.2	Peptidyl-prolyl cis-trans isomerase FKBP1B	2281	FKBP1B	-0.188139	9.22531	-1.67896	0.100877	0.655361	-4.52546	No Change
seq.11570.94	B-cell receptor-associated protein 29	55973	BCAP29	-0.0689236	9.1897	-1.0522	0.29896	0.778253	-5.28192	No Change
seq.11571.75	NKG2-E type II integral membrane protein	3823	KLRC3	0.0476794	10.9386	0.65884	0.513735	0.881751	-5.58875	No Change
seq.11572.4	Dynamin-2	1785	DNM2	-0.171311	12.6535	-0.924238	0.360849	0.821913	-5.39657	No Change
seq.11573.3	Serine/arginine-rich splicing factor 6	6431	SRSF6	0.164655	8.05847	2.56075	0.0142817	0.471712	-2.98194	Up (pval < 0.05)
seq.11582.63	DnaJ homolog subfamily A member 2	10294	DNAJA2	-0.0657441	9.18325	-0.803991	0.426106	0.842367	-5.49136	No Change
seq.11587.5	MAX gene-associated protein	23269	MGA	-0.136775	11.0262	-2.29851	0.0267821	0.565515	-3.49236	Down (pval < 0.05)
seq.11590.5	Probable RNA-binding protein 23	55147	RBM23	0.0932334	9.10039	1.28486	0.206158	0.724295	-5.03799	No Change
seq.11591.43	Protein regulator of cytokinesis 1	9055	PRC1	0.0114686	7.76229	0.231649	0.817979	0.976821	-5.76462	No Change
seq.11592.1	ELAV-like protein 1	1994	ELAVL1	-0.112243	9.77397	-1.84512	0.0723569	0.620852	-4.27421	No Change
seq.11593.21	C-X-C motif chemokine 9	4283	CXCL9	0.0495661	8.60842	1.29553	0.202488	0.72299	-5.02572	No Change
seq.11596.47	Zinc finger protein 75D	7626	ZNF75D	-0.0166129	8.64548	-0.24884	0.804745	0.976821	-5.76079	No Change
seq.11601.26	ATP-dependent RNA helicase DHX8	1659	DHX8	-0.076975	9.84315	-1.13844	0.26164	0.760201	-5.19677	No Change
seq.11606.22	DnaJ homolog subfamily B member 6	10049	DNAJB6	-0.0388038	9.53663	-0.649217	0.519871	0.883346	-5.59454	No Change
seq.11607.15	Bromodomain-containing protein 1	23774	BRD1	0.00873063	8.43649	0.129565	0.897554	0.988183	-5.78177	No Change
seq.11608.5	Microtubule-associated proteins 1A/1B light chain 3B	81631	MAP1LC3B	-0.0767727	13.5486	-0.702717	0.48626	0.870858	-5.56129	No Change
seq.11614.29	Enhancer of rudimentary homolog	2079	ERH	-0.0325803	11.6836	-0.31674	0.753071	0.969426	-5.74295	No Change
seq.11615.16	Dual adapter for phosphotyrosine and 3-phosphotyrosine and 3-phosphoinositide	27071	DAPP1	-0.414909	14.3505	-1.62375	0.112205	0.674554	-4.60447	No Change
seq.11616.9	Heat shock factor protein 1	3297	HSF1	-0.0280763	10.1174	-0.44916	0.655716	0.945544	-5.69595	No Change
seq.11617.1	Integrin alpha-L	3683	ITGAL	0.0672567	9.84011	0.655289	0.515995	0.881751	-5.5909	No Change
seq.11618.83	Transcriptional activator Myb	4602	MYB	-0.0415126	8.73809	-0.888596	0.379479	0.826884	-5.42599	No Change
seq.11626.7	Ubiquitin-conjugating enzyme E2 variant 1	387522	UBE2V1	-0.189997	11.8479	-1.43796	0.158145	0.70691	-4.8533	No Change
seq.11633.89	Activator of 90 kDa heat shock protein ATPase homolog 1	10598	AHSA1	-0.074068	12.1348	-0.906979	0.369794	0.823726	-5.41095	No Change
seq.11634.32	Regulator of G-protein signaling 10	6001	RGS10	-0.234516	15.0471	-1.15568	0.254598	0.753046	-5.17899	No Change
seq.11636.33	Transgelin-2	8407	TAGLN2	-0.187138	12.7779	-1.24197	0.221407	0.73206	-5.08633	No Change
seq.11638.42	Beta-1,3-galactosyltransferase 2	8707	B3GALT2	0.0246207	9.85738	0.516223	0.608512	0.92128	-5.66601	No Change
seq.11643.73	E3 ubiquitin-protein ligase DTX3L	151636	DTX3L	-0.119701	8.87378	-2.01444	0.0506514	0.610687	-3.99812	No Change
seq.11645.9	Prolyl 4-hydroxylase subunit alpha-1	5033	P4HA1	-0.0139255	9.32299	-0.3377	0.737337	0.969162	-5.73659	No Change
seq.11646.4	Carbohydrate sulfotransferase 9	83539	CHST9	0.0858464	8.98708	1.0684	0.291682	0.778253	-5.26641	No Change
seq.11647.6	Frizzled-10	11211	FZD10	-0.0245968	11.036	-0.229813	0.819396	0.976821	-5.76502	No Change
seq.11649.3	Stromal membrane-associated protein 1	60682	SMAP1	-0.286832	11.9395	-1.56142	0.126223	0.684786	-4.6909	No Change
seq.11653.69	Sodium- and chloride-dependent glycine transporter 1	6536	SLC6A9	0.116965	6.59897	1.65942	0.104773	0.660946	-4.55368	No Change
seq.11654.77	Neurensin-1	140767	NRSN1	0.145055	10.3701	0.666645	0.508788	0.88152	-5.58399	No Change
seq.11656.110	Ena/VASP-like protein	51466	EVL	-0.0408087	10.3504	-0.466061	0.643674	0.938461	-5.68879	No Change
seq.11657.86	Suppressor of cytokine signaling 7	30837	SOCS7	0.0432842	8.57604	0.833715	0.409342	0.839038	-5.46911	No Change
seq.11659.31	Clathrin interactor 1	9685	CLINT1	-0.462127	12.0893	-2.07687	0.0442133	0.598998	-3.89143	Down (pval < 0.05)
seq.11661.11	NACHT, LRR and PYD domains-containing protein 1	22861	NLRP1	-0.00799714	8.39821	-0.0460055	0.963532	0.99272	-5.78859	No Change
seq.11664.32	ADP-ribosylation factor GTPase-activating protein 2	84364	ARFGAP2	-0.287939	12.069	-1.4001	0.169114	0.714861	-4.90071	No Change
seq.11666.72	Regulator of G-protein signaling 8	85397	RGS8	-0.0293621	12.0276	-0.279329	0.781417	0.972652	-5.75331	No Change
seq.11667.29	Tensin-2	23371	TNS2	0.0225217	8.06884	0.556545	0.580908	0.910813	-5.64603	No Change
seq.11669.39	Solute carrier organic anion transporter family member 5A1	81796	SLCO5A1	0.0705594	8.60255	1.13657	0.262414	0.760306	-5.19869	No Change
seq.11671.19	Peregrin	7862	BRPF1	0.0130498	10.359	0.171325	0.864824	0.984017	-5.77592	No Change
seq.11672.17	Kinesin-like protein KIF16B	55614	KIF16B	-0.0832948	11.8618	-1.1684	0.249494	0.751946	-5.16573	No Change
seq.11677.17	Probable palmitoyltransferase ZDHHC14	79683	ZDHHC14	0.0726445	7.34712	0.463991	0.645144	0.939581	-5.68968	No Change
seq.11678.105	Gap junction delta-2 protein	57369	GJD2	-0.0413249	8.73497	-0.714841	0.478817	0.868102	-5.5534	No Change
seq.11681.8	Arf-GAP domain and FG repeat-containing protein 1	3267	AGFG1	-0.298817	12.295	-2.1333	0.0390216	0.583071	-3.79278	Down (pval < 0.05)
seq.11682.7	Thioredoxin-interacting protein	10628	TXNIP	-0.102632	11.0188	-1.1663	0.25033	0.751946	-5.16793	No Change
seq.11683.19	ADP-ribosylation factor-binding protein GGA3	23163	GGA3	-0.342863	11.4769	-1.93453	0.0600698	0.619198	-4.13088	No Change
seq.11690.47	Anaphase-promoting complex subunit 7	51434	ANAPC7	-0.0488435	9.05196	-1.41103	0.165889	0.712722	-4.88715	No Change
seq.11692.21	SHC-transforming protein 4	399694	SHC4	-0.0203098	9.30672	-0.365131	0.716918	0.961281	-5.72765	No Change
seq.11696.7	Cellular retinoic acid-binding protein 2	1382	CRABP2	0.512504	13.3661	4.77077	2.40283e-05	0.0464665	2.41761	Up (qval < 0.05)
seq.11699.16	Protein tyrosine phosphatase type IVA 2	8073	PTP4A2	0.00201756	9.95584	0.0167165	0.986745	0.995714	-5.78945	No Change
seq.11708.2	Lipocalin-1	3933	LCN1	0.0457663	9.52602	0.840588	0.405525	0.838282	-5.46385	No Change
seq.11709.29	Carnitine O-palmitoyltransferase 1, muscle isoform	1375	CPT1B	-0.0964872	11.3846	-0.8793	0.384438	0.826884	-5.43348	No Change
seq.11715.1	POU domain, class 2, transcription factor 1	5451	POU2F1	0.0572447	6.86834	1.07331	0.289499	0.777324	-5.26166	No Change
seq.11716.28	Leucine-rich repeat, immunoglobulin-like domain and transmembrane domain-containing protein 2	340745	LRIT2	-0.037408	9.15953	-0.578707	0.565999	0.905381	-5.63443	No Change
seq.11816.84	Tyrosine-protein kinase JAK2	3717	JAK2	-0.109072	12.6624	-0.5306	0.5986	0.917665	-5.65906	No Change
seq.11825.27	Peroxisome proliferator-activated receptor gamma coactivator 1-alpha	10891	PPARGC1A	-0.115973	9.35697	-1.83681	0.073601	0.620852	-4.28725	No Change
seq.11827.7	Nuclear receptor ROR-gamma	6097	RORC	-0.0285169	7.53555	-0.306075	0.761119	0.970432	-5.74604	No Change
seq.11837.7	Tumor necrosis factor receptor superfamily member 18	8784	TNFRSF18	0.143376	7.45477	1.94883	0.0582815	0.619198	-4.10744	No Change
seq.11838.130	Piezo-type mechanosensitive ion channel component 1	9780	PIEZO1	0.0478306	7.97315	0.794525	0.431531	0.844584	-5.49828	No Change
seq.11872.9	Protocadherin gamma-B1	56104	PCDHGB1	-0.151367	6.53529	-2.56277	0.0142107	0.471712	-2.97786	Down (pval < 0.05)
seq.11910.27	Homeobox protein DLX-4	1748	DLX4	-0.10552	8.87154	-0.670146	0.506577	0.88152	-5.58184	No Change
seq.11911.13	Leucine-rich repeat-containing protein 4B	94030	LRRC4B	-0.0161458	7.31591	-0.331126	0.74226	0.969162	-5.73863	No Change
seq.11926.23	Alpha- and gamma-adaptin-binding protein p34	79719	AAGAB	-0.1313	11.7306	-0.915346	0.36544	0.822567	-5.40401	No Change
seq.11934.9	Integrator complex subunit 3	65123	INTS3	-0.188687	7.98643	-1.61209	0.114725	0.675452	-4.62085	No Change
seq.11952.1	Immunoglobulin superfamily DCC subclass member 3	9543	IGDCC3	-0.006305	9.13665	-0.123786	0.902098	0.989392	-5.78245	No Change
seq.11955.1	Rho GTPase-activating protein 1	392	ARHGAP1	-0.0511648	9.98056	-1.08296	0.285247	0.77546	-5.25227	No Change
seq.11967.23	Cellular retinoic acid-binding protein 1	1381	CRABP1	0.008343	10.4239	0.086864	0.931209	0.989488	-5.78607	No Change
seq.11969.5	Protein S100-A2	6273	S100A2	-0.0768692	8.67655	-0.64783	0.520758	0.883346	-5.59537	No Change
seq.11988.24	Receptor-type tyrosine-protein phosphatase H	5794	PTPRH	-0.0475192	10.1046	-0.775192	0.442739	0.850072	-5.51217	No Change
seq.11989.35	ER membrane protein complex subunit 1	23065	EMC1	-0.0105622	9.25163	-0.227167	0.821439	0.976821	-5.76558	No Change
seq.12001.7	Tight junction protein ZO-1	7082	TJP1	0.347239	9.61429	1.62368	0.112221	0.674554	-4.60457	No Change
seq.12008.3	T-cell antigen CD7	924	CD7	0.0822461	9.65758	0.92115	0.362439	0.821913	-5.39916	No Change
seq.12014.19	6-pyruvoyl tetrahydrobiopterin synthase	5805	PTS	0.0325296	8.43679	0.497003	0.62188	0.927797	-5.67501	No Change
seq.12016.60	E3 ubiquitin-protein ligase CBL	867	CBL	-0.164925	13.1762	-1.03207	0.308175	0.78213	-5.30088	No Change
seq.12018.84	Thiamin pyrophosphokinase 1	27010	TPK1	-0.00383144	9.84433	-0.109434	0.9134	0.989488	-5.78401	No Change
seq.12020.39	Bisphosphoglycerate mutase	669	BPGM	-0.0218855	10.6808	-0.146913	0.883931	0.986045	-5.77954	No Change
seq.12022.12	Mothers against decapentaplegic homolog 4	4089	SMAD4	-0.021664	8.42773	-0.24043	0.811212	0.976821	-5.7627	No Change
seq.12030.82	Desmin	1674	DES	0.0405839	10.7573	0.253874	0.80088	0.976821	-5.75961	No Change
seq.12033.3	Mitotic checkpoint serine/threonine-protein kinase BUB1	699	BUB1	-0.0711144	8.23099	-0.719416	0.476025	0.866077	-5.55039	No Change
seq.12034.28	Adenylyl cyclase-associated protein 1	10487	CAP1	-0.0429453	12.1085	-0.120248	0.904883	0.989488	-5.78285	No Change
seq.12041.33	Heat shock 70 kDa protein 1-like	3305	HSPA1L	0.00288291	9.87443	0.0291237	0.976909	0.993769	-5.78918	No Change
seq.12046.51	TAR DNA-binding protein 43	23435	TARDBP	0.0607928	8.90985	1.36519	0.179747	0.71598	-4.94343	No Change
seq.12329.21	Ribosomal protein S6 kinase alpha-1	6195	RPS6KA1	-0.219858	8.20885	-1.94907	0.0582512	0.619198	-4.10704	No Change
seq.12332.7	Eukaryotic elongation factor 2 kinase	29904	EEF2K	0.185583	10.4566	1.55654	0.127376	0.686164	-4.69754	No Change
seq.12333.87	Ribose-5-phosphate isomerase	22934	RPIA	-0.0217104	10.0937	-0.211006	0.833943	0.976821	-5.76887	No Change
seq.12334.25	Serine hydroxymethyltransferase, cytosolic	6470	SHMT1	-0.00291651	9.4828	-0.016228	0.987132	0.995714	-5.78946	No Change
seq.12338.27	Pikachurin	133584	EGFLAM	0.191062	12.658	1.89232	0.0656268	0.620852	-4.19923	No Change
seq.12340.17	Alanine--tRNA ligase, cytoplasmic	16	AARS1	-0.139541	11.8718	-0.700125	0.48786	0.871565	-5.56296	No Change
seq.12341.8	Dual specificity protein phosphatase 6	1848	DUSP6	-0.0355417	10.704	-0.702056	0.486668	0.8711	-5.56172	No Change
seq.12343.14	Arf-GAP with coiled-coil, ANK repeat and PH domain-containing protein 2	23527	ACAP2	-0.145683	9.48994	-2.22338	0.0318438	0.56866	-3.63109	Down (pval < 0.05)
seq.12345.4	Anaphase-promoting complex subunit 10	10393	ANAPC10	-0.0294317	9.55862	-1.00101	0.322779	0.789499	-5.32947	No Change
seq.12347.29	Cerebral cavernous malformations 2 protein	83605	CCM2	-0.104629	11.7956	-1.38232	0.174466	0.714861	-4.92259	No Change
seq.12348.46	Serine--tRNA ligase, mitochondrial	54938	SARS2	-0.140958	10.3484	-1.04395	0.302713	0.778253	-5.28973	No Change
seq.12350.86	Protein C-ets-2	2114	ETS2	0.0833734	10.4615	1.22747	0.226749	0.737466	-5.10233	No Change
seq.12352.70	Arrestin domain-containing protein 3	57561	ARRDC3	0.205014	8.94992	1.75748	0.0864104	0.635062	-4.40923	No Change
seq.12355.223	Ribosome-recycling factor, mitochondrial	92399	MRRF	-0.130502	10.4528	-1.98911	0.0534879	0.619198	-4.04067	No Change
seq.12356.65	Sorcin	6717	SRI	0.0718119	10.9892	0.741874	0.462454	0.859386	-5.53534	No Change
seq.12357.41	Synaptosomal-associated protein 29	9342	SNAP29	-0.121326	9.58328	-2.03811	0.04812	0.603167	-3.95797	Down (pval < 0.05)
seq.12358.6	Immunoglobulin-binding protein 1	3476	IGBP1	-0.0404484	12.3562	-0.328696	0.744083	0.969162	-5.73937	No Change
seq.12361.102	Ras-related protein R-Ras2	22800	RRAS2	0.0372216	8.95776	0.57965	0.565369	0.905381	-5.63392	No Change
seq.12363.70	Tribbles homolog 2	28951	TRIB2	-0.0373311	10.0287	-0.720158	0.475573	0.866068	-5.5499	No Change
seq.12365.108	RuvB-like 1	8607	RUVBL1	-0.210693	10.9302	-1.67891	0.100887	0.655361	-4.52553	No Change
seq.12366.16	Gamma-crystallin D	1421	CRYGD	-0.0312128	8.13449	-0.577049	0.567107	0.906288	-5.63531	No Change
seq.12367.52	Macoilin	55219	MACO1	0.0482837	6.76062	0.827314	0.412918	0.839494	-5.47397	No Change
seq.12368.18	Histone acetyltransferase KAT2B	8850	KAT2B	-0.00486842	8.34897	-0.112814	0.910737	0.989488	-5.78366	No Change
seq.12370.30	Apolipoprotein F	319	APOF	0.102669	13.628	0.703085	0.486034	0.870858	-5.56105	No Change
seq.12373.73	Transformer-2 protein homolog beta	6434	TRA2B	0.227251	10.5833	2.36765	0.0227735	0.552126	-3.36167	Up (pval < 0.05)
seq.12374.8	Platelet-activating factor acetylhydrolase IB subunit gamma	5050	PAFAH1B3	0.173622	13.5754	1.23852	0.222669	0.733852	-5.09015	No Change
seq.12376.85	Cyclin-dependent kinase 4 inhibitor D	1032	CDKN2D	-0.241557	11.215	-1.42453	0.161971	0.711184	-4.87025	No Change
seq.12378.71	Tapasin	6892	TAPBP	0.0247398	10.9136	0.215494	0.830466	0.976821	-5.76798	No Change
seq.12381.26	Carbonyl reductase [NADPH] 1	873	CBR1	0.151992	11.288	1.85909	0.0703066	0.620852	-4.25218	No Change
seq.12382.2	Probable ATP-dependent RNA helicase DDX58	23586	DDX58	0.035245	9.13755	0.861467	0.394064	0.83117	-5.44763	No Change
seq.12384.92	COP9 signalosome complex subunit 7b	64708	COPS7B	-0.0979635	11.8489	-0.339317	0.736128	0.969162	-5.73608	No Change
seq.12385.4	Calpain-3	825	CAPN3	0.190251	11.6965	0.901238	0.372802	0.825886	-5.41568	No Change
seq.12386.11	Aminopeptidase B	6051	RNPEP	0.218961	10.9577	2.16032	0.0367317	0.575124	-3.74482	Up (pval < 0.05)
seq.12387.7	PDZ and LIM domain protein 4	8572	PDLIM4	0.00934702	8.74977	0.0557902	0.955784	0.991466	-5.78813	No Change
seq.12389.4	Origin recognition complex subunit 6	23594	ORC6	-0.0188014	10.2669	-0.283064	0.778573	0.972652	-5.75233	No Change
seq.12391.27	PDZ domain-containing protein 7	79955	PDZD7	0.0103122	8.49595	0.106105	0.916024	0.989488	-5.78434	No Change
seq.12392.30	ADP-ribosylation factor-like protein 1	400	ARL1	-0.145471	10.7123	-1.29712	0.201947	0.72299	-5.02389	No Change
seq.12394.53	Transmembrane protein C16orf54	283897	C16orf54	-0.291467	8.54505	-1.90403	0.0640438	0.620852	-4.1804	No Change
seq.12395.86	Aspartate--tRNA ligase, mitochondrial	55157	DARS2	-0.448866	12.5217	-1.17479	0.246956	0.751922	-5.15901	No Change
seq.12396.19	3-hydroxyisobutyryl-CoA hydrolase, mitochondrial	26275	HIBCH	-0.219835	11.7089	-0.845485	0.402818	0.836414	-5.46008	No Change
seq.12398.15	Paired box protein Pax-4		PAX4	0.0502803	8.51908	0.533596	0.596544	0.917665	-5.65758	No Change
seq.12399.194	Coiled-coil domain-containing protein 50	152137	CCDC50	-0.0167495	10.1874	-0.178717	0.859053	0.982861	-5.77472	No Change
seq.12400.25	Ubiquitin-conjugating enzyme E2 T	29089	UBE2T	-0.0845125	9.19015	-1.72308	0.0925191	0.643065	-4.4607	No Change
seq.12401.3	AMSH-like protease	57559	STAMBPL1	-0.0339124	10.2362	-0.712624	0.480173	0.868102	-5.55485	No Change
seq.12403.30	Ras-related protein Rab-39B	116442	RAB39B	-0.0192017	10.1135	-0.322252	0.748923	0.969426	-5.74132	No Change
seq.12406.119	GTP-binding protein Di-Ras3	9077	DIRAS3	-0.2424	9.98511	-0.996451	0.32496	0.792122	-5.3336	No Change
seq.12408.333	Ras-related protein Rab-22A	57403	RAB22A	0.0426125	10.016	0.317591	0.75243	0.969426	-5.7427	No Change
seq.12409.90	Ras-related protein Rab-7b	338382	RAB7B	0.101047	9.12534	1.79768	0.0797023	0.631842	-4.34798	No Change
seq.12411.60	Protein max	4149	MAX	-0.15094	10.3732	-0.747323	0.459195	0.856993	-5.53161	No Change
seq.12415.122	Endothelial differentiation-related factor 1	8721	EDF1	-0.0630921	11.1653	-0.835141	0.408549	0.83891	-5.46802	No Change
seq.12417.46	EKC/KEOPS complex subunit TPRKB	51002	TPRKB	-0.161344	10.2867	-1.54585	0.129937	0.691062	-4.71203	No Change
seq.12420.10	Glycerol-3-phosphate dehydrogenase 1-like protein	23171	GPD1L	-0.0429483	13.4731	-0.367046	0.7155	0.961051	-5.727	No Change
seq.12422.143	Arachidonate 15-lipoxygenase B	247	ALOX15B	0.0502352	9.06902	0.510353	0.612581	0.922746	-5.66879	No Change
seq.12423.38	APOBEC1 complementation factor	29974	A1CF	-0.0157047	10.0623	-0.144902	0.885509	0.986084	-5.77981	No Change
seq.12424.107	Thymocyte nuclear protein 1	29087	THYN1	-0.0286824	9.0502	-0.36758	0.715105	0.961051	-5.72681	No Change
seq.12425.104	ADP-ribosylation factor 6	382	ARF6	-0.0558634	10.4853	-1.32868	0.191409	0.718992	-4.98705	No Change
seq.12426.19	MOB kinase activator 1A	55233	MOB1A	-0.127904	11.9237	-1.42303	0.162401	0.711184	-4.87213	No Change
seq.12427.8	M-phase inducer phosphatase 2	994	CDC25B	-0.0918203	11.9285	-1.56427	0.125552	0.682842	-4.68701	No Change
seq.12428.2	Lysophospholipase-like protein 1	127018	LYPLAL1	0.00876686	9.66681	0.17498	0.861969	0.982934	-5.77534	No Change
seq.12430.78	Polyadenylate-binding protein-interacting protein 1	10605	PAIP1	-0.0415442	9.84413	-0.795533	0.430951	0.84418	-5.49755	No Change
seq.12431.13	Protein pelota homolog	53918	PELO	-0.0623878	10.8696	-0.99054	0.327804	0.794855	-5.33892	No Change
seq.12432.23	Calcyclin-binding protein	27101	CACYBP	-0.355226	12.013	-1.82389	0.0755704	0.620852	-4.30742	No Change
seq.12433.8	ADP-ribosylation factor-like protein 11	115761	ARL11	-0.157607	12.2093	-1.88763	0.0662719	0.620852	-4.20677	No Change
seq.12434.25	IST1 homolog	9798	IST1	-0.205664	11.7942	-1.87661	0.0678054	0.620852	-4.22437	No Change
seq.12436.84	Glutathione S-transferase omega-1	9446	GSTO1	0.0070187	11.2608	0.0634249	0.949741	0.989488	-5.78771	No Change
seq.12437.18	Serine/threonine-protein kinase ULK3	25989	ULK3	0.0460141	8.80549	1.40792	0.166801	0.712722	-4.89101	No Change
seq.12438.127	DNA-3-methyladenine glycosylase	4350	MPG	0.0070309	8.77537	0.095857	0.924108	0.989488	-5.7853	No Change
seq.12439.67	Interferon regulatory factor 9	10379	IRF9	-0.0332431	8.63894	-0.512508	0.611086	0.922643	-5.66777	No Change
seq.12442.4	Rho-related GTP-binding protein RhoD	29984	RHOD	0.0608834	8.08889	0.566824	0.573969	0.90895	-5.6407	No Change
seq.12444.39	Nuclear receptor subfamily 5 group A member 2	2494	NR5A2	-0.0166566	8.88472	-0.279522	0.78127	0.972652	-5.75326	No Change
seq.12445.50	Ankyrin repeat domain-containing protein 27	84079	ANKRD27	0.0378845	9.80029	0.894084	0.376571	0.826884	-5.42153	No Change
seq.12449.16	Peptidyl-prolyl cis-trans isomerase H	10465	PPIH	-0.0658456	10.4327	-0.516873	0.608062	0.92128	-5.6657	No Change
seq.12450.42	Phosphomevalonate kinase	10654	PMVK	-0.155145	10.4093	-1.38386	0.173996	0.714861	-4.9207	No Change
seq.12451.62	Transcription regulator protein BACH1	571	BACH1	-0.032341	10.7765	-0.312145	0.756535	0.969426	-5.74429	No Change
seq.12452.32	Histone-lysine N-methyltransferase SUV420H2	84787	KMT5C	-0.0167675	9.91344	-0.288297	0.774593	0.972652	-5.75094	No Change
seq.12453.161	Nuclear RNA export factor 1	10482	NXF1	0.0436865	8.69605	0.609839	0.545383	0.903315	-5.61737	No Change
seq.12454.105	N-terminal Xaa-Pro-Lys N-methyltransferase 1	28989	NTMT1	0.066737	8.85463	1.47489	0.14799	0.703353	-4.80596	No Change
seq.12455.48	Myoneurin	55892	MYNN	0.020021	9.14076	0.36137	0.719705	0.962624	-5.72891	No Change
seq.12456.5	6-phosphofructo-2-kinase/fructose-2,6-bisphosphatase 3	5209	PFKFB3	0.0481163	11.8819	0.682919	0.498554	0.878302	-5.5739	No Change
seq.12457.10	1,2-dihydroxy-3-keto-5-methylthiopentene dioxygenase	55256	ADI1	0.0469742	9.69025	0.471582	0.639761	0.93786	-5.68639	No Change
seq.12458.79	Calcineurin B homologous protein 1	11261	CHP1	0.0635102	11.8426	0.647427	0.521016	0.883346	-5.59561	No Change
seq.12459.13	Pleckstrin homology domain-containing family A member 1	59338	PLEKHA1	0.0436578	8.27911	0.88792	0.379838	0.826884	-5.42653	No Change
seq.12460.18	Proteasome subunit alpha type-7	5688	PSMA7	0.0124943	13.2953	0.0987521	0.921823	0.989488	-5.78504	No Change
seq.12461.8	NAD-dependent protein deacylase sirtuin-5, mitochondrial	23408	SIRT5	-0.00057198	11.489	-0.00679195	0.994614	0.998208	-5.78956	No Change
seq.12462.20	Histone-lysine N-methyltransferase SETMAR	6419	SETMAR	-0.0926195	9.03018	-1.47184	0.14881	0.703353	-4.80991	No Change
seq.12463.7	Kelch-like protein 13	90293	KLHL13	0.0527415	11.2107	0.732829	0.467892	0.86421	-5.54145	No Change
seq.12466.7	Heterogeneous nuclear ribonucleoprotein A1	3178	HNRNPA1	-0.239807	12.559	-1.40894	0.166502	0.712722	-4.88975	No Change
seq.12469.19	Microtubule-associated protein RP/EB family member 1	22919	MAPRE1	-0.556005	13.5279	-2.34678	0.0239222	0.554771	-3.40141	Down (pval < 0.05)
seq.12471.47	Double-stranded RNA-binding protein Staufen homolog 1	6780	STAU1	-0.0138794	10.6278	-0.310787	0.75756	0.969426	-5.74469	No Change
seq.12473.48	BTB/POZ domain-containing protein KCTD5	54442	KCTD5	0.0820199	9.52311	1.06812	0.291807	0.778253	-5.26668	No Change
seq.12475.48	Chloride intracellular channel protein 5	53405	CLIC5	0.252595	12.166	1.89822	0.0648248	0.620852	-4.18975	No Change
seq.12476.50	Fructose-2,6-bisphosphatase TIGAR	57103	TIGAR	-0.14642	10.192	-1.60673	0.1159	0.675452	-4.62836	No Change
seq.12477.42	Translin	7247	TSN	0.0836496	10.3038	0.909767	0.36834	0.822567	-5.40865	No Change
seq.12478.15	60S ribosomal protein L30	6156	RPL30	0.0215058	12.8227	0.195403	0.846057	0.977732	-5.77182	No Change
seq.12479.50	cAMP-dependent protein kinase type I-beta regulatory subunit	5575	PRKAR1B	-0.167053	10.9115	-1.03808	0.305406	0.77954	-5.29526	No Change
seq.12480.9	OTU domain-containing protein 5	55593	OTUD5	-0.0535547	11.2027	-0.369735	0.71351	0.961051	-5.72608	No Change
seq.12482.5	Nucleosome-remodeling factor subunit BPTF	2186	BPTF	0.0258485	10.2425	0.793163	0.432315	0.845022	-5.49927	No Change
seq.12483.62	Nuclear receptor ROR-beta	6096	RORB	0.115958	9.23702	0.927575	0.359135	0.820309	-5.39376	No Change
seq.12484.67	Phosphatidylinositol transfer protein beta isoform	23760	PITPNB	-0.0601849	11.4545	-0.640988	0.525149	0.885663	-5.59943	No Change
seq.12486.8	Glutaredoxin-2, mitochondrial	51022	GLRX2	-0.000272345	9.44784	-0.00682462	0.994588	0.998208	-5.78956	No Change
seq.12488.9	Malignant T-cell-amplified sequence 1	28985	MCTS1	0.139043	8.48022	1.27819	0.208474	0.724295	-5.0456	No Change
seq.12490.92	Ragulator complex protein LAMTOR3	8649	LAMTOR3	0.0181899	10.7585	0.389163	0.699199	0.956201	-5.71924	No Change
seq.12493.42	Ubiquitin thioesterase OTUB2	78990	OTUB2	-0.0545472	9.25248	-0.680917	0.499807	0.878302	-5.57515	No Change
seq.12494.99	Gamma-aminobutyric acid receptor-associated protein-like 2	11345	GABARAPL2	-0.252462	11.4517	-1.70637	0.095614	0.643065	-4.4854	No Change
seq.12497.29	Tudor-interacting repair regulator protein	84309	NUDT16L1	-0.0202033	12.4924	-0.138471	0.890556	0.986692	-5.78066	No Change
seq.12498.12	Tax1-binding protein 3	30851	TAX1BP3	0.0482468	12.3919	0.493025	0.624663	0.929013	-5.67683	No Change
seq.12499.108	Endophilin-A1	6456	SH3GL2	-0.232875	13.466	-1.02752	0.310288	0.783075	-5.30513	No Change
seq.12500.88	SUMO-activating enzyme subunit 2	10054	UBA2	0.0285873	11.026	0.405205	0.687464	0.956201	-5.71334	No Change
seq.12501.10	Tubulin-specific chaperone A	6902	TBCA	0.172884	11.8943	1.1146	0.271608	0.768086	-5.22094	No Change
seq.12503.5	Ovarian cancer G-protein coupled receptor 1	8111	GPR68	-0.163089	9.59306	-1.38598	0.173354	0.714861	-4.9181	No Change
seq.12504.26	Leiomodin-1	25802	LMOD1	0.0334344	10.6592	0.62338	0.536538	0.895376	-5.60968	No Change
seq.12507.16	Inositol-trisphosphate 3-kinase C	80271	ITPKC	0.0111245	9.17715	0.325989	0.746115	0.969162	-5.74019	No Change
seq.12508.9	Charged multivesicular body protein 3	100526767	CHMP3	-0.169491	12.0882	-1.45356	0.153791	0.704621	-4.83343	No Change
seq.12509.115	COMM domain-containing protein 1	150684	COMMD1	-0.228611	10.0911	-0.77351	0.443722	0.850072	-5.51337	No Change
seq.12510.3	Signal-transducing adaptor protein 1	26228	STAP1	0.0219287	11.0292	0.388995	0.699322	0.956201	-5.7193	No Change
seq.12511.83	Solute carrier family 41 member 2	84102	SLC41A2	0.229704	9.85486	1.17815	0.245628	0.751922	-5.15546	No Change
seq.12513.8	Glycolipid transfer protein	51228	GLTP	-0.0758678	9.8821	-2.02372	0.0496456	0.604778	-3.98243	Down (pval < 0.05)
seq.12514.16	tRNA (guanine-N(7)-)-methyltransferase	4234	METTL1	0.0144964	10.1755	0.316573	0.753197	0.969426	-5.743	No Change
seq.12515.45	Uridine-cytidine kinase 2	7371	UCK2	-0.0599773	10.027	-0.648044	0.520622	0.883346	-5.59524	No Change
seq.12516.13	Transcriptional enhancer factor TEF-3	7004	TEAD4	0.0219895	8.98733	0.425353	0.672836	0.952027	-5.70559	No Change
seq.12517.52	Programmed cell death protein 5	9141	PDCD5	0.0891848	13.8309	0.88224	0.382865	0.826884	-5.43112	No Change
seq.12518.289	Protein polybromo-1	55193	PBRM1	0.00547031	9.51916	0.0566143	0.955131	0.991466	-5.78809	No Change
seq.12521.3	Cyclin-dependent kinase 4 inhibitor C	1031	CDKN2C	-0.0161854	9.37185	-0.239312	0.812073	0.976821	-5.76295	No Change
seq.12522.6	UV excision repair protein RAD23 homolog B	5887	RAD23B	-0.0664401	12.9696	-0.587172	0.560355	0.904927	-5.62987	No Change
seq.12524.18	Diamine acetyltransferase 2	112483	SAT2	0.0109728	10.0869	0.243096	0.809161	0.976821	-5.7621	No Change
seq.12527.50	Thyroid hormone receptor alpha	7067	THRA	-0.18978	10.4325	-1.53649	0.132212	0.692159	-4.72465	No Change
seq.12528.40	ATPase WRNIP1	56897	WRNIP1	-0.0294397	9.06417	-0.601258	0.551026	0.903731	-5.62216	No Change
seq.12529.32	Inactive peptidyl-prolyl cis-trans isomerase FKBP6	8468	FKBP6	-0.308378	12.1037	-1.71317	0.094345	0.643065	-4.47538	No Change
seq.12530.14	Cyclin-dependent kinases regulatory subunit 1	1163	CKS1B	-0.0106774	11.7422	-0.176063	0.861124	0.982934	-5.77516	No Change
seq.12531.5	Endogenous retrovirus group V member 1 Env polyprotein		ERVV-1	-0.0396614	10.2171	-0.515914	0.608726	0.92128	-5.66616	No Change
seq.12532.28	Ubiquitin-conjugating enzyme E2 R1	997	CDC34	-0.204098	10.6116	-1.67085	0.102479	0.659629	-4.53721	No Change
seq.12533.135	Cytohesin-2	9266	CYTH2	0.0307303	9.29101	0.579998	0.565136	0.905381	-5.63374	No Change
seq.12534.10	Calcium-binding and coiled-coil domain-containing protein 2	10241	CALCOCO2	0.000788586	10.6777	0.0189831	0.984948	0.995508	-5.78941	No Change
seq.12535.2	DNA repair protein XRCC1	7515	XRCC1	-0.0351905	8.7332	-0.339154	0.73625	0.969162	-5.73613	No Change
seq.12536.46	Myotubularin-related protein 6	9107	MTMR6	0.0218934	7.81486	0.324909	0.746926	0.969269	-5.74052	No Change
seq.12537.88	Transcriptional activator protein Pur-alpha	5813	PURA	-0.0784042	11.0861	-0.881843	0.383077	0.826884	-5.43144	No Change
seq.12538.19	Regulator of G-protein signaling 7	6000	RGS7	-0.0187196	9.27768	-0.326134	0.746006	0.969162	-5.74015	No Change
seq.12540.25	Rho-related GTP-binding protein RhoG	391	RHOG	-0.130517	10.5934	-1.35578	0.182698	0.718992	-4.95477	No Change
seq.12543.76	Zinc finger protein 560	147741	ZNF560	-0.142733	9.00944	-0.897895	0.37456	0.825966	-5.41842	No Change
seq.12546.1	Smoothelin	6525	SMTN	-0.343793	9.75555	-1.51172	0.138386	0.692159	-4.75769	No Change
seq.12548.75	Ras-related GTP-binding protein C	64121	RRAGC	0.161584	7.89731	2.0419	0.0477254	0.601309	-3.95151	Up (pval < 0.05)
seq.12549.33	Hematopoietic prostaglandin D synthase	27306	HPGDS	0.211838	11.4876	1.85277	0.0712286	0.620852	-4.26217	No Change
seq.12551.3	E3 ubiquitin-protein ligase Itchy homolog	83737	ITCH	-0.241514	10.393	-0.730557	0.469264	0.864585	-5.54298	No Change
seq.12553.5	Serine/threonine-protein kinase VRK1	7443	VRK1	-0.0928823	9.34118	-2.16854	0.0360589	0.570437	-3.73013	Down (pval < 0.05)
seq.12554.10	DNA repair protein RAD51 homolog 4	5892	RAD51D	-0.138183	10.0841	-1.46163	0.151575	0.703636	-4.82308	No Change
seq.12556.7	Ubiquitin-conjugating enzyme E2 C	11065	UBE2C	-0.0312872	8.9996	-0.207424	0.83672	0.976821	-5.76957	No Change
seq.12557.18	RNA-binding protein Nova-1	4857	NOVA1	-0.222724	8.90334	-0.90973	0.368359	0.822567	-5.40868	No Change
seq.12558.3	Ubiquitin-associated and SH3 domain-containing protein B	84959	UBASH3B	-0.501962	13.7622	-1.54322	0.130573	0.691062	-4.71558	No Change
seq.12560.9	5'(3')-deoxyribonucleotidase, cytosolic type	30833	NT5C	0.298269	10.5825	2.45705	0.0183941	0.534607	-3.18848	Up (pval < 0.05)
seq.12562.1	Serine/threonine-protein kinase N1	5585	PKN1	-0.0996773	9.94782	-1.39664	0.170146	0.714861	-4.90499	No Change
seq.12563.2	Tumor necrosis factor alpha-induced protein 8	25816	TNFAIP8	-0.247478	10.845	-1.90255	0.0642416	0.620852	-4.18278	No Change
seq.12564.9	60S ribosome subunit biogenesis protein NIP7 homolog	51388	NIP7	-0.0822395	10.7791	-0.457565	0.649716	0.941882	-5.69242	No Change
seq.12568.14	Kelch-like ECH-associated protein 1	9817	KEAP1	0.0386717	6.2585	0.559138	0.579153	0.910587	-5.6447	No Change
seq.12569.25	T-complex protein 1 subunit epsilon	22948	CCT5	-0.0860741	14.5183	-0.480439	0.633506	0.932839	-5.68249	No Change
seq.12571.14	ADP-ribosylation factor-like protein 3	403	ARL3	-0.0837758	9.97607	-0.681003	0.499753	0.878302	-5.5751	No Change
seq.12572.236	Embryonal Fyn-associated substrate	10278	EFS	-0.135317	10.1358	-1.71609	0.0938042	0.643065	-4.47106	No Change
seq.12573.80	Tripartite motif-containing protein 3	10612	TRIM3	-0.118157	8.90991	-1.39025	0.172062	0.714861	-4.91286	No Change
seq.12574.36	Endothelin-2	1907	EDN2	0.0461824	10.195	0.661325	0.512157	0.881738	-5.58724	No Change
seq.12575.30	C-1-tetrahydrofolate synthase, cytoplasmic	4522	MTHFD1	-0.0842896	13.1761	-0.552943	0.583348	0.911796	-5.64788	No Change
seq.12576.21	Melanoma-associated antigen 3	4102	MAGEA3	0.0539016	8.50388	1.04306	0.303121	0.778253	-5.29057	No Change
seq.12577.100	Flap endonuclease 1	2237	FEN1	-0.0406986	9.35601	-0.39877	0.692162	0.956201	-5.71573	No Change
seq.12578.13	ADP-ribosylation factor 3	377	ARF3	0.0220928	10.3129	0.231057	0.818436	0.976821	-5.76475	No Change
seq.12580.7	Proteasome subunit beta type-5	5693	PSMB5	-0.0685807	9.66501	-0.958831	0.343345	0.81045	-5.36697	No Change
seq.12581.39	Inositol monophosphatase 2	3613	IMPA2	-0.0431138	8.96372	-0.356299	0.72347	0.964171	-5.7306	No Change
seq.12583.77	Serine/threonine-protein kinase A-Raf	369	ARAF	-0.0414355	10.0208	-0.175453	0.8616	0.982934	-5.77526	No Change
seq.12585.39	DNA excision repair protein ERCC-1	2067	ERCC1	0.135409	8.57943	1.36645	0.179353	0.71598	-4.9419	No Change
seq.12587.65	ADP-ribosylation factor-like protein 2	402	ARL2	0.129147	9.99704	1.32775	0.191711	0.718992	-4.98814	No Change
seq.12591.27	Oligophrenin-1	4983	OPHN1	-0.352771	10.3937	-1.84834	0.0718793	0.620852	-4.26914	No Change
seq.12593.33	p53 and DNA damage-regulated protein 1	81572	PDRG1	-0.109123	10.8613	-1.21825	0.230193	0.737466	-5.11241	No Change
seq.12594.5	Grancalcin	25801	GCA	-0.27779	8.83019	-1.5336	0.13292	0.692159	-4.72852	No Change
seq.12595.11	Tropomodulin-1	7111	TMOD1	0.0242625	11.0698	0.209556	0.835067	0.976821	-5.76915	No Change
seq.12597.68	Autophagy protein 5	9474	ATG5	-0.110241	9.75962	-0.820365	0.416821	0.841264	-5.4792	No Change
seq.12599.10	Fermitin family homolog 3	83706	FERMT3	-0.0909796	14.0614	-0.525267	0.602268	0.918524	-5.66166	No Change
seq.12603.87	Polyadenylate-binding protein 4	8761	PABPC4	-0.0205443	12.4374	-0.209879	0.834817	0.976821	-5.76909	No Change
seq.12604.16	Polycomb protein SCMH1	22955	SCMH1	0.115471	10.2426	1.71304	0.0943693	0.643065	-4.47557	No Change
seq.12605.1	Exosome complex component RRP40	51010	EXOSC3	-0.0557265	9.92555	-0.311989	0.756653	0.969426	-5.74434	No Change
seq.12612.37	Proteasome subunit beta type-1	5689	PSMB1	0.15197	10.7632	1.37982	0.17523	0.714861	-4.92565	No Change
seq.12616.45	Nuclear receptor-binding protein	29959	NRBP1	-0.0701411	9.83407	-0.612852	0.543408	0.901364	-5.61567	No Change
seq.12617.2	Serine/threonine-protein kinase 24	8428	STK24	-0.270139	14.6242	-1.10811	0.274367	0.768086	-5.22743	No Change
seq.12618.50	Aldo-keto reductase family 1 member C1	1645	AKR1C1	-0.099664	7.67672	-1.79668	0.0798641	0.631842	-4.34952	No Change
seq.12619.14	Protein phosphatase 1A	5494	PPM1A	0.246323	11.3172	2.77063	0.0084145	0.441609	-2.54619	Up (pval < 0.05)
seq.12620.3	Septin-11	55752	SEPTIN11	0.0529498	11.1162	0.67305	0.504746	0.881504	-5.58005	No Change
seq.12621.55	Serine/threonine-protein phosphatase 2A 65 kDa regulatory subunit A alpha isoform	5518	PPP2R1A	-0.138321	12.2572	-1.10624	0.275163	0.768467	-5.22929	No Change
seq.12622.96	Histone-lysine N-methyltransferase ASH1L	55870	ASH1L	0.0290741	7.71614	0.514121	0.609967	0.921301	-5.66701	No Change
seq.12623.84	Protein Jumonji	3720	JARID2	0.0369121	8.70192	0.586359	0.560895	0.905381	-5.63031	No Change
seq.12625.138	Kelch-like protein 7	55975	KLHL7	-0.010901	9.50307	-0.172077	0.864236	0.983886	-5.7758	No Change
seq.12626.6	Sentrin-specific protease 7	57337	SENP7	0.0485407	7.67269	0.654673	0.516387	0.881827	-5.59127	No Change
seq.12627.97	Ubiquitin-like modifier-activating enzyme ATG7	10533	ATG7	-0.41013	11.6654	-0.947476	0.349028	0.812755	-5.3768	No Change
seq.12628.31	LanC-like protein 2	55915	LANCL2	0.0218515	13.722	0.153618	0.878676	0.984429	-5.7786	No Change
seq.12630.8	Arfaptin-2	23647	ARFIP2	0.0945748	10.8752	0.984433	0.33076	0.796781	-5.34439	No Change
seq.12632.14	Arylamine N-acetyltransferase 1	9	NAT1	-0.274525	10.6751	-1.60738	0.115757	0.675452	-4.62745	No Change
seq.12633.3	Tyrosine-protein phosphatase non-receptor type 9	5780	PTPN9	-0.0398339	8.71615	-0.951845	0.346834	0.812012	-5.37303	No Change
seq.12634.79	Breast cancer anti-estrogen resistance protein 3	8412	BCAR3	-0.203851	9.80381	-2.74558	0.00897316	0.441609	-2.59939	Down (pval < 0.05)
seq.12635.9	tRNA (cytosine(38)-C(5))-methyltransferase	1787	TRDMT1	-0.0227389	8.17508	-0.422353	0.675006	0.952715	-5.70676	No Change
seq.12636.113	N-lysine methyltransferase SMYD2	56950	SMYD2	0.00612672	7.76394	0.15131	0.880484	0.985454	-5.77893	No Change
seq.12637.7	Carnitine O-acetyltransferase	1384	CRAT	-0.26881	9.76563	-1.03584	0.306437	0.77954	-5.29736	No Change
seq.12641.3	Type II inositol 1,4,5-trisphosphate 5-phosphatase	3633	INPP5B	-0.223928	12.1843	-0.694586	0.491289	0.875574	-5.56651	No Change
seq.12643.4	Beta-arrestin-1	408	ARRB1	-0.488141	12.8881	-1.972	0.0554806	0.619198	-4.06917	No Change
seq.12644.63	Adenylosuccinate synthetase isozyme 2	159	ADSS2	-0.0898422	8.0914	-1.11336	0.272134	0.768086	-5.22218	No Change
seq.12646.2	Ribulose-phosphate 3-epimerase	6120	RPE	-0.136531	10.2713	-1.0242	0.311831	0.784344	-5.3082	No Change
seq.12647.52	Histone-lysine N-methyltransferase SETD2	29072	SETD2	0.0474866	7.66387	0.65577	0.515689	0.881751	-5.59061	No Change
seq.12650.43	Guanine nucleotide-binding protein G(k) subunit alpha	2773	GNAI3	-0.0899976	9.66588	-1.60613	0.116032	0.675452	-4.6292	No Change
seq.12651.21	[Pyruvate dehydrogenase (acetyl-transferring)] kinase isozyme 2, mitochondrial	5164	PDK2	0.0280723	9.14931	0.566785	0.573995	0.90895	-5.64073	No Change
seq.12652.37	Adenosylhomocysteinase 2	10768	AHCYL1	-0.261666	10.9774	-1.18628	0.242438	0.750876	-5.14684	No Change
seq.12653.13	Casein kinase I isoform gamma-2	1455	CSNK1G2	-0.057874	8.96865	-1.00876	0.319094	0.788585	-5.32242	No Change
seq.12655.30	Beta-soluble NSF attachment protein	63908	NAPB	-0.065982	10.6855	-1.45861	0.152401	0.7044	-4.82696	No Change
seq.12656.1	Kinesin light chain 1	3831	KLC1	-0.233757	10.3013	-1.24264	0.221161	0.73206	-5.08558	No Change
seq.12657.2	GDP-L-fucose synthase	7264	TSTA3	-0.0222685	10.4889	-0.285677	0.776585	0.972652	-5.75164	No Change
seq.12658.72	Pantothenate kinase 3	79646	PANK3	-0.222166	10.1446	-1.76376	0.0853321	0.635062	-4.39973	No Change
seq.12659.13	Obg-like ATPase 1	29789	OLA1	-0.244084	11.2487	-1.81361	0.0771681	0.628032	-4.32338	No Change
seq.12661.44	Gamma-aminobutyric acid receptor-associated protein-like 1	23710	GABARAPL1	-0.0683625	9.76002	-0.764145	0.44922	0.853008	-5.51996	No Change
seq.12662.82	Delta(3,5)-Delta(2,4)-dienoyl-CoA isomerase, mitochondrial	1891	ECH1	-0.0630781	9.11762	-0.815015	0.419841	0.842367	-5.4832	No Change
seq.12663.1	Thiosulfate sulfurtransferase	7263	TST	0.0962283	10.1612	0.566406	0.57425	0.90895	-5.64092	No Change
seq.12664.19	Tyrosine-protein phosphatase non-receptor type 13	5783	PTPN13	0.025286	7.95409	0.111355	0.911886	0.989488	-5.78381	No Change
seq.12665.16	Interleukin enhancer-binding factor 2	3608	ILF2	0.0610456	9.20559	0.970826	0.33741	0.805688	-5.35646	No Change
seq.12667.2	Guanine deaminase	9615	GDA	-0.240936	11.2885	-2.35961	0.0232098	0.554771	-3.377	Down (pval < 0.05)
seq.12668.7	Vacuolar protein sorting-associated protein 4B	9525	VPS4B	-0.0675004	12.2982	-0.763134	0.449815	0.853423	-5.52067	No Change
seq.12669.30	E3 ubiquitin-protein ligase HECW1	23072	HECW1	0.0376203	8.31273	1.10482	0.275773	0.769342	-5.23071	No Change
seq.12670.15	Cell cycle checkpoint protein RAD1	5810	RAD1	-0.0579388	8.20997	-1.22575	0.227389	0.737466	-5.10422	No Change
seq.12671.35	Sulfotransferase family cytosolic 1B member 1	27284	SULT1B1	-0.0143523	9.92828	-0.126595	0.899888	0.989392	-5.78212	No Change
seq.12675.14	Aspartate--tRNA ligase, cytoplasmic	1615	DARS1	-0.229983	15.2394	-1.1564	0.254309	0.753046	-5.17825	No Change
seq.12676.1	Protein kinase C and casein kinase substrate in neurons protein 1	29993	PACSIN1	-0.037457	10.9495	-0.36618	0.716141	0.961051	-5.72729	No Change
seq.12677.164	Protein flightless-1 homolog	2314	FLII	-0.227658	10.3055	-1.64055	0.108652	0.671655	-4.58066	No Change
seq.12678.66	U1 small nuclear ribonucleoprotein A	6626	SNRPA	-0.0242988	9.64358	-0.226628	0.821855	0.976821	-5.76569	No Change
seq.12681.63	Ubiquitin carboxyl-terminal hydrolase 21	27005	USP21	-0.0865799	11.5772	-1.42948	0.160551	0.710285	-4.86401	No Change
seq.12682.5	Kynurenine--oxoglutarate transaminase 3	56267	KYAT3	-0.159734	9.25773	-1.14716	0.25806	0.756786	-5.18781	No Change
seq.12683.156	Dihydropyrimidinase-related protein 5	56896	DPYSL5	-0.056428	8.85888	-1.15342	0.255513	0.753672	-5.18134	No Change
seq.12684.5	Adseverin	85477	SCIN	0.06484	11.6254	0.868002	0.390519	0.830558	-5.44248	No Change
seq.12685.57	Homer protein homolog 2	9455	HOMER2	-0.379722	8.28495	-1.99492	0.0528256	0.619198	-4.03096	No Change
seq.12686.15	3-mercaptopyruvate sulfurtransferase	4357	MPST	-0.138058	10.4613	-1.57514	0.123022	0.68119	-4.67213	No Change
seq.12687.2	2,4-dienoyl-CoA reductase, mitochondrial	1666	DECR1	-0.32925	13.0318	-1.11797	0.270184	0.768086	-5.21755	No Change
seq.12688.115	Ribosomal protein S6 kinase alpha-6	27330	RPS6KA6	0.00843127	10.7248	0.0755781	0.940128	0.989488	-5.78692	No Change
seq.12689.56	Actin-related protein 2/3 complex subunit 1B	10095	ARPC1B	-0.525169	14.1256	-1.88634	0.0664495	0.620852	-4.20883	No Change
seq.12690.33	Septin-10	151011	SEPTIN10	0.0548296	11.566	0.683996	0.497881	0.878302	-5.57322	No Change
seq.12691.44	Serine hydroxymethyltransferase, mitochondrial	6472	SHMT2	-0.285132	14.0692	-0.876969	0.385687	0.82791	-5.43534	No Change
seq.12692.56	Histone-lysine N-methyltransferase, H3 lysine-79 specific	84444	DOT1L	0.00828093	7.95555	0.0734959	0.941774	0.989488	-5.78707	No Change
seq.12693.2	SH3 domain-binding glutamic acid-rich-like protein	6451	SH3BGRL	-0.0360631	10.2323	-0.307032	0.760396	0.970056	-5.74576	No Change
seq.12694.28	Probable dimethyladenosine transferase	27292	DIMT1	0.0569025	6.97676	0.817349	0.418522	0.842068	-5.48146	No Change
seq.12695.62	Kelch-like protein 12	59349	KLHL12	0.0145126	7.85437	0.260729	0.795626	0.974811	-5.75797	No Change
seq.12696.166	Protein arginine N-methyltransferase 3	10196	PRMT3	-0.160967	8.53959	-1.0561	0.297194	0.778253	-5.2782	No Change
seq.12697.30	Phosphatidylinositol 5-phosphate 4-kinase type-2 alpha	5305	PIP4K2A	-0.215338	12.643	-1.13295	0.263911	0.760865	-5.20237	No Change
seq.12698.72	Importin subunit alpha-3	3840	KPNA4	0.0974499	9.65651	1.3529	0.183609	0.718992	-4.95823	No Change
seq.12699.28	T-complex protein 1 subunit theta	10694	CCT8	-0.081096	13.117	-0.500633	0.619345	0.927071	-5.67333	No Change
seq.12700.9	ATP-citrate synthase	47	ACLY	-0.0112602	9.45823	-0.3934	0.696092	0.956201	-5.71771	No Change
seq.12701.1	Eukaryotic translation initiation factor 1b	10289	EIF1B	-0.316029	13.0845	-1.7769	0.0831127	0.631842	-4.37978	No Change
seq.12702.13	E3 ubiquitin-protein ligase pellino homolog 2	57161	PELI2	-0.0169834	9.57023	-0.260981	0.795432	0.974811	-5.75791	No Change
seq.12703.6	Serine/threonine-protein kinase Nek7	140609	NEK7	-0.448632	14.063	-1.87994	0.0673386	0.620852	-4.21905	No Change
seq.12704.26	SH2 domain-containing protein 3C	10044	SH2D3C	-0.0616807	9.91911	-0.495712	0.622783	0.928225	-5.6756	No Change
seq.12705.9	Probable E3 ubiquitin-protein ligase HERC1	8925	HERC1	-0.0413269	8.29063	-0.837253	0.407374	0.83891	-5.46641	No Change
seq.12706.2	Serine/threonine-protein kinase MRCK alpha	8476	CDC42BPA	0.0229599	10.069	0.31267	0.75614	0.969426	-5.74414	No Change
seq.12707.26	Dihydropyrimidinase-related protein 3	1809	DPYSL3	-0.0763992	9.80909	-0.825071	0.414175	0.839494	-5.47566	No Change
seq.12708.91	Lethal(3)malignant brain tumor-like protein 2	83746	L3MBTL2	-0.0868015	9.91113	-0.812099	0.421493	0.842367	-5.48537	No Change
seq.12709.63	Histone H1x	8971	H1-10	-0.21101	10.8051	-0.962458	0.341543	0.808273	-5.3638	No Change
seq.12711.19	Gap junction alpha-8 protein	2703	GJA8	0.117208	8.59733	0.791725	0.433144	0.845612	-5.50031	No Change
seq.12712.9	High mobility group protein 20A	10363	HMG20A	0.010986	8.80573	0.278811	0.781812	0.972652	-5.75344	No Change
seq.12713.365	Regulator of G-protein signaling 19	10287	RGS19	-0.0308026	11.614	-0.451187	0.654266	0.94526	-5.6951	No Change
seq.12714.38	AP-1 complex subunit gamma-like 2	8906	AP1G2	-0.254937	11.468	-1.46374	0.151001	0.703353	-4.82037	No Change
seq.12715.30	mRNA-decapping enzyme 1B	196513	DCP1B	0.00765395	6.74753	0.0812197	0.935668	0.989488	-5.78651	No Change
seq.12716.3	Zinc finger protein 175	7728	ZNF175	-0.0379018	11.0168	-0.612221	0.543821	0.901719	-5.61603	No Change
seq.12717.65	TOX high mobility group box family member 3	27324	TOX3	-0.0665296	9.45838	-0.997218	0.324593	0.792122	-5.33291	No Change
seq.12718.43	Peptidyl-prolyl cis-trans isomerase NIMA-interacting 4	5303	PIN4	-0.25059	12.3551	-1.98761	0.0536605	0.619198	-4.04319	No Change
seq.12720.71	Ubiquilin-4	56893	UBQLN4	-0.129645	12.0371	-1.04588	0.301832	0.778253	-5.28791	No Change
seq.12721.4	Tax1-binding protein 1	8887	TAX1BP1	0.0573326	9.59313	1.07816	0.287358	0.777126	-5.25695	No Change
seq.12724.81	Cold-inducible RNA-binding protein	1153	CIRBP	-0.0641729	13.4237	-0.317514	0.752488	0.969426	-5.74273	No Change
seq.12726.3	Regulatory factor X-associated protein	5994	RFXAP	-0.0142534	9.21724	-0.280081	0.780844	0.972652	-5.75311	No Change
seq.12727.7	Prostaglandin F2 receptor negative regulator	5738	PTGFRN	0.181922	12.5053	2.36114	0.0231263	0.554771	-3.37409	Up (pval < 0.05)
seq.12729.12	Proteasome assembly chaperone 3	84262	PSMG3	-0.00336354	9.94196	-0.0319285	0.974686	0.993769	-5.7891	No Change
seq.12730.3	Kinetochore protein NDC80 homolog	10403	NDC80	-0.17049	12.4071	-1.74174	0.0891613	0.635062	-4.43288	No Change
seq.12731.12	Pleckstrin homology domain-containing family A member 7	144100	PLEKHA7	0.105214	7.1783	1.37406	0.176997	0.714861	-4.93266	No Change
seq.12732.13	MAGUK p55 subfamily member 7	143098	MPP7	0.0302723	11.848	0.862789	0.393345	0.830558	-5.44659	No Change
seq.12734.112	Kinesin-like protein KIF22	3835	KIF22	0.0294323	7.89716	0.498178	0.621059	0.927298	-5.67447	No Change
seq.12735.39	Cold shock domain-containing protein E1	7812	CSDE1	-0.113511	9.16449	-1.36527	0.179721	0.71598	-4.94333	No Change
seq.12737.12	Plastin-1	5357	PLS1	0.168157	10.8168	0.539655	0.592396	0.915816	-5.65458	No Change
seq.12738.43	Nischarin	11188	NISCH	-0.0611714	11.4721	-1.04454	0.302442	0.778253	-5.28917	No Change
seq.12740.55	Protein FEV	54738	FEV	-0.43573	10.7305	-2.35796	0.0233004	0.554771	-3.38014	Down (pval < 0.05)
seq.12742.160	Transmembrane protein 8B	51754	TMEM8B	0.0240966	10.986	0.255594	0.799561	0.976821	-5.7592	No Change
seq.12743.18	BAG family molecular chaperone regulator 5	9529	BAG5	0.0124332	8.65151	0.400996	0.690536	0.956201	-5.71491	No Change
seq.12746.4	Cytohesin-4	27128	CYTH4	-0.140847	10.0771	-1.31671	0.195355	0.719854	-5.00112	No Change
seq.12747.89	RNA-binding protein 3	5935	RBM3	0.0590972	13.9959	0.407533	0.685767	0.956023	-5.71246	No Change
seq.12748.6	Bromodomain testis-specific protein	676	BRDT	-0.0847579	9.32585	-2.32736	0.0250382	0.555246	-3.43817	Down (pval < 0.05)
seq.12750.9	Integrin beta-2	3689	ITGB2	-0.00843439	10.2303	-0.155801	0.876965	0.984429	-5.77829	No Change
seq.12751.26	Zinc fingers and homeoboxes protein 1	11244	ZHX1	-0.041324	8.25605	-0.605903	0.547968	0.903513	-5.61957	No Change
seq.12753.6	Amyloid beta A4 precursor protein-binding family B member 2	323	APBB2	-0.0309226	9.2406	-0.73458	0.466836	0.863275	-5.54027	No Change
seq.12754.14	Cold shock domain-containing protein C2	27254	CSDC2	0.0502696	10.8716	0.539291	0.592645	0.915888	-5.65476	No Change
seq.12756.3	Transcription regulator protein BACH2	60468	BACH2	0.0727001	10.8685	0.713861	0.479416	0.868102	-5.55404	No Change
seq.12758.47	Glutamate receptor ionotropic, delta-2	2895	GRID2	0.0516028	11.3274	0.361115	0.719894	0.962624	-5.729	No Change
seq.12759.47	Interleukin enhancer-binding factor 3	3609	ILF3	0.107192	8.87726	2.21326	0.0325868	0.56866	-3.6495	Up (pval < 0.05)
seq.12760.34	Zinc finger protein 774	342132	ZNF774	-0.00908548	8.86871	-0.198525	0.84363	0.976823	-5.77125	No Change
seq.12761.12	Amyloid beta A4 precursor protein-binding family B member 2	323	APBB2	0.0548735	9.96669	1.32753	0.191783	0.718992	-4.9884	No Change
seq.12763.69	Zinc finger protein 334	55713	ZNF334	0.064618	10.5303	1.16945	0.249073	0.751922	-5.16462	No Change
seq.12764.3	Engulfment and cell motility protein 1	9844	ELMO1	0.0928234	8.8585	0.557114	0.580522	0.910813	-5.64574	No Change
seq.12766.33	Probable G-protein coupled receptor 142	350383	GPR142	-0.0736933	7.90634	-0.91788	0.364127	0.822567	-5.4019	No Change
seq.12768.3	Protein phosphatase 1 regulatory subunit 3B	79660	PPP1R3B	0.176708	10.5472	0.767616	0.447177	0.851595	-5.51753	No Change
seq.12771.19	Zinc finger protein 180	7733	ZNF180	0.00119453	7.70442	0.0279909	0.977807	0.993769	-5.78921	No Change
seq.12772.8	Nuclear pore complex protein Nup98-Nup96	4928	NUP98	0.177515	8.36672	1.36107	0.181034	0.717509	-4.9484	No Change
seq.12774.12	Potassium/sodium hyperpolarization-activated cyclic nucleotide-gated channel 1	348980	HCN1	-0.0214139	8.66524	-0.199874	0.842581	0.976823	-5.771	No Change
seq.12775.6	High mobility group protein B3	3149	HMGB3	-0.0571912	11.3181	-0.52546	0.602135	0.918524	-5.66156	No Change
seq.12777.11	Splicing factor 1	7536	SF1	0.0132109	9.08253	0.269412	0.788984	0.974811	-5.75583	No Change
seq.12779.30	PR domain zinc finger protein 4	11108	PRDM4	-0.138688	12.043	-1.58562	0.120622	0.679395	-4.6577	No Change
seq.12781.2	RISC-loading complex subunit TARBP2	6895	TARBP2	-0.023683	8.86192	-0.565235	0.575039	0.909172	-5.64153	No Change
seq.12783.29	Heterogeneous nuclear ribonucleoprotein M	4670	HNRNPM	0.118961	11.1694	0.871451	0.388656	0.830558	-5.43974	No Change
seq.12784.10	Amyloid beta A4 precursor protein-binding family B member 3	10307	APBB3	-0.521571	10.6375	-2.62502	0.0121742	0.471712	-2.85095	Down (pval < 0.05)
seq.12785.49	Transcriptional regulator Kaiso	10009	ZBTB33	0.046687	7.01804	1.09701	0.279132	0.769387	-5.23846	No Change
seq.12786.61	Glycerophosphocholine phosphodiesterase GPCPD1	56261	GPCPD1	-0.0511498	9.05796	-0.58053	0.56478	0.905381	-5.63345	No Change
seq.12787.47	Zinc finger protein 134	7693	ZNF134	-0.0568629	8.37805	-0.775775	0.442398	0.850072	-5.51176	No Change
seq.12788.6	SAGA-associated factor 29 homolog	112869	SGF29	0.0647519	8.10518	1.06728	0.29218	0.778253	-5.26748	No Change
seq.12790.10	Coiled-coil domain-containing protein 51	79714	CCDC51	-0.0305816	9.1944	-0.505056	0.616263	0.925013	-5.67128	No Change
seq.12793.4	Piwi-like protein 1	9271	PIWIL1	-0.00351419	9.14856	-0.0354676	0.971882	0.993769	-5.78899	No Change
seq.12794.6	NACHT, LRR and PYD domains-containing protein 4	147945	NLRP4	-0.0392882	9.51415	-0.996209	0.325077	0.792122	-5.33382	No Change
seq.12795.2	Zinc finger protein 566	84924	ZNF566	-0.0371087	9.46367	-0.878153	0.385052	0.826939	-5.4344	No Change
seq.12796.44	Diphosphoinositol polyphosphate phosphohydrolase 1	11165	NUDT3	-0.0362559	8.23968	-0.40066	0.690781	0.956201	-5.71503	No Change
seq.12798.46	Electroneutral sodium bicarbonate exchanger 1	9498	SLC4A8	0.0153359	8.64146	0.258852	0.797063	0.97505	-5.75842	No Change
seq.12799.65	DnaJ homolog subfamily C member 27	51277	DNAJC27	0.00263707	8.99752	0.0273308	0.97833	0.993775	-5.78923	No Change
seq.12800.5	Tubulin polymerization-promoting protein family member 2	122664	TPPP2	0.431608	12.2483	3.99636	0.000265701	0.110764	0.368995	Up (pval < 0.05)
seq.12801.33	Interferon regulatory factor 2	3660	IRF2	-0.144964	8.81722	-1.29428	0.202917	0.72303	-5.02717	No Change
seq.12803.9	Zinc finger protein 329	79673	ZNF329	-0.0011322	8.47726	-0.0259114	0.979456	0.993927	-5.78927	No Change
seq.12804.5	Glucocorticoid modulatory element-binding protein 2	26205	GMEB2	0.0245678	8.17588	0.370869	0.712672	0.961051	-5.72569	No Change
seq.12807.89	Rho GTPase-activating protein 30	257106	ARHGAP30	0.0148828	10.1729	0.209887	0.83481	0.976821	-5.76909	No Change
seq.12808.103	Calcium-regulated heat-stable protein 1	23589	CARHSP1	0.0481169	10.4247	0.660816	0.51248	0.881738	-5.58755	No Change
seq.12811.55	Zinc finger protein 415	55786	ZNF415	-0.0751408	9.14787	-0.989322	0.328392	0.79549	-5.34002	No Change
seq.12812.25	Acylphosphatase-2	98	ACYP2	-0.0453425	12.8059	-0.38335	0.70347	0.957354	-5.72132	No Change
seq.12813.18	EH domain-binding protein 1	23301	EHBP1	0.0349036	9.72604	0.770073	0.445735	0.851034	-5.5158	No Change
seq.12814.17	RNA-binding protein 40	55599	RNPC3	0.0718541	8.68959	1.44323	0.156662	0.70691	-4.84661	No Change
seq.12815.9	Isoleucine--tRNA ligase, cytoplasmic	3376	IARS1	0.139935	8.36282	1.66626	0.103395	0.66092	-4.54383	No Change
seq.12817.1	GTP-binding protein GEM	2669	GEM	-0.419396	12.0065	-1.86803	0.069021	0.620852	-4.23802	No Change
seq.12818.159	Urea transporter 2	8170	SLC14A2	0.00547053	9.85189	0.107243	0.915127	0.989488	-5.78423	No Change
seq.12820.1	GRB2-related adapter protein	10750	GRAP	-0.00413288	10.7548	-0.0587825	0.953415	0.991315	-5.78797	No Change
seq.12821.6	NACHT, LRR and PYD domains-containing protein 10	338322	NLRP10	-0.376757	10.5483	-1.2732	0.210223	0.726151	-5.05128	No Change
seq.12822.34	Amyloid beta A4 precursor protein-binding family B member 1	322	APBB1	-0.125936	10.5802	-1.19176	0.240308	0.748054	-5.141	No Change
seq.12825.18	DCC-interacting protein 13-alpha	26060	APPL1	-0.177342	8.49404	-1.28365	0.206575	0.724295	-5.03936	No Change
seq.12826.5	Sodium/iodide cotransporter	6528	SLC5A5	0.0630452	10.2599	0.211352	0.833675	0.976821	-5.7688	No Change
seq.12827.37	Regulator of G-protein signaling 3	5998	RGS3	-0.0242326	9.27659	-0.352111	0.726585	0.965465	-5.73198	No Change
seq.12830.4	Histone deacetylase complex subunit SAP18	10284	SAP18	0.020283	10.0574	0.337487	0.737497	0.969162	-5.73666	No Change
seq.12831.21	Calcineurin B homologous protein 3	54997	TESC	0.0200424	11.0804	0.269602	0.788839	0.974811	-5.75579	No Change
seq.12832.10	Set1/Ash2 histone methyltransferase complex subunit ASH2	9070	ASH2L	-0.00334277	9.49221	-0.101233	0.919866	0.989488	-5.78481	No Change
seq.12834.3	Potassium voltage-gated channel subfamily F member 1	3754	KCNF1	-0.0722203	10.1586	-1.90526	0.0638794	0.620852	-4.17842	No Change
seq.12835.101	Pyrin domain-containing protein 1	260434	PYDC1	0.00812993	8.38696	0.165355	0.869489	0.984429	-5.77686	No Change
seq.12838.28	Dual specificity protein phosphatase 15	128853	DUSP15	0.36798	7.96051	1.85668	0.0706572	0.620852	-4.256	No Change
seq.12842.43	Syntaxin-10	8677	STX10	-0.0448738	11.6682	-0.534737	0.595762	0.917665	-5.65702	No Change
seq.12843.6	Zinc finger protein 410	57862	ZNF410	-0.0353003	8.18305	-0.435613	0.665436	0.948377	-5.7015	No Change
seq.12844.10	BAG family molecular chaperone regulator 4	9530	BAG4	0.0610047	8.52705	0.93363	0.35604	0.816374	-5.38864	No Change
seq.12845.18	Sorting nexin-17	9784	SNX17	-0.101537	12.0602	-1.23807	0.222834	0.73386	-5.09065	No Change
seq.12846.3	F-box/LRR-repeat protein 5	26234	FBXL5	-0.0129215	8.55405	-0.262551	0.794231	0.974811	-5.75753	No Change
seq.12847.27	mRNA-capping enzyme	8732	RNGTT	-0.025378	9.65899	-0.485463	0.62997	0.932614	-5.68025	No Change
seq.12848.9	Rho guanine nucleotide exchange factor 2	9181	ARHGEF2	-0.0650837	9.79737	-0.957452	0.344032	0.81045	-5.36817	No Change
seq.12849.25	GSK3-beta interaction protein	51527	GSKIP	-0.00880293	8.6105	-0.222468	0.82507	0.976821	-5.76656	No Change
seq.12851.5	DNA-directed DNA/RNA polymerase mu	27434	POLM	0.0698009	9.26403	0.755538	0.454308	0.856642	-5.52596	No Change
seq.12853.112	Tropomodulin-2	29767	TMOD2	-0.184267	8.49237	-1.17189	0.248106	0.751922	-5.16207	No Change
seq.12854.3	Transcriptional enhancer factor TEF-5	7005	TEAD3	-0.00477575	8.95377	-0.0832559	0.934059	0.989488	-5.78635	No Change
seq.12855.16	Cas scaffolding protein family member 4	57091	CASS4	0.0047067	10.1638	0.0644579	0.948923	0.989488	-5.78765	No Change
seq.12856.14	Transmembrane protein 237	65062	TMEM237	0.00519974	9.52571	0.0706203	0.944048	0.989488	-5.78726	No Change
seq.12859.33	Enoyl-CoA delta isomerase 2, mitochondrial	10455	ECI2	-0.153519	10.4439	-1.0175	0.314969	0.786745	-5.3144	No Change
seq.12860.7	cAMP-regulated phosphoprotein 21	10777	ARPP21	0.027989	8.69395	0.672128	0.505327	0.88152	-5.58062	No Change
seq.12861.13	Tropomodulin-3	29766	TMOD3	-0.265411	14.127	-1.72297	0.0925391	0.643065	-4.46087	No Change
seq.12862.14	Enhancer of filamentation 1	4739	NEDD9	0.0135674	9.15822	0.337999	0.737113	0.969162	-5.73649	No Change
seq.12864.9	Magnesium transporter NIPA4	348938	NIPAL4	-0.00182184	10.0735	-0.0230449	0.981728	0.99466	-5.78933	No Change
seq.12867.40	Dynein light chain Tctex-type 3	6990	DYNLT3	0.00715671	10.8554	0.0873879	0.930795	0.989488	-5.78603	No Change
seq.12869.68	Probable ATP-dependent RNA helicase DDX6	1656	DDX6	-0.242245	14.3415	-1.15058	0.256668	0.754251	-5.18428	No Change
seq.12871.10	Twinfilin-1	5756	TWF1	0.0723287	10.8708	0.58795	0.559837	0.904927	-5.62945	No Change
seq.12872.35	Cyclic nucleotide-gated olfactory channel	1260	CNGA2	-0.163704	8.50682	-2.31505	0.0257691	0.563311	-3.46135	Down (pval < 0.05)
seq.12873.11	Leukosialin	6693	SPN	0.0909698	9.47002	0.968964	0.338327	0.80677	-5.3581	No Change
seq.12875.28	Ubiquitin domain-containing protein 2	92181	UBTD2	-0.0114316	9.44531	-0.263211	0.793725	0.974811	-5.75737	No Change
seq.12876.39	Sperm flagellar protein 1	25876	SPEF1	0.120122	7.18169	1.90853	0.0634438	0.620852	-4.17314	No Change
seq.12878.60	Oxysterol-binding protein-related protein 11	114885	OSBPL11	0.234115	10.4291	1.48137	0.146265	0.703353	-4.79755	No Change
seq.12879.5	Retinoblastoma-like protein 1	5933	RBL1	-0.0730818	8.74186	-1.30631	0.198835	0.721057	-5.01325	No Change
seq.12880.1	Synaptic vesicle glycoprotein 2A	9900	SV2A	0.00721582	9.14186	0.183206	0.855552	0.981835	-5.77397	No Change
seq.12881.17	Retinol dehydrogenase 16	8608	RDH16	0.00923248	11.5045	0.165385	0.869465	0.984429	-5.77685	No Change
seq.12882.7	Poly [ADP-ribose] polymerase 11	57097	PARP11	-0.0391529	9.66502	-1.01202	0.317548	0.787972	-5.31943	No Change
seq.12885.42	Nuclear receptor subfamily 1 group D member 2	9975	NR1D2	0.0415595	8.29888	1.03017	0.309056	0.7825	-5.30266	No Change
seq.12888.18	Histone deacetylase complex subunit SAP30	8819	SAP30	0.0169947	8.64229	0.160882	0.872988	0.984429	-5.77754	No Change
seq.12891.1	MICAL-like protein 2	79778	MICALL2	-0.0449105	11.1824	-0.676673	0.502469	0.879904	-5.5778	No Change
seq.12892.10	Synaptotagmin-like protein 1	84958	SYTL1	-0.104206	9.10461	-1.89274	0.0655707	0.620852	-4.19857	No Change
seq.12893.159	Gamma-interferon-inducible protein 16	3428	IFI16	0.067089	11.5629	0.570757	0.571325	0.908312	-5.63864	No Change
seq.12894.3	PAX-interacting protein 1	22976	PAXIP1	0.00227914	10.8723	0.0380861	0.969807	0.99307	-5.7889	No Change
seq.12895.28	Diacylglycerol kinase beta	1607	DGKB	0.061193	10.5942	0.952051	0.346731	0.812012	-5.37285	No Change
seq.12904.180	cubilin	8029	CUBN	-0.0379745	7.0755	-0.706575	0.483885	0.868535	-5.5588	No Change
seq.12923.51	Keratin, type I cytoskeletal 17	3872	KRT17	-0.0760954	10.4998	-0.699776	0.488076	0.871565	-5.56319	No Change
seq.12925.105	Axin-2	8313	AXIN2	-0.0223007	7.81787	-0.240458	0.811191	0.976821	-5.76269	No Change
seq.12931.16	Mineralocorticoid receptor	4306	NR3C2	-0.175028	8.85843	-1.04175	0.303718	0.778253	-5.2918	No Change
seq.12933.17	Ecto-NOX disulfide-thiol exchanger 1	55068	ENOX1	-0.0333915	8.44981	-0.244876	0.807792	0.976821	-5.7617	No Change
seq.12934.1	E3 ISG15--protein ligase HERC5	51191	HERC5	-0.272605	10.1387	-2.22805	0.0315059	0.56866	-3.62256	Down (pval < 0.05)
seq.12936.38	Retinaldehyde-binding protein 1	6017	RLBP1	-0.0681772	9.76483	-1.06836	0.2917	0.778253	-5.26644	No Change
seq.12939.1	DNA-directed RNA polymerases I and III subunit RPAC1	9533	POLR1C	-0.0276571	10.3656	-0.207922	0.836334	0.976821	-5.76947	No Change
seq.12940.35	Aldehyde dehydrogenase family 3 member B1	221	ALDH3B1	-0.039875	8.86435	-0.881024	0.383515	0.826884	-5.43209	No Change
seq.12945.33	Ras-related protein Rab-18	22931	RAB18	-0.00959826	12.2626	-0.101612	0.919567	0.989488	-5.78477	No Change
seq.12954.71	Peroxisome proliferator-activated receptor alpha	5465	PPARA	-0.30713	10.3239	-2.15363	0.0372879	0.577834	-3.75675	Down (pval < 0.05)
seq.12956.40	KIF1-binding protein	26128	KIFBP	-0.337526	11.031	-1.09253	0.281071	0.771989	-5.24288	No Change
seq.12957.62	Cytochrome b-c1 complex subunit 7	7381	UQCRB	0.0016361	8.17871	0.0284402	0.977451	0.993769	-5.7892	No Change
seq.12960.9	Glucokinase	2645	GCK	-0.393787	12.497	-1.53362	0.132916	0.692159	-4.7285	No Change
seq.12963.1	Protein GPR107	57720	GPR107	-0.0203068	6.69013	-0.319496	0.750996	0.969426	-5.74214	No Change
seq.12968.2	Cysteine and glycine-rich protein 2	1466	CSRP2	-0.0323805	10.9978	-0.316492	0.753258	0.969426	-5.74303	No Change
seq.12970.35	Double-stranded RNA-binding protein Staufen homolog 2	27067	STAU2	0.0251368	7.62608	0.445175	0.658569	0.945697	-5.6976	No Change
seq.12975.11	Keratin, type I cytoskeletal 20	54474	KRT20	0.123649	9.24376	1.1099	0.273601	0.768086	-5.22564	No Change
seq.12976.49	Vinexin b	10174	SORBS3	0.051914	7.52304	0.826613	0.413311	0.839494	-5.4745	No Change
seq.12980.31	Pre-mRNA-splicing factor RBM22	55696	RBM22	-0.416215	9.24254	-1.78764	0.0813342	0.631842	-4.36337	No Change
seq.12986.12	Protein lin-7 homolog C	55327	LIN7C	0.275107	8.71	1.28698	0.205424	0.724295	-5.03556	No Change
seq.12987.12	Serine/arginine-rich splicing factor 7	6432	SRSF7	0.0553699	10.8355	0.798072	0.429493	0.842467	-5.4957	No Change
seq.12988.49	RNA-binding protein EWS	2130	EWSR1	0.122919	11.2266	1.29809	0.201615	0.72299	-5.02277	No Change
seq.12990.39	Mitogen-activated protein kinase kinase kinase 3	4215	MAP3K3	-0.0076307	8.12284	-0.0951745	0.924647	0.989488	-5.78536	No Change
seq.12991.49	Cullin-9	23113	CUL9	0.00407984	7.98972	0.0786721	0.937682	0.989488	-5.7867	No Change
seq.12993.21	Nuclear protein localization protein 4 homolog	55666	NPLOC4	-0.353833	12.0264	-2.00248	0.0519745	0.618519	-4.01828	No Change
seq.13007.66	Epididymal-specific lipocalin-10	414332	LCN10	-0.0592	10.3383	-0.48249	0.632061	0.932706	-5.68158	No Change
seq.13011.20	40S ribosomal protein S10	6204	RPS10	-0.00760614	10.1394	-0.0496276	0.960664	0.992693	-5.78843	No Change
seq.13013.41	E3 ubiquitin-protein ligase parkin	5071	PRKN	-0.0895605	10.629	-1.28208	0.207122	0.724295	-5.04117	No Change
seq.13022.20	Tumor protein p53-inducible protein 11	9537	TP53I11	0.128002	13.4645	0.587515	0.560126	0.904927	-5.62969	No Change
seq.13025.4	Fibroblast growth factor receptor substrate 2	10818	FRS2	-0.00594243	8.84879	-0.156343	0.876541	0.984429	-5.77821	No Change
seq.13027.20	Chromobox protein homolog 7	23492	CBX7	-0.0419307	8.87109	-1.0099	0.318551	0.788535	-5.32137	No Change
seq.13032.1	Beclin-1	8678	BECN1	0.0586405	7.74397	0.945654	0.349945	0.812935	-5.37837	No Change
seq.13039.1	Nuclear inhibitor of protein phosphatase 1	5511	PPP1R8	-0.0480433	8.98905	-0.45954	0.648309	0.940557	-5.69158	No Change
seq.13041.47	TNF receptor-associated factor 4	9618	TRAF4	0.176247	8.83481	1.96317	0.056534	0.619198	-4.0838	No Change
seq.13042.7	Potassium voltage-gated channel subfamily A member 10	3744	KCNA10	0.051617	11.8567	0.830736	0.411004	0.839208	-5.47137	No Change
seq.13043.157	ATPase family AAA domain-containing protein 2	29028	ATAD2	-0.0664208	7.43296	-1.02283	0.312472	0.784542	-5.30948	No Change
seq.13044.5	Tumor susceptibility gene 101 protein	7251	TSG101	-0.262346	12.2853	-1.68801	0.0991134	0.652839	-4.51229	No Change
seq.13053.6	Sodium- and chloride-dependent neutral and basic amino acid transporter B(0+)	11254	SLC6A14	-0.014713	11.122	-0.212423	0.832845	0.976821	-5.76859	No Change
seq.13055.53	PH and SEC7 domain-containing protein 1	5662	PSD	-0.164421	9.86559	-1.41374	0.165095	0.712722	-4.88376	No Change
seq.13056.18	Orphan sodium- and chloride-dependent neurotransmitter transporter NTT5	28968	SLC6A16	0.161705	8.05444	1.31245	0.196774	0.721057	-5.0061	No Change
seq.13059.33	Riboflavin kinase	55312	RFK	-0.00551926	9.8534	-0.0684704	0.945749	0.989488	-5.7874	No Change
seq.13062.4	Glia maturation factor gamma	9535	GMFG	-0.14535	11.9636	-0.941379	0.352104	0.812935	-5.38203	No Change
seq.13066.42	Enhancer of mRNA-decapping protein 4	23644	EDC4	-0.189446	11.9244	-1.34715	0.185438	0.718992	-4.96511	No Change
seq.13067.5	cGMP-dependent protein kinase 1, beta isozyme	5592	PRKG1	-0.10931	11.2318	-1.78964	0.0810074	0.631842	-4.36032	No Change
seq.13068.139	Copper chaperone for superoxide dismutase	9973	CCS	-0.0312587	8.06336	-0.264438	0.792787	0.974811	-5.75707	No Change
seq.13073.14	Acidic leucine-rich nuclear phosphoprotein 32 family member A	8125	ANP32A	-0.0311684	10.6029	-0.561697	0.577424	0.909914	-5.64337	No Change
seq.13076.4	Fragile X mental retardation syndrome-related protein 1	8087	FXR1	-0.0163463	10.4691	-0.163819	0.87069	0.984429	-5.77709	No Change
seq.13078.3	Centrin-2	1069	CETN2	-0.178837	11.7685	-1.62774	0.111352	0.674554	-4.59883	No Change
seq.13082.9	Protein unc-45 homolog A	55898	UNC45A	-0.184853	11.6855	-0.659926	0.513045	0.881751	-5.58809	No Change
seq.13083.18	Valine--tRNA ligase	7407	VARS1	0.0980675	11.3491	0.773422	0.443773	0.850072	-5.51343	No Change
seq.13085.18	Glucagon-like peptide 1 receptor	2740	GLP1R	-0.144881	9.32833	-2.75134	0.00884179	0.441609	-2.58719	Down (pval < 0.05)
seq.13088.397	Betacellulin	685	BTC	0.0393236	8.51888	0.884818	0.381489	0.826884	-5.42904	No Change
seq.13089.6	Hypoxia-inducible factor 1-alpha	3091	HIF1A	-0.12336	8.24158	-1.57093	0.123996	0.68119	-4.6779	No Change
seq.13090.17	Protein S100-A6	6277	S100A6	-0.182289	11.5895	-1.35023	0.184457	0.718992	-4.96143	No Change
seq.13093.6	Secreted and transmembrane protein 1	6398	SECTM1	-0.05879	10.0293	-0.921024	0.362504	0.821913	-5.39927	No Change
seq.13094.75	R-spondin-3	84870	RSPO3	0.0461856	9.63406	0.922288	0.361852	0.821913	-5.39821	No Change
seq.13095.51	Lithostathine-1-alpha	5967	REG1A	0.0408655	12.8553	0.283728	0.778067	0.972652	-5.75216	No Change
seq.13097.11	Bcl-2-like protein 2	599	BCL2L2	0.0142743	9.16864	0.308262	0.759466	0.969691	-5.74541	No Change
seq.13098.93	Vascular endothelial growth factor D	2277	VEGFD	0.328932	13.2497	2.9103	0.00584803	0.395752	-2.24395	Up (pval < 0.05)
seq.13101.60	Sclerostin	50964	SOST	0.0568826	10.679	1.20449	0.235407	0.74261	-5.12734	No Change
seq.13102.1	Protein FAM3D	131177	FAM3D	0.245119	12.3768	1.04746	0.301112	0.778253	-5.28642	No Change
seq.13103.125	Chorionic somatomammotropin hormone	1442|1442	CSH1|CSH2	-0.221096	10.2844	-1.52795	0.134314	0.692159	-4.73609	No Change
seq.13104.32	Ephrin-B1	1947	EFNB1	-0.0732604	10.1552	-0.866357	0.391409	0.830558	-5.44378	No Change
seq.13105.7	Synaptosomal-associated protein 25	6616	SNAP25	-0.054561	10.1277	-0.541116	0.591398	0.914898	-5.65385	No Change
seq.13107.9	Ly6/PLAUR domain-containing protein 3	27076	LYPD3	-0.0119886	10.1542	-0.199038	0.843231	0.976823	-5.77115	No Change
seq.13109.82	Neuronal growth regulator 1	257194	NEGR1	0.0212876	11.3886	0.369529	0.713663	0.961051	-5.72615	No Change
seq.13111.79	B-cell lymphoma 6 protein	604	BCL6	0.0129358	10.8157	0.195867	0.845696	0.977732	-5.77173	No Change
seq.13112.179	Follistatin-related protein 1	11167	FSTL1	0.0397775	14.1396	0.905727	0.370449	0.823726	-5.41199	No Change
seq.13113.7	Osteopontin	6696	SPP1	-0.0259295	9.56324	-0.236284	0.814406	0.976821	-5.76362	No Change
seq.13114.50	Lumican	4060	LUM	0.133872	12.6724	1.9813	0.0543902	0.619198	-4.05371	No Change
seq.13116.25	CD177 antigen	57126	CD177	-0.136319	8.75249	-0.569923	0.571885	0.908312	-5.63908	No Change
seq.13118.5	SPARC-related modular calcium-binding protein 1	64093	SMOC1	0.0167983	10.538	0.349666	0.728405	0.966409	-5.73277	No Change
seq.13119.26	Protein Z-dependent protease inhibitor	51156	SERPINA10	-0.00968254	13.2672	-0.0655646	0.948048	0.989488	-5.78758	No Change
seq.13122.19	Leucine-rich repeat transmembrane protein FLRT2	23768	FLRT2	0.283503	13.0229	3.19791	0.00269023	0.25361	-1.59371	Up (pval < 0.05)
seq.13123.3	Leucine-rich repeat transmembrane protein FLRT3	23767	FLRT3	0.143051	11.2346	1.30707	0.198579	0.721057	-5.01237	No Change
seq.13124.20	Immunoglobulin superfamily containing leucine-rich repeat protein 2	57611	ISLR2	0.0863795	11.8552	1.05438	0.297971	0.778253	-5.27984	No Change
seq.13125.45	Vitronectin	7448	VTN	-0.08641	9.96376	-0.277848	0.782546	0.972652	-5.75369	No Change
seq.13126.52	Desmocollin-2	1824	DSC2	0.0715751	10.0671	1.24227	0.221297	0.73206	-5.08599	No Change
seq.13129.40	Low-density lipoprotein receptor	3949	LDLR	0.0257869	7.08627	0.579783	0.56528	0.905381	-5.63385	No Change
seq.13130.150	Hexokinase-2	3099	HK2	-0.235962	9.39237	-1.37665	0.176199	0.714861	-4.92951	No Change
seq.13131.5	Hexokinase-1	3098	HK1	-0.0957397	11.4753	-1.06136	0.294828	0.778253	-5.27317	No Change
seq.13132.14	Semaphorin-5A	9037	SEMA5A	0.0779114	11.9889	0.621862	0.537526	0.896206	-5.61055	No Change
seq.13133.73	Latent-transforming growth factor beta-binding protein 4	8425	LTBP4	0.224193	13.5628	2.61316	0.0125402	0.471712	-2.87529	Up (pval < 0.05)
seq.13228.75	E3 ubiquitin-protein ligase Mdm2	4193	MDM2	-0.0136584	9.52124	-0.181541	0.85685	0.982151	-5.77425	No Change
seq.13229.20	Protein Mdm4	4194	MDM4	0.0288195	9.52767	0.485752	0.629766	0.932614	-5.68012	No Change
seq.13230.174	Ig gamma-2, Kappa	3501	IGHG2	0.181649	7.22559	1.94228	0.0590945	0.619198	-4.11819	No Change
seq.13231.90	Ig gamma-4, Kappa	3503	IGHG4	0.160234	9.81653	1.00164	0.322476	0.789499	-5.3289	No Change
seq.13236.25	Protein Wnt-3a	89780	WNT3A	-0.122087	12.0834	-1.04855	0.300614	0.778253	-5.28538	No Change
seq.13240.170	SH3 and multiple ankyrin repeat domains protein 1	50944	SHANK1	0.0124996	6.75671	0.04969	0.960614	0.992693	-5.78843	No Change
seq.13242.134	SH3 and multiple ankyrin repeat domains protein 3		SHANK3	0.000171965	9.34534	0.00143898	0.998859	0.999252	-5.78958	No Change
seq.13268.45	Protein Wnt-5a	7474	WNT5A	-0.00383936	10.9329	-0.0295581	0.976565	0.993769	-5.78917	No Change
seq.13374.4	Beta-defensin 113	245927	DEFB113	-0.0298849	12.3345	-0.188852	0.851154	0.979895	-5.77299	No Change
seq.13375.48	Synaptogyrin-3	9143	SYNGR3	-0.201337	8.37687	-2.02394	0.0496224	0.604778	-3.98206	Down (pval < 0.05)
seq.13377.3	Cytochrome b561 domain-containing protein 1	284613	CYB561D1	-0.023127	11.1153	-0.232427	0.81738	0.976821	-5.76446	No Change
seq.13378.80	Glutaredoxin-like protein C5orf63	401207	C5orf63	-0.032582	10.2402	-0.48046	0.633491	0.932839	-5.68248	No Change
seq.13381.49	Beta-1,4-galactosyltransferase 1	2683	B4GALT1	0.13744	14.3219	1.98392	0.0540861	0.619198	-4.04934	No Change
seq.13384.110	Fumarate hydratase, mitochondrial	2271	FH	-0.342658	10.4955	-1.6801	0.100653	0.655361	-4.5238	No Change
seq.13386.248	E3 ubiquitin-protein ligase RNF34	80196	RNF34	-0.0183104	9.62031	-0.356284	0.723482	0.964171	-5.73061	No Change
seq.13387.55	ETS homologous factor	26298	EHF	0.102564	8.41541	0.86339	0.393019	0.830558	-5.44612	No Change
seq.13388.57	Neuroendocrine convertase 1	5122	PCSK1	0.0784694	10.6122	1.09955	0.278034	0.769387	-5.23594	No Change
seq.13392.13	Sodium/potassium-transporting ATPase subunit beta-1	481	ATP1B1	-0.122184	11.42	-1.01078	0.318135	0.788368	-5.32057	No Change
seq.13393.46	Derlin-1	79139	DERL1	-0.100792	10.2164	-0.801899	0.427302	0.842367	-5.4929	No Change
seq.13397.88	Beta-defensin 4A	100289462	DEFB4A	-0.41553	12.4703	-1.3527	0.183673	0.718992	-4.95847	No Change
seq.13399.33	RELT-like protein 1	768211	RELL1	0.0762931	8.25298	0.817706	0.41832	0.842037	-5.48119	No Change
seq.13403.5	ETS translocation variant 5	2119	ETV5	0.0477105	7.65973	0.444342	0.659166	0.945697	-5.69794	No Change
seq.13405.61	Serine protease inhibitor Kazal-type 2	6691	SPINK2	0.144028	8.85948	1.39023	0.172068	0.714861	-4.91288	No Change
seq.13411.21	E3 ubiquitin-protein ligase NRDP1	10193	RNF41	-0.0942699	9.42382	-0.871104	0.388843	0.830558	-5.44002	No Change
seq.13412.5	WAP four-disulfide core domain protein 6	140870	WFDC6	0.0195328	7.71322	0.260515	0.795789	0.974811	-5.75802	No Change
seq.13416.8	Transmembrane protein 132D	121256	TMEM132D	0.0790779	11.7409	0.54199	0.590802	0.914898	-5.65341	No Change
seq.13421.17	Protein kish-B	56900	TMEM167B	-0.0129081	8.41818	-0.343942	0.732673	0.969162	-5.73461	No Change
seq.13422.66	Ecto-NOX disulfide-thiol exchanger 2	10495	ENOX2	-0.0583089	10.3331	-1.0575	0.296564	0.778253	-5.27687	No Change
seq.13423.94	Redox-regulatory protein FAM213A	84293	PRXL2A	-0.430611	10.4315	-2.24047	0.0306227	0.56866	-3.59983	Down (pval < 0.05)
seq.13427.66	Mannosyl-oligosaccharide 1,2-alpha-mannosidase IC	57134	MAN1C1	-0.0354671	9.49625	-0.751959	0.456433	0.856993	-5.52843	No Change
seq.13429.3	WAP four-disulfide core domain protein 10A	140832	WFDC10A	-0.0222981	9.57165	-0.352379	0.726385	0.965465	-5.73189	No Change
seq.13430.50	Urea transporter 1	6563	SLC14A1	-0.0562467	10.9207	-0.939473	0.35307	0.812935	-5.38366	No Change
seq.13431.74	Membrane protein FAM159A	348378	SHISAL2A	0.311462	7.72239	3.60987	0.000836144	0.166733	-0.60598	Up (pval < 0.05)
seq.13434.172	Alpha-parvin	55742	PARVA	0.117996	10.5007	1.40846	0.166643	0.712722	-4.89035	No Change
seq.13435.31	Interleukin-20 receptor subunit beta	53833	IL20RB	-0.134153	9.3116	-0.416048	0.679576	0.954341	-5.70921	No Change
seq.13436.54	Myc-associated zinc finger protein	4150	MAZ	0.187143	8.90021	2.09234	0.0427327	0.592958	-3.86459	Up (pval < 0.05)
seq.13438.115	Chordin	8646	CHRD	-0.152315	11.1095	-0.881698	0.383155	0.826884	-5.43155	No Change
seq.13439.6	IQ domain-containing protein F3	401067	IQCF3	-0.069197	10.3489	-0.888433	0.379566	0.826884	-5.42612	No Change
seq.13441.30	Dixin	85458	DIXDC1	-0.191083	7.27081	-3.24607	0.00235435	0.243515	-1.48145	Down (pval < 0.05)
seq.13447.42	Shadow of prion protein	503542	SPRN	-0.1653	11.3116	-0.681995	0.499132	0.878302	-5.57447	No Change
seq.13449.25	Splicing factor 3B subunit 4	10262	SF3B4	0.0191111	8.06486	0.312923	0.755948	0.969426	-5.74407	No Change
seq.13450.49	Ubiquitin carboxyl-terminal hydrolase 8	9101	USP8	-0.358063	11.4826	-2.05008	0.0468825	0.599826	-3.93753	Down (pval < 0.05)
seq.13451.2	Fibronectin type III domain-containing protein 4	64838	FNDC4	-0.0827741	9.2914	-0.868942	0.39001	0.830558	-5.44173	No Change
seq.13452.113	Small integral membrane protein 13	221710	SMIM13	0.044323	9.61297	1.15162	0.256244	0.754251	-5.1832	No Change
seq.13453.2	39S ribosomal protein L33, mitochondrial	9553	MRPL33	0.0414159	9.69682	0.530574	0.598618	0.917665	-5.65907	No Change
seq.13457.33	ETS-related transcription factor Elf-5	2001	ELF5	0.0527804	7.64529	1.20002	0.237118	0.744076	-5.13215	No Change
seq.13459.30	Torsin-4A	54863	TOR4A	-0.0182955	9.30672	-0.51511	0.609282	0.92128	-5.66654	No Change
seq.13460.4	Chondroadherin	1101	CHAD	0.00802806	12.9945	0.0570623	0.954777	0.991466	-5.78806	No Change
seq.13463.1	Peroxidasin homolog	7837	PXDN	0.419305	10.4401	4.4268	7.08734e-05	0.0577953	1.49564	Up (pval < 0.05)
seq.13464.8	Nutritionally-regulated adipose and cardiac enriched protein homolog	400258	NRAC	-0.092644	10.5202	-1.44711	0.155578	0.70682	-4.84167	No Change
seq.13465.5	Calcipressin-1	1827	RCAN1	-0.281583	11.095	-1.00278	0.321934	0.789499	-5.32787	No Change
seq.13468.5	Neuralized-like protein 4	84461	NEURL4	-0.162186	11.0662	-1.2177	0.2304	0.737466	-5.11301	No Change
seq.13470.43	Parathyroid hormone/parathyroid hormone-related peptide receptor	5745	PTH1R	-0.0758328	9.77276	-0.870243	0.389308	0.830558	-5.4407	No Change
seq.13472.35	Haloacid dehalogenase-like hydrolase domain-containing protein 2	84064	HDHD2	-0.266291	11.2081	-1.56973	0.124275	0.68119	-4.67954	No Change
seq.13473.55	Inositol-trisphosphate 3-kinase A	3706	ITPKA	-0.0465918	9.50539	-1.0495	0.300186	0.778253	-5.28449	No Change
seq.13474.40	Glutathione S-transferase kappa 1	373156	GSTK1	-0.231607	11.588	-1.17927	0.245186	0.751922	-5.15427	No Change
seq.13475.10	Ubiquitin-conjugating enzyme E2 D4	51619	UBE2D4	-0.120613	13.0586	-1.02456	0.311665	0.784344	-5.30787	No Change
seq.13476.16	DNA/RNA-binding protein KIN17	22944	KIN	0.0125899	8.13641	0.2463	0.806697	0.976821	-5.76137	No Change
seq.13477.65	Leukotriene B4 receptor 1	1241	LTB4R	-0.0963138	9.85868	-0.549794	0.585487	0.913531	-5.64948	No Change
seq.13479.8	Protein FAM171A2	284069	FAM171A2	-0.242967	10.1893	-1.98032	0.0545038	0.619198	-4.05534	No Change
seq.13481.24	Transcription elongation factor A protein 2	6919	TCEA2	-0.0865745	10.0985	-1.52087	0.136079	0.692159	-4.74554	No Change
seq.13482.14	CCR4-NOT transcription complex subunit 1	23019	CNOT1	-0.192575	10.6403	-1.76575	0.0849927	0.635062	-4.39672	No Change
seq.13484.69	Collagen alpha-1(I) chain	1277	COL1A1	0.0142054	7.72594	0.357818	0.722341	0.963619	-5.7301	No Change
seq.13485.20	Transmembrane protein 87B	84910	TMEM87B	0.0614721	11.3987	1.30479	0.199346	0.721057	-5.01501	No Change
seq.13486.9	Polycystin-2	5311	PKD2	-0.184544	10.4954	-1.19094	0.240627	0.748054	-5.14188	No Change
seq.13487.24	Protein unc-93 homolog B1	81622	UNC93B1	0.0484774	8.63987	0.530782	0.598475	0.917665	-5.65897	No Change
seq.13488.3	Arfaptin-1	27236	ARFIP1	-0.201391	11.2481	-1.24928	0.218751	0.731889	-5.0782	No Change
seq.13490.1	MAGUK p55 subfamily member 6	51678	MPP6	-0.00779302	10.0692	-0.107168	0.915186	0.989488	-5.78423	No Change
seq.13491.40	Retinal rod rhodopsin-sensitive cGMP 3',5'-cyclic phosphodiesterase subunit delta	5147	PDE6D	-0.0476807	11.0765	-0.530944	0.598364	0.917665	-5.65889	No Change
seq.13492.44	Stress-70 protein, mitochondrial	3313	HSPA9	0.0296841	11.3602	0.214296	0.831394	0.976821	-5.76822	No Change
seq.13493.5	Glutamate receptor ionotropic, delta-1	2894	GRID1	0.0345416	8.84835	0.542165	0.590682	0.914898	-5.65333	No Change
seq.13494.6	Ceramide synthase 5	91012	CERS5	-0.126006	8.33878	-2.24502	0.0303047	0.56866	-3.59148	Down (pval < 0.05)
seq.13495.48	Hydroxycarboxylic acid receptor 2	338442	HCAR2	0.0320023	11.1407	0.446355	0.657723	0.945632	-5.69711	No Change
seq.13496.19	Hydroxymethylglutaryl-CoA synthase, cytoplasmic	3157	HMGCS1	-0.0784536	12.73	-0.410133	0.683875	0.95587	-5.71148	No Change
seq.13497.34	Eukaryotic translation initiation factor 3 subunit J	8669	EIF3J	-0.303588	11.2931	-2.94117	0.00538964	0.393357	-2.1759	Down (pval < 0.05)
seq.13498.1	Inositol oxygenase	55586	MIOX	-0.234497	9.74646	-1.20015	0.237071	0.744076	-5.13202	No Change
seq.13499.30	Coagulation Factor VIII	2157	F8	0.27682	13.3574	2.39007	0.0215948	0.546799	-3.31867	Up (pval < 0.05)
seq.13501.10	Solute carrier family 35 member G2	80723	SLC35G2	-0.261162	11.6529	-1.22212	0.228743	0.737466	-5.10819	No Change
seq.13502.2	Sodium-independent sulfate anion transporter	284129	SLC26A11	-0.0373858	10.6323	-0.418094	0.678092	0.953147	-5.70842	No Change
seq.13503.19	PRA1 family protein 3	10550	ARL6IP5	-0.306242	12.1776	-0.8983	0.374347	0.825899	-5.41809	No Change
seq.13506.10	tRNA-dihydrouridine(20) synthase [NAD(P)+]-like	54920	DUS2	-0.073832	10.4636	-0.502129	0.618302	0.926431	-5.67264	No Change
seq.13507.51	Tumor necrosis factor receptor type 1-associated DEATH domain protein	8717	TRADD	0.11094	10.4318	0.753283	0.455646	0.856705	-5.52751	No Change
seq.13509.5	Secretory carrier-associated membrane protein 5	192683	SCAMP5	-0.0620186	9.10107	-1.50119	0.141081	0.69838	-4.77161	No Change
seq.13510.7	Sarcoplasmic/endoplasmic reticulum calcium ATPase 3	489	ATP2A3	0.0244273	10.425	0.549801	0.585482	0.913531	-5.64948	No Change
seq.13511.29	DNA-binding protein SATB1	6304	SATB1	-0.0834188	9.36871	-1.18501	0.242937	0.751908	-5.1482	No Change
seq.13512.28	Heterogeneous nuclear ribonucleoprotein R	10236	HNRNPR	0.113869	9.41388	1.73724	0.0899613	0.635062	-4.43961	No Change
seq.13513.174	E3 SUMO-protein ligase PIAS3	10401	PIAS3	-0.0367952	8.55429	-0.689915	0.494191	0.876606	-5.56948	No Change
seq.13514.121	Ras-related protein Rab-35	11021	RAB35	-0.0372443	10.2725	-0.298718	0.766686	0.971139	-5.7481	No Change
seq.13515.8	Regulation of nuclear pre-mRNA domain-containing protein 1A	55197	RPRD1A	-0.0154375	9.32789	-0.329645	0.743371	0.969162	-5.73908	No Change
seq.13516.46	ER membrane protein complex subunit 4	51234	EMC4	-0.27813	9.59778	-1.72205	0.0927065	0.643065	-4.46222	No Change
seq.13517.3	Patched domain-containing protein 3	374308	PTCHD3	0.0323793	8.28693	0.260657	0.795681	0.974811	-5.75799	No Change
seq.13518.5	Arf-GAP with SH3 domain, ANK repeat and PH domain-containing protein 2	8853	ASAP2	-0.465789	11.1675	-2.42099	0.0200593	0.53859	-3.25889	Down (pval < 0.05)
seq.13519.112	Rho guanine nucleotide exchange factor 25	115557	ARHGEF25	0.0488056	9.15032	1.54078	0.131165	0.691062	-4.71887	No Change
seq.13522.20	Visinin-like protein 1	7447	VSNL1	0.186289	9.68024	1.61725	0.113606	0.675452	-4.61362	No Change
seq.13524.25	Heparan-sulfate 6-O-sulfotransferase 2	90161	HS6ST2	0.0191908	8.42548	0.15884	0.874586	0.984429	-5.77784	No Change
seq.13525.17	Potassium voltage-gated channel subfamily G member 4	93107	KCNG4	-0.0197679	11.3715	-0.280992	0.780151	0.972652	-5.75287	No Change
seq.13526.5	Lupus La protein	6741	SSB	0.0753461	8.66033	1.28187	0.207194	0.724295	-5.04141	No Change
seq.13529.39	Nucleosome assembly protein 1-like 2	4674	NAP1L2	-0.11775	10.2859	-1.41795	0.16387	0.711184	-4.8785	No Change
seq.13530.5	Urotensin-2 receptor	2837	UTS2R	-0.00546691	8.97011	-0.114104	0.90972	0.989488	-5.78352	No Change
seq.13532.25	Nuclear envelope phosphatase-regulatory subunit 1	255919	CNEP1R1	0.082313	8.8295	1.71754	0.0935365	0.643065	-4.46892	No Change
seq.13534.20	Myomesin-2	9172	MYOM2	0.229838	10.4199	1.0132	0.316991	0.78769	-5.31835	No Change
seq.13535.2	Collagen type IV alpha-3-binding protein	10087	CERT1	-0.0364425	9.63124	-0.419368	0.677168	0.953147	-5.70793	No Change
seq.13536.56	DNA polymerase iota	11201	POLI	0.0620716	7.96346	1.03803	0.305427	0.77954	-5.29531	No Change
seq.13539.131	Small conductance calcium-activated potassium channel protein 1	3780	KCNN1	-0.0528365	9.98787	-0.693488	0.49197	0.876421	-5.56721	No Change
seq.13540.1	G-protein coupled receptor 26	2849	GPR26	-0.0470812	10.9883	-0.588095	0.559741	0.904927	-5.62937	No Change
seq.13541.1	Myc target protein 1	80177	MYCT1	-0.038004	9.93475	-0.430025	0.669462	0.950879	-5.70374	No Change
seq.13544.9	Rho GTPase-activating protein 45	23526	ARHGAP45	-0.299246	13.8833	-1.11406	0.271835	0.768086	-5.22148	No Change
seq.13545.97	Probable RNA-binding protein EIF1AD	84285	EIF1AD	0.0235185	9.48562	0.181396	0.856963	0.982151	-5.77427	No Change
seq.13547.5	5-hydroxytryptamine receptor 7	3363	HTR7	0.199327	10.7747	1.37679	0.176157	0.714861	-4.92934	No Change
seq.13548.53	Phosphatidate phosphatase PPAPDC1A	196051	PLPP4	-0.0301752	9.11845	-0.333469	0.740504	0.969162	-5.73791	No Change
seq.13549.15	Disintegrin and metalloproteinase domain-containing protein 29	11086	ADAM29	-0.0795813	9.72904	-0.831186	0.410753	0.839122	-5.47103	No Change
seq.13552.7	Switch-associated protein 70	23075	SWAP70	0.173419	10.4241	2.13109	0.0392145	0.583071	-3.79669	Up (pval < 0.05)
seq.13553.4	DCN1-like protein 3	123879	DCUN1D3	0.17725	8.98372	1.1919	0.240252	0.748054	-5.14085	No Change
seq.13554.78	Replication initiator 1	29803	REPIN1	-0.0330127	9.43881	-0.855655	0.397234	0.834251	-5.45219	No Change
seq.13556.28	5-hydroxytryptamine receptor 2A	3356	HTR2A	-0.0318944	10.4187	-0.770461	0.445508	0.851034	-5.51552	No Change
seq.13557.3	Nectin-3	25945	NECTIN3	-0.0679396	9.47998	-1.10138	0.277249	0.769387	-5.23413	No Change
seq.13561.5	5-hydroxytryptamine receptor 6	3362	HTR6	0.00972256	10.7672	0.168983	0.866653	0.984429	-5.77629	No Change
seq.13563.259	Acyl-CoA-binding domain-containing protein 7	414149	ACBD7	-0.205939	9.64881	-1.30486	0.199321	0.721057	-5.01493	No Change
seq.13565.2	Retinoblastoma-like protein 2	5934	RBL2	0.000687794	9.80122	0.00775796	0.993848	0.998039	-5.78955	No Change
seq.13566.2	RNA polymerase II subunit A C-terminal domain phosphatase SSU72	29101	SSU72	0.0697007	8.36098	0.286147	0.776227	0.972652	-5.75152	No Change
seq.13567.1	Dihydropyrimidinase-related protein 2	1808	DPYSL2	-0.0894494	11.1046	-0.426345	0.672119	0.951419	-5.70519	No Change
seq.13568.30	26S proteasome non-ATPase regulatory subunit 4	5710	PSMD4	-0.0260628	9.80154	-0.437242	0.664264	0.947432	-5.70084	No Change
seq.13570.43	Vigilin	3069	HDLBP	-0.126277	8.51578	-1.87011	0.0687246	0.620852	-4.23471	No Change
seq.13572.43	26S proteasome non-ATPase regulatory subunit 11	5717	PSMD11	-0.0692603	11.6865	-0.66635	0.508974	0.88152	-5.58417	No Change
seq.13573.5	Actin-related protein 2/3 complex subunit 3	10094	ARPC3	-0.207473	11.893	-2.73484	0.00922293	0.441609	-2.62209	Down (pval < 0.05)
seq.13574.50	Rho-related GTP-binding protein Rho6	27289	RND1	0.0204254	8.89076	0.214208	0.831462	0.976821	-5.76824	No Change
seq.13575.40	Segment polarity protein dishevelled homolog DVL-2	1856	DVL2	-0.0414107	12.4558	-0.626268	0.534661	0.892745	-5.60801	No Change
seq.13577.25	Splicing factor U2AF 65 kDa subunit	11338	U2AF2	0.0725046	9.79758	0.646191	0.521809	0.883346	-5.59634	No Change
seq.13578.98	Actin-binding LIM protein 3	22885	ABLIM3	-0.518018	7.75235	-2.17202	0.0357774	0.570437	-3.7239	Down (pval < 0.05)
seq.13580.2	UDP-N-acetylhexosamine pyrophosphorylase	6675	UAP1	0.0126038	8.8293	0.222859	0.824768	0.976821	-5.76648	No Change
seq.13583.19	Apoptotic protease-activating factor 1	317	APAF1	-0.00907262	11.2698	-0.131674	0.895895	0.987578	-5.78151	No Change
seq.13587.10	Rac GTPase-activating protein 1	29127	RACGAP1	-0.428784	9.78656	-1.30337	0.199826	0.722215	-5.01666	No Change
seq.13588.11	Annexin A9	8416	ANXA9	0.094041	7.77066	0.834534	0.408886	0.83891	-5.46848	No Change
seq.13589.10	Amyloid beta A4 precursor protein-binding family B member 3	10307	APBB3	-0.0271741	10.6167	-0.167203	0.868044	0.984429	-5.77657	No Change
seq.13590.1	Oligoribonuclease, mitochondrial	25996	REXO2	-0.121342	10.9118	-1.16104	0.252437	0.752817	-5.17342	No Change
seq.13591.31	DNA primase small subunit	5557	PRIM1	0.0681949	8.54813	0.848333	0.401249	0.836414	-5.45788	No Change
seq.13594.158	ADP-ribosylation factor-binding protein GGA1	26088	GGA1	-0.231805	13.7984	-1.4068	0.167131	0.71346	-4.8924	No Change
seq.13595.20	Thiamine-triphosphatase	79178	THTPA	0.0995355	11.018	0.903354	0.371691	0.825677	-5.41394	No Change
seq.13596.3	Ras-related protein Rab-27B	5874	RAB27B	-0.113874	10.9281	-1.33843	0.188239	0.718992	-4.9755	No Change
seq.13597.20	Ras-related protein Rab-31	11031	RAB31	-0.121544	10.0388	-0.586116	0.561057	0.905381	-5.63045	No Change
seq.13599.15	Rab9 effector protein with kelch motifs	10244	RABEPK	0.0169903	10.2274	0.192362	0.848422	0.978221	-5.77237	No Change
seq.13602.6	NHP2-like protein 1	4809	SNU13	0.0124008	9.79317	0.0937627	0.925761	0.989488	-5.78549	No Change
seq.13603.7	Rieske domain-containing protein	317671	RFESD	0.118678	10.7959	1.23459	0.224114	0.734333	-5.09449	No Change
seq.13604.27	E3 ubiquitin-protein ligase NEURL1	9148	NEURL1	0.0565807	10.3952	1.00387	0.321416	0.789499	-5.32688	No Change
seq.13605.16	Annexin A10	11199	ANXA10	0.0640242	11.2075	1.19562	0.238815	0.74604	-5.13688	No Change
seq.13609.11	General transcription factor II-I	2969	GTF2I	0.0593039	7.94746	0.698705	0.488738	0.872059	-5.56388	No Change
seq.13610.9	Melanoma-associated antigen 10	4109	MAGEA10	-0.0105128	12.4376	-0.163513	0.87093	0.984429	-5.77714	No Change
seq.13612.7	Cytohesin-interacting protein	9595	CYTIP	0.0437984	7.54802	0.320669	0.750113	0.969426	-5.74179	No Change
seq.13613.23	Adenylate kinase isoenzyme 5	26289	AK5	0.0158957	8.23319	0.168055	0.867379	0.984429	-5.77644	No Change
seq.13614.6	CREB-binding protein	1387	CREBBP	0.0128063	11.7757	0.10657	0.915657	0.989488	-5.78429	No Change
seq.13615.60	Cytoplasmic protein NCK2	8440	NCK2	-0.317747	13.4877	-1.28732	0.205306	0.724295	-5.03517	No Change
seq.13618.15	Mitotic spindle assembly checkpoint protein MAD1	8379	MAD1L1	0.0356894	10.1613	0.691852	0.492987	0.876606	-5.56825	No Change
seq.13620.10	ATPase ASNA1	439	GET3	0.0250493	9.14409	0.310198	0.758004	0.969426	-5.74486	No Change
seq.13621.31	AP-2 complex subunit alpha-2	161	AP2A2	-0.191314	14.0391	-1.26944	0.211545	0.726662	-5.05553	No Change
seq.13622.16	Serine/threonine-protein phosphatase 2A 56 kDa regulatory subunit alpha isoform	5525	PPP2R5A	-0.148342	14.2805	-0.85294	0.39872	0.836055	-5.4543	No Change
seq.13623.4	Histone-lysine N-methyltransferase 2D	8085	KMT2D	-0.0167146	10.2324	-0.199774	0.842659	0.976823	-5.77102	No Change
seq.13624.17	NAD kinase	65220	NADK	0.0214275	8.17828	0.296548	0.76833	0.971139	-5.7487	No Change
seq.13625.19	Lupus La protein	6741	SSB	-0.0296849	8.66776	-0.768806	0.446478	0.851595	-5.51669	No Change
seq.13628.58	Growth factor receptor-bound protein 14	2888	GRB14	-0.153191	9.98992	-1.26107	0.214515	0.727232	-5.06499	No Change
seq.13629.25	Cysteine protease ATG4B	23192	ATG4B	0.0458765	11.4199	0.121197	0.904136	0.989488	-5.78274	No Change
seq.13631.1	Retinoblastoma-binding protein 5	5929	RBBP5	-0.0422733	10.0351	-0.692991	0.492279	0.876421	-5.56753	No Change
seq.13632.10	Zyxin	7791	ZYX	-0.157681	12.3239	-0.962127	0.341708	0.808273	-5.36409	No Change
seq.13634.209	Pirin	8544	PIR	0.0376488	10.2872	0.469075	0.641537	0.93786	-5.68749	No Change
seq.13636.20	Nucleosome assembly protein 1-like 1	4673	NAP1L1	-0.171564	14.5471	-0.957067	0.344224	0.81045	-5.3685	No Change
seq.13639.101	General vesicular transport factor p115	8615	USO1	0.00404438	9.01309	0.0389271	0.96914	0.993066	-5.78887	No Change
seq.13642.90	Interferon-induced protein with tetratricopeptide repeats 3	3437	IFIT3	0.00725437	8.67509	0.0897924	0.928896	0.989488	-5.78583	No Change
seq.13644.30	Hepatocyte growth factor-regulated tyrosine kinase substrate	9146	HGS	-0.364186	11.5479	-1.74087	0.0893162	0.635062	-4.43419	No Change
seq.13645.14	Pre-mRNA-splicing factor ATP-dependent RNA helicase PRP16	9785	DHX38	0.0781431	10.5343	0.771082	0.445143	0.850982	-5.51508	No Change
seq.13650.11	Kv channel-interacting protein 1	30820	KCNIP1	-0.0310556	10.9159	-0.325505	0.746478	0.969162	-5.74034	No Change
seq.13651.54	E3 ubiquitin-protein ligase ZFP91	80829	ZFP91	-0.0993282	8.66962	-0.422785	0.674694	0.952656	-5.7066	No Change
seq.13652.2	TOM1-like protein 1	10040	TOM1L1	0.0847166	10.4441	0.71913	0.476199	0.866077	-5.55058	No Change
seq.13653.335	O-acetyl-ADP-ribose deacetylase MACROD1	28992	MACROD1	0.0185494	10.4234	0.200714	0.841929	0.976823	-5.77084	No Change
seq.13654.1	Rho-associated protein kinase 2	9475	ROCK2	-0.083684	10.1548	-0.341535	0.734471	0.969162	-5.73538	No Change
seq.13655.34	Nucleolin	4691	NCL	0.0163406	8.8241	0.123345	0.902445	0.989392	-5.7825	No Change
seq.13657.2	Bifunctional polynucleotide phosphatase/kinase	11284	PNKP	-0.211561	9.69823	-1.16489	0.250894	0.752239	-5.1694	No Change
[truncated: 3,062 more rows]

## Sheet: 4_Walitt
AptName	TargetFullName	EntrezGeneID	EntrezGeneSymbol	logFC	AveExpr	t	P.Value	adj.P.Val	B	Significant
[truncated: 1,269 more rows]

[truncated: 1 more sheets: 5_Shared]
